# Supplementary material for: Thousands of microbial genomes shed light on interconnected biogeochemical processes in an aquifer system
Source: Nat Commun. 2016 Oct 24;7:13219. doi: 10.1038/ncomms13219 (PMC5079060; doi:10.1038/ncomms13219)
Supplement: Supplementary Data 1 — Geochemical measurements from the four different field experiments conducted at the Rifle IFRC site. Data is also available for download from http://www.rifleifrc.org/geochemicaldata. [file ncomms13219-s7.xlsx]

## Sheet: SD1 - Geochemical Measurements
Supplementary Data 1 | Geochemical measurements from the four different field experiments conducted at the Rifle IFRC site. Data is also available for download from http://www.rifleifrc.org/geochemicaldata
Sample Name	Sample Type	Date	Days since injection	Well	Latitude/Longitude	Sulfate (mM)	Acetate (mM)	Thiosulfate (μM)	Chloride (mM)	Fe(II) (μM)	S2- (μM)	CH4 (μM)	CO2 (μM)	H2 (nM)	CO (mM)	Oxygen (mM)	Nitrate (μM)	Nitrite (μM)	pH
RBG_13	Sediment	2007-07-01	-	D04	39° 31′ 44″ N, 107° 46′ 19″ W	7.9531	-	0.1	3.71	56.3	0.87				-	1.1	5.85	1.61	7.11
RBG_16	Sediment	2007-07-01	-	D04	39° 31′ 44″ N, 107° 46′ 19″ W	7.9531	-	0.1	3.71	56.3	0.87				-	1.1	5.85	1.61	7.11
RBG_19	Sediment	2007-07-01	-	D04	39° 31′ 44″ N, 107° 46′ 19″ W	7.9531	-	0.1	3.71	56.3	0.87				-	1.1	5.85	1.61	7.11
GWA	Groundwater - Acetate injection	2011-08-25	0	CD01	39° 31′ 45″ N, 107° 46′ 20″ W	6.8173	0	-	5.6869	22.9	-	-	-	-	-	-	-	-	7.25
GWB	Groundwater - Acetate injection	2011-09-03	7	CD01	39° 31′ 45″ N, 107° 46′ 20″ W	6.9531	13.2552	-	4.8395	65.2	4.843	-	-	-	-	-	-	-	6.88
GWC	Groundwater - Acetate injection	2011-09-16	20	CD01	39° 31′ 45″ N, 107° 46′ 20″ W	6.9186	15.7266	-	5.0964	27.1	20.69	-	-	-	-	-	-	-	7.39
GWD	Groundwater - Acetate injection	2011-09-30	34	CD01	39° 31′ 45″ N, 107° 46′ 20″ W	3.5462	12.4974	59.2	4.9593	8.2	264	-	-	-	-	-	-	-	7.5
GWE	Groundwater - Acetate injection	2011-10-31	67	CD01	39° 31′ 45″ N, 107° 46′ 20″ W	0.0373	10.7161	13.3	5.45555	6.1	112	-	-	-	-	-	-	-	7.54
GWF	Groundwater - Acetate injection	2011-11-28	95	CD01	39° 31′ 45″ N, 107° 46′ 20″ W	7.405	0	2.2	5.4252	15.04	18.54	29.98	244.72	4.03	0	-	-	-	7.75
RIFOXYA	Groundwater - Oxygen injection	2012-08-02	0	CD01	39° 31′ 45″ N, 107° 46′ 20″ W	10.2516	0.0805	-	5.9365	60.88	1.973	-	-	-	-	-	-	-	7.67
RIFOXYB	Groundwater - Oxygen injection	2012-09-12	42	CD01	39° 31′ 45″ N, 107° 46′ 20″ W	9.6908	0.0831	-	5.7274	40.29	2.452	-	-	-	-	-	-	-	6.69
RIFOXYC	Groundwater - Oxygen injection	2012-10-24	84	CD01	39° 31′ 45″ N, 107° 46′ 20″ W	10.2527	0.0807	-	5.923	57.48	2.153	-	-	-	-	-	-	-	7.57
RIFOXYD	Groundwater - Oxygen injection	2012-12-12	126	CD01	39° 31′ 45″ N, 107° 46′ 20″ W	9.5302	0.0711	-	5.5777	50.86	1.196	-	-	-	-	-	-	-	7.39
RIFCSPHIGHO2	Groundwater - Natural High O2	2013-06-17	-	FP-101	39° 32′ 5″ N, 107° 46′ 57″ W	9.77	-	-	5.89	0.01	-	<0.03	1727	2.8	<0.04	3.602	0.05	0.6	7.36
RIFCSPLOWO2	Groundwater - Natural Low O2	2013-06-02	-	FP-101	39° 32′ 5″ N, 107° 46′ 57″ W	9.825	-	-	5.6078	0.01	-	<0.03	1727	2.8	<0.04	0.287	0.05	0.6	7.28
