# Supplementary material for: Thousands of microbial genomes shed light on interconnected biogeochemical processes in an aquifer system
Source: Nat Commun. 2016 Oct 24;7:13219. doi: 10.1038/ncomms13219 (PMC5079060; doi:10.1038/ncomms13219)
Supplement: Supplementary Data 2 — Metagenomics sequencing and assembly statistics. [file ncomms13219-s8.xlsx]

## Sheet: SD2 - Metagenomics Stats
Supplementary Data 2 | Metagenomics sequencing and assembly statistics.
Sample name	Sample Type	Date collected	Days since injection	Well	Latitude/Longitude	Filter size (μm)	Groundwater filtered (L)	# high-quality paired DNA reads	high-quality DNA sequence (Gbp)	DNA assembly length (Mbp)	# high-quality genomes	NCBI BioProject ID	SRA #
RBG_13	Sediment	2007-07-01	-	D04	39° 31′ 44″ N, 107° 46′ 19″ W	-	-	61477200	9.22158	2100	106	PRJNA288027	SRX1085346
RBG_16	Sediment	2007-07-01	-	D04	39° 31′ 44″ N, 107° 46′ 19″ W	-	-	129792680	19.4689	2600	143	PRJNA288027	SRX1085347
RBG_19	Sediment	2007-07-01	-	D04	39° 31′ 44″ N, 107° 46′ 19″ W	-	-	131506520	19.726	1001	50	PRJNA288027	SRX1085348
GWA1	Groundwater - Acetate injection	2011-08-25	0	CD01	39° 31′ 45″ N, 107° 46′ 20″ W	0.1μm	142	65206818	8.95	619	12	PRJNA288027	SRX764703
GWA2	Groundwater - Acetate injection	2011-08-25	0	CD01	39° 31′ 45″ N, 107° 46′ 20″ W	0.2μm	142	258264522	33.64	2045	77	PRJNA288027	SRX764704
GWB1	Groundwater - Acetate injection	2011-09-03	9	CD01	39° 31′ 45″ N, 107° 46′ 20″ W	0.1μm	100	115795048	15.63	853	16	PRJNA288027	SRX764824
GWB2	Groundwater - Acetate injection	2011-09-03	9	CD01	39° 31′ 45″ N, 107° 46′ 20″ W	0.2μm	100	86041652	10.71	580	19	PRJNA288027	SRX764825
GWC1	Groundwater - Acetate injection	2011-09-16	22	CD01	39° 31′ 45″ N, 107° 46′ 20″ W	0.1μm	55	102118574	13.82	611	11	PRJNA288027	SRX764826
GWC2	Groundwater - Acetate injection	2011-09-16	22	CD01	39° 31′ 45″ N, 107° 46′ 20″ W	0.2μm	55	263588440	0.3	1573	60	PRJNA288027	SRX764827
GWD1	Groundwater - Acetate injection	2011-09-30	36	CD01	39° 31′ 45″ N, 107° 46′ 20″ W	0.1μm	100	271316492	36.51	305	3	PRJNA288027	SRX764828
GWD2	Groundwater - Acetate injection	2011-09-30	36	CD01	39° 31′ 45″ N, 107° 46′ 20″ W	0.2μm	100	84741384	11.7	426	17	PRJNA288027	SRX764829
GWE1	Groundwater - Acetate injection	2011-10-31	67	CD01	39° 31′ 45″ N, 107° 46′ 20″ W	0.1μm	45	73161354	9.88	277	6	PRJNA288027	SRX764830
GWE2	Groundwater - Acetate injection	2011-10-31	67	CD01	39° 31′ 45″ N, 107° 46′ 20″ W	0.2μm	45	77869906	10.78	460	21	PRJNA288027	SRX764832
GWF1	Groundwater - Acetate injection	2011-11-28	95	CD01	39° 31′ 45″ N, 107° 46′ 20″ W	0.1μm	100	63474376	8.71	370	11	PRJNA288027	SRX764833
GWF2	Groundwater - Acetate injection	2011-11-28	95	CD01	39° 31′ 45″ N, 107° 46′ 20″ W	0.2μm	100	213824300	29.02	1175	63	PRJNA288027	SRX764834
RIFOXYA1	Groundwater - Oxygen injection	2012-08-02	0	CD01	39° 31′ 45″ N, 107° 46′ 20″ W	0.1μm	100	38746316	5.81	409	37	PRJNA288027	SRX1085361
RIFOXYA2	Groundwater - Oxygen injection	2012-08-02	0	CD01	39° 31′ 45″ N, 107° 46′ 20″ W	0.2μm	100	43087372	6.46	478	56	PRJNA288027	SRX1085362
RIFOXYA12	Groundwater - Oxygen injection	2012-08-02	0	CD01	39° 31′ 45″ N, 107° 46′ 20″ W	1.2μm	100	80548370	12.08	815	30	PRJNA288027	SRX1085363
RIFOXYB1	Groundwater - Oxygen injection	2012-09-12	42	CD01	39° 31′ 45″ N, 107° 46′ 20″ W	0.1μm	112	54732328	8.21	392	52	PRJNA288027	SRX1085364
RIFOXYB2	Groundwater - Oxygen injection	2012-09-12	42	CD01	39° 31′ 45″ N, 107° 46′ 20″ W	0.2μm	112	42528122	6.38	483	53	PRJNA288027	SRX1085365
RIFOXYB12	Groundwater - Oxygen injection	2012-09-12	42	CD01	39° 31′ 45″ N, 107° 46′ 20″ W	1.2μm	112	30004736	4.5	362	20	PRJNA288027	SRX1085366
RIFOXYC1	Groundwater - Oxygen injection	2012-10-24	84	CD01	39° 31′ 45″ N, 107° 46′ 20″ W	0.1μm	100	41239000	6.19	390	41	PRJNA288027	SRX1085367
RIFOXYC2	Groundwater - Oxygen injection	2012-10-24	84	CD01	39° 31′ 45″ N, 107° 46′ 20″ W	0.2μm	100	54309446	8.14	397	58	PRJNA288027	SRX1085368
RIFOXYC12	Groundwater - Oxygen injection	2012-10-24	84	CD01	39° 31′ 45″ N, 107° 46′ 20″ W	1.2μm	100	33155614	4.97	382	20	PRJNA288027	SRX1085369
RIFOXYD1	Groundwater - Oxygen injection	2012-12-12	126	CD01	39° 31′ 45″ N, 107° 46′ 20″ W	0.1μm	110	48990966	7.35	368	65	PRJNA288027	SRX1085370
RIFOXYD2	Groundwater - Oxygen injection	2012-12-12	126	CD01	39° 31′ 45″ N, 107° 46′ 20″ W	0.2μm	110	36049286	5.41	246	37	PRJNA288027	SRX1085371
RIFOXYD12	Groundwater - Oxygen injection	2012-12-12	126	CD01	39° 31′ 45″ N, 107° 46′ 20″ W	1.2μm	110	43442086	6.52	279	25	PRJNA288027	SRX1085372
RIFCSPHIGHO2_01	Groundwater - Natural High O2	2013-06-17	-	FP-101	39° 32′ 5″ N, 107° 46′ 57″ W	0.1μm	100	393532142	59.0298	2900	275	PRJNA288027	SRX1085354
RIFCSPHIGHO2_02	Groundwater - Natural High O2	2013-06-17	-	FP-101	39° 32′ 5″ N, 107° 46′ 57″ W	0.2μm	100	315111034	47.2667	2700	272	PRJNA288027	SRX1085350
RIFCSPHIGHO2_12	Groundwater - Natural High O2	2013-06-17	-	FP-101	39° 32′ 5″ N, 107° 46′ 57″ W	1.2μm	100	304020880	45.6031	2600	193	PRJNA288027	SRX1085352
RIFCSPLOWO2_01	Groundwater - Natural Low O2	2013-06-02	-	FP-101	39° 32′ 5″ N, 107° 46′ 57″ W	0.1μm	100	335575460	50.3363	2700	282	PRJNA288027	SRX1085356
RIFCSPLOWO2_02	Groundwater - Natural Low O2	2013-06-02	-	FP-101	39° 32′ 5″ N, 107° 46′ 57″ W	0.2μm	100	317721350	47.6582	2300	226	PRJNA288027	SRX1085358
RIFCSPLOWO2_12	Groundwater - Natural Low O2	2013-06-02	-	FP-101	39° 32′ 5″ N, 107° 46′ 57″ W	1.2μm	100	367102140	55.0653	2500	183	PRJNA288027	SRX1085360
Total - Sediment	Sediment	-	-	-	-	-	-	322776400	48.4165	5701	299	-	-
Total GW - 0.1μm	Groundwater	-	-	-	-	0.1μm	-	1603888874	240.583	10194	811	-	-
Total GW - 0.2μm	Groundwater	-	-	-	-	0.2μm	-	1793136814	268.971	12863	959	-	-
Total GW - 1.2μm	Groundwater	-	-	-	-	1.2μm	-	858273826	128.741	6938	471	-	-
Total	-	-	-	-	-	-	-	4578075974	686.71	29995	2540	-	-
