# Supplementary material for: Thousands of microbial genomes shed light on interconnected biogeochemical processes in an aquifer system
Source: Nat Commun. 2016 Oct 24;7:13219. doi: 10.1038/ncomms13219 (PMC5079060; doi:10.1038/ncomms13219)
Supplement: Supplementary Data 3 — Details of genomes reconstructed from sediments and groundwater. Coverage of the genomes was calculated from read-mapping to the source sample. [file ncomms13219-s9.xlsx]

## Sheet: SD3 - 2540 Genomes
Supplementary Data 3 | Details of genomes reconstructed from sediments and groundwater. Coverage of the genomes was calculated from read-mapping to the source sample.
Organism	Source Sample	Phylum	Genome size (bp)	GC (%)	Coverage (x)	No. of scaffolds	Total no. of genes	Longest contig (bp)	Biosample Accession	Genbank Accession	Tax ID
Candidatus Abawacabacteria bacterium RBG_16_42_10	RBG_16	Abawacabacteria	1095595	41.12	9.81	28	1102	180252	SAMN04313702	MEWR00000000	1817814
Candidatus Abawacabacteria bacterium RIFCSPHIGHO2_01_FULL_46_8	RIFCSPHIGHO2_01	Abawacabacteria	509920	45.63	7.82	52	554	28727	SAMN04314941	MEWS00000000	1817815
Acidobacteria bacterium RBG_13_68_16	RBG_13	Acidobacteria	3610782	66.75	16.29	163	3359	111324	SAMN04313999	MEKI00000000	1797171
Acidobacteria bacterium RBG_16_64_8	RBG_16	Acidobacteria	2568914	60.11	9.08	321	3114	38927	SAMN04313747	MEKJ00000000	1797172
Acidobacteria bacterium RBG_16_68_9	RBG_16	Acidobacteria	1623347	63.92	8.91	196	1879	23241	SAMN04316163	MEKK00000000	1797173
Acidobacteria bacterium RBG_16_70_10	RBG_16	Acidobacteria	2547497	68.7	10.6	188	2671	42753	SAMN04313695	MEKL00000000	1797174
Acidobacteria bacterium RIFCSPHIGHO2_01_FULL_67_28	RIFCSPHIGHO2_01	Acidobacteria	1641117	67.03	28.11	186	1738	27529	SAMN04314773	MEKM00000000	1797175
Acidobacteria bacterium RIFCSPHIGHO2_02_FULL_67_57	RIFCSPHIGHO2_02	Acidobacteria	1496642	67.29	56.06	383	1688	22308	SAMN04315318	MEKN00000000	1797176
Acidobacteria bacterium RIFCSPHIGHO2_12_FULL_67_30	RIFCSPHIGHO2_12	Acidobacteria	1346034	67.12	30.31	155	1426	27493	SAMN04315546	MEKO00000000	1797177
Acidobacteria bacterium RIFCSPLOWO2_02_FULL_59_13	RIFCSPLOWO2_02	Acidobacteria	3860369	57.61	13.07	397	4090	36156	SAMN04315915	MEKP00000000	1797178
Acidobacteria bacterium RIFCSPLOWO2_02_FULL_60_20	RIFCSPLOWO2_02	Acidobacteria	1884364	59.11	19.9	222	1850	28652	SAMN04315982	MEKQ00000000	1797179
Acidobacteria bacterium RIFCSPLOWO2_02_FULL_61_28	RIFCSPLOWO2_02	Acidobacteria	3864452	60.83	27.85	200	3642	136035	SAMN04315916	MEKR00000000	1797180
Acidobacteria bacterium RIFCSPLOWO2_02_FULL_64_15	RIFCSPLOWO2_02	Acidobacteria	3950190	64.87	16.36	59	3826	439740	SAMN04315983	MEKS00000000	1797181
Acidobacteria bacterium RIFCSPLOWO2_02_FULL_65_29	RIFCSPLOWO2_02	Acidobacteria	5508327	65.44	28.98	239	5176	152385	SAMN04315985	MEKT00000000	1797182
Acidobacteria bacterium RIFCSPLOWO2_02_FULL_67_21	RIFCSPLOWO2_02	Acidobacteria	4193868	67.34	21.33	107	4064	176970	SAMN04315917	MEKU00000000	1797183
Acidobacteria bacterium RIFCSPLOWO2_02_FULL_67_36	RIFCSPLOWO2_02	Acidobacteria	6381533	67.09	36.82	126	5647	229800	SAMN04315984	MEKV00000000	1797184
Acidobacteria bacterium RIFCSPLOWO2_02_FULL_68_18	RIFCSPLOWO2_02	Acidobacteria	4409325	68	17.47	95	4157	245285	SAMN04316049	MEKW00000000	1797185
Acidobacteria bacterium RIFCSPLOWO2_12_FULL_54_10	RIFCSPLOWO2_12	Acidobacteria	2949164	53.79	10.71	173	2833	104618	SAMN04315756	MEKX00000000	1797186
Acidobacteria bacterium RIFCSPLOWO2_12_FULL_59_11	RIFCSPLOWO2_12	Acidobacteria	2058765	57.81	11.7	187	2118	47446	SAMN04315808	MEKY00000000	1797187
Acidobacteria bacterium RIFCSPLOWO2_12_FULL_60_22	RIFCSPLOWO2_12	Acidobacteria	4215578	59.32	21.66	428	3944	40937	SAMN04316116	MEKZ00000000	1797188
Acidobacteria bacterium RIFCSPLOWO2_12_FULL_65_11	RIFCSPLOWO2_12	Acidobacteria	3554858	65.02	10.78	153	3504	97786	SAMN04315864	MELA00000000	1797189
Acidobacteria bacterium RIFCSPLOWO2_12_FULL_66_10	RIFCSPLOWO2_12	Acidobacteria	1356267	65.78	9.55	162	1428	42468	SAMN04315757	MELB00000000	1797190
Acidobacteria bacterium RIFCSPLOWO2_12_FULL_66_21	RIFCSPLOWO2_12	Acidobacteria	6475179	67.12	19.72	91	5653	369413	SAMN04315809	MELC00000000	1797191
Acidobacteria bacterium RIFCSPLOWO2_12_FULL_67_14	RIFCSPLOWO2_12	Acidobacteria	4106083	67.28	13.56	150	4023	134087	SAMN04315758	MELD00000000	1797192
Acidobacteria bacterium RIFCSPLOWO2_12_FULL_67_14b	RIFCSPLOWO2_12	Acidobacteria	5309218	67.04	14.37	258	4917	145383	SAMN04316117	MELE00000000	1797193
Acidobacteria bacterium RIFCSPLOWO2_12_FULL_68_19	RIFCSPLOWO2_12	Acidobacteria	4212118	68.25	18.67	52	3871	301475	SAMN04315865	MELF00000000	1797194
Actinobacteria bacterium GWC2_53_9	GWC2	Actinobacteria	1788978	52.06	8.79	114	1852	71482	SAMN04314195	MELI00000000	1797195
Actinobacteria bacterium RBG_13_35_12	RBG_13	Actinobacteria	2195980	34.04	12.6	266	2215	43253	SAMN04314284	MELJ00000000	1797196
Actinobacteria bacterium RBG_13_55_18	RBG_13	Actinobacteria	2599281	54.51	18.45	55	2548	193879	SAMN04313996	MELK00000000	1797197
Actinobacteria bacterium RBG_13_63_9	RBG_13	Actinobacteria	1848481	57.97	8.92	227	2322	34469	SAMN04313995	MELL00000000	1797198
Actinobacteria bacterium RBG_16_55_12	RBG_16	Actinobacteria	2554379	54.1	12.06	63	2554	194939	SAMN04313722	MELM00000000	1797199
Actinobacteria bacterium RBG_16_64_13	RBG_16	Actinobacteria	2622682	63.1	12.97	75	2605	148220	SAMN04314254	MELN00000000	1797200
Actinobacteria bacterium RBG_16_67_10	RBG_16	Actinobacteria	1630727	63.71	9.39	204	2153	20132	SAMN04314267	MELO00000000	1797201
Actinobacteria bacterium RBG_16_67_15	RBG_16	Actinobacteria	2219044	65.7	15.1	138	2554	74762	SAMN04314256	MELP00000000	1797202
Actinobacteria bacterium RBG_16_68_12	RBG_16	Actinobacteria	2304878	65.32	11.84	285	2863	27465	SAMN04313976	MELQ00000000	1797203
Actinobacteria bacterium RBG_16_68_21	RBG_16	Actinobacteria	2031792	67.72	20.84	35	2120	210782	SAMN04314033	MELR00000000	1797204
Actinobacteria bacterium RBG_16_70_17	RBG_16	Actinobacteria	2133711	68.18	17.5	151	2218	45987	SAMN04313696	MELS00000000	1797205
Actinobacteria bacterium RBG_19FT_COMBO_36_27	RBG_19	Actinobacteria	1245124	34.54	19.5	156	1315	59565	SAMN04314056	MELT00000000	1797206
Actinobacteria bacterium RBG_19FT_COMBO_54_7	RBG_19	Actinobacteria	1499723	52.5	7.35	154	1804	27210	SAMN04313673	MELU00000000	1797207
Actinobacteria bacterium RBG_19FT_COMBO_70_19	RBG_19	Actinobacteria	2390926	68.04	19.57	169	2661	59624	SAMN04314069	MELV00000000	1797208
Candidatus Adlerbacteria bacterium RIFCSPHIGHO2_01_FULL_54_23	RIFCSPHIGHO2_01	Adlerbacteria	517848	53.91	23.28	22	612	92898	SAMN04315005	MEWT00000000	1797239
Candidatus Adlerbacteria bacterium RIFCSPHIGHO2_02_FULL_52_17	RIFCSPHIGHO2_02	Adlerbacteria	454632	51.64	16.95	36	564	42060	SAMN04315521	MEWU00000000	1797240
Candidatus Adlerbacteria bacterium RIFCSPHIGHO2_02_FULL_54_18	RIFCSPHIGHO2_02	Adlerbacteria	500731	54.16	17.92	25	609	40620	SAMN04315523	MEWV00000000	1797241
Candidatus Adlerbacteria bacterium RIFCSPHIGHO2_12_FULL_53_18	RIFCSPHIGHO2_12	Adlerbacteria	539999	52.9	17.84	18	672	69594	SAMN04315743	MEWW00000000	1797242
Candidatus Adlerbacteria bacterium RIFCSPLOWO2_01_FULL_51_16	RIFCSPLOWO2_01	Adlerbacteria	608701	51.27	16.16	30	727	120924	SAMN04315096	MEWX00000000	1797243
Candidatus Adlerbacteria bacterium RIFCSPLOWO2_01_FULL_54_16	RIFCSPLOWO2_01	Adlerbacteria	586632	53.95	16.93	12	692	121570	SAMN04315286	MEWY00000000	1797244
Candidatus Adlerbacteria bacterium RIFCSPLOWO2_01_FULL_54_21b	RIFCSPLOWO2_01	Adlerbacteria	569343	53.93	22.08	34	677	44697	SAMN04315102	MEWZ00000000	1797245
Candidatus Adlerbacteria bacterium RIFOXYB1_FULL_48_10	RIFOXYB1	Adlerbacteria	598251	47.44	10.05	28	707	57360	SAMN04314510	MEXA00000000	1797246
Candidatus Adlerbacteria bacterium RIFOXYC1_FULL_48_26	RIFOXYC1	Adlerbacteria	630352	47.77	26.8	17	725	97939	SAMN04314540	MEXB00000000	1797247
Candidatus Adlerbacteria bacterium RIFOXYD1_FULL_48_8	RIFOXYD1	Adlerbacteria	478434	46.89	8.01	48	583	23186	SAMN04314743	MEXC00000000	1797248
Alphaproteobacteria bacterium GWA1_45_9	GWA1	Alphaproteobacteria	962719	44.61	9.82	14	992	247271	SAMN04316208	MELX00000000	1797209
Alphaproteobacteria bacterium GWA2_41_27	GWA2	Alphaproteobacteria	1567240	42.37	26.87	55	1590	206287	SAMN04314101	MELY00000000	1797210
Alphaproteobacteria bacterium GWB1_45_5	GWB1	Alphaproteobacteria	898943	44.25	4.79	63	965	43484	SAMN04314186	MELZ00000000	1797211
Alphaproteobacteria bacterium GWC2_42_16	GWC2	Alphaproteobacteria	1544415	42.35	15.62	56	1568	206238	SAMN04313891	MEMA00000000	1797212
Alphaproteobacteria bacterium GWF2_58_20	GWF2	Alphaproteobacteria	1711701	56.89	19.44	7	1659	946623	SAMN04314139	MEMB00000000	1797213
Alphaproteobacteria bacterium RBG_16_42_14	RBG_16	Alphaproteobacteria	1639354	42.26	13.44	66	1654	206192	SAMN04313727	MEMC00000000	1797214
Alphaproteobacteria bacterium RBG_16_64_48	RBG_16	Alphaproteobacteria	1078030	64.02	48.83	138	1182	30118	SAMN04313723	MEMD00000000	1797215
Alphaproteobacteria bacterium RIFCSPHIGHO2_01_FULL_40_8	RIFCSPHIGHO2_01	Alphaproteobacteria	1057057	39.75	8.41	106	1134	22708	SAMN04314947	MEME00000000	1797216
Alphaproteobacteria bacterium RIFCSPHIGHO2_01_FULL_41_14	RIFCSPHIGHO2_01	Alphaproteobacteria	994497	44.66	17.68	3	1013	873023	SAMN04314774	MEMF00000000	1797217
Alphaproteobacteria bacterium RIFCSPHIGHO2_02_FULL_40_34	RIFCSPHIGHO2_02	Alphaproteobacteria	1429429	40.11	33.9	49	1402	104327	SAMN04315468	MEMG00000000	1797218
Alphaproteobacteria bacterium RIFCSPHIGHO2_02_FULL_42_30	RIFCSPHIGHO2_02	Alphaproteobacteria	1646518	42.28	28.84	65	1658	206275	SAMN04315394	MEMH00000000	1797219
Alphaproteobacteria bacterium RIFCSPHIGHO2_02_FULL_46_13	RIFCSPHIGHO2_02	Alphaproteobacteria	2133029	45.84	11.83	56	2183	155637	SAMN04315319	MEMI00000000	1797220
Alphaproteobacteria bacterium RIFCSPHIGHO2_12_42_13	RIFCSPHIGHO2_12	Alphaproteobacteria	1661577	42.16	12.95	82	1686	118153	SAMN04313767	MEMJ00000000	1797221
Alphaproteobacteria bacterium RIFCSPHIGHO2_12_FULL_42_100	RIFCSPHIGHO2_12	Alphaproteobacteria	1638252	42.27	97.42	65	1648	206288	SAMN04315602	MEMK00000000	1797222
Alphaproteobacteria bacterium RIFCSPHIGHO2_12_FULL_45_9	RIFCSPHIGHO2_12	Alphaproteobacteria	1711447	45.79	8.63	237	1917	35961	SAMN04316125	MEML00000000	1797223
Alphaproteobacteria bacterium RIFCSPHIGHO2_12_FULL_63_12	RIFCSPHIGHO2_12	Alphaproteobacteria	3383516	62.97	12.58	172	3557	164874	SAMN04315630	MEMM00000000	1797224
Alphaproteobacteria bacterium RIFCSPHIGHO2_12_FULL_66_14	RIFCSPHIGHO2_12	Alphaproteobacteria	4463364	65.9	13.52	242	4738	75486	SAMN04315547	MEMN00000000	1797225
Alphaproteobacteria bacterium RIFCSPLOWO2_01_FULL_40_26	RIFCSPLOWO2_01	Alphaproteobacteria	1442015	40.1	25.28	38	1416	122577	SAMN04315040	MEMO00000000	1797226
Alphaproteobacteria bacterium RIFCSPLOWO2_01_FULL_45_8	RIFCSPLOWO2_01	Alphaproteobacteria	764372	44.12	8.19	64	855	52981	SAMN04315130	MEMP00000000	1797227
Alphaproteobacteria bacterium RIFCSPLOWO2_02_42_7	RIFCSPLOWO2_02	Alphaproteobacteria	1064978	42.68	7.37	92	1152	32758	SAMN04313783	MEMQ00000000	1797228
Alphaproteobacteria bacterium RIFCSPLOWO2_02_FULL_40_19	RIFCSPLOWO2_02	Alphaproteobacteria	1451781	40.07	19.82	37	1427	149276	SAMN04315918	MEMR00000000	1797229
Alphaproteobacteria bacterium RIFCSPLOWO2_02_FULL_43_54	RIFCSPLOWO2_02	Alphaproteobacteria	1603963	42.31	54.55	56	1629	206274	SAMN04315934	MEMS00000000	1797230
Alphaproteobacteria bacterium RIFCSPLOWO2_12_FULL_40_11	RIFCSPLOWO2_12	Alphaproteobacteria	1431526	39.99	10.86	63	1425	154956	SAMN04315810	MEMT00000000	1797231
Alphaproteobacteria bacterium RIFCSPLOWO2_12_FULL_42_29	RIFCSPLOWO2_12	Alphaproteobacteria	1646386	42.28	29.34	61	1657	181802	SAMN04315866	MEMU00000000	1797232
Alphaproteobacteria bacterium RIFOXYD12_FULL_60_8	RIFOXYD12	Alphaproteobacteria	2142900	59.08	8.48	331	2603	96408	SAMN04314637	MEMV00000000	1797233
Caulobacterales bacterium GWE1_67_11	GWE1	Alphaproteobacteria	2084346	65.03	10.8	206	2294	30586	SAMN04314214	MGLI00000000	1797583
Caulobacterales bacterium RIFCSPHIGHO2_01_FULL_67_30	RIFCSPHIGHO2_01	Alphaproteobacteria	2780587	67.46	30.42	609	3215	96134	SAMN04314948	MGLJ00000000	1797584
Caulobacterales bacterium RIFCSPHIGHO2_01_FULL_70_19	RIFCSPHIGHO2_01	Alphaproteobacteria	2919421	70.74	19.41	42	3043	339748	SAMN04314776	MGLK00000000	1797585
Caulobacterales bacterium RIFCSPHIGHO2_12_FULL_68_13	RIFCSPHIGHO2_12	Alphaproteobacteria	2438083	66.54	12.65	211	2632	82053	SAMN04315576	MGLL00000000	1797586
Caulobacterales bacterium RIFOXYA1_FULL_67_7	RIFOXYA1	Alphaproteobacteria	1989064	60.24	1	910	3144	9941	SAMN04316246	MGLM00000000	1797587
Caulobacterales bacterium RIFOXYB1_FULL_67_16	RIFOXYB1	Alphaproteobacteria	2747835	67.07	15.86	195	2909	58619	SAMN04314473	MGLN00000000	1797588
Erythrobacter sp. RIFCSPHIGHO2_12_FULL_63_10	RIFCSPHIGHO2_12	Alphaproteobacteria	2328172	61.54	10.01	605	2830	31816	SAMN04316128	MGVU00000000	1797975
Rhodobacteraceae bacterium GWE1_64_9	GWE1	Alphaproteobacteria	3961564	63.61	9.53	280	4119	94679	SAMN04314213	MHZR00000000	1802012
Rhodobacteraceae bacterium GWF1_65_7	GWF1	Alphaproteobacteria	4126900	63.84	6.59	209	4230	87976	SAMN04313890	MHZS00000000	1802013
Rhodobacterales bacterium RIFCSPHIGHO2_02_FULL_62_130	RIFCSPHIGHO2_02	Alphaproteobacteria	4970223	62.11	124.52	53	4845	418063	SAMN04315469	MHZT00000000	1802014
Rhodobacterales bacterium RIFCSPHIGHO2_12_FULL_62_75	RIFCSPHIGHO2_12	Alphaproteobacteria	4972071	62.11	74.42	53	4848	418034	SAMN04315600	MHZU00000000	1802015
Rhodospirillales bacterium RIFCSPLOWO2_01_FULL_65_14	RIFCSPLOWO2_01	Alphaproteobacteria	1359058	62.17	14.05	275	1787	17670	SAMN04315315	MHZZ00000000	1802020
Rhodospirillales bacterium RIFCSPLOWO2_02_FULL_58_16	RIFCSPLOWO2_02	Alphaproteobacteria	2729753	58.19	16.58	53	2768	317700	SAMN04315980	MIAA00000000	1802021
Rhodospirillales bacterium RIFCSPLOWO2_12_FULL_58_28	RIFCSPLOWO2_12	Alphaproteobacteria	2751914	58.3	28.39	72	2758	145268	SAMN04315806	MIAB00000000	1802022
Rhodospirillales bacterium RIFCSPLOWO2_12_FULL_67_15	RIFCSPLOWO2_12	Alphaproteobacteria	2148859	65.73	15.49	290	2333	35173	SAMN04315861	MIAC00000000	1802023
Sphingomonadales bacterium GWF1_63_6	GWF1	Alphaproteobacteria	3345967	61.54	5.75	304	3595	37549	SAMN04314216	MIAI00000000	1802168
Sphingomonadales bacterium RIFCSPHIGHO2_01_FULL_65_20	RIFCSPHIGHO2_01	Alphaproteobacteria	4242029	64.8	20.59	48	4115	427895	SAMN04314945	MIAJ00000000	1802169
Sphingomonadales bacterium RIFCSPLOWO2_12_FULL_63_15	RIFCSPLOWO2_12	Alphaproteobacteria	3881413	63.15	15.16	73	3715	254713	SAMN04315913	MIAK00000000	1802170
Sphingopyxis sp. RIFCSPHIGHO2_01_FULL_65_24	RIFCSPHIGHO2_01	Alphaproteobacteria	4897659	65.69	24.25	34	4707	515064	SAMN04315038	MIAL00000000	1802171
Sphingopyxis sp. RIFCSPHIGHO2_12_FULL_65_19	RIFCSPHIGHO2_12	Alphaproteobacteria	3874227	64.51	19.26	73	3797	265968	SAMN04315629	MIAM00000000	1802172
Candidatus Amesbacteria bacterium RBG_16_48_31	RBG_16	Amesbacteria	686074	48.22	32.94	56	832	33827	SAMN04313737	MEXD00000000	1797249
Candidatus Amesbacteria bacterium RBG_19FT_COMBO_48_16	RBG_19	Amesbacteria	911921	47.73	16.6	56	1078	67014	SAMN04313669	MEXE00000000	1797250
Candidatus Amesbacteria bacterium RIFCSPHIGHO2_01_FULL_47_34	RIFCSPHIGHO2_01	Amesbacteria	848883	47.51	34.7	61	1014	49793	SAMN04314854	MEXF00000000	1797251
Candidatus Amesbacteria bacterium RIFCSPHIGHO2_01_FULL_48_32	RIFCSPHIGHO2_01	Amesbacteria	954878	47.48	32.42	16	1156	159223	SAMN04314787	MEXG00000000	1797252
Candidatus Amesbacteria bacterium RIFCSPHIGHO2_01_FULL_48_32b	RIFCSPHIGHO2_01	Amesbacteria	941917	48.04	33.05	33	1091	199828	SAMN04315029	MEXH00000000	1797253
Candidatus Amesbacteria bacterium RIFCSPHIGHO2_01_FULL_48_75	RIFCSPHIGHO2_01	Amesbacteria	662098	48.15	74.87	63	812	26607	SAMN04314855	MEXI00000000	1797254
Candidatus Amesbacteria bacterium RIFCSPHIGHO2_02_FULL_47_9	RIFCSPHIGHO2_02	Amesbacteria	598501	46.55	8.85	55	742	51157	SAMN04315538	MEXJ00000000	1797255
Candidatus Amesbacteria bacterium RIFCSPHIGHO2_02_FULL_48_21	RIFCSPHIGHO2_02	Amesbacteria	858429	47.96	21.12	50	1023	71763	SAMN04315387	MEXK00000000	1797256
Candidatus Amesbacteria bacterium RIFCSPHIGHO2_12_FULL_48_14	RIFCSPHIGHO2_12	Amesbacteria	960932	47.47	14.16	57	1145	51886	SAMN04315570	MEXL00000000	1797257
Candidatus Amesbacteria bacterium RIFCSPLOWO2_01_FULL_47_33	RIFCSPLOWO2_01	Amesbacteria	916351	47.45	33.59	57	1087	52170	SAMN04315125	MEXM00000000	1797258
Candidatus Amesbacteria bacterium RIFCSPLOWO2_01_FULL_48_25	RIFCSPLOWO2_01	Amesbacteria	938849	47.44	24.95	10	1146	217141	SAMN04315142	MEXN00000000	1797259
Candidatus Amesbacteria bacterium RIFCSPLOWO2_01_FULL_48_50	RIFCSPLOWO2_01	Amesbacteria	776953	48.07	50.18	58	929	44236	SAMN04315311	MEXO00000000	1797260
Candidatus Amesbacteria bacterium RIFCSPLOWO2_01_FULL_49_25	RIFCSPLOWO2_01	Amesbacteria	958218	47.8	25.18	30	1101	183944	SAMN04315052	MEXP00000000	1797261
Candidatus Amesbacteria bacterium RIFCSPLOWO2_02_FULL_48_11	RIFCSPLOWO2_02	Amesbacteria	952320	47.45	11.28	57	1166	60674	SAMN04315977	MEXQ00000000	1797262
Candidatus Amesbacteria bacterium RIFOXYB1_FULL_44_23	RIFOXYB1	Amesbacteria	1114964	43.7	23.02	62	1311	92988	SAMN04314518	MEXR00000000	1797263
Candidatus Amesbacteria bacterium RIFOXYB1_FULL_47_12	RIFOXYB1	Amesbacteria	823887	47.43	12.21	35	989	95215	SAMN04314475	MEXS00000000	1797264
Candidatus Amesbacteria bacterium RIFOXYB1_FULL_47_13	RIFOXYB1	Amesbacteria	992167	46.7	12.66	23	1156	145747	SAMN04314500	MEXT00000000	1797265
Candidatus Amesbacteria bacterium RIFOXYB1_FULL_47_9	RIFOXYB1	Amesbacteria	756708	45.86	8.75	74	1007	31486	SAMN04314516	MEXU00000000	1797266
Candidatus Amesbacteria bacterium RIFOXYD1_FULL_47_9	RIFOXYD1	Amesbacteria	840594	46.44	9.35	68	1054	44991	SAMN04314729	MEXV00000000	1797267
Candidatus Aminicenantes bacterium RBG_13_59_9	RBG_13	Aminicenantes	3309676	56.94	9.69	268	3149	61908	SAMN04313990	MEXW00000000	1797268
Candidatus Aminicenantes bacterium RBG_13_62_12	RBG_13	Aminicenantes	2042275	60.61	11.39	99	1935	132636	SAMN04314007	MEXX00000000	1797269
Candidatus Aminicenantes bacterium RBG_13_63_10	RBG_13	Aminicenantes	3325185	61.06	9.79	214	3301	71493	SAMN04313977	MEXY00000000	1797270
Candidatus Aminicenantes bacterium RBG_13_64_14	RBG_13	Aminicenantes	1792761	61.31	12.67	161	1737	38344	SAMN04313991	MEXZ00000000	1797271
Candidatus Aminicenantes bacterium RBG_16_63_14	RBG_16	Aminicenantes	2388421	62.68	15.13	153	2253	59479	SAMN04313697	MEYA00000000	1797272
Candidatus Aminicenantes bacterium RBG_16_63_16	RBG_16	Aminicenantes	4526823	62.09	17.15	130	3729	161035	SAMN04313724	MEYB00000000	1797273
Candidatus Aminicenantes bacterium RBG_16_66_30	RBG_16	Aminicenantes	2075472	65.65	29.5	130	1922	95026	SAMN04313741	MEYC00000000	1797274
Candidatus Aminicenantes bacterium RBG_19FT_COMBO_58_17	RBG_19	Aminicenantes	3573970	56.81	17.24	292	3274	55954	SAMN04313666	MEYD00000000	1797275
Candidatus Aminicenantes bacterium RBG_19FT_COMBO_59_29	RBG_19	Aminicenantes	977955	58.24	28.01	112	952	31483	SAMN04314149	MEYE00000000	1797276
Candidatus Aminicenantes bacterium RBG_19FT_COMBO_65_30	RBG_19	Aminicenantes	2453444	63.79	29.34	136	2220	73176	SAMN04313678	MEYF00000000	1797277
Candidatus Andersenbacteria bacterium RIFCSPHIGHO2_01_FULL_46_36	RIFCSPHIGHO2_01	Andersenbacteria	778473	45.56	34.6	13	860	174488	SAMN04314958	MHHO00000000	1797278
Candidatus Andersenbacteria bacterium RIFCSPHIGHO2_02_FULL_45_11	RIFCSPHIGHO2_02	Andersenbacteria	884266	45.33	11.24	40	1022	47446	SAMN04315355	MHHP00000000	1797279
Candidatus Andersenbacteria bacterium RIFCSPHIGHO2_02_FULL_46_16	RIFCSPHIGHO2_02	Andersenbacteria	1362175	45.49	17.59	32	1398	186480	SAMN04315329	MHHQ00000000	1797280
Candidatus Andersenbacteria bacterium RIFCSPHIGHO2_12_FULL_45_11	RIFCSPHIGHO2_12	Andersenbacteria	970698	45.07	11.47	33	1099	89331	SAMN04315552	MHHR00000000	1797281
Candidatus Andersenbacteria bacterium RIFCSPHIGHO2_12_FULL_45_11b	RIFCSPHIGHO2_12	Andersenbacteria	883870	45.26	11.46	51	992	66098	SAMN04315588	MHHS00000000	1797282
Candidatus Andersenbacteria bacterium RIFCSPHIGHO2_12_FULL_46_9	RIFCSPHIGHO2_12	Andersenbacteria	1151332	45.19	9.51	78	1244	57592	SAMN04315589	MHHT00000000	1797283
Candidatus Andersenbacteria bacterium RIFCSPLOWO2_02_FULL_46_11	RIFCSPLOWO2_02	Andersenbacteria	1173626	45.33	11.06	46	1259	186245	SAMN04315996	MHHU00000000	1797284
Candidatus Andersenbacteria bacterium RIFCSPLOWO2_12_FULL_45_8	RIFCSPLOWO2_12	Andersenbacteria	1002649	45.28	7.71	91	1119	60073	SAMN04315845	MHHV00000000	1797285
archaeon RBG_16_50_20	RBG_16	Archaea	1337444	49.96	20.85	113	1590	60120	SAMN04316260	MEMY00000000	1797286
Armatimonadetes bacterium RBG_16_58_9	RBG_16	Armatimonadetes	2254517	56.69	8.98	215	2416	30473	SAMN04314039	MEMZ00000000	1797287
Armatimonadetes bacterium RBG_16_67_12	RBG_16	Armatimonadetes	2517166	66.02	12.4	160	2728	65905	SAMN04314028	MENA00000000	1797288
Armatimonadetes bacterium RBG_19FT_COMBO_69_19	RBG_19	Armatimonadetes	2245922	66.92	18.73	190	2485	47101	SAMN04313680	MENB00000000	1797289
Candidatus Atribacteria bacterium RBG_16_35_8	RBG_16	Atribacteria	1932847	34.04	7.46	204	1912	34740	SAMN04313715	MEYG00000000	1797290
Candidatus Atribacteria bacterium RBG_19FT_COMBO_35_14	RBG_19	Atribacteria	1954112	35.22	14.74	113	1872	67999	SAMN04313668	MEYH00000000	1797291
Candidatus Azambacteria bacterium RBG_16_47_10	RBG_16	Azambacteria	676040	46.66	10.54	49	758	37927	SAMN04314031	MEYI00000000	1797292
Candidatus Azambacteria bacterium RIFCSPHIGHO2_01_FULL_51_74	RIFCSPHIGHO2_01	Azambacteria	908945	51.38	73.01	44	1001	143052	SAMN04315003	MEYM00000000	1797294
Candidatus Azambacteria bacterium RIFCSPHIGHO2_01_FULL_40_24	RIFCSPHIGHO2_01	Azambacteria	580550	39.13	24.2	39	672	67155	SAMN04314972	MEYK00000000	1797301
Candidatus Azambacteria bacterium RIFCSPHIGHO2_01_FULL_44_55	RIFCSPHIGHO2_01	Azambacteria	654207	44.28	55.82	41	725	47927	SAMN04314986	MEYL00000000	1797302
Candidatus Azambacteria bacterium RIFCSPHIGHO2_01_46_10	RIFCSPHIGHO2_01	Azambacteria	619064	46.17	9.03	54	695	29794	SAMN04313760	MEYJ00000000	1797293
Candidatus Azambacteria bacterium RIFCSPHIGHO2_02_FULL_52_12	RIFCSPHIGHO2_02	Azambacteria	923140	51.22	12.65	28	1024	89281	SAMN04315444	MEYP00000000	1797296
Candidatus Azambacteria bacterium RIFCSPHIGHO2_02_FULL_45_18	RIFCSPHIGHO2_02	Azambacteria	682654	44.41	18.02	20	747	156581	SAMN04315431	MEYO00000000	1797303
Candidatus Azambacteria bacterium RIFCSPHIGHO2_02_46_12	RIFCSPHIGHO2_02	Azambacteria	690392	46.02	12.09	53	773	62569	SAMN04313781	MEYN00000000	1797295
Candidatus Azambacteria bacterium RIFCSPLOWO2_01_FULL_37_9	RIFCSPLOWO2_01	Azambacteria	502302	36.54	8.39	53	554	25373	SAMN04315060	MEYQ00000000	1797297
Candidatus Azambacteria bacterium RIFCSPLOWO2_01_FULL_46_25	RIFCSPLOWO2_01	Azambacteria	944023	51.36	23.42	4	1002	576253	SAMN04315141	MEYS00000000	1797298
Candidatus Azambacteria bacterium RIFCSPLOWO2_01_FULL_46_26	RIFCSPLOWO2_01	Azambacteria	727129	46.21	24.7	50	786	53701	SAMN04315178	MEYT00000000	1797299
Candidatus Azambacteria bacterium RIFCSPLOWO2_01_FULL_44_84	RIFCSPLOWO2_01	Azambacteria	596916	44.34	84.01	41	670	53415	SAMN04315171	MEYR00000000	1797304
Candidatus Azambacteria bacterium RIFCSPLOWO2_02_FULL_46_11	RIFCSPLOWO2_02	Azambacteria	702476	45.32	11.35	46	738	41834	SAMN04316090	MEYW00000000	1797300
Candidatus Azambacteria bacterium RIFCSPLOWO2_02_FULL_42_10	RIFCSPLOWO2_02	Azambacteria	467106	41.69	9.68	40	566	31466	SAMN04316070	MEYU00000000	1797305
Candidatus Azambacteria bacterium RIFCSPLOWO2_02_FULL_44_14	RIFCSPLOWO2_02	Azambacteria	773874	44.18	13.97	22	840	114647	SAMN04316018	MEYV00000000	1797306
Candidatus Azambacteria bacterium RIFOXYA1_FULL_42_37	RIFOXYA1	Azambacteria	608915	42.28	36.61	15	700	582863	SAMN04314314	MEYX00000000	1797307
Candidatus Azambacteria bacterium RIFOXYB1_FULL_40_33	RIFOXYB1	Azambacteria	585603	42.31	1	1	674	585603	SAMN04316217	MEYY00000000	1797308
Candidatus Azambacteria bacterium RIFOXYC1_FULL_41_20	RIFOXYC1	Azambacteria	585024	42.32	1	1	664	585024	SAMN04316222	MEYZ00000000	1797309
Candidatus Azambacteria bacterium RIFOXYD1_FULL_42_11	RIFOXYD1	Azambacteria	546161	40.77	10.23	37	661	44750	SAMN04314720	MEZA00000000	1797310
Candidatus Azambacteria bacterium RIFOXYD1_FULL_42_38	RIFOXYD1	Azambacteria	585024	42.32	1	1	666	585024	SAMN04316224	MEZB00000000	1797311
Candidatus Azambacteria bacterium RIFOXYD1_FULL_44_10	RIFOXYD1	Azambacteria	652051	43.64	9.76	48	736	41971	SAMN04314761	MEZC00000000	1797312
Bacteroidetes bacterium GWA2_30_7	GWA2	Bacteroidetes	4123946	30.04	7.39	308	3528	64670	SAMN04314167	MENC00000000	1797313
Bacteroidetes bacterium GWA2_31_9	GWA2	Bacteroidetes	4960253	30.29	8.89	288	4076	107526	SAMN04314154	MEND00000000	1797314
Bacteroidetes bacterium GWA2_31_9b	GWA2	Bacteroidetes	3347296	30.7	8.79	195	3078	61761	SAMN04314162	MENE00000000	1797315
Bacteroidetes bacterium GWA2_32_17	GWA2	Bacteroidetes	4765946	30.94	17.03	234	3804	116649	SAMN04313829	MENF00000000	1797316
Bacteroidetes bacterium GWA2_33_15	GWA2	Bacteroidetes	3669374	33.49	14.73	39	3137	345395	SAMN04313831	MENG00000000	1797317
Bacteroidetes bacterium GWA2_40_14	GWA2	Bacteroidetes	4808754	40.07	14.93	208	3997	119815	SAMN04313816	MENH00000000	1797318
Bacteroidetes bacterium GWA2_40_15	GWA2	Bacteroidetes	4766345	40.71	15.43	127	3986	198339	SAMN04313824	MENI00000000	1797319
Bacteroidetes bacterium GWA2_42_15	GWA2	Bacteroidetes	5934517	42.04	10.28	101	4919	245959	SAMN04313813	MENJ00000000	1797320
Flavobacteria bacterium GWA2_35_26	GWA2	Bacteroidetes	2099759	35.13	26.13	6	1943	831031	SAMN04313842	MGWH00000000	1798013
Bacteroidetes bacterium GWB2_32_14	GWB2	Bacteroidetes	3661486	33.49	13.74	36	3145	379564	SAMN04313836	MENK00000000	1797321
Bacteroidetes bacterium GWB2_41_8	GWB2	Bacteroidetes	4866559	41.03	8.48	213	4391	96374	SAMN04314187	MENL00000000	1797322
Bacteroidetes bacterium GWC1_47_7	GWC1	Bacteroidetes	3073739	45.83	7.07	256	2797	66431	SAMN04314192	MENM00000000	1797323
Bacteroidetes bacterium GWC2_33_15	GWC2	Bacteroidetes	3646860	33.5	15.43	34	3134	310923	SAMN04313834	MENN00000000	1797324
Bacteroidetes bacterium GWC2_40_13	GWC2	Bacteroidetes	4827881	40.07	13.05	175	3967	170246	SAMN04313805	MENO00000000	1797325
Bacteroidetes bacterium GWC2_40_22	GWC2	Bacteroidetes	4476769	40.82	21.8	160	3750	112121	SAMN04313827	MENP00000000	1797326
Bacteroidetes bacterium GWC2_46_850	GWC2	Bacteroidetes	3749613	46.57	829.87	32	3040	462058	SAMN04313808	MENQ00000000	1797327
Bacteroidetes bacterium GWD2_33_33	GWD2	Bacteroidetes	3674437	33.48	32.32	39	3161	331470	SAMN04313835	MENR00000000	1797328
Bacteroidetes bacterium GWD2_40_43	GWD2	Bacteroidetes	5042325	40.06	43.24	87	4068	402052	SAMN04313817	MENS00000000	1797329
Bacteroidetes bacterium GWD2_45_23	GWD2	Bacteroidetes	3620940	46.75	22.71	27	2908	463327	SAMN04313807	MENT00000000	1797330
Bacteroidetes bacterium GWE2_29_8	GWE2	Bacteroidetes	3237898	29.02	8.16	216	2515	76753	SAMN04313833	MENU00000000	1797331
Bacteroidetes bacterium GWE2_32_14	GWE2	Bacteroidetes	4406178	32.4	14.24	39	3622	429181	SAMN04313821	MENV00000000	1797332
Bacteroidetes bacterium GWE2_39_28	GWE2	Bacteroidetes	2516444	39.08	28.97	16	2261	572793	SAMN04313840	MENW00000000	1797333
Bacteroidetes bacterium GWE2_40_15	GWE2	Bacteroidetes	2886396	40.79	15.14	31	2482	313359	SAMN04313841	MENX00000000	1797334
Bacteroidetes bacterium GWE2_40_63	GWE2	Bacteroidetes	5115398	40.03	64.24	58	4087	605512	SAMN04313818	MENY00000000	1797335
Bacteroidetes bacterium GWE2_41_25	GWE2	Bacteroidetes	4621586	40.83	24.7	211	3883	117596	SAMN04313826	MENZ00000000	1797336
Bacteroidetes bacterium GWE2_42_24	GWE2	Bacteroidetes	4319616	43.48	24.16	67	3564	502154	SAMN04313832	MEOA00000000	1797337
Bacteroidetes bacterium GWE2_42_39	GWE2	Bacteroidetes	6061027	42.05	38.6	54	4949	533514	SAMN04313810	MEOB00000000	1797338
Bacteroidetes bacterium GWE2_42_42	GWE2	Bacteroidetes	3889010	42.62	42.27	45	3254	291800	SAMN04313815	MEOC00000000	1797339
Flavobacteria bacterium GWF1_32_7	GWF1	Bacteroidetes	2637880	32.67	7.63	26	2495	546655	SAMN04313828	MGWI00000000	1798014
Bacteroidetes bacterium GWF2_29_10	GWF2	Bacteroidetes	2815141	29.04	10.43	110	2125	107514	SAMN04313823	MEOD00000000	1797340
Bacteroidetes bacterium GWF2_33_16	GWF2	Bacteroidetes	4328922	32.48	16.18	36	3594	487313	SAMN04313820	MEOE00000000	1797341
Bacteroidetes bacterium GWF2_33_38	GWF2	Bacteroidetes	3933251	32.68	37.9	70	3159	172710	SAMN04313819	MEOF00000000	1797342
Bacteroidetes bacterium GWF2_35_48	GWF2	Bacteroidetes	5980322	34.79	50.58	142	4401	229691	SAMN04313822	MEOG00000000	1797343
Bacteroidetes bacterium GWF2_38_335	GWF2	Bacteroidetes	5268002	37.84	336.45	29	4174	515074	SAMN04313812	MEOH00000000	1797344
Bacteroidetes bacterium GWF2_39_10	GWF2	Bacteroidetes	2518927	39.06	10.3	42	2295	259974	SAMN04313837	MEOI00000000	1797345
Bacteroidetes bacterium GWF2_40_13	GWF2	Bacteroidetes	5028073	40.05	12.93	71	4042	353149	SAMN04313809	MEOJ00000000	1797346
Bacteroidetes bacterium GWF2_40_14	GWF2	Bacteroidetes	3360015	39.81	13.44	42	2961	318196	SAMN04313839	MEOK00000000	1797347
Bacteroidetes bacterium GWF2_41_31	GWF2	Bacteroidetes	4516990	41.19	31.69	52	3859	295341	SAMN04313806	MEOL00000000	1797348
Bacteroidetes bacterium GWF2_41_61	GWF2	Bacteroidetes	2074888	41.01	60.51	124	1890	132148	SAMN04313838	MEOM00000000	1797349
Bacteroidetes bacterium GWF2_41_9	GWF2	Bacteroidetes	4215217	40.66	8.99	225	3621	138234	SAMN04313825	MEON00000000	1797350
Bacteroidetes bacterium GWF2_42_66	GWF2	Bacteroidetes	6044567	42.06	65.69	52	4934	533498	SAMN04313811	MEOO00000000	1797351
Bacteroidetes bacterium GWF2_43_11	GWF2	Bacteroidetes	4369129	43.35	10.68	100	3666	286164	SAMN04313830	MEOP00000000	1797352
Bacteroidetes bacterium GWF2_43_63	GWF2	Bacteroidetes	3983146	42.62	62.32	51	3321	291717	SAMN04313814	MEOQ00000000	1797353
Bacteroidetes bacterium GWF2_49_14	GWF2	Bacteroidetes	3521784	48.53	14.75	163	2942	167957	SAMN04313843	MEOR00000000	1797354
Bacteroidetes bacterium RBG_13_42_15	RBG_13	Bacteroidetes	3951559	40.52	14.85	350	3357	61797	SAMN04313992	MEOS00000000	1797355
Bacteroidetes bacterium RBG_13_43_22	RBG_13	Bacteroidetes	3274920	41.66	21.95	252	2796	71105	SAMN04313685	MEOT00000000	1797356
Bacteroidetes bacterium RBG_13_44_24	RBG_13	Bacteroidetes	835268	43.25	24.19	84	753	67423	SAMN04314090	MEOU00000000	1797357
Bacteroidetes bacterium RBG_13_46_8	RBG_13	Bacteroidetes	2636980	40.58	8.73	311	3558	28259	SAMN04314008	MEOV00000000	1797358
Bacteroidetes bacterium RBG_19FT_COMBO_42_10	RBG_19	Bacteroidetes	1810549	40.62	10.11	183	1647	29160	SAMN04313671	MEOW00000000	1797359
Bacteroidetes bacterium RBG_19FT_COMBO_42_7	RBG_19	Bacteroidetes	3345197	39.51	7.24	331	3064	84194	SAMN04313667	MEOX00000000	1797360
Bacteroidetes bacterium RIFCSPHIGHO2_02_FULL_44_7	RIFCSPHIGHO2_02	Bacteroidetes	4552665	43.87	7.15	1851	5365	28523	SAMN04315545	MEOY00000000	1797361
Bacteroidetes bacterium RIFCSPLOWO2_02_FULL_36_8	RIFCSPLOWO2_02	Bacteroidetes	3556380	36.59	8.75	188	3014	107954	SAMN04315986	MEOZ00000000	1797362
Bacteroidetes bacterium RIFCSPLOWO2_12_FULL_31_6	RIFCSPLOWO2_12	Bacteroidetes	3208541	31.36	6.21	831	3904	30063	SAMN04316198	MEPA00000000	1797363
Bacteroidetes bacterium RIFCSPLOWO2_12_FULL_35_15	RIFCSPLOWO2_12	Bacteroidetes	5386317	34.57	14.89	110	4476	324382	SAMN04315760	MEPB00000000	1797364
Bacteroidetes bacterium RIFCSPLOWO2_12_FULL_37_12	RIFCSPLOWO2_12	Bacteroidetes	3937004	36.79	12.4	43	3092	468038	SAMN04315811	MEPC00000000	1797365
Flavobacteria bacterium RIFCSPLOWO2_12_FULL_31_7	RIFCSPLOWO2_12	Bacteroidetes	1957283	31.3	6.53	194	2003	39078	SAMN04315883	MGWJ00000000	1798015
Flavobacteria bacterium RIFCSPLOWO2_12_FULL_35_11	RIFCSPLOWO2_12	Bacteroidetes	3556334	35.11	11.94	98	3254	233466	SAMN04315779	MGWK00000000	1798016
Bacteroidetes bacterium RIFOXYC12_FULL_35_7	RIFOXYC12	Bacteroidetes	5358845	34.52	7.54	608	4441	69889	SAMN04314612	MEPL00000000	1797374
Bacteroidetes bacterium RIFOXYC2_FULL_39_11	RIFOXYC2	Bacteroidetes	2520518	38.94	11.2	54	2308	183250	SAMN04314586	MEPM00000000	1797375
Bacteroidetes bacterium RIFOXYC2_FULL_40_12	RIFOXYC2	Bacteroidetes	5090386	39.99	12.8	83	4119	223418	SAMN04314558	MEPN00000000	1797376
Fluviicola sp. RIFCSPHIGHO2_01_FULL_43_53	RIFCSPHIGHO2_01	Bacteroidetes	4532133	42.81	52.98	12	3960	1492966	SAMN04314877	MGWL00000000	1798017
Fluviicola sp. RIFCSPHIGHO2_02_FULL_43_260	RIFCSPHIGHO2_02	Bacteroidetes	4540244	42.81	260.28	6	3957	1741453	SAMN04315484	MGWM00000000	1798018
Fluviicola sp. RIFCSPHIGHO2_12_FULL_43_24	RIFCSPHIGHO2_12	Bacteroidetes	4527004	42.8	24.93	18	3966	618648	SAMN04315582	MGWN00000000	1798019
Bacteroidetes bacterium RIFOXYA12_FULL_33_9	RIFOXYA12	Bacteroidetes	2927417	32.76	8.97	280	2497	58267	SAMN04314386	MEPD00000000	1797366
Bacteroidetes bacterium RIFOXYA12_FULL_35_11	RIFOXYA12	Bacteroidetes	5190648	34.79	11.58	292	3915	95488	SAMN04314396	MEPE00000000	1797367
Bacteroidetes bacterium RIFOXYA12_FULL_38_20	RIFOXYA12	Bacteroidetes	5036249	37.88	19.86	55	3933	362321	SAMN04314402	MEPF00000000	1797368
Bacteroidetes bacterium RIFOXYA12_FULL_40_10	RIFOXYA12	Bacteroidetes	2423138	40.64	9.91	161	2174	60250	SAMN04314387	MEPG00000000	1797369
Bacteroidetes bacterium RIFOXYA2_FULL_33_7	RIFOXYA2	Bacteroidetes	3343488	32.67	7.13	273	2847	59134	SAMN04314357	MEPH00000000	1797370
Bacteroidetes bacterium RIFOXYB12_FULL_41_6	RIFOXYB12	Bacteroidetes	2219791	41.03	5.97	263	2143	31085	SAMN04314459	MEPI00000000	1797371
Bacteroidetes bacterium RIFOXYB2_FULL_35_7	RIFOXYB2	Bacteroidetes	3770020	34.71	6.67	398	3043	62412	SAMN04314430	MEPJ00000000	1797372
Bacteroidetes bacterium RIFOXYB2_FULL_39_7	RIFOXYB2	Bacteroidetes	2096779	39.25	7.26	145	1984	59692	SAMN04314443	MEPK00000000	1797373
Sphingobacteriia bacterium RIFOXYC2_FULL_35_18	RIFOXYC2	Bacteroidetes	3303715	35.92	17.54	13	2995	1184019	SAMN04314593	MIAG00000000	1802166
Sphingobacteriia bacterium RIFOXYD2_FULL_35_12	RIFOXYD2	Bacteroidetes	3304765	35.88	12.01	24	3008	635758	SAMN04314699	MIAH00000000	1802167
Candidatus Bathyarchaeota archaeon RBG_13_38_9	RBG_13	Bathyarchaeota	1724111	36.77	10.85	48	1836	303098	SAMN04316269	MEZD00000000	1797377
Candidatus Bathyarchaeota archaeon RBG_13_46_16b	RBG_13	Bathyarchaeota	1369378	45.21	15.73	92	1559	56367	SAMN04316268	MEZE00000000	1797378
Candidatus Bathyarchaeota archaeon RBG_13_52_12	RBG_13	Bathyarchaeota	2081685	50.48	12.4	111	2388	141342	SAMN04316267	MEZF00000000	1797379
Candidatus Bathyarchaeota archaeon RBG_13_60_20	RBG_13	Bathyarchaeota	1215694	60.82	21.45	86	1467	46835	SAMN04316270	MEZG00000000	1797380
Candidatus Bathyarchaeota archaeon RBG_16_48_13	RBG_16	Bathyarchaeota	848615	47.99	16.32	16	949	323270	SAMN04316259	MEZH00000000	1797381
Candidatus Bathyarchaeota archaeon RBG_16_57_9	RBG_16	Bathyarchaeota	1523517	58.26	11.43	73	1862	84440	SAMN04316258	MEZI00000000	1797382
Bdellovibrionales bacterium GWB1_52_6	GWB1	Bdellovibrionales	3543862	52.1	5.99	133	3397	120686	SAMN04314118	MEPQ00000000	1797385
Bdellovibrionales bacterium GWB1_55_8	GWB1	Bdellovibrionales	3777232	55.08	8.23	96	3567	176145	SAMN04313915	MEPR00000000	1797386
Bdellovibrionales bacterium GWC1_52_8	GWC1	Bdellovibrionales	3119795	51.95	7.79	232	3125	39435	SAMN04314191	MEPS00000000	1797387
Bdellovibrionales bacterium RBG_16_40_8	RBG_16	Bdellovibrionales	2471843	39.63	7.61	131	2639	76072	SAMN04314041	MEPT00000000	1797388
Bdellovibrionales bacterium RIFCSPHIGHO2_01_FULL_40_29	RIFCSPHIGHO2_01	Bdellovibrionales	2926733	40.22	29	13	2873	821936	SAMN04314775	MEPU00000000	1797389
Bdellovibrionales bacterium RIFCSPHIGHO2_02_FULL_40_15	RIFCSPHIGHO2_02	Bdellovibrionales	2938171	40.22	14.92	26	2911	404726	SAMN04315470	MEPV00000000	1797390
Bdellovibrionales bacterium RIFOXYA1_FULL_36_14	RIFOXYA1	Bdellovibrionales	2056811	35.58	14.16	58	1867	157230	SAMN04314323	MEPW00000000	1797391
Bdellovibrionales bacterium RIFOXYA1_FULL_38_20	RIFOXYA1	Bdellovibrionales	2048487	37.18	18.86	45	1950	326728	SAMN04314302	MEPX00000000	1797392
Bdellovibrionales bacterium RIFOXYB1_FULL_37_110	RIFOXYB1	Bdellovibrionales	4370266	36.98	111.56	84	4159	300073	SAMN04314502	MEPY00000000	1797393
Bdellovibrionales bacterium RIFOXYC1_FULL_37_79	RIFOXYC1	Bdellovibrionales	4364879	36.98	77.43	74	4122	310008	SAMN04314538	MEQB00000000	1797395
Bdellovibrionales bacterium RIFOXYC1_FULL_39_130	RIFOXYC1	Bdellovibrionales	3987592	39.19	123.92	68	3646	499402	SAMN04314525	MEQC00000000	1797396
Bdellovibrionales bacterium RIFOXYC1_FULL_54_43	RIFOXYC1	Bdellovibrionales	3658993	54.52	41.59	508	3695	55162	SAMN04314549	MEQD00000000	1797397
Bdellovibrionales bacterium RIFOXYC12_FULL_39_17	RIFOXYC12	Bdellovibrionales	3901056	39.22	16.43	75	3542	388286	SAMN04314606	MEQE00000000	1797398
Bdellovibrionales bacterium RIFOXYC2_FULL_39_8	RIFOXYC2	Bdellovibrionales	3176665	38.68	7.35	540	3380	40051	SAMN04314572	MEQF00000000	1797399
Bdellovibrionales bacterium RIFOXYD1_FULL_36_51	RIFOXYD1	Bdellovibrionales	4272450	37.04	45.56	75	4025	189044	SAMN04314730	MEQG00000000	1797400
Bdellovibrionales bacterium RIFOXYD1_FULL_39_84	RIFOXYD1	Bdellovibrionales	3960939	39.22	79.95	65	3611	499394	SAMN04314713	MEQH00000000	1797401
Bdellovibrionales bacterium RIFOXYD1_FULL_44_7	RIFOXYD1	Bdellovibrionales	2349605	42.36	7.45	725	2714	27663	SAMN04316191	MEQI00000000	1797402
Bdellovibrionales bacterium RIFOXYD1_FULL_53_11	RIFOXYD1	Bdellovibrionales	3374422	53.24	10.95	154	3401	129217	SAMN04314736	MEQJ00000000	1797403
Bdellovibrionales bacterium RIFOXYD1_FULL_55_31	RIFOXYD1	Bdellovibrionales	3691771	54.52	30.81	215	3535	101424	SAMN04314756	MEQK00000000	1797404
Bdellovibrionales bacterium RIFOXYD12_FULL_39_22	RIFOXYD12	Bdellovibrionales	3947588	39.23	21.2	62	3595	388374	SAMN04314625	MEQL00000000	1797405
Bdellovibrionales bacterium RIFOXYB1_FULL_39_21	RIFOXYB1	Bdellovinrionales	3957915	39.2	19.76	66	3605	499213	SAMN04314506	MEPZ00000000	1797406
Candidatus Beckwithbacteria bacterium RBG_13_35_6	RBG_13	Beckwithbacteria	407413	32.7	6.14	52	482	19444	SAMN04316166	MEZJ00000000	1797456
Candidatus Beckwithbacteria bacterium RBG_13_42_9	RBG_13	Beckwithbacteria	1173037	40.69	8.65	34	1254	244058	SAMN04314281	MEZK00000000	1797457
Candidatus Beckwithbacteria bacterium RIFCSPHIGHO2_01_FULL_49_39	RIFCSPHIGHO2_01	Beckwithbacteria	1030151	48.88	39.68	12	1154	264703	SAMN04315030	MEZL00000000	1797458
Candidatus Beckwithbacteria bacterium RIFCSPHIGHO2_02_FULL_49_13	RIFCSPHIGHO2_02	Beckwithbacteria	1019502	49.01	12.89	23	1159	179730	SAMN04315539	MEZM00000000	1797459
Candidatus Beckwithbacteria bacterium RIFCSPHIGHO2_12_FULL_47_17	RIFCSPHIGHO2_12	Beckwithbacteria	537080	46.89	16.81	48	695	31038	SAMN04315625	MEZN00000000	1797460
Candidatus Beckwithbacteria bacterium RIFCSPHIGHO2_12_FULL_49_13	RIFCSPHIGHO2_12	Beckwithbacteria	1031580	48.86	1	8	1168	281631	SAMN04316245	MEZO00000000	1797461
Candidatus Beckwithbacteria bacterium RIFCSPLOWO2_01_FULL_49_47	RIFCSPLOWO2_01	Beckwithbacteria	992556	49.01	47.09	7	1100	404991	SAMN04315312	MEZP00000000	1797462
Candidatus Beckwithbacteria bacterium RIFCSPLOWO2_02_FULL_47_23	RIFCSPLOWO2_02	Beckwithbacteria	672036	47.16	22.97	68	853	23692	SAMN04316045	MEZQ00000000	1797463
Candidatus Beckwithbacteria bacterium RIFCSPLOWO2_02_FULL_49_12	RIFCSPLOWO2_02	Beckwithbacteria	1059718	48.76	11.16	23	1212	136073	SAMN04316110	MEZR00000000	1797464
Candidatus Beckwithbacteria bacterium RIFOXYD1_FULL_50_11	RIFOXYD1	Beckwithbacteria	1002917	48.77	11.43	36	1154	99139	SAMN04314737	MEZS00000000	1797465
Candidatus Berkelbacteria bacterium RBG_13_40_8	RBG_13	Berkelbacteria	839957	38.3	7.98	33	935	114680	SAMN04313692	MEZT00000000	1797467
Candidatus Berkelbacteria bacterium RIFCSPHIGHO2_01_FULL_50_36	RIFCSPHIGHO2_01	Berkelbacteria	709408	49.96	35.84	14	744	164385	SAMN04314960	MEZU00000000	1797468
Candidatus Berkelbacteria bacterium RIFCSPHIGHO2_12_FULL_36_9	RIFCSPHIGHO2_12	Berkelbacteria	676094	35.26	8.94	60	751	42015	SAMN04315660	MEZV00000000	1797469
Candidatus Berkelbacteria bacterium RIFCSPHIGHO2_12_FULL_50_11	RIFCSPHIGHO2_12	Berkelbacteria	812692	49.51	10.88	28	927	72507	SAMN04315691	MEZW00000000	1797470
Candidatus Berkelbacteria bacterium RIFCSPLOWO2_01_FULL_50_28	RIFCSPLOWO2_01	Berkelbacteria	850026	49.84	27.97	3	910	629280	SAMN04315224	MEZX00000000	1797471
Candidatus Berkelbacteria bacterium RIFOXYA2_FULL_43_10	RIFOXYA2	Berkelbacteria	960706	43.31	9.61	58	984	89501	SAMN04314336	MEZY00000000	1797472
Burkholderiales bacterium GWA2_64_37	GWA2	Betaproteobacteria	5435733	64.46	32.32	27	4976	620874	SAMN04314111	MERR00000000	1797549
Curvibacter sp. GWA2_63_95	GWA2	Betaproteobacteria	3880026	62.29	84.45	40	3703	598646	SAMN04314158	MGPB00000000	1797746
Curvibacter sp. GWA2_64_110	GWA2	Betaproteobacteria	3398552	64.16	102.77	41	3325	371678	SAMN04314114	MGPC00000000	1797747
Gallionellales bacterium GWA2_54_124	GWA2	Betaproteobacteria	2904277	52.72	122.87	14	2739	1249575	SAMN04314108	MGWO00000000	1798243
Gallionellales bacterium GWA2_55_18	GWA2	Betaproteobacteria	1689417	55.11	18.43	78	1667	69190	SAMN04314115	MGWP00000000	1798244
Gallionellales bacterium GWA2_59_43	GWA2	Betaproteobacteria	2251899	59.28	43.99	167	2270	85339	SAMN04314182	MGWQ00000000	1798245
Gallionellales bacterium GWA2_60_142	GWA2	Betaproteobacteria	2337118	60.16	140.89	71	2314	143328	SAMN04314184	MGWR00000000	1798246
Gallionellales bacterium GWA2_60_18	GWA2	Betaproteobacteria	2121637	61.16	18.26	34	2107	239959	SAMN04314116	MGWS00000000	1798247
Burkholderiales bacterium GWE1_65_30	GWE1	Betaproteobacteria	5117469	65.71	29.55	26	4911	787206	SAMN04313894	MERS00000000	1797550
Burkholderiales bacterium GWF1_66_17	GWF1	Betaproteobacteria	5116305	65.71	1	28	4904	821643	SAMN04313893	MERT00000000	1797551
Betaproteobacteria bacterium RBG_16_56_24	RBG_16	Betaproteobacteria	2647912	56.17	25.86	175	2703	78874	SAMN04313700	MEQM00000000	1797475
Betaproteobacteria bacterium RBG_16_58_11	RBG_16	Betaproteobacteria	2330653	56.82	11.58	160	2593	49870	SAMN04314022	MEQN00000000	1797476
Betaproteobacteria bacterium RBG_16_64_18	RBG_16	Betaproteobacteria	3907005	64.17	17.1	119	3717	110430	SAMN04313699	MEQO00000000	1797477
Betaproteobacteria bacterium RBG_16_64_9	RBG_16	Betaproteobacteria	1967026	61.55	8.66	245	2367	20424	SAMN04313725	MEQP00000000	1797478
Betaproteobacteria bacterium RBG_16_66_20	RBG_16	Betaproteobacteria	2945349	65.86	19.41	155	3122	74198	SAMN04313742	MEQQ00000000	1797479
Betaproteobacteria bacterium RBG_19FT_COMBO_58_11	RBG_19	Betaproteobacteria	2023121	55.87	10.6	209	2478	31095	SAMN04314065	MEQR00000000	1797480
Burkholderiales bacterium RIFCSPHIGHO2_01_FULL_63_240	RIFCSPHIGHO2_01	Betaproteobacteria	4119648	66.69	236.6	13	3644	923993	SAMN04314864	MERU00000000	1797552
Burkholderiales bacterium RIFCSPHIGHO2_01_FULL_64_960	RIFCSPHIGHO2_01	Betaproteobacteria	5960915	64.54	959.48	34	5533	620088	SAMN04314863	MERV00000000	1797553
Burkholderiales bacterium RIFCSPHIGHO2_02_FULL_64_19	RIFCSPHIGHO2_02	Betaproteobacteria	5353130	64.6	19.38	42	4923	574608	SAMN04315393	MERW00000000	1797554
Burkholderiales bacterium RIFCSPHIGHO2_02_FULL_66_10	RIFCSPHIGHO2_02	Betaproteobacteria	3579420	65.39	9.5	708	4188	24799	SAMN04315320	MERX00000000	1797555
Burkholderiales bacterium RIFCSPHIGHO2_12_63_9	RIFCSPHIGHO2_12	Betaproteobacteria	1282816	61.93	9.56	400	1548	31383	SAMN04314076	MERY00000000	1797556
Betaproteobacteria bacterium RIFCSPHIGHO2_12_FULL_69_13	RIFCSPHIGHO2_12	Betaproteobacteria	2909621	68.03	13.46	243	3282	78756	SAMN04315548	MEQS00000000	1797481
Burkholderiales bacterium RIFCSPHIGHO2_12_FULL_61_11	RIFCSPHIGHO2_12	Betaproteobacteria	3772278	60.14	10.07	416	4102	62789	SAMN04315631	MERZ00000000	1797557
Burkholderiales bacterium RIFCSPHIGHO2_12_FULL_63_20	RIFCSPHIGHO2_12	Betaproteobacteria	3694717	64.22	17.69	48	3355	448193	SAMN04315604	MESA00000000	1797558
Burkholderiales bacterium RIFCSPHIGHO2_12_FULL_65_48	RIFCSPHIGHO2_12	Betaproteobacteria	5515885	64.62	49.27	427	5337	68262	SAMN04315575	MESB00000000	1797559
Burkholderiales bacterium RIFCSPHIGHO2_12_FULL_67_38	RIFCSPHIGHO2_12	Betaproteobacteria	5680671	67.03	38.59	453	5764	130111	SAMN04315603	MESC00000000	1797560
Burkholderiales bacterium RIFCSPHIGHO2_12_FULL_69_20	RIFCSPHIGHO2_12	Betaproteobacteria	5529367	69.35	20.22	219	4951	155085	SAMN04315577	MESD00000000	1797561
Betaproteobacteria bacterium RIFCSPLOWO2_02_64_14	RIFCSPLOWO2_02	Betaproteobacteria	3938088	64.09	14.16	304	4117	106005	SAMN04313789	MEQT00000000	1797482
Betaproteobacteria bacterium RIFCSPLOWO2_02_67_12	RIFCSPLOWO2_02	Betaproteobacteria	2922910	67.06	12.34	274	3170	39434	SAMN04314085	MEQU00000000	1797483
Betaproteobacteria bacterium RIFCSPLOWO2_02_FULL_62_17	RIFCSPLOWO2_02	Betaproteobacteria	4404347	61.35	17.15	321	4477	52476	SAMN04315923	MEQV00000000	1797484
Betaproteobacteria bacterium RIFCSPLOWO2_02_FULL_62_79	RIFCSPLOWO2_02	Betaproteobacteria	1174246	62.4	79.96	128	1204	44440	SAMN04316050	MEQW00000000	1797485
Betaproteobacteria bacterium RIFCSPLOWO2_02_FULL_63_19	RIFCSPLOWO2_02	Betaproteobacteria	4653029	62.35	18.59	116	4280	163763	SAMN04315920	MEQX00000000	1797486
Betaproteobacteria bacterium RIFCSPLOWO2_02_FULL_64_12	RIFCSPLOWO2_02	Betaproteobacteria	1912876	63.18	11.84	184	2102	45003	SAMN04315988	MEQY00000000	1797487
Betaproteobacteria bacterium RIFCSPLOWO2_02_FULL_65_20	RIFCSPLOWO2_02	Betaproteobacteria	3589208	64.38	20.64	257	3504	63284	SAMN04315921	MEQZ00000000	1797488
Betaproteobacteria bacterium RIFCSPLOWO2_02_FULL_65_24	RIFCSPLOWO2_02	Betaproteobacteria	4273965	64.89	24.39	362	4311	81474	SAMN04315989	MERA00000000	1797489
Betaproteobacteria bacterium RIFCSPLOWO2_02_FULL_66_14	RIFCSPLOWO2_02	Betaproteobacteria	2429938	66.06	14.47	62	2376	128073	SAMN04316051	MERB00000000	1797490
Betaproteobacteria bacterium RIFCSPLOWO2_02_FULL_67_19	RIFCSPLOWO2_02	Betaproteobacteria	1672724	66.85	18.33	119	1829	70957	SAMN04315922	MERC00000000	1797491
Betaproteobacteria bacterium RIFCSPLOWO2_02_FULL_67_26	RIFCSPLOWO2_02	Betaproteobacteria	3458560	66.5	26.08	126	3527	186879	SAMN04315990	MERD00000000	1797492
Betaproteobacteria bacterium RIFCSPLOWO2_02_FULL_68_150	RIFCSPLOWO2_02	Betaproteobacteria	2431579	67.53	152.77	219	2550	46859	SAMN04316053	MERE00000000	1797493
Burkholderiales bacterium RIFCSPLOWO2_02_FULL_57_36	RIFCSPLOWO2_02	Betaproteobacteria	5407531	55.89	37.21	151	5039	445419	SAMN04316054	MESE00000000	1797562
Burkholderiales bacterium RIFCSPLOWO2_02_FULL_66_35	RIFCSPLOWO2_02	Betaproteobacteria	4163706	66.15	35.36	214	4155	82455	SAMN04316004	MESF00000000	1797563
Burkholderiales bacterium RIFCSPLOWO2_02_FULL_67_64	RIFCSPLOWO2_02	Betaproteobacteria	5191438	66.93	64	174	5062	139133	SAMN04316052	MESG00000000	1797564
Betaproteobacteria bacterium RIFCSPLOWO2_12_61_14	RIFCSPLOWO2_12	Betaproteobacteria	1210643	61.28	13.79	481	1512	18162	SAMN04313802	MERF00000000	1797494
Burkholderiales bacterium RIFCSPLOWO2_12_67_14	RIFCSPLOWO2_12	Betaproteobacteria	5105741	66.34	14.55	293	5131	79430	SAMN04313793	MESH00000000	1797565
Betaproteobacteria bacterium RIFCSPLOWO2_12_FULL_62_13	RIFCSPLOWO2_12	Betaproteobacteria	5883145	61.61	12.72	469	6126	52679	SAMN04315812	MERG00000000	1797495
Betaproteobacteria bacterium RIFCSPLOWO2_12_FULL_62_13b	RIFCSPLOWO2_12	Betaproteobacteria	3147486	62.37	13.36	292	3325	58514	SAMN04315868	MERH00000000	1797496
Betaproteobacteria bacterium RIFCSPLOWO2_12_FULL_62_58	RIFCSPLOWO2_12	Betaproteobacteria	5876740	61.82	58.32	277	5978	149611	SAMN04315762	MERI00000000	1797497
Betaproteobacteria bacterium RIFCSPLOWO2_12_FULL_63_13	RIFCSPLOWO2_12	Betaproteobacteria	4699266	62.28	13.44	307	4502	137493	SAMN04315813	MERJ00000000	1797498
Betaproteobacteria bacterium RIFCSPLOWO2_12_FULL_64_23	RIFCSPLOWO2_12	Betaproteobacteria	3148057	63.71	23.57	228	3115	53806	SAMN04315763	MERK00000000	1797499
Betaproteobacteria bacterium RIFCSPLOWO2_12_FULL_65_110	RIFCSPLOWO2_12	Betaproteobacteria	2811524	64.52	107.21	234	2740	58037	SAMN04315814	MERL00000000	1797500
Betaproteobacteria bacterium RIFCSPLOWO2_12_FULL_65_14	RIFCSPLOWO2_12	Betaproteobacteria	6788860	66.12	13.84	272	7157	206200	SAMN04315869	MERM00000000	1797501
Betaproteobacteria bacterium RIFCSPLOWO2_12_FULL_66_14	RIFCSPLOWO2_12	Betaproteobacteria	4186634	65.38	14.08	331	4262	80449	SAMN04315815	MERN00000000	1797502
Betaproteobacteria bacterium RIFCSPLOWO2_12_FULL_67_28	RIFCSPLOWO2_12	Betaproteobacteria	3668585	67.06	28.67	248	3846	67443	SAMN04315765	MERO00000000	1797503
Betaproteobacteria bacterium RIFCSPLOWO2_12_FULL_68_19	RIFCSPLOWO2_12	Betaproteobacteria	1612570	68.45	18.96	123	1768	55874	SAMN04315816	MERP00000000	1797504
Betaproteobacteria bacterium RIFCSPLOWO2_12_FULL_68_20	RIFCSPLOWO2_12	Betaproteobacteria	3482622	68.41	21.13	109	3679	121673	SAMN04315871	MERQ00000000	1797505
Burkholderiales bacterium RIFCSPLOWO2_12_FULL_61_40	RIFCSPLOWO2_12	Betaproteobacteria	4993787	60.32	40.47	132	4641	216584	SAMN04315766	MESI00000000	1797566
Burkholderiales bacterium RIFCSPLOWO2_12_FULL_64_33	RIFCSPLOWO2_12	Betaproteobacteria	5619803	64.66	33.27	53	5170	615512	SAMN04315759	MESJ00000000	1797567
Burkholderiales bacterium RIFCSPLOWO2_12_FULL_64_99	RIFCSPLOWO2_12	Betaproteobacteria	4177420	64.21	94.41	116	3861	490126	SAMN04315817	MESK00000000	1797568
Burkholderiales bacterium RIFCSPLOWO2_12_FULL_65_40	RIFCSPLOWO2_12	Betaproteobacteria	3768973	65.46	40.59	57	3517	269738	SAMN04315764	MESL00000000	1797569
Burkholderiales bacterium RIFCSPLOWO2_12_FULL_67_210	RIFCSPLOWO2_12	Betaproteobacteria	4912844	66.59	217.54	1505	5936	50324	SAMN04315870	MESM00000000	1797570
Burkholderiales bacterium RIFOXYC12_FULL_60_6	RIFOXYC12	Betaproteobacteria	4492359	57.71	7.05	868	5159	68336	SAMN04314617	MESN00000000	1797571
Burkholderiales bacterium RIFOXYC12_FULL_65_23	RIFOXYC12	Betaproteobacteria	3659542	65.85	20.8	76	3458	249543	SAMN04314607	MESO00000000	1797572
Burkholderiales bacterium RIFOXYC2_FULL_59_8	RIFOXYC2	Betaproteobacteria	1830811	56.93	8.02	222	2206	25480	SAMN04314582	MESP00000000	1797573
Burkholderiales bacterium RIFOXYD12_FULL_59_19	RIFOXYD12	Betaproteobacteria	4050350	59.04	37.16	97	3981	154597	SAMN04314624	MESQ00000000	1797574
Burkholderiales bacterium RIFOXYD2_FULL_59_8	RIFOXYD2	Betaproteobacteria	2683642	56.84	7.88	528	3345	24546	SAMN04314656	MESR00000000	1797575
Curvibacter sp. RIFCSPHIGHO2_12_FULL_63_18	RIFCSPHIGHO2_12	Betaproteobacteria	3846386	62.3	18.43	43	3702	597854	SAMN04315553	MGPD00000000	1797748
Gallionellales bacterium GWE2_58_10	GWE2	Betaproteobacteria	988621	56.53	10.3	114	1086	25690	SAMN04313896	MGWT00000000	1798248
Gallionellales bacterium RBG_16_56_9	RBG_16	Betaproteobacteria	2240137	53.94	7.71	320	2883	21206	SAMN04316192	MGWU00000000	1798249
Gallionellales bacterium RBG_16_57_15	RBG_16	Betaproteobacteria	2570298	56.02	14.8	329	2827	34584	SAMN04314264	MGWV00000000	1798250
Gallionellales bacterium RIFCSPHIGHO2_02_FULL_57_16	RIFCSPHIGHO2_02	Betaproteobacteria	4067687	56.2	16.01	372	4230	59322	SAMN04316137	MGWW00000000	1798251
Gallionellales bacterium RIFCSPLOWO2_02_FULL_57_47	RIFCSPLOWO2_02	Betaproteobacteria	2813290	56.73	47.58	127	2744	147396	SAMN04315919	MGWZ00000000	1798254
Gallionellales bacterium RIFCSPLOWO2_02_FULL_59_110	RIFCSPLOWO2_02	Betaproteobacteria	2809305	58.98	111.02	112	2727	100295	SAMN04315987	MGXA00000000	1798255
Gallionellales bacterium RIFCSPLOWO2_02_58_13	RIFCSPLOWO2_02	Betaproteobacteria	2747180	58.24	13.23	262	2863	59809	SAMN04314086	MGWX00000000	1798252
Gallionellales bacterium RIFCSPLOWO2_02_60_31	RIFCSPLOWO2_02	Betaproteobacteria	1422031	59.02	33.37	477	1739	15944	SAMN04313972	MGWY00000000	1798253
Gallionellales bacterium RIFCSPLOWO2_12_FULL_57_18	RIFCSPLOWO2_12	Betaproteobacteria	575999	56.98	17.66	45	608	32615	SAMN04315867	MGXB00000000	1798256
Gallionellales bacterium RIFCSPLOWO2_12_FULL_59_22	RIFCSPLOWO2_12	Betaproteobacteria	3110231	58.83	20.63	129	2996	189399	SAMN04315761	MGXC00000000	1798257
Gallionellales bacterium RIFOXYD12_FULL_53_10	RIFOXYD12	Betaproteobacteria	2241638	52.23	10.15	151	2373	81243	SAMN04314643	MGXE00000000	1798259
Gallionellales bacterium RIFOXYD2_FULL_52_7	RIFOXYD2	Betaproteobacteria	1607312	50.56	6.77	695	2340	17867	SAMN04316188	MGXF00000000	1798260
Hydrogenophilales bacterium RIFOXYA1_FULL_63_33	RIFOXYA1	Betaproteobacteria	2153153	62.79	31.72	920	2956	22711	SAMN04314320	MGZN00000000	1798414
Hydrogenophilales bacterium RIFOXYD1_FULL_62_11	RIFOXYD1	Betaproteobacteria	3600353	60.55	11.13	133	3785	106176	SAMN04314733	MGZO00000000	1798415
Methylophilales bacterium RIFCSPHIGHO2_02_FULL_57_10	RIFCSPHIGHO2_02	Betaproteobacteria	1173063	56.12	9.57	134	1340	22323	SAMN04315335	MHBT00000000	1801614
Methylotenera sp. RIFCSPLOWO2_02_FULL_45_14	RIFCSPLOWO2_02	Betaproteobacteria	2125049	44.63	13.84	35	2113	262631	SAMN04316071	MHBU00000000	1801615
Polynucleobacter sp. GWA2_45_21	GWA2	Betaproteobacteria	2112926	45.55	20.51	19	2194	744478	SAMN04313895	MHZG00000000	1801989
Rhodocyclales bacterium GWA2_65_19	GWA2	Betaproteobacteria	4249775	63.44	18.7	151	4067	144637	SAMN04314161	MHZV00000000	1802016
Rhodocyclales bacterium GWA2_65_20	GWA2	Betaproteobacteria	3606607	64.54	20.16	248	3641	96406	SAMN04314166	MHZW00000000	1802017
Rhodocyclales bacterium RIFCSPLOWO2_02_FULL_63_24	RIFCSPLOWO2_02	Betaproteobacteria	4315113	63.22	24.05	147	4197	200182	SAMN04315981	MHZX00000000	1802018
Rhodoferax sp. RIFCSPLOWO2_12_FULL_60_11	RIFCSPLOWO2_12	Betaproteobacteria	2981179	59.51	10.74	246	3053	57891	SAMN04315912	MHZY00000000	1802019
Gallionellales bacterium RIFOXYB12_FULL_54_9	RIFOXYB12	Betaproteobacteria	1836596	52.4	6.04	535	2250	17784	SAMN04314463	MGXD00000000	1798258
Sideroxydans sp. RIFOXYB12_FULL_59_6	RIFOXYB12	Betaproteobacteria	1035328	56.74	5.6	554	1564	8844	SAMN04316175	MIAE00000000	1802155
Sideroxydans sp. GWF2_59_14	GWF2	Betaproteobacteria	953280	59.26	14.18	15	968	183184	SAMN04314221	MIAD00000000	1802154
Sideroxydans sp. RIFOXYD2_FULL_59_7	RIFOXYD2	Betaproteobacteria	1032911	56.87	7.19	530	1636	22521	SAMN04316187	MIAF00000000	1802156
Thiobacillus sp. GWE1_62_9	GWE1	Betaproteobacteria	2548175	63.25	10.12	212	2740	45263	SAMN04313892	MIDJ00000000	1802374
Candidatus Blackburnbacteria bacterium RIFCSPHIGHO2_01_FULL_40_17	RIFCSPHIGHO2_01	Blackburnbacteria	956702	39.4	17.55	27	1061	108711	SAMN04314847	MHBV00000000	1797512
Candidatus Blackburnbacteria bacterium RIFCSPHIGHO2_01_FULL_43_15b	RIFCSPHIGHO2_01	Blackburnbacteria	904792	42.95	15.06	35	994	74121	SAMN04314935	MHBW00000000	1797513
Candidatus Blackburnbacteria bacterium RIFCSPHIGHO2_01_FULL_44_64	RIFCSPHIGHO2_01	Blackburnbacteria	546770	44.48	64.14	41	661	36250	SAMN04314853	MHBX00000000	1797514
Candidatus Blackburnbacteria bacterium RIFCSPHIGHO2_02_FULL_39_13	RIFCSPHIGHO2_02	Blackburnbacteria	953848	39.38	11.84	34	1071	79611	SAMN04315477	MHBY00000000	1797515
Candidatus Blackburnbacteria bacterium RIFCSPHIGHO2_02_FULL_44_20	RIFCSPHIGHO2_02	Blackburnbacteria	843579	44.2	20.48	40	995	76990	SAMN04315479	MHBZ00000000	1797516
Candidatus Blackburnbacteria bacterium RIFCSPHIGHO2_12_FULL_41_13b	RIFCSPHIGHO2_12	Blackburnbacteria	820764	40.83	12.61	60	936	108084	SAMN04315749	MHCA00000000	1797517
Candidatus Blackburnbacteria bacterium RIFCSPHIGHO2_12_FULL_44_25	RIFCSPHIGHO2_12	Blackburnbacteria	840956	44.09	24.95	39	977	75769	SAMN04315569	MHCB00000000	1797518
Candidatus Blackburnbacteria bacterium RIFCSPLOWO2_01_FULL_40_20	RIFCSPLOWO2_01	Blackburnbacteria	958425	39.56	19.72	27	1070	116549	SAMN04315230	MHCC00000000	1797519
Candidatus Blackburnbacteria bacterium RIFCSPLOWO2_01_FULL_41_27	RIFCSPLOWO2_01	Blackburnbacteria	656666	40.82	27.75	51	773	39950	SAMN04315211	MHCD00000000	1797520
Candidatus Blackburnbacteria bacterium RIFCSPLOWO2_01_FULL_44_43	RIFCSPLOWO2_01	Blackburnbacteria	616691	44.4	42.27	41	751	36416	SAMN04315215	MHCE00000000	1797521
Candidatus Blackburnbacteria bacterium RIFCSPLOWO2_02_FULL_40_10	RIFCSPLOWO2_02	Blackburnbacteria	576616	39.69	10.17	29	685	86731	SAMN04316040	MHCF00000000	1797522
Candidatus Blackburnbacteria bacterium RIFCSPLOWO2_02_FULL_44_9	RIFCSPLOWO2_02	Blackburnbacteria	697680	43.48	8.86	52	829	40046	SAMN04315976	MHCG00000000	1797523
Candidatus Brennerbacteria bacterium RIFOXYB1_FULL_41_13	RIFOXYB1	Brennerbacteria	628883	40.81	13.27	17	756	105923	SAMN04314512	MHHW00000000	1797527
Candidatus Brennerbacteria bacterium RIFOXYC1_FULL_41_11	RIFOXYC1	Brennerbacteria	608236	40.9	10.98	22	715	96585	SAMN04314539	MHHX00000000	1797528
Candidatus Brennerbacteria bacterium RIFOXYD1_FULL_41_16	RIFOXYD1	Brennerbacteria	655033	40.85	17.22	13	767	202701	SAMN04314723	MHHY00000000	1797529
Candidatus Buchananbacteria bacterium RBG_13_36_9	RBG_13	Buchananbacteria	1053163	35.64	9	24	1085	103316	SAMN04314003	MHHZ00000000	1797530
Candidatus Buchananbacteria bacterium RBG_13_39_9	RBG_13	Buchananbacteria	879605	38.3	9.06	34	864	72996	SAMN04313988	MHIA00000000	1797531
Candidatus Buchananbacteria bacterium RIFCSPHIGHO2_01_FULL_39_14	RIFCSPHIGHO2_01	Buchananbacteria	1184984	38.9	15.3	50	1226	102324	SAMN04314882	MHIB00000000	1797532
Candidatus Buchananbacteria bacterium RIFCSPHIGHO2_01_FULL_39_8	RIFCSPHIGHO2_01	Buchananbacteria	834980	39.08	8.17	54	882	53024	SAMN04314884	MHIC00000000	1797533
Candidatus Buchananbacteria bacterium RIFCSPHIGHO2_01_FULL_40_35	RIFCSPHIGHO2_01	Buchananbacteria	712325	39.9	34.88	26	757	106679	SAMN04314973	MHID00000000	1797534
Candidatus Buchananbacteria bacterium RIFCSPHIGHO2_01_FULL_44_11	RIFCSPHIGHO2_01	Buchananbacteria	943148	44.1	14.07	30	952	147380	SAMN04314897	MHIE00000000	1797535
Candidatus Buchananbacteria bacterium RIFCSPHIGHO2_01_FULL_46_12	RIFCSPHIGHO2_01	Buchananbacteria	984154	45.39	11.98	73	1012	34285	SAMN04314816	MHIF00000000	1797536
Candidatus Buchananbacteria bacterium RIFCSPHIGHO2_01_FULL_47_11b	RIFCSPHIGHO2_01	Buchananbacteria	569135	47.32	11.39	35	625	53231	SAMN04314993	MHIG00000000	1797537
Candidatus Buchananbacteria bacterium RIFCSPHIGHO2_02_FULL_38_8	RIFCSPHIGHO2_02	Buchananbacteria	773774	38.07	8.02	71	875	34267	SAMN04316150	MHIH00000000	1797538
Candidatus Buchananbacteria bacterium RIFCSPHIGHO2_02_FULL_39_17	RIFCSPHIGHO2_02	Buchananbacteria	1141344	38.9	15.9	38	1172	100118	SAMN04315492	MHII00000000	1797539
Candidatus Buchananbacteria bacterium RIFCSPHIGHO2_02_FULL_40_13	RIFCSPHIGHO2_02	Buchananbacteria	965996	39.48	13.48	37	1034	119860	SAMN04315342	MHIJ00000000	1797540
Candidatus Buchananbacteria bacterium RIFCSPHIGHO2_02_FULL_45_11b	RIFCSPHIGHO2_02	Buchananbacteria	908187	44.46	11.57	73	980	79933	SAMN04316153	MHIK00000000	1797541
Candidatus Buchananbacteria bacterium RIFCSPHIGHO2_02_FULL_56_16	RIFCSPHIGHO2_02	Buchananbacteria	1056120	55.49	16.09	39	1054	83694	SAMN04316147	MHIL00000000	1797542
Candidatus Buchananbacteria bacterium RIFCSPLOWO2_01_FULL_39_33	RIFCSPLOWO2_01	Buchananbacteria	973170	39.48	33.07	41	1014	120038	SAMN04315155	MHIM00000000	1797543
Candidatus Buchananbacteria bacterium RIFCSPLOWO2_01_FULL_40_23b	RIFCSPLOWO2_01	Buchananbacteria	1184201	39.86	23.91	53	1279	170836	SAMN04315065	MHIN00000000	1797544
Candidatus Buchananbacteria bacterium RIFCSPLOWO2_01_FULL_45_31	RIFCSPLOWO2_01	Buchananbacteria	690127	44.79	30.53	44	741	43805	SAMN04315268	MHIO00000000	1797545
Candidatus Buchananbacteria bacterium RIFCSPLOWO2_01_FULL_46_12	RIFCSPLOWO2_01	Buchananbacteria	771390	45.5	11.72	55	812	41225	SAMN04315177	MHIP00000000	1797546
Candidatus Buchananbacteria bacterium RIFCSPLOWO2_01_FULL_56_15	RIFCSPLOWO2_01	Buchananbacteria	613013	55.34	15.22	34	663	60043	SAMN04315104	MHIQ00000000	1797547
Candidatus Buchananbacteria bacterium RIFCSPLOWO2_02_FULL_46_11b	RIFCSPLOWO2_02	Buchananbacteria	1028533	45.26	10.87	73	1087	51663	SAMN04315955	MHIR00000000	1797548
Caldithrix sp. RBG_13_44_9	RBG_13	Caldithrix	3554890	42.4	9.8	156	2995	110059	SAMN04314015	MESS00000000	1797576
Candidatus Campbellbacteria bacterium RIFCSPHIGHO2_01_FULL_34_10	RIFCSPHIGHO2_01	Campbellbacteria	566359	33.91	9.94	44	635	39153	SAMN04314964	MEZZ00000000	1797577
Candidatus Campbellbacteria bacterium RIFCSPHIGHO2_12_FULL_35_10	RIFCSPHIGHO2_12	Campbellbacteria	538984	34.56	9.62	49	616	47860	SAMN04315641	MFAA00000000	1797578
Candidatus Campbellbacteria bacterium RIFCSPLOWO2_01_FULL_34_15	RIFCSPLOWO2_01	Campbellbacteria	667996	34.06	14.69	33	738	58168	SAMN04315149	MFAB00000000	1797579
Candidatus Campbellbacteria bacterium RIFCSPLOWO2_02_FULL_35_11	RIFCSPLOWO2_02	Campbellbacteria	523537	34.97	11.48	42	574	62627	SAMN04316006	MFAD00000000	1797581
Candidatus Campbellbacteria bacterium RIFCSPLOWO2_02_35_12	RIFCSPLOWO2_02	Campbellbacteria	357328	34.96	12.03	37	376	25238	SAMN04314082	MFAC00000000	1797580
Candidatus Campbellbacteria bacterium RIFOXYC2_FULL_35_25	RIFOXYC2	Campbellbacteria	782376	34.93	24.82	15	831	139732	SAMN04314563	MFAE00000000	1797582
Candidatus Chisholmbacteria bacterium RIFCSPHIGHO2_01_FULL_48_12	RIFCSPHIGHO2_01	Chisholmbacteria	901768	47.71	13.06	65	1084	40995	SAMN04314937	MHCH00000000	1797589
Candidatus Chisholmbacteria bacterium RIFCSPHIGHO2_01_FULL_49_18	RIFCSPHIGHO2_01	Chisholmbacteria	828447	48.97	18.64	20	910	101212	SAMN04314938	MHCI00000000	1797590
Candidatus Chisholmbacteria bacterium RIFCSPHIGHO2_01_FULL_52_32	RIFCSPHIGHO2_01	Chisholmbacteria	1254643	49.84	31.59	8	1283	865671	SAMN04314939	MHCJ00000000	1797591
Candidatus Chisholmbacteria bacterium RIFCSPHIGHO2_12_FULL_49_9	RIFCSPHIGHO2_12	Chisholmbacteria	398327	48.48	7.61	49	462	19073	SAMN04315656	MHCK00000000	1797592
Candidatus Chisholmbacteria bacterium RIFCSPLOWO2_01_FULL_49_14	RIFCSPLOWO2_01	Chisholmbacteria	1211858	48.98	14.54	29	1368	124485	SAMN04315218	MHCL00000000	1797593
Candidatus Chisholmbacteria bacterium RIFCSPLOWO2_01_FULL_50_28	RIFCSPLOWO2_01	Chisholmbacteria	1214076	49.81	28.1	3	1251	1158385	SAMN04315053	MHCM00000000	1797594
Chlamydiae bacterium GWA2_50_15	GWA2	Chlamydiae	1177368	49.29	14.76	32	1086	104251	SAMN04314106	MGLO00000000	1797595
Chlamydiae bacterium GWC2_50_10	GWC2	Chlamydiae	1172405	48.79	9.97	52	1119	58408	SAMN04313949	MGLP00000000	1797596
Chlamydiae bacterium GWF2_49_8	GWF2	Chlamydiae	1019933	48.79	7.85	92	1029	27429	SAMN04314219	MGLQ00000000	1797597
Chlamydiae bacterium RIFCSPHIGHO2_01_FULL_44_39	RIFCSPHIGHO2_01	Chlamydiae	1569649	44.72	38.36	30	1542	156719	SAMN04314949	MGLR00000000	1797598
Chlamydiae bacterium RIFCSPHIGHO2_02_FULL_45_9	RIFCSPHIGHO2_02	Chlamydiae	1342715	44.51	9	104	1429	51640	SAMN04315395	MGLS00000000	1797599
Chlamydiae bacterium RIFCSPHIGHO2_02_FULL_49_29	RIFCSPHIGHO2_02	Chlamydiae	1387015	49.06	29.48	69	1301	77687	SAMN04315471	MGLT00000000	1797600
Chlamydiae bacterium RIFCSPHIGHO2_12_FULL_27_8	RIFCSPHIGHO2_12	Chlamydiae	974760	27.26	7.8	96	1057	32522	SAMN04315692	MGLU00000000	1797601
Chlamydiae bacterium RIFCSPHIGHO2_12_FULL_44_59	RIFCSPHIGHO2_12	Chlamydiae	1568548	44.72	59.55	30	1540	156719	SAMN04315549	MGLV00000000	1797602
Chlamydiae bacterium RIFCSPHIGHO2_12_FULL_49_11	RIFCSPHIGHO2_12	Chlamydiae	1258567	48.35	11.17	71	1247	88894	SAMN04315661	MGLW00000000	1797603
Chlamydiae bacterium RIFCSPHIGHO2_12_FULL_49_32	RIFCSPHIGHO2_12	Chlamydiae	1397302	48.89	33.54	72	1313	76021	SAMN04315578	MGLX00000000	1797604
Chlamydiae bacterium RIFCSPHIGHO2_12_FULL_49_9	RIFCSPHIGHO2_12	Chlamydiae	1320587	48.41	9.3	93	1404	51210	SAMN04315632	MGLY00000000	1797605
Chlamydiae bacterium RIFCSPLOWO2_01_FULL_28_7	RIFCSPLOWO2_01	Chlamydiae	708526	27.89	7.18	75	755	27128	SAMN04315041	MGLZ00000000	1797606
Chlamydiae bacterium RIFCSPLOWO2_01_FULL_44_52	RIFCSPLOWO2_01	Chlamydiae	1537590	44.74	52.57	29	1510	150731	SAMN04315131	MGMA00000000	1797607
Chlamydiae bacterium RIFCSPLOWO2_02_FULL_45_22	RIFCSPLOWO2_02	Chlamydiae	1575869	44.7	22.18	30	1547	180124	SAMN04316055	MGMB00000000	1797608
Chlamydiae bacterium RIFCSPLOWO2_02_FULL_49_12	RIFCSPLOWO2_02	Chlamydiae	1413529	48.85	11.84	57	1349	125885	SAMN04316003	MGMC00000000	1797609
Chlamydiae bacterium RIFCSPLOWO2_12_FULL_45_20	RIFCSPLOWO2_12	Chlamydiae	1542182	44.75	19.39	28	1516	156707	SAMN04315767	MGMD00000000	1797610
Chlamydiae bacterium RIFCSPLOWO2_12_FULL_49_12	RIFCSPLOWO2_12	Chlamydiae	1418742	49.13	11.72	46	1329	115620	SAMN04315818	MGME00000000	1797611
Chloroflexi bacterium GWB2_49_20	GWB2	Chloroflexi	3374887	48.26	19.87	28	3168	510323	SAMN04313846	MGMF00000000	1797612
Chloroflexi bacterium GWB2_54_36	GWB2	Chloroflexi	2894515	54.43	35.86	103	2696	107843	SAMN04313845	MGMG00000000	1797613
Chloroflexi bacterium GWC2_49_37	GWC2	Chloroflexi	3406294	48.23	36.8	35	3198	533808	SAMN04313847	MGMH00000000	1797614
Chloroflexi bacterium GWC2_70_10	GWC2	Chloroflexi	1307855	68.68	10.85	124	1479	27137	SAMN04314203	MGMI00000000	1797615
Chloroflexi bacterium GWC2_73_18	GWC2	Chloroflexi	2933784	72.9	18.14	137	2817	113513	SAMN04313844	MGMJ00000000	1797616
Chloroflexi bacterium GWD2_49_16	GWD2	Chloroflexi	3368795	48.25	15.92	31	3162	409835	SAMN04313848	MGMK00000000	1797617
Chloroflexi bacterium RBG_13_46_14	RBG_13	Chloroflexi	1678903	45.02	14.2	199	1710	33654	SAMN04314279	MGML00000000	1797618
Chloroflexi bacterium RBG_13_46_9	RBG_13	Chloroflexi	1480800	42.8	8.64	151	1562	38586	SAMN04314095	MGMM00000000	1797619
Chloroflexi bacterium RBG_13_48_10	RBG_13	Chloroflexi	2943974	45.66	10.26	279	2911	48180	SAMN04314009	MGMN00000000	1797620
Chloroflexi bacterium RBG_13_48_17	RBG_13	Chloroflexi	874462	47.91	17.35	89	948	34212	SAMN04314091	MGMO00000000	1797621
Chloroflexi bacterium RBG_13_50_10	RBG_13	Chloroflexi	1736388	48.21	10.62	159	1849	82944	SAMN04314096	MGMP00000000	1797622
Chloroflexi bacterium RBG_13_50_21	RBG_13	Chloroflexi	2487961	49.05	20.89	195	2439	49339	SAMN04314092	MGMQ00000000	1797623
Chloroflexi bacterium RBG_13_51_18	RBG_13	Chloroflexi	1496600	50.54	17.74	119	1592	61806	SAMN04314010	MGMR00000000	1797624
Chloroflexi bacterium RBG_13_51_36	RBG_13	Chloroflexi	1934179	50.73	36.01	57	2016	173697	SAMN04314098	MGMS00000000	1797625
Chloroflexi bacterium RBG_13_51_52	RBG_13	Chloroflexi	1167938	49.71	52.32	92	1272	56860	SAMN04313979	MGMT00000000	1797626
Chloroflexi bacterium RBG_13_52_12	RBG_13	Chloroflexi	1236644	49.52	12.57	114	1395	35552	SAMN04314011	MGMU00000000	1797627
Chloroflexi bacterium RBG_13_52_14	RBG_13	Chloroflexi	1264389	48.72	12.87	161	1394	18309	SAMN04313980	MGMV00000000	1797628
Chloroflexi bacterium RBG_13_53_26	RBG_13	Chloroflexi	1599959	53.56	24.14	121	1663	35741	SAMN04313993	MGMW00000000	1797629
Chloroflexi bacterium RBG_13_54_8	RBG_13	Chloroflexi	1566114	50.5	8.06	170	1825	29068	SAMN04314012	MGMX00000000	1797630
Chloroflexi bacterium RBG_13_54_9	RBG_13	Chloroflexi	1439981	50.16	9.46	154	1651	29738	SAMN04313981	MGMY00000000	1797631
Chloroflexi bacterium RBG_13_56_8	RBG_13	Chloroflexi	1870244	54.22	7.69	171	1943	57075	SAMN04313994	MGMZ00000000	1797632
Chloroflexi bacterium RBG_13_56_8b	RBG_13	Chloroflexi	794357	52.6	8.51	83	1004	45341	SAMN04314097	MGNA00000000	1797633
Chloroflexi bacterium RBG_13_57_8	RBG_13	Chloroflexi	1126302	54.09	8.11	106	1285	33095	SAMN04314013	MGNB00000000	1797634
Chloroflexi bacterium RBG_13_60_13	RBG_13	Chloroflexi	1604083	57.2	14.02	175	1836	44141	SAMN04313982	MGNC00000000	1797635
Chloroflexi bacterium RBG_13_60_9	RBG_13	Chloroflexi	1648046	53.4	1	215	2163	31786	SAMN04316235	MGND00000000	1797636
Chloroflexi bacterium RBG_13_66_10	RBG_13	Chloroflexi	2960893	62.87	9.93	261	3075	46223	SAMN04314087	MGNE00000000	1797637
Chloroflexi bacterium RBG_13_68_17	RBG_13	Chloroflexi	3743718	65.08	18.38	238	3580	105067	SAMN04314014	MGNF00000000	1797638
Chloroflexi bacterium RBG_16_47_49	RBG_16	Chloroflexi	2040649	46.73	48.51	131	1960	54950	SAMN04313974	MGNG00000000	1797639
Chloroflexi bacterium RBG_16_48_7	RBG_16	Chloroflexi	1318877	45.76	7.16	162	1578	22075	SAMN04314023	MGNH00000000	1797640
Chloroflexi bacterium RBG_16_48_8	RBG_16	Chloroflexi	3981635	47.89	8.49	228	4021	103342	SAMN04314035	MGNI00000000	1797641
Chloroflexi bacterium RBG_16_50_11	RBG_16	Chloroflexi	1740281	48.94	12.12	152	1951	46027	SAMN04314036	MGNJ00000000	1797642
Chloroflexi bacterium RBG_16_50_9	RBG_16	Chloroflexi	2818119	49.83	8.48	209	3140	89875	SAMN04314265	MGNK00000000	1797643
Chloroflexi bacterium RBG_16_51_16	RBG_16	Chloroflexi	2262251	50.54	16.05	173	2256	49030	SAMN04313975	MGNL00000000	1797644
Chloroflexi bacterium RBG_16_51_9	RBG_16	Chloroflexi	1624459	50.13	9.6	113	1823	111909	SAMN04314049	MGNM00000000	1797645
Chloroflexi bacterium RBG_16_52_11	RBG_16	Chloroflexi	2164037	52.05	12.22	122	2182	85687	SAMN04313754	MGNN00000000	1797646
Chloroflexi bacterium RBG_16_54_11	RBG_16	Chloroflexi	2232705	53.16	9.95	153	2365	84959	SAMN04314257	MGNO00000000	1797647
Chloroflexi bacterium RBG_16_54_18	RBG_16	Chloroflexi	3822990	53.27	17.78	173	3578	105130	SAMN04314037	MGNP00000000	1797648
Chloroflexi bacterium RBG_16_56_11	RBG_16	Chloroflexi	2271133	55.92	11.32	58	2411	162979	SAMN04314050	MGNQ00000000	1797649
Chloroflexi bacterium RBG_16_56_8	RBG_16	Chloroflexi	2168217	52.91	8.46	269	2750	32775	SAMN04314024	MGNR00000000	1797650
Chloroflexi bacterium RBG_16_57_11	RBG_16	Chloroflexi	4769172	55.82	11.46	172	4545	148875	SAMN04313756	MGNS00000000	1797651
Chloroflexi bacterium RBG_16_57_8	RBG_16	Chloroflexi	2205732	56.53	8.8	190	2476	40273	SAMN04314268	MGNT00000000	1797652
Chloroflexi bacterium RBG_16_57_9	RBG_16	Chloroflexi	1762356	53.39	9.53	213	2152	26221	SAMN04314025	MGNU00000000	1797653
Chloroflexi bacterium RBG_16_58_14	RBG_16	Chloroflexi	1503933	56.76	14.06	105	1455	66128	SAMN04313757	MGNV00000000	1797654
Chloroflexi bacterium RBG_16_58_8	RBG_16	Chloroflexi	1451382	55.89	8.16	177	1801	76408	SAMN04314258	MGNW00000000	1797655
Chloroflexi bacterium RBG_16_60_22	RBG_16	Chloroflexi	1868567	60.87	22.26	119	1859	52618	SAMN04314026	MGNX00000000	1797656
Chloroflexi bacterium RBG_16_63_12	RBG_16	Chloroflexi	3400270	61.45	12.41	236	3578	80278	SAMN04313758	MGNY00000000	1797657
Chloroflexi bacterium RBG_16_64_32	RBG_16	Chloroflexi	1666235	64.55	33.16	158	1805	40207	SAMN04313755	MGNZ00000000	1797658
Chloroflexi bacterium RBG_16_64_43	RBG_16	Chloroflexi	1806597	64.7	45.45	177	1795	42317	SAMN04314051	MGOA00000000	1797659
Chloroflexi bacterium RBG_16_68_14	RBG_16	Chloroflexi	2472249	66.71	12.78	103	2567	125490	SAMN04314269	MGOB00000000	1797660
Chloroflexi bacterium RBG_16_69_14	RBG_16	Chloroflexi	2759408	67.79	15.27	196	2970	49562	SAMN04314053	MGOC00000000	1797661
Chloroflexi bacterium RBG_16_70_13	RBG_16	Chloroflexi	2887142	70.49	14.09	141	2904	111777	SAMN04313705	MGOD00000000	1797662
Chloroflexi bacterium RBG_16_72_14	RBG_16	Chloroflexi	3765823	71.77	14.91	154	3758	133399	SAMN04313706	MGOE00000000	1797663
Chloroflexi bacterium RBG_19FT_COMBO_47_15	RBG_19	Chloroflexi	722196	45.44	14.72	79	785	40441	SAMN04314146	MGOF00000000	1797664
Chloroflexi bacterium RBG_19FT_COMBO_47_9	RBG_19	Chloroflexi	3230919	44.37	9.43	315	3305	49806	SAMN04314150	MGOG00000000	1797665
Chloroflexi bacterium RBG_19FT_COMBO_48_23	RBG_19	Chloroflexi	706002	47.29	22.96	83	789	21626	SAMN04314057	MGOH00000000	1797666
Chloroflexi bacterium RBG_19FT_COMBO_49_13	RBG_19	Chloroflexi	1536042	47.53	12.86	94	1469	84314	SAMN04314153	MGOI00000000	1797667
Chloroflexi bacterium RBG_19FT_COMBO_50_10	RBG_19	Chloroflexi	2297287	47.76	11.72	188	2310	94429	SAMN04314151	MGOJ00000000	1797668
Chloroflexi bacterium RBG_19FT_COMBO_55_16	RBG_19	Chloroflexi	2529843	53.92	15.77	155	2434	91976	SAMN04314066	MGOK00000000	1797669
Chloroflexi bacterium RBG_19FT_COMBO_56_12	RBG_19	Chloroflexi	2496606	52.19	12.05	214	2746	62534	SAMN04314070	MGOL00000000	1797670
Chloroflexi bacterium RBG_19FT_COMBO_62_14	RBG_19	Chloroflexi	4012724	61.4	14.54	144	3879	119181	SAMN04314058	MGOM00000000	1797671
Chloroflexi bacterium RIFCSPLOWO2_02_FULL_71_16	RIFCSPLOWO2_02	Chloroflexi	1931930	70.05	16.07	131	2087	73903	SAMN04315924	MGON00000000	1797672
Chloroflexi bacterium RIFCSPLOWO2_12_FULL_71_12	RIFCSPLOWO2_12	Chloroflexi	1695220	70.7	12.13	155	1865	34710	SAMN04315872	MGOO00000000	1797673
Chloroflexi bacterium RIFOXYC12_FULL_59_14	RIFOXYC12	Chloroflexi	1468548	53.37	1	633	1462	13956	SAMN04316234	MGOP00000000	1797674
Chloroflexi bacterium RIFOXYD12_FULL_57_15	RIFOXYD12	Chloroflexi	2850248	51.71	1	1001	4261	17466	SAMN04316230	MGOQ00000000	1797675
Anaerolinea sp. RIFOXYB12_FULL_60_12	RIFOXYB12	Chloroflexi	500237	53.97	12.39	229	733	10677	SAMN04316174	MEMW00000000	1797237
Candidatus Coatesbacteria bacterium RBG_13_66_14	RBG_13	Coatesbacteria	2065087	64.45	14.05	152	1966	70410	SAMN04313985	MFAF00000000	1817816
Candidatus Collierbacteria bacterium RIFCSPHIGHO2_01_FULL_50_25	RIFCSPHIGHO2_01	Collierbacteria	729379	49.62	25.28	41	874	99772	SAMN04314856	MFAG00000000	1817722
Candidatus Collierbacteria bacterium RIFCSPHIGHO2_02_FULL_49_10	RIFCSPHIGHO2_02	Collierbacteria	752780	49.09	10.04	75	931	28602	SAMN04315462	MFAH00000000	1817723
Candidatus Collierbacteria bacterium RIFCSPLOWO2_01_FULL_50_23	RIFCSPLOWO2_01	Collierbacteria	750015	49.83	22.72	37	885	102156	SAMN04315237	MFAI00000000	1817724
Candidatus Collierbacteria bacterium RIFOXYA1_FULL_46_24	RIFOXYA1	Collierbacteria	590316	46.52	24.16	42	673	58845	SAMN04314308	MFAJ00000000	1817725
Candidatus Collierbacteria bacterium RIFOXYB1_FULL_49_13	RIFOXYB1	Collierbacteria	819155	48.38	13.65	73	1015	47238	SAMN04314489	MFAM00000000	1817728
Candidatus Collierbacteria bacterium RIFOXYC2_FULL_43_15	RIFOXYC2	Collierbacteria	1089434	44.95	1	1	1231	1089434	SAMN04316228	MFAP00000000	1817730
Candidatus Collierbacteria bacterium RIFOXYD1_FULL_40_9	RIFOXYD1	Collierbacteria	810160	39.71	8.69	46	1018	82820	SAMN04314725	MFAQ00000000	1817731
Candidatus Collierbacteria bacterium RIFOXYD1_FULL_46_26	RIFOXYD1	Collierbacteria	671113	46.69	27.18	43	757	60623	SAMN04314771	MFAR00000000	1817732
Candidatus Collierbacteria bacterium RIFOXYD2_FULL_45_13	RIFOXYD2	Collierbacteria	1089434	44.95	1	1	1231	1089434	SAMN04316225	MFAS00000000	1817733
Candidatus Collierbacteria bacterium RIFOXYA2_FULL_46_10	RIFOXYA2	Collierbacteria	722220	46.03	10.68	44	838	63218	SAMN04314349	MFAK00000000	1817726
Candidatus Collierbacteria bacterium RIFOXYA2_FULL_46_20	RIFOXYA2	Collierbacteria	1089434	44.95	1	1	1231	1089434	SAMN04316232	MFAL00000000	1817727
Candidatus Collierbacteria bacterium RIFOXYB2_FULL_46_14	RIFOXYB2	Collierbacteria	1089434	44.95	1	1	1231	1089434	SAMN04316218	MFAN00000000	1817729
Pseudomonadales bacterium GWC2_63_15	RIFOXYB2	Collierbacteria	1089175	44.95	14.67	2	1235	986385	SAMN04314301	MHZI00000000	1817754
Candidatus Colwellbacteria bacterium GWA2_46_10	GWA2	Colwellbacteria	507262	45.76	9.88	21	635	78425	SAMN04314240	MHIS00000000	1797684
Candidatus Colwellbacteria bacterium RBG_13_48_8	RBG_13	Colwellbacteria	373847	45.77	7.84	32	466	36085	SAMN04314005	MHIT00000000	1797685
Candidatus Colwellbacteria bacterium RIFCSPHIGHO2_02_FULL_43_15	RIFCSPHIGHO2_02	Colwellbacteria	475445	42.67	14.77	46	558	26257	SAMN04315500	MHIU00000000	1797686
Candidatus Colwellbacteria bacterium RIFCSPHIGHO2_02_FULL_45_17	RIFCSPHIGHO2_02	Colwellbacteria	461877	45.32	17.12	38	564	35337	SAMN04315356	MHIV00000000	1797687
Candidatus Colwellbacteria bacterium RIFCSPHIGHO2_12_FULL_43_12	RIFCSPHIGHO2_12	Colwellbacteria	439691	41.89	11.92	38	501	28970	SAMN04315613	MHIW00000000	1797688
Candidatus Colwellbacteria bacterium RIFCSPHIGHO2_12_FULL_44_17	RIFCSPHIGHO2_12	Colwellbacteria	578317	44.02	17.34	45	671	36735	SAMN04315676	MHIX00000000	1797689
Candidatus Colwellbacteria bacterium RIFCSPLOWO2_01_FULL_48_10	RIFCSPLOWO2_01	Colwellbacteria	745897	48.21	10.24	34	860	91167	SAMN04315276	MHIY00000000	1797690
Candidatus Colwellbacteria bacterium RIFCSPLOWO2_02_FULL_44_20b	RIFCSPLOWO2_02	Colwellbacteria	589157	44.19	19.93	38	685	34362	SAMN04316019	MHIZ00000000	1797691
Candidatus Colwellbacteria bacterium RIFCSPLOWO2_02_FULL_45_11	RIFCSPLOWO2_02	Colwellbacteria	531354	45.21	11.02	32	644	40871	SAMN04316021	MHJA00000000	1797692
Candidatus Colwellbacteria bacterium RIFCSPLOWO2_12_FULL_43_11	RIFCSPLOWO2_12	Colwellbacteria	498071	42.64	10.69	41	573	39185	SAMN04315787	MHJB00000000	1797693
Candidatus Colwellbacteria bacterium RIFCSPLOWO2_12_FULL_44_13	RIFCSPLOWO2_12	Colwellbacteria	469551	43.75	13.79	29	546	46727	SAMN04315894	MHJC00000000	1797694
Candidatus Colwellbacteria bacterium RIFCSPLOWO2_12_FULL_46_17	RIFCSPLOWO2_12	Colwellbacteria	507188	45.46	17.83	37	602	32496	SAMN04315846	MHJD00000000	1797695
candidate division CPR2 bacterium GWD1_39_7	GWD1	CPR2	674540	38.22	7.38	74	802	29157	SAMN04313948	MEST00000000	1797698
candidate division CPR2 bacterium GWD2_39_7	GWD2	CPR2	1072912	38.78	7.53	58	1172	69308	SAMN04313947	MESU00000000	1797699
candidate division CPR3 bacterium GWE2_35_7	GWE2	CPR3	749956	34.13	6.77	66	796	33591	SAMN04314132	MESV00000000	1797700
candidate division CPR3 bacterium GWF2_35_18	GWF2	CPR3	1136163	34.97	17.84	10	1122	313259	SAMN04313865	MESW00000000	1797701
candidate division CPR3 bacterium RIFOXYC2_FULL_35_7	RIFOXYC2	CPR3	1043651	34.31	7.17	194	1165	25588	SAMN04314597	MESZ00000000	1797704
candidate division CPR3 bacterium RIFOXYA2_FULL_35_13	RIFOXYA2	CPR3	1153577	34.95	13.52	16	1142	164709	SAMN04314371	MESX00000000	1797702
candidate division CPR3 bacterium RIFOXYB2_FULL_35_8	RIFOXYB2	CPR3	1071545	34.66	7.95	59	1087	46869	SAMN04314417	MESY00000000	1797703
Candidatus Curtissbacteria bacterium RBG_13_35_7	RBG_13	Curtissbacteria	803560	33.52	7.15	75	865	28737	SAMN04314285	MFAT00000000	1797705
Candidatus Curtissbacteria bacterium RBG_13_40_7	RBG_13	Curtissbacteria	774196	37.86	6.97	69	936	34841	SAMN04314286	MFAU00000000	1797706
Candidatus Curtissbacteria bacterium RBG_16_39_7	RBG_16	Curtissbacteria	558268	37.66	7.07	48	666	49929	SAMN04314044	MFAV00000000	1797707
Candidatus Curtissbacteria bacterium RIFCSPHIGHO2_01_FULL_41_13	RIFCSPHIGHO2_01	Curtissbacteria	686305	40.26	12.82	60	880	30915	SAMN04314849	MFBA00000000	1797745
Candidatus Curtissbacteria bacterium RIFCSPHIGHO2_01_FULL_34_40	RIFCSPHIGHO2_01	Curtissbacteria	879690	39.89	32.79	62	974	158297	SAMN04314836	MFAW00000000	1797708
Candidatus Curtissbacteria bacterium RIFCSPHIGHO2_01_FULL_39_57	RIFCSPHIGHO2_01	Curtissbacteria	517249	38.29	57.78	45	604	32196	SAMN04314928	MFAX00000000	1797709
Candidatus Curtissbacteria bacterium RIFCSPHIGHO2_01_FULL_40_12	RIFCSPHIGHO2_01	Curtissbacteria	889109	39.83	11.26	67	1031	45636	SAMN04314846	MFAY00000000	1797710
Candidatus Curtissbacteria bacterium RIFCSPHIGHO2_01_FULL_41_11	RIFCSPHIGHO2_01	Curtissbacteria	830860	41.15	11.33	46	985	91209	SAMN04315023	MFAZ00000000	1797711
Candidatus Curtissbacteria bacterium RIFCSPHIGHO2_01_FULL_41_44	RIFCSPHIGHO2_01	Curtissbacteria	1056414	41.08	44.12	43	1182	105847	SAMN04314850	MFBB00000000	1797712
Candidatus Curtissbacteria bacterium RIFCSPHIGHO2_02_FULL_40_16b	RIFCSPHIGHO2_02	Curtissbacteria	896653	39.24	16.53	48	1076	67972	SAMN04315457	MFBD00000000	1797714
Candidatus Curtissbacteria bacterium RIFCSPHIGHO2_02_FULL_40_17	RIFCSPHIGHO2_02	Curtissbacteria	600000	39.35	17.42	32	682	95066	SAMN04315534	MFBE00000000	1797715
Candidatus Curtissbacteria bacterium RIFCSPHIGHO2_02_FULL_42_15	RIFCSPHIGHO2_02	Curtissbacteria	769186	41.43	15.04	69	934	34620	SAMN04315460	MFBF00000000	1797716
Candidatus Curtissbacteria bacterium RIFCSPHIGHO2_02_FULL_42_58	RIFCSPHIGHO2_02	Curtissbacteria	933166	41.7	59.43	40	1048	99050	SAMN04315386	MFBG00000000	1797717
Candidatus Curtissbacteria bacterium RIFCSPHIGHO2_02_39_8	RIFCSPHIGHO2_02	Curtissbacteria	620534	38.28	8.43	69	731	23310	SAMN04314075	MFBC00000000	1797713
Candidatus Curtissbacteria bacterium RIFCSPHIGHO2_12_FULL_38_37	RIFCSPHIGHO2_12	Curtissbacteria	496058	38.12	37.92	38	573	39793	SAMN04315564	MFBI00000000	1797719
Candidatus Curtissbacteria bacterium RIFCSPHIGHO2_12_FULL_38_9b	RIFCSPHIGHO2_12	Curtissbacteria	716344	37.25	8.62	73	865	45047	SAMN04315654	MFBJ00000000	1797720
Candidatus Curtissbacteria bacterium RIFCSPHIGHO2_12_FULL_41_13	RIFCSPHIGHO2_12	Curtissbacteria	828692	40.72	13.64	51	946	120919	SAMN04315567	MFBK00000000	1797721
Candidatus Curtissbacteria bacterium RIFCSPHIGHO2_12_FULL_41_17	RIFCSPHIGHO2_12	Curtissbacteria	836061	40.07	16.34	58	979	75441	SAMN04315733	MFBL00000000	1797722
Candidatus Curtissbacteria bacterium RIFCSPHIGHO2_12_FULL_42_33	RIFCSPHIGHO2_12	Curtissbacteria	989451	41.6	33.65	37	1097	99059	SAMN04315623	MFBM00000000	1797723
Candidatus Curtissbacteria bacterium RIFCSPHIGHO2_12_41_11	RIFCSPHIGHO2_12	Curtissbacteria	694068	40.94	10.67	59	860	49871	SAMN04313766	MFBH00000000	1797718
Candidatus Curtissbacteria bacterium RIFCSPLOWO2_01_FULL_37_9	RIFCSPLOWO2_01	Curtissbacteria	728096	36.39	9.42	58	904	69472	SAMN04315201	MFBN00000000	1797724
Candidatus Curtissbacteria bacterium RIFCSPLOWO2_01_FULL_38_11b	RIFCSPLOWO2_01	Curtissbacteria	535950	38.02	10.78	41	605	49095	SAMN04315202	MFBO00000000	1797725
Candidatus Curtissbacteria bacterium RIFCSPLOWO2_01_FULL_39_62	RIFCSPLOWO2_01	Curtissbacteria	498131	38.62	62.53	44	610	38878	SAMN04315207	MFBP00000000	1797726
Candidatus Curtissbacteria bacterium RIFCSPLOWO2_01_FULL_41_18	RIFCSPLOWO2_01	Curtissbacteria	634342	40.38	15.97	47	756	50993	SAMN04315304	MFBQ00000000	1797727
Candidatus Curtissbacteria bacterium RIFCSPLOWO2_01_FULL_41_28	RIFCSPLOWO2_01	Curtissbacteria	713644	40.93	28.73	52	795	60101	SAMN04315305	MFBR00000000	1797728
Candidatus Curtissbacteria bacterium RIFCSPLOWO2_01_FULL_42_26	RIFCSPLOWO2_01	Curtissbacteria	859434	41.93	27.47	42	1047	80399	SAMN04315213	MFBS00000000	1797729
Candidatus Curtissbacteria bacterium RIFCSPLOWO2_01_FULL_42_50	RIFCSPLOWO2_01	Curtissbacteria	1053769	41.26	50.08	42	1177	99750	SAMN04315307	MFBT00000000	1797730
Candidatus Curtissbacteria bacterium RIFCSPLOWO2_02_FULL_40_11	RIFCSPLOWO2_02	Curtissbacteria	938315	38.93	11.08	45	1128	74114	SAMN04316105	MFBV00000000	1797732
Candidatus Curtissbacteria bacterium RIFCSPLOWO2_02_FULL_40_13b	RIFCSPLOWO2_02	Curtissbacteria	797094	39.55	13.1	61	923	64562	SAMN04316041	MFBW00000000	1797733
Candidatus Curtissbacteria bacterium RIFCSPLOWO2_02_FULL_42_37	RIFCSPLOWO2_02	Curtissbacteria	986204	41.7	37.06	36	1108	96279	SAMN04315975	MFBX00000000	1797734
Candidatus Curtissbacteria bacterium RIFCSPLOWO2_02_41_11	RIFCSPLOWO2_02	Curtissbacteria	1078522	39.92	11.97	25	1178	235230	SAMN04313791	MFBU00000000	1797731
Candidatus Curtissbacteria bacterium RIFCSPLOWO2_12_FULL_38_9	RIFCSPLOWO2_12	Curtissbacteria	943957	38.34	9.24	62	1132	71574	SAMN04315802	MFBY00000000	1797735
Candidatus Curtissbacteria bacterium RIFCSPLOWO2_12_FULL_41_16	RIFCSPLOWO2_12	Curtissbacteria	995255	41.58	15.72	30	1103	96314	SAMN04315804	MFBZ00000000	1797736
Candidatus Curtissbacteria bacterium RIFOXYA1_FULL_41_14	RIFOXYA1	Curtissbacteria	1148276	40.23	14.01	30	1249	246915	SAMN04314317	MFCA00000000	1797737
Candidatus Curtissbacteria bacterium RIFOXYB1_FULL_41_59	RIFOXYB1	Curtissbacteria	953216	39.99	59.99	55	1035	159227	SAMN04314483	MFCB00000000	1797738
Candidatus Curtissbacteria bacterium RIFOXYC1_FULL_41_36	RIFOXYC1	Curtissbacteria	870398	40.92	36.1	47	983	71663	SAMN04314530	MFCE00000000	1797741
Candidatus Curtissbacteria bacterium RIFOXYC12_FULL_41_11	RIFOXYC12	Curtissbacteria	824053	40.69	11.43	50	938	64608	SAMN04314616	MFCF00000000	1797742
Candidatus Curtissbacteria bacterium RIFOXYC2_FULL_41_11	RIFOXYC2	Curtissbacteria	1105419	40.1	11.51	30	1227	213752	SAMN04314591	MFCG00000000	1797743
Candidatus Curtissbacteria bacterium RIFOXYD1_FULL_41_36	RIFOXYD1	Curtissbacteria	1079240	40.1	37.18	38	1185	188958	SAMN04314768	MFCH00000000	1797744
Candidatus Curtissbacteria bacterium RIFOXYB12_FULL_40_6	RIFOXYB12	Curtissbacteria	799405	39.53	6.25	136	943	26410	SAMN04316177	MFCC00000000	1797739
Candidatus Curtissbacteria bacterium RIFOXYB2_FULL_41_10	RIFOXYB2	Curtissbacteria	1078535	40.01	10.25	36	1181	216792	SAMN04314426	MFCD00000000	1797740
Candidatus Dadabacteria bacterium RBG_19FT_COMBO_40_33	RBG_19	Dadabacteria	1153595	40.19	32.57	127	1182	25138	SAMN04313672	MFCI00000000	1797755
Candidatus Dadabacteria bacterium RIFCSPHIGHO2_12_FULL_53_21	RIFCSPHIGHO2_12	Dadabacteria	2196127	52.54	21.14	159	2129	47829	SAMN04316130	MFCJ00000000	1797756
Candidatus Daviesbacteria bacterium GWA1_38_6	GWA1	Daviesbacteria	553044	36.85	6.53	54	721	29821	SAMN04314232	MFCK00000000	1797757
Candidatus Daviesbacteria bacterium RIFCSPHIGHO2_01_FULL_36_37	RIFCSPHIGHO2_01	Daviesbacteria	795914	35.38	38.93	15	869	158299	SAMN04315011	MFCL00000000	1797758
Candidatus Daviesbacteria bacterium RIFCSPHIGHO2_01_FULL_37_27	RIFCSPHIGHO2_01	Daviesbacteria	838804	36.55	26.88	41	992	71345	SAMN04314922	MFCM00000000	1797759
Candidatus Daviesbacteria bacterium RIFCSPHIGHO2_01_FULL_38_8	RIFCSPHIGHO2_01	Daviesbacteria	822791	37.28	7.66	75	989	33772	SAMN04314841	MFCN00000000	1797760
Candidatus Daviesbacteria bacterium RIFCSPHIGHO2_01_FULL_38_8b	RIFCSPHIGHO2_01	Daviesbacteria	531703	37.2	8.27	60	634	32832	SAMN04314925	MFCO00000000	1797761
Candidatus Daviesbacteria bacterium RIFCSPHIGHO2_01_FULL_40_11	RIFCSPHIGHO2_01	Daviesbacteria	964213	40.09	11.45	42	1121	59192	SAMN04315020	MFCP00000000	1797762
Candidatus Daviesbacteria bacterium RIFCSPHIGHO2_01_FULL_40_24	RIFCSPHIGHO2_01	Daviesbacteria	1274292	38.93	24.73	19	1370	203215	SAMN04314931	MFCQ00000000	1797763
Candidatus Daviesbacteria bacterium RIFCSPHIGHO2_01_FULL_41_23	RIFCSPHIGHO2_01	Daviesbacteria	849291	41.05	23.12	11	927	250400	SAMN04315024	MFCR00000000	1797764
Candidatus Daviesbacteria bacterium RIFCSPHIGHO2_01_FULL_41_45	RIFCSPHIGHO2_01	Daviesbacteria	685375	40.3	43.54	34	807	102147	SAMN04314933	MFCS00000000	1797765
Candidatus Daviesbacteria bacterium RIFCSPHIGHO2_01_FULL_43_17	RIFCSPHIGHO2_01	Daviesbacteria	735849	43.29	17.26	24	871	113518	SAMN04315027	MFCT00000000	1797766
Candidatus Daviesbacteria bacterium RIFCSPHIGHO2_01_FULL_44_29	RIFCSPHIGHO2_01	Daviesbacteria	1175226	42.36	28.94	16	1265	381588	SAMN04314784	MFCU00000000	1797767
Candidatus Daviesbacteria bacterium RIFCSPHIGHO2_02_FULL_36_13	RIFCSPHIGHO2_02	Daviesbacteria	963675	35.64	13.21	49	1146	96034	SAMN04315412	MFCV00000000	1797768
Candidatus Daviesbacteria bacterium RIFCSPHIGHO2_02_FULL_37_9	RIFCSPHIGHO2_02	Daviesbacteria	667968	37.03	9.19	38	802	73506	SAMN04315452	MFCW00000000	1797769
Candidatus Daviesbacteria bacterium RIFCSPHIGHO2_02_FULL_39_12	RIFCSPHIGHO2_02	Daviesbacteria	830245	38.72	11.57	38	968	56245	SAMN04315379	MFCX00000000	1797770
Candidatus Daviesbacteria bacterium RIFCSPHIGHO2_02_FULL_39_41	RIFCSPHIGHO2_02	Daviesbacteria	797427	38.84	41	50	1000	42666	SAMN04315455	MFCY00000000	1797771
Candidatus Daviesbacteria bacterium RIFCSPHIGHO2_02_FULL_39_8	RIFCSPHIGHO2_02	Daviesbacteria	635368	38.6	8.42	52	780	37955	SAMN04315532	MFCZ00000000	1797772
Candidatus Daviesbacteria bacterium RIFCSPHIGHO2_02_FULL_40_16	RIFCSPHIGHO2_02	Daviesbacteria	1319628	39.07	16.17	27	1430	276532	SAMN04315382	MFDA00000000	1797773
Candidatus Daviesbacteria bacterium RIFCSPHIGHO2_02_FULL_41_10	RIFCSPHIGHO2_02	Daviesbacteria	932998	40.27	10.71	28	1002	133491	SAMN04315536	MFDB00000000	1797774
Candidatus Daviesbacteria bacterium RIFCSPHIGHO2_02_FULL_41_14	RIFCSPHIGHO2_02	Daviesbacteria	819866	39.5	15.44	26	937	171293	SAMN04315385	MFDC00000000	1797775
Candidatus Daviesbacteria bacterium RIFCSPHIGHO2_02_FULL_43_12	RIFCSPHIGHO2_02	Daviesbacteria	1124621	42.21	12.48	15	1220	382023	SAMN04315478	MFDD00000000	1797776
Candidatus Daviesbacteria bacterium RIFCSPHIGHO2_12_FULL_37_11	RIFCSPHIGHO2_12	Daviesbacteria	987770	36.64	11.45	48	1173	70130	SAMN04315652	MFDE00000000	1797777
Candidatus Daviesbacteria bacterium RIFCSPHIGHO2_12_FULL_37_16	RIFCSPHIGHO2_12	Daviesbacteria	1017965	36.79	16.79	27	1194	219945	SAMN04315618	MFDF00000000	1797778
Candidatus Daviesbacteria bacterium RIFCSPHIGHO2_12_FULL_38_25	RIFCSPHIGHO2_12	Daviesbacteria	860174	38.37	24.78	47	1076	60281	SAMN04315619	MFDG00000000	1797779
Candidatus Daviesbacteria bacterium RIFCSPHIGHO2_12_FULL_43_11	RIFCSPHIGHO2_12	Daviesbacteria	959659	42.2	10.98	38	1089	133162	SAMN04315597	MFDH00000000	1797780
Candidatus Daviesbacteria bacterium RIFCSPHIGHO2_12_FULL_47_45	RIFCSPHIGHO2_12	Daviesbacteria	1062951	42.03	9.93	35	1191	128049	SAMN04315638	MFDI00000000	1797781
Candidatus Daviesbacteria bacterium RIFCSPLOWO2_01_FULL_36_8	RIFCSPLOWO2_01	Daviesbacteria	634417	35.08	7.5	70	808	30391	SAMN04315198	MFDJ00000000	1797782
Candidatus Daviesbacteria bacterium RIFCSPLOWO2_01_FULL_37_10	RIFCSPLOWO2_01	Daviesbacteria	969723	36.57	10.52	40	1157	72739	SAMN04315292	MFDK00000000	1797783
Candidatus Daviesbacteria bacterium RIFCSPLOWO2_01_FULL_38_10	RIFCSPLOWO2_01	Daviesbacteria	864431	37.99	9.64	72	1095	35486	SAMN04315295	MFDL00000000	1797784
Candidatus Daviesbacteria bacterium RIFCSPLOWO2_01_FULL_39_12	RIFCSPLOWO2_01	Daviesbacteria	1004025	38.64	11.49	34	1136	117376	SAMN04315298	MFDM00000000	1797785
Candidatus Daviesbacteria bacterium RIFCSPLOWO2_01_FULL_39_23	RIFCSPLOWO2_01	Daviesbacteria	1278683	38.94	21.83	15	1376	396322	SAMN04315206	MFDN00000000	1797786
Candidatus Daviesbacteria bacterium RIFCSPLOWO2_01_FULL_40_24	RIFCSPLOWO2_01	Daviesbacteria	744705	39.51	33.7	24	852	151122	SAMN04315302	MFDO00000000	1797787
Candidatus Daviesbacteria bacterium RIFCSPLOWO2_01_FULL_40_27	RIFCSPLOWO2_01	Daviesbacteria	594114	39.74	26.94	15	683	94202	SAMN04315117	MFDP00000000	1797788
Candidatus Daviesbacteria bacterium RIFCSPLOWO2_01_FULL_41_32	RIFCSPLOWO2_01	Daviesbacteria	637627	40.93	31.73	6	713	165715	SAMN04315120	MFDQ00000000	1797789
Candidatus Daviesbacteria bacterium RIFCSPLOWO2_01_FULL_43_15	RIFCSPLOWO2_01	Daviesbacteria	1133256	42.3	13.66	10	1234	381581	SAMN04315308	MFDR00000000	1797790
Candidatus Daviesbacteria bacterium RIFCSPLOWO2_01_FULL_43_38	RIFCSPLOWO2_01	Daviesbacteria	850234	42.33	38.69	34	975	112719	SAMN04315167	MFDS00000000	1797791
Candidatus Daviesbacteria bacterium RIFCSPLOWO2_02_FULL_36_7	RIFCSPLOWO2_02	Daviesbacteria	727190	35.79	7.13	75	917	35450	SAMN04316036	MFDT00000000	1797792
Candidatus Daviesbacteria bacterium RIFCSPLOWO2_02_FULL_36_8	RIFCSPLOWO2_02	Daviesbacteria	460279	34.63	8.19	51	563	28043	SAMN04316101	MFDU00000000	1797793
Candidatus Daviesbacteria bacterium RIFCSPLOWO2_02_FULL_38_15	RIFCSPLOWO2_02	Daviesbacteria	874849	38.08	15.35	20	943	127991	SAMN04315928	MFDV00000000	1797794
Candidatus Daviesbacteria bacterium RIFCSPLOWO2_02_FULL_38_18	RIFCSPLOWO2_02	Daviesbacteria	1074601	38.24	18.77	44	1267	62604	SAMN04315969	MFDW00000000	1797795
Candidatus Daviesbacteria bacterium RIFCSPLOWO2_02_FULL_39_13	RIFCSPLOWO2_02	Daviesbacteria	1267267	38.88	13.2	17	1375	350277	SAMN04316104	MFDX00000000	1797796
Candidatus Daviesbacteria bacterium RIFCSPLOWO2_02_FULL_40_8	RIFCSPLOWO2_02	Daviesbacteria	671580	39.95	8.13	48	821	42717	SAMN04315973	MFDY00000000	1797797
Candidatus Daviesbacteria bacterium RIFCSPLOWO2_02_FULL_41_8	RIFCSPLOWO2_02	Daviesbacteria	989227	40.71	8	70	1165	57733	SAMN04316107	MFDZ00000000	1797798
Candidatus Daviesbacteria bacterium RIFCSPLOWO2_02_FULL_43_11	RIFCSPLOWO2_02	Daviesbacteria	632169	42.71	10.95	29	746	60314	SAMN04316109	MFEA00000000	1797799
Candidatus Daviesbacteria bacterium RIFCSPLOWO2_12_FULL_38_10	RIFCSPLOWO2_12	Daviesbacteria	1002489	38.06	10.57	41	1191	101333	SAMN04315906	MFEB00000000	1797800
Candidatus Daviesbacteria bacterium RIFOXYD1_FULL_41_10	RIFOXYD1	Daviesbacteria	828232	40.68	10.02	41	1006	94456	SAMN04314770	MFEC00000000	1797801
Candidatus Delongbacteria bacterium GWF2_40_14	GWF2	Delongbacteria	1741902	39.73	14.29	123	1580	53673	SAMN04313960	MFED00000000	1817817
Anaeromyxobacter sp. RBG_16_69_14	RBG_16	Deltaproteobacteria	5638564	68.89	14.72	157	5332	237735	SAMN04313698	MEMX00000000	1797238
Bdellovibrionales bacterium GWA1_52_35	GWA1	Deltaproteobacteria	3734646	52.23	34.69	35	3433	257077	SAMN04313918	MEPO00000000	1797383
Bdellovibrionales bacterium GWA2_49_15	GWA2	Deltaproteobacteria	4862214	46.57	15.1	32	4532	820890	SAMN04313907	MEPP00000000	1797384
Deltaproteobacteria bacterium GWA2_38_16	GWA2	Deltaproteobacteria	1999042	37.78	16.24	19	1958	334101	SAMN04314112	MGPE00000000	1797802
Deltaproteobacteria bacterium GWA2_42_85	GWA2	Deltaproteobacteria	1164382	42.02	87.92	117	1218	27660	SAMN04314177	MGPF00000000	1797803
Deltaproteobacteria bacterium GWA2_43_19	GWA2	Deltaproteobacteria	2180417	42.64	18.68	107	2232	85905	SAMN04314110	MGPG00000000	1797804
Deltaproteobacteria bacterium GWA2_45_12	GWA2	Deltaproteobacteria	2463097	45.19	11.89	68	2215	154296	SAMN04314169	MGPH00000000	1797805
Deltaproteobacteria bacterium GWA2_47_9	GWA2	Deltaproteobacteria	371311	44.85	8.22	51	450	16349	SAMN04314176	MGPI00000000	1797806
Deltaproteobacteria bacterium GWA2_50_8	GWA2	Deltaproteobacteria	1374535	47.53	8.02	99	1451	54221	SAMN04314174	MGPJ00000000	1797807
Deltaproteobacteria bacterium GWA2_54_12	GWA2	Deltaproteobacteria	2075809	54.03	11.54	77	2047	138272	SAMN04314173	MGPK00000000	1797808
Deltaproteobacteria bacterium GWA2_55_10	GWA2	Deltaproteobacteria	2243202	55	10.15	161	2279	105930	SAMN04314175	MGPL00000000	1797809
Deltaproteobacteria bacterium GWA2_55_82	GWA2	Deltaproteobacteria	2742638	55.43	82.73	14	2664	998597	SAMN04314100	MGPM00000000	1797810
Deltaproteobacteria bacterium GWA2_57_13	GWA2	Deltaproteobacteria	3154694	56.52	13.78	248	3292	54325	SAMN04314159	MGPN00000000	1797811
Deltaproteobacteria bacterium GWA2_65_63	GWA2	Deltaproteobacteria	2362912	65.86	63.68	88	2345	142139	SAMN04313911	MGPO00000000	1797812
Desulfovibrionales bacterium GWA2_65_9	GWA2	Deltaproteobacteria	3051939	64.5	8.74	181	2945	82638	SAMN04314172	MGTN00000000	1797915
Deltaproteobacteria bacterium GWB2_42_7	GWB2	Deltaproteobacteria	1770541	40.92	7.17	186	1906	35341	SAMN04314188	MGPP00000000	1797813
Deltaproteobacteria bacterium GWB2_55_19	GWB2	Deltaproteobacteria	2625013	56.13	19.82	21	2460	465900	SAMN04313920	MGPQ00000000	1797814
Deltaproteobacteria bacterium GWB2_65_81	GWB2	Deltaproteobacteria	2342241	65.98	80.58	82	2317	147841	SAMN04313912	MGPR00000000	1797815
Deltaproteobacteria bacterium GWC2_42_11	GWC2	Deltaproteobacteria	1751043	41.99	10.65	73	1770	85098	SAMN04314194	MGPS00000000	1797816
Deltaproteobacteria bacterium GWC2_42_51	GWC2	Deltaproteobacteria	1734663	41.92	50.39	162	1790	35727	SAMN04313908	MGPT00000000	1797817
Deltaproteobacteria bacterium GWC2_55_46	GWC2	Deltaproteobacteria	2788758	55.39	1	3	2706	2590723	SAMN04316215	LVEI00000000	1797818
Deltaproteobacteria bacterium GWC2_56_8	GWC2	Deltaproteobacteria	1955540	55.6	7.85	179	2066	29630	SAMN04313914	MGPU00000000	1797819
Deltaproteobacteria bacterium GWC2_65_14	GWC2	Deltaproteobacteria	2256834	66.2	14.24	67	2257	123423	SAMN04313909	MGPV00000000	1797820
Deltaproteobacteria bacterium GWC2_66_88	GWC2	Deltaproteobacteria	2156263	66.16	87.41	113	2171	112747	SAMN04313919	MGPW00000000	1797821
Deltaproteobacteria bacterium GWD2_42_10	GWD2	Deltaproteobacteria	2404318	41.84	9.84	142	2467	67920	SAMN04314211	MGPX00000000	1797822
Deltaproteobacteria bacterium GWD2_55_8	GWD2	Deltaproteobacteria	2355622	52.75	8.09	269	2727	27029	SAMN04313910	MGPZ00000000	1797823
Deltaproteobacteria bacterium GWF2_42_12	GWF2	Deltaproteobacteria	2441904	41.98	11.76	126	2469	86976	SAMN04314143	MGQA00000000	1797824
Deltaproteobacteria bacterium RBG_13_43_22	RBG_13	Deltaproteobacteria	3227972	48.05	25.84	39	2948	389867	SAMN04314000	MGQB00000000	1797825
Deltaproteobacteria bacterium RBG_13_47_9	RBG_13	Deltaproteobacteria	3186402	44.5	9.24	352	3122	55981	SAMN04314290	MGQC00000000	1797826
Deltaproteobacteria bacterium RBG_13_49_15	RBG_13	Deltaproteobacteria	2591217	47.88	15.33	201	2546	57110	SAMN04313686	MGQD00000000	1797827
Deltaproteobacteria bacterium RBG_13_51_10	RBG_13	Deltaproteobacteria	1431679	46.01	1	205	1811	17821	SAMN04316219	MGQE00000000	1797828
Deltaproteobacteria bacterium RBG_13_52_11	RBG_13	Deltaproteobacteria	2536257	51.41	11.26	107	2655	153607	SAMN04313986	MGQF00000000	1797829
Deltaproteobacteria bacterium RBG_13_52_11b	RBG_13	Deltaproteobacteria	2647462	49.98	10.89	187	2675	91200	SAMN04314283	MGQG00000000	1797830
Deltaproteobacteria bacterium RBG_13_53_10	RBG_13	Deltaproteobacteria	3472477	50.19	9.84	298	3660	69259	SAMN04314291	MGQH00000000	1797831
Deltaproteobacteria bacterium RBG_13_58_19	RBG_13	Deltaproteobacteria	2262939	55.96	18.2	234	2205	40054	SAMN04314001	MGQI00000000	1797832
Deltaproteobacteria bacterium RBG_13_60_28	RBG_13	Deltaproteobacteria	1554239	58.79	27.61	156	1492	34305	SAMN04314094	MGQJ00000000	1797833
Deltaproteobacteria bacterium RBG_13_61_14	RBG_13	Deltaproteobacteria	4737046	60.63	13.1	132	4140	193489	SAMN04313688	MGQK00000000	1797834
Deltaproteobacteria bacterium RBG_13_65_10	RBG_13	Deltaproteobacteria	2647353	62.97	10.34	156	2679	75961	SAMN04314016	MGQL00000000	1797835
Deltaproteobacteria bacterium RBG_16_42_7	RBG_16	Deltaproteobacteria	1060343	40.06	1	145	1257	18228	SAMN04316210	MGQM00000000	1797836
Deltaproteobacteria bacterium RBG_16_44_11	RBG_16	Deltaproteobacteria	2430621	43.22	10.83	47	2447	187026	SAMN04313748	MGQN00000000	1797837
Deltaproteobacteria bacterium RBG_16_47_11	RBG_16	Deltaproteobacteria	3887964	45.71	10.93	330	3956	151896	SAMN04314278	MGQO00000000	1797838
Deltaproteobacteria bacterium RBG_16_48_10	RBG_16	Deltaproteobacteria	3330264	47.72	11.57	201	3315	128073	SAMN04314277	MGQP00000000	1797839
Deltaproteobacteria bacterium RBG_16_49_23	RBG_16	Deltaproteobacteria	3825374	48.98	21.23	171	3686	97441	SAMN04313707	MGQQ00000000	1797840
Deltaproteobacteria bacterium RBG_16_50_11	RBG_16	Deltaproteobacteria	1844051	48.28	11.02	233	1955	33628	SAMN04313730	MGQR00000000	1797841
Deltaproteobacteria bacterium RBG_16_54_11	RBG_16	Deltaproteobacteria	2370765	52.83	11.24	139	2503	67850	SAMN04314029	MGQS00000000	1797842
Deltaproteobacteria bacterium RBG_16_54_18	RBG_16	Deltaproteobacteria	1549187	54.05	18.29	121	1663	37241	SAMN04314040	MGQT00000000	1797843
Deltaproteobacteria bacterium RBG_16_55_12	RBG_16	Deltaproteobacteria	2311914	52.7	12.34	242	2598	40903	SAMN04313731	MGQU00000000	1797844
Deltaproteobacteria bacterium RBG_16_58_17	RBG_16	Deltaproteobacteria	2409351	55.91	16.53	117	2449	99922	SAMN04313708	MGQV00000000	1797845
Deltaproteobacteria bacterium RBG_16_64_85	RBG_16	Deltaproteobacteria	2208713	63.43	84.19	96	2251	125016	SAMN04314034	MGQW00000000	1797846
Deltaproteobacteria bacterium RBG_16_66_15	RBG_16	Deltaproteobacteria	1751658	65.69	16.61	45	1762	159685	SAMN04314047	MGQX00000000	1797847
Deltaproteobacteria bacterium RBG_16_71_12	RBG_16	Deltaproteobacteria	5889409	70.22	12.32	436	5770	56870	SAMN04314259	MGQY00000000	1797848
Deltaproteobacteria bacterium RBG_19FT_COMBO_43_11	RBG_19	Deltaproteobacteria	1992138	42.53	11.77	138	2040	73759	SAMN04314152	MGQZ00000000	1797849
Deltaproteobacteria bacterium RBG_19FT_COMBO_46_12	RBG_19	Deltaproteobacteria	4247345	43.21	12.16	442	4490	71601	SAMN04314147	MGRA00000000	1797850
Deltaproteobacteria bacterium RBG_19FT_COMBO_46_9	RBG_19	Deltaproteobacteria	1113098	42.4	9.72	109	1214	36143	SAMN04314060	MGRB00000000	1797851
Deltaproteobacteria bacterium RBG_19FT_COMBO_52_11	RBG_19	Deltaproteobacteria	2239633	47.61	11.08	247	2816	35727	SAMN04314072	MGRC00000000	1797852
Deltaproteobacteria bacterium RBG_19FT_COMBO_56_10	RBG_19	Deltaproteobacteria	817820	48.49	9.62	115	1281	17081	SAMN04313674	MGRD00000000	1797853
Deltaproteobacteria bacterium RBG_19FT_COMBO_58_16	RBG_19	Deltaproteobacteria	1192119	51.14	16.02	129	1627	32153	SAMN04313759	MGRE00000000	1797854
Deltaproteobacteria bacterium RBG_19FT_COMBO_60_16	RBG_19	Deltaproteobacteria	1095648	60.06	16.27	74	1172	146746	SAMN04314061	MGRF00000000	1797855
Deltaproteobacteria bacterium RIFCSPHIGHO2_01_FULL_43_49	RIFCSPHIGHO2_01	Deltaproteobacteria	2225619	44.06	50.08	15	2241	474425	SAMN04314865	MGRG00000000	1797856
Deltaproteobacteria bacterium RIFCSPHIGHO2_02_FULL_38_15	RIFCSPHIGHO2_02	Deltaproteobacteria	2043746	37.77	16.72	28	1992	283683	SAMN04315472	MGRH00000000	1797857
Deltaproteobacteria bacterium RIFCSPHIGHO2_02_FULL_40_11	RIFCSPHIGHO2_02	Deltaproteobacteria	1740682	39.99	11.13	115	1754	48220	SAMN04315323	MGRI00000000	1797858
Deltaproteobacteria bacterium RIFCSPHIGHO2_02_FULL_40_28	RIFCSPHIGHO2_02	Deltaproteobacteria	2157682	39.27	28.29	31	2086	284941	SAMN04315398	MGRJ00000000	1797859
Deltaproteobacteria bacterium RIFCSPHIGHO2_02_FULL_42_44	RIFCSPHIGHO2_02	Deltaproteobacteria	1903522	41.94	44.45	145	1942	39195	SAMN04315482	MGRK00000000	1797860
Deltaproteobacteria bacterium RIFCSPHIGHO2_02_FULL_43_33	RIFCSPHIGHO2_02	Deltaproteobacteria	2186269	42.54	32.12	126	2253	64981	SAMN04315483	MGRL00000000	1797861
Deltaproteobacteria bacterium RIFCSPHIGHO2_02_FULL_44_16	RIFCSPHIGHO2_02	Deltaproteobacteria	1977829	44.23	16.26	29	1953	266797	SAMN04315399	MGRM00000000	1797862
Deltaproteobacteria bacterium RIFCSPHIGHO2_02_FULL_44_53	RIFCSPHIGHO2_02	Deltaproteobacteria	2230815	44.04	50.1	18	2250	474467	SAMN04315475	MGRN00000000	1797863
Deltaproteobacteria bacterium RIFCSPHIGHO2_02_FULL_50_15	RIFCSPHIGHO2_02	Deltaproteobacteria	1706405	48.97	14.9	110	1646	60589	SAMN04315332	MGRO00000000	1797864
Deltaproteobacteria bacterium RIFCSPHIGHO2_02_FULL_60_17	RIFCSPHIGHO2_02	Deltaproteobacteria	1713853	59.1	17.62	208	1785	23508	SAMN04315407	MGRP00000000	1797865
Deltaproteobacteria bacterium RIFCSPHIGHO2_12_FULL_40_32	RIFCSPHIGHO2_12	Deltaproteobacteria	2150795	39.26	32.85	34	2085	273349	SAMN04315579	MGRQ00000000	1797866
Deltaproteobacteria bacterium RIFCSPHIGHO2_12_FULL_43_9	RIFCSPHIGHO2_12	Deltaproteobacteria	1747573	42.83	9.01	133	1845	103909	SAMN04315668	MGRR00000000	1797867
Deltaproteobacteria bacterium RIFCSPHIGHO2_12_FULL_44_21	RIFCSPHIGHO2_12	Deltaproteobacteria	2216563	44.05	20.69	22	2231	339163	SAMN04315551	MGRS00000000	1797868
Deltaproteobacteria bacterium RIFCSPLOWO2_01_44_7	RIFCSPLOWO2_01	Deltaproteobacteria	1607820	43.63	7.33	160	1769	52923	SAMN04313782	MGRT00000000	1797869
Deltaproteobacteria bacterium RIFCSPLOWO2_01_FULL_38_9	RIFCSPLOWO2_01	Deltaproteobacteria	1870740	37.66	8.65	97	1938	97193	SAMN04315225	MGRU00000000	1797870
Deltaproteobacteria bacterium RIFCSPLOWO2_01_FULL_42_9	RIFCSPLOWO2_01	Deltaproteobacteria	1614986	41.73	7.9	329	1967	23051	SAMN04315238	MGRV00000000	1797871
Deltaproteobacteria bacterium RIFCSPLOWO2_01_FULL_45_74	RIFCSPLOWO2_01	Deltaproteobacteria	2220111	44.06	71.82	14	2239	474468	SAMN04315132	MGRW00000000	1797872
Deltaproteobacteria bacterium RIFCSPLOWO2_02_44_9	RIFCSPLOWO2_02	Deltaproteobacteria	1154539	44.27	8.63	129	1253	27532	SAMN04313784	MGRX00000000	1797873
Deltaproteobacteria bacterium RIFCSPLOWO2_02_56_12	RIFCSPLOWO2_02	Deltaproteobacteria	2526412	55.26	11.67	241	2669	43908	SAMN04313787	MGRY00000000	1797874
Deltaproteobacteria bacterium RIFCSPLOWO2_02_FULL_40_36	RIFCSPLOWO2_02	Deltaproteobacteria	2156340	39.27	36.45	35	2090	285370	SAMN04316057	MGRZ00000000	1797875
Deltaproteobacteria bacterium RIFCSPLOWO2_02_FULL_42_39	RIFCSPLOWO2_02	Deltaproteobacteria	1864121	41.87	38.79	128	1904	41254	SAMN04315935	MGSA00000000	1797876
Deltaproteobacteria bacterium RIFCSPLOWO2_02_FULL_44_10	RIFCSPLOWO2_02	Deltaproteobacteria	1999829	44.06	10.13	60	2042	120133	SAMN04315993	MGSB00000000	1797877
Deltaproteobacteria bacterium RIFCSPLOWO2_02_FULL_44_34	RIFCSPLOWO2_02	Deltaproteobacteria	2229744	44.04	34.33	18	2248	474473	SAMN04316058	MGSC00000000	1797878
Deltaproteobacteria bacterium RIFCSPLOWO2_02_FULL_46_8	RIFCSPLOWO2_02	Deltaproteobacteria	1272443	45.33	8.23	120	1409	44269	SAMN04315930	MGSD00000000	1797879
Deltaproteobacteria bacterium RIFCSPLOWO2_02_FULL_47_10	RIFCSPLOWO2_02	Deltaproteobacteria	1011554	46.38	9.51	106	1075	30686	SAMN04315997	MGSE00000000	1797880
Deltaproteobacteria bacterium RIFCSPLOWO2_02_FULL_50_16	RIFCSPLOWO2_02	Deltaproteobacteria	1734556	49.06	15.98	90	1663	95817	SAMN04316063	MGSF00000000	1797881
Deltaproteobacteria bacterium RIFCSPLOWO2_02_FULL_53_8	RIFCSPLOWO2_02	Deltaproteobacteria	2637408	51.98	8.35	285	2864	61302	SAMN04316112	MGSG00000000	1797882
Deltaproteobacteria bacterium RIFCSPLOWO2_02_FULL_55_12	RIFCSPLOWO2_02	Deltaproteobacteria	2714239	55.32	12.3	35	2674	222987	SAMN04316069	MGSH00000000	1797883
Deltaproteobacteria bacterium RIFCSPLOWO2_02_FULL_57_26	RIFCSPLOWO2_02	Deltaproteobacteria	1840725	57.4	26.51	166	1845	53505	SAMN04315998	MGSI00000000	1797884
Deltaproteobacteria bacterium RIFCSPLOWO2_12_55_13	RIFCSPLOWO2_12	Deltaproteobacteria	2341183	55.08	12.83	255	2496	49768	SAMN04313794	MGSJ00000000	1797885
Deltaproteobacteria bacterium RIFCSPLOWO2_12_FULL_38_8	RIFCSPLOWO2_12	Deltaproteobacteria	1585218	37.54	7.55	113	1671	39157	SAMN04315880	MGSK00000000	1797886
Deltaproteobacteria bacterium RIFCSPLOWO2_12_FULL_40_28	RIFCSPLOWO2_12	Deltaproteobacteria	2162161	39.28	29.31	33	2090	284964	SAMN04315820	MGSL00000000	1797887
Deltaproteobacteria bacterium RIFCSPLOWO2_12_FULL_42_16	RIFCSPLOWO2_12	Deltaproteobacteria	2214114	41.8	15.25	138	2237	66931	SAMN04315776	MGSM00000000	1797888
Deltaproteobacteria bacterium RIFCSPLOWO2_12_FULL_43_16	RIFCSPLOWO2_12	Deltaproteobacteria	2317385	42.59	15.45	137	2370	64938	SAMN04315827	MGSN00000000	1797889
Deltaproteobacteria bacterium RIFCSPLOWO2_12_FULL_44_12	RIFCSPLOWO2_12	Deltaproteobacteria	2216544	44.05	12.19	23	2243	474495	SAMN04315770	MGSO00000000	1797890
Deltaproteobacteria bacterium RIFCSPLOWO2_12_FULL_50_11	RIFCSPLOWO2_12	Deltaproteobacteria	1764685	48.98	11.21	107	1732	117778	SAMN04315777	MGSP00000000	1797891
Deltaproteobacteria bacterium RIFCSPLOWO2_12_FULL_57_22	RIFCSPLOWO2_12	Deltaproteobacteria	3321940	57.06	22.51	323	3501	49829	SAMN04315828	MGSQ00000000	1797892
Deltaproteobacteria bacterium RIFCSPLOWO2_12_FULL_60_16	RIFCSPLOWO2_12	Deltaproteobacteria	1641571	59.47	15.88	191	1697	23878	SAMN04315882	MGSR00000000	1797893
Deltaproteobacteria bacterium RIFCSPLOWO2_12_FULL_60_19	RIFCSPLOWO2_12	Deltaproteobacteria	4188175	59.66	18.89	162	4206	131343	SAMN04315778	MGSS00000000	1797894
Deltaproteobacteria bacterium RIFOXYC2_FULL_48_10	RIFOXYC2	Deltaproteobacteria	2753654	45.97	9.94	267	3064	46549	SAMN04314585	MGSZ00000000	1797901
Deltaproteobacteria bacterium RIFOXYD12_FULL_50_9	RIFOXYD12	Deltaproteobacteria	3769239	49.71	9.39	274	3894	75086	SAMN04314632	MGTA00000000	1797902
Deltaproteobacteria bacterium RIFOXYD12_FULL_53_23	RIFOXYD12	Deltaproteobacteria	2379026	53.05	22.36	181	2393	54315	SAMN04314641	MGTB00000000	1797903
Deltaproteobacteria bacterium RIFOXYD12_FULL_55_16	RIFOXYD12	Deltaproteobacteria	2463609	55.56	15.68	90	2329	124117	SAMN04314626	MGTC00000000	1797904
Deltaproteobacteria bacterium RIFOXYD12_FULL_56_24	RIFOXYD12	Deltaproteobacteria	3036381	56.42	24.05	67	2772	193640	SAMN04314633	MGTD00000000	1797905
Deltaproteobacteria bacterium RIFOXYD12_FULL_57_12	RIFOXYD12	Deltaproteobacteria	3840731	56.48	12.07	126	3611	153053	SAMN04314642	MGTE00000000	1797906
Deltaproteobacteria bacterium RIFOXYD2_FULL_66_9	RIFOXYD2	Deltaproteobacteria	1904720	62.75	9.2	536	2650	16917	SAMN04314712	MGTF00000000	1797907
Desulfobacca sp. RBG_16_58_9	RBG_16	Deltaproteobacteria	1427483	56.93	1	186	1670	20630	SAMN04316211	MGTG00000000	1797908
Desulfobacca sp. RBG_16_60_12	RBG_16	Deltaproteobacteria	2996961	58.28	10.92	244	3108	61640	SAMN04314260	MGTH00000000	1797909
Desulfobacterales bacterium GWB2_56_26	GWB2	Deltaproteobacteria	4509726	55.34	26.61	263	4173	70687	SAMN04313902	MGTI00000000	1797913
Desulfobacula sp. GWF2_41_7	GWF2	Deltaproteobacteria	3232299	44.78	7.16	316	3208	38450	SAMN04314218	MGTK00000000	1797910
Desulfuromonadales bacterium GWC2_61_20	GWC2	Deltaproteobacteria	2780967	61.56	20.17	163	2698	64469	SAMN04314126	MGTO00000000	1797916
Desulfuromonadales bacterium GWD2_54_10	GWD2	Deltaproteobacteria	2697712	51.58	10.24	243	2821	54981	SAMN04313904	MGTP00000000	1797917
Desulfuromonadales bacterium GWD2_61_12	GWD2	Deltaproteobacteria	2850945	60.87	12.58	171	2826	71243	SAMN04314212	MGTQ00000000	1797918
Geobacteraceae bacterium GWB2_52_12	GWB2	Deltaproteobacteria	2962879	51.05	11.88	265	3136	55386	SAMN04313901	MGZH00000000	1798314
Geobacteraceae bacterium GWC2_48_7	GWC2	Deltaproteobacteria	1585438	47.16	6.62	180	1716	27182	SAMN04314200	MGZI00000000	1798315
Geobacteraceae bacterium GWC2_53_11	GWC2	Deltaproteobacteria	4280425	52.9	11.55	91	3939	183858	SAMN04314197	MGZJ00000000	1798316
Geobacteraceae bacterium GWC2_55_20	GWC2	Deltaproteobacteria	4550560	54.4	19.99	186	4180	90161	SAMN04313903	MGZK00000000	1798317
Geobacteraceae bacterium GWC2_58_44	GWC2	Deltaproteobacteria	6223611	59.91	45.75	147	5209	200222	SAMN04314196	MGZL00000000	1798318
Geobacteraceae bacterium GWF2_54_21	GWF2	Deltaproteobacteria	3909596	53.7	20.66	264	3701	68765	SAMN04313906	MGZM00000000	1798319
Pelobacteraceae bacterium GWB2_53_15	GWB2	Deltaproteobacteria	1830730	52.66	14.69	189	1853	30405	SAMN04313900	MHXL00000000	1801895
Pelobacteraceae bacterium GWC2_58_13	GWC2	Deltaproteobacteria	3163915	57.69	12.81	193	3003	78185	SAMN04313905	MHXM00000000	1801896
Deltaproteobacteria bacterium RIFOXYA12_FULL_58_15	RIFOXYA12	Deltaproteobacteria	6365462	58.26	14.86	381	5617	79612	SAMN04314410	MGST00000000	1797895
Deltaproteobacteria bacterium RIFOXYA12_FULL_61_11	RIFOXYA12	Deltaproteobacteria	4641089	60.55	11.38	342	4019	54618	SAMN04314405	MGSU00000000	1797896
Desulfobacterales bacterium RIFOXYA12_FULL_46_15	RIFOXYA12	Deltaproteobacteria	4738565	45.3	15.43	250	4371	142855	SAMN04314398	MGTJ00000000	1797914
Desulfobacula sp. RIFOXYA12_FULL_46_16	RIFOXYA12	Deltaproteobacteria	1691769	46.93	16.85	126	1655	138371	SAMN04316173	MGTL00000000	1797911
Deltaproteobacteria bacterium RIFOXYA2_FULL_42_10	RIFOXYA2	Deltaproteobacteria	2582685	41.64	9.83	190	2628	115271	SAMN04314356	MGSV00000000	1797897
Deltaproteobacteria bacterium RIFOXYA2_FULL_55_11	RIFOXYA2	Deltaproteobacteria	2466051	53.29	11.67	273	2758	30591	SAMN04314374	MGSW00000000	1797898
Deltaproteobacteria bacterium RIFOXYB12_FULL_58_9	RIFOXYB12	Deltaproteobacteria	6510817	57.99	9.19	392	5923	87325	SAMN04314462	MGSX00000000	1797899
Bdellovibrionales bacterium RIFOXYB2_FULL_36_6	RIFOXYB2	Deltaproteobacteria	1966280	35.61	6.34	892	2499	11400	SAMN04314449	MEQA00000000	1797394
Deltaproteobacteria bacterium RIFOXYB2_FULL_66_7	RIFOXYB2	Deltaproteobacteria	2076915	60.63	1	944	3194	13138	SAMN04316242	MGSY00000000	1797900
Desulfobacula sp. RIFOXYB2_FULL_45_6	RIFOXYB2	Deltaproteobacteria	2375587	44.47	6.83	707	2827	30550	SAMN04316168	MGTM00000000	1797912
Syntrophobacterales bacterium GWC2_56_13	GWC2	Deltaproteobacteria	2599854	56.09	13.34	119	2632	106740	SAMN04313917	MICJ00000000	1802287
Syntrophobacterales bacterium GWF2_56_9	GWF2	Deltaproteobacteria	2019583	55.33	9.24	171	2168	48315	SAMN04313916	MICK00000000	1802288
Syntrophobacterales bacterium RBG_19FT_COMBO_59_10	RBG_19	Deltaproteobacteria	1825301	55.24	10.22	180	2026	54049	SAMN04314064	MICL00000000	1802289
Syntrophobacterales bacterium RIFOXYC2_FULL_60_23	RIFOXYC2	Deltaproteobacteria	1589802	50.25	1	824	1499	9176	SAMN04316229	MICM00000000	1802290
Syntrophus sp. GWC2_56_31	GWC2	Deltaproteobacteria	2058599	55.75	31.4	136	2063	56708	SAMN04313913	MICN00000000	1802291
Syntrophus sp. RIFOXYC2_FULL_54_9	RIFOXYC2	Deltaproteobacteria	2856481	53.75	8.84	532	3449	38734	SAMN04316182	MICO00000000	1802292
candidate division WS6 bacterium RIFOXYB1_FULL_33_14	RIFOXYB1	Dojkabacteria	493643	31.82	14.44	115	572	20947	SAMN04314521	MEUN00000000	1817896
candidate division WS6 bacterium RIFOXYB1_FULL_33_15	RIFOXYB1	Dojkabacteria	704381	32.77	15.74	15	732	217746	SAMN04314490	MEUO00000000	1817897
Candidatus Doudnabacteria bacterium RIFCSPHIGHO2_01_43_10	RIFCSPHIGHO2_01	Doudnabacteria	852443	41.85	10.28	19	1006	80648	SAMN04316195	MFEE00000000	1817818
Candidatus Doudnabacteria bacterium RIFCSPHIGHO2_01_48_18	RIFCSPHIGHO2_01	Doudnabacteria	919187	47.75	18.71	33	1042	118202	SAMN04316193	MFEF00000000	1817819
Candidatus Doudnabacteria bacterium RIFCSPHIGHO2_01_52_17	RIFCSPHIGHO2_01	Doudnabacteria	678833	52.16	16.89	76	818	33746	SAMN04316194	MFEG00000000	1817820
Candidatus Doudnabacteria bacterium RIFCSPHIGHO2_01_FULL_41_86	RIFCSPHIGHO2_01	Doudnabacteria	848702	41.97	87.29	7	1002	345167	SAMN04314870	MFEH00000000	1817821
Candidatus Doudnabacteria bacterium RIFCSPHIGHO2_01_FULL_43_23	RIFCSPHIGHO2_01	Doudnabacteria	590359	43.21	22.86	44	680	55223	SAMN04314979	MFEI00000000	1817822
Candidatus Doudnabacteria bacterium RIFCSPHIGHO2_01_FULL_45_18	RIFCSPHIGHO2_01	Doudnabacteria	555565	44.49	17.51	31	674	70659	SAMN04314813	MFEJ00000000	1817823
Candidatus Doudnabacteria bacterium RIFCSPHIGHO2_01_FULL_46_14	RIFCSPHIGHO2_01	Doudnabacteria	1075229	47.04	14.15	17	1227	247030	SAMN04314904	MFEK00000000	1817824
Candidatus Doudnabacteria bacterium RIFCSPHIGHO2_01_FULL_46_24	RIFCSPHIGHO2_01	Doudnabacteria	847051	48.31	23.83	18	971	178335	SAMN04314873	MFEL00000000	1817825
Candidatus Doudnabacteria bacterium RIFCSPHIGHO2_01_FULL_48_180	RIFCSPHIGHO2_01	Doudnabacteria	839729	47.76	176.97	49	975	75398	SAMN04314821	MFEM00000000	1817826
Candidatus Doudnabacteria bacterium RIFCSPHIGHO2_01_FULL_49_9	RIFCSPHIGHO2_01	Doudnabacteria	919876	49.12	8.68	69	1109	33790	SAMN04314999	MFEN00000000	1817827
Candidatus Doudnabacteria bacterium RIFCSPHIGHO2_01_FULL_50_11	RIFCSPHIGHO2_01	Doudnabacteria	880494	50.03	11.15	37	988	56999	SAMN04314875	MFEO00000000	1817828
Candidatus Doudnabacteria bacterium RIFCSPHIGHO2_01_FULL_50_67	RIFCSPHIGHO2_01	Doudnabacteria	824011	49.1	67.76	38	956	107933	SAMN04314913	MFEP00000000	1817829
Candidatus Doudnabacteria bacterium RIFCSPHIGHO2_02_FULL_42_25	RIFCSPHIGHO2_02	Doudnabacteria	849155	41.97	25.06	8	1001	344653	SAMN04315402	MFEQ00000000	1817830
Candidatus Doudnabacteria bacterium RIFCSPHIGHO2_02_FULL_43_13b	RIFCSPHIGHO2_02	Doudnabacteria	776513	43.41	14.06	17	914	153889	SAMN04315348	MFER00000000	1817831
Candidatus Doudnabacteria bacterium RIFCSPHIGHO2_02_FULL_46_11	RIFCSPHIGHO2_02	Doudnabacteria	862074	45.89	10.69	38	982	80117	SAMN04316136	MFES00000000	1817832
Candidatus Doudnabacteria bacterium RIFCSPHIGHO2_02_FULL_48_21	RIFCSPHIGHO2_02	Doudnabacteria	880149	47.79	20.94	31	992	90691	SAMN04315438	MFET00000000	1817833
Candidatus Doudnabacteria bacterium RIFCSPHIGHO2_02_FULL_49_24	RIFCSPHIGHO2_02	Doudnabacteria	862069	48.89	23.74	17	986	244084	SAMN04315330	MFEU00000000	1817834
Candidatus Doudnabacteria bacterium RIFCSPHIGHO2_12_FULL_42_22	RIFCSPHIGHO2_12	Doudnabacteria	852684	41.97	22.34	8	1001	344663	SAMN04315580	MFEV00000000	1817835
Candidatus Doudnabacteria bacterium RIFCSPHIGHO2_12_FULL_47_25	RIFCSPHIGHO2_12	Doudnabacteria	859871	47.75	24.44	29	966	148249	SAMN04315732	MFEW00000000	1817836
Candidatus Doudnabacteria bacterium RIFCSPHIGHO2_12_FULL_48_11	RIFCSPHIGHO2_12	Doudnabacteria	795324	48.25	11.14	32	947	64600	SAMN04315650	MFEX00000000	1817837
Candidatus Doudnabacteria bacterium RIFCSPHIGHO2_12_FULL_48_16	RIFCSPHIGHO2_12	Doudnabacteria	925071	48.72	14.97	9	1045	431540	SAMN04315581	MFEY00000000	1817838
Candidatus Doudnabacteria bacterium RIFCSPLOWO2_01_41_7	RIFCSPLOWO2_01	Doudnabacteria	493522	41.15	6.71	53	622	38290	SAMN04316196	MFEZ00000000	1817839
Candidatus Doudnabacteria bacterium RIFCSPLOWO2_01_FULL_42_60	RIFCSPLOWO2_01	Doudnabacteria	851614	41.98	60.73	7	1003	344688	SAMN04315048	MFFA00000000	1817840
Candidatus Doudnabacteria bacterium RIFCSPLOWO2_01_FULL_44_21	RIFCSPLOWO2_01	Doudnabacteria	809049	43.69	20.34	18	965	120463	SAMN04315263	MFFB00000000	1817841
Candidatus Doudnabacteria bacterium RIFCSPLOWO2_01_FULL_48_57	RIFCSPLOWO2_01	Doudnabacteria	867410	47.65	56.28	40	998	75665	SAMN04315236	MFFC00000000	1817842
Candidatus Doudnabacteria bacterium RIFCSPLOWO2_01_FULL_49_40	RIFCSPLOWO2_01	Doudnabacteria	819235	49.07	40.34	24	934	119857	SAMN04315143	MFFD00000000	1817843
Candidatus Doudnabacteria bacterium RIFCSPLOWO2_02_FULL_42_9	RIFCSPLOWO2_02	Doudnabacteria	797185	41.82	8.91	40	947	56019	SAMN04315995	MFFE00000000	1817844
Candidatus Doudnabacteria bacterium RIFCSPLOWO2_02_FULL_48_13	RIFCSPLOWO2_02	Doudnabacteria	921934	47.63	12.93	34	1040	78769	SAMN04316093	MFFF00000000	1817845
Candidatus Doudnabacteria bacterium RIFCSPLOWO2_02_FULL_48_8	RIFCSPLOWO2_02	Doudnabacteria	653542	47.84	8.34	52	819	46367	SAMN04315960	MFFG00000000	1817846
Candidatus Doudnabacteria bacterium RIFCSPLOWO2_02_FULL_49_13	RIFCSPLOWO2_02	Doudnabacteria	908289	48.77	13.76	8	1033	444344	SAMN04316095	MFFH00000000	1817847
Candidatus Doudnabacteria bacterium RIFCSPLOWO2_12_FULL_42_9	RIFCSPLOWO2_12	Doudnabacteria	821058	41.74	8.61	43	994	61769	SAMN04315877	MFFI00000000	1817848
Candidatus Doudnabacteria bacterium RIFCSPLOWO2_12_FULL_47_12	RIFCSPLOWO2_12	Doudnabacteria	913292	47.64	12.44	31	1038	126135	SAMN04315795	MFFJ00000000	1817849
Candidatus Doudnabacteria bacterium RIFCSPLOWO2_12_FULL_49_8	RIFCSPLOWO2_12	Doudnabacteria	757774	48.8	8.25	53	912	40978	SAMN04315902	MFFK00000000	0
Candidatus Edwardsbacteria bacterium GWE2_54_12	GWE2	Edwardsbacteria	2762053	54.17	0	8	2436	958220	SAMN04316203	MFFL00000000	1817850
Candidatus Edwardsbacteria bacterium GWF2_54_11	GWF2	Edwardsbacteria	2760885	53.86	11.57	52	2507	403830	SAMN04314145	MFFM00000000	1817851
Candidatus Edwardsbacteria bacterium RifOxyC12_full_54_24	RIFOXYC12	Edwardsbacteria	2796733	53.98	21.14	16	2494	498402	SAMN04314623	MFFO00000000	1817854
Candidatus Edwardsbacteria bacterium RIFOXYD12_FULL_50_11	RIFOXYD12	Edwardsbacteria	2780121	53.98	16.55	30	2496	343497	SAMN04314630	MFFP00000000	1817855
Candidatus Edwardsbacteria bacterium RifOxyA12_full_54_48	RIFOXYA12	Edwardsbacteria	2735535	54.18	47.08	9	2431	958395	SAMN04314394	MFFN00000000	1817852
Candidatus Collierbacteria bacterium RIFOXYA2_FULL_46_10	RIFOXYB12	Edwardsbacteria	2778688	53.99	21.63	10	2478	857581	SAMN04314349	MFAK00000000	1817726
Candidatus Eisenbacteria bacterium RBG_16_71_46	RBG_16	Eisenbacteria	3722320	70.94	47.87	128	3185	245973	SAMN04313721	MFFQ00000000	1817856
Candidatus Eisenbacteria bacterium RBG_19FT_COMBO_70_11	RBG_19	Eisenbacteria	2958239	68.68	11.63	244	2856	54948	SAMN04313684	MFFR00000000	1817857
Elusimicrobia bacterium GWA2_38_7	GWA2	Elusimicrobia	1843056	37.71	6.89	143	1675	45041	SAMN04314155	MGTR00000000	1797920
Elusimicrobia bacterium GWA2_51_34	GWA2	Elusimicrobia	2631312	51.32	33.93	43	2327	270604	SAMN04313854	MGTS00000000	1797921
Elusimicrobia bacterium GWA2_56_46	GWA2	Elusimicrobia	2664090	56.41	46.37	30	2314	284024	SAMN04313849	MGTT00000000	1797922
Elusimicrobia bacterium GWA2_61_42	GWA2	Elusimicrobia	2945547	61.39	42.43	34	2693	264999	SAMN04313856	MGTU00000000	1797923
Elusimicrobia bacterium GWA2_62_23	GWA2	Elusimicrobia	2982915	62.36	23.53	51	2669	280712	SAMN04314170	MGTV00000000	1797924
Elusimicrobia bacterium GWA2_64_40	GWA2	Elusimicrobia	2744988	64.21	38.43	78	2559	149193	SAMN04313850	MGTW00000000	1797925
Elusimicrobia bacterium GWA2_66_18	GWA2	Elusimicrobia	2792507	65.41	17.75	34	2553	318200	SAMN04313858	MGTX00000000	1797926
Elusimicrobia bacterium GWA2_69_24	GWA2	Elusimicrobia	4200456	68.54	24.58	132	3615	125860	SAMN04313857	MGTY00000000	1797927
Elusimicrobia bacterium GWB2_63_16	GWB2	Elusimicrobia	2866995	63.64	16.5	62	2651	136914	SAMN04313851	MGTZ00000000	1797928
Elusimicrobia bacterium GWB2_63_22	GWB2	Elusimicrobia	3062728	62.45	21.71	45	2805	216178	SAMN04313852	MGUA00000000	1797929
Elusimicrobia bacterium GWC2_51_8	GWC2	Elusimicrobia	2306322	50.79	8.03	167	2218	40470	SAMN04313855	MGUB00000000	1797930
Elusimicrobia bacterium GWC2_56_31	GWC2	Elusimicrobia	2696281	56.37	31.04	35	2336	283913	SAMN04313860	MGUC00000000	1797931
Elusimicrobia bacterium GWC2_61_19	GWC2	Elusimicrobia	1359521	60.66	18.16	29	1313	143319	SAMN04314202	MGUD00000000	1797932
Elusimicrobia bacterium GWC2_61_25	GWC2	Elusimicrobia	2842389	61.55	25.3	53	2642	190062	SAMN04313859	MGUE00000000	1797933
Elusimicrobia bacterium GWC2_63_65	GWC2	Elusimicrobia	1628323	63.38	65.73	120	1586	72974	SAMN04314300	MGUF00000000	1797934
Elusimicrobia bacterium GWC2_64_44	GWC2	Elusimicrobia	3089678	64.45	44.49	60	2784	229512	SAMN04313853	MGUG00000000	1797935
Elusimicrobia bacterium GWC2_65_9	GWC2	Elusimicrobia	2612937	64.97	9.46	139	2561	75248	SAMN04313861	MGUH00000000	1797936
Elusimicrobia bacterium GWD2_63_28	GWD2	Elusimicrobia	3292990	62.89	28.83	74	2990	174751	SAMN04314210	MGUI00000000	1797937
Elusimicrobia bacterium GWF2_52_66	GWF2	Elusimicrobia	2300804	51.48	66.39	159	2103	88495	SAMN04314142	MGUJ00000000	1797938
Elusimicrobia bacterium GWF2_62_30	GWF2	Elusimicrobia	2910472	61.66	29.82	99	2635	194977	SAMN04314137	MGUK00000000	1797939
Elusimicrobia bacterium RBG_16_66_12	RBG_16	Elusimicrobia	3556270	65.82	11.28	204	3768	93567	SAMN04313709	MGUL00000000	1797940
Elusimicrobia bacterium RIFCSPHIGHO2_01_FULL_64_10	RIFCSPHIGHO2_01	Elusimicrobia	1528275	63.46	10.17	103	1502	52072	SAMN04314789	MGUM00000000	1797941
Elusimicrobia bacterium RIFCSPHIGHO2_02_FULL_39_36	RIFCSPHIGHO2_02	Elusimicrobia	2504740	38.31	35.72	25	1913	372741	SAMN04315333	MGUN00000000	1797942
Elusimicrobia bacterium RIFCSPHIGHO2_02_FULL_57_9	RIFCSPHIGHO2_02	Elusimicrobia	2229464	57.08	9.37	318	2436	55167	SAMN04316162	MGUO00000000	1797943
Elusimicrobia bacterium RIFCSPHIGHO2_02_FULL_61_10	RIFCSPHIGHO2_02	Elusimicrobia	2625063	58.28	10.14	1021	3437	25380	SAMN04316158	MGUP00000000	1797944
Elusimicrobia bacterium RIFCSPLOWO2_01_FULL_54_10	RIFCSPLOWO2_01	Elusimicrobia	1890766	53.87	10.1	129	1997	63079	SAMN04315054	MGUQ00000000	1797945
Elusimicrobia bacterium RIFCSPLOWO2_01_FULL_59_12	RIFCSPLOWO2_01	Elusimicrobia	2211476	58.92	12.6	77	2190	144091	SAMN04315145	MGUR00000000	1797946
Elusimicrobia bacterium RIFCSPLOWO2_01_FULL_60_11	RIFCSPLOWO2_01	Elusimicrobia	1718477	59.06	11.47	137	1819	33936	SAMN04315239	MGUS00000000	1797947
Elusimicrobia bacterium RIFCSPLOWO2_01_FULL_64_13	RIFCSPLOWO2_01	Elusimicrobia	1650723	63.35	13.11	80	1650	83141	SAMN04315055	MGUT00000000	1797948
Elusimicrobia bacterium RIFCSPLOWO2_02_FULL_39_32	RIFCSPLOWO2_02	Elusimicrobia	2524593	38.3	31.97	27	1924	386443	SAMN04315999	MGUU00000000	1797949
Elusimicrobia bacterium RIFCSPLOWO2_02_FULL_61_11	RIFCSPLOWO2_02	Elusimicrobia	1750734	59.09	11.41	182	1819	53925	SAMN04316064	MGUV00000000	1797950
Elusimicrobia bacterium RIFCSPLOWO2_12_FULL_39_28	RIFCSPLOWO2_12	Elusimicrobia	2518111	38.3	28.32	28	1910	386058	SAMN04315873	MGUW00000000	1797951
Elusimicrobia bacterium RIFCSPLOWO2_12_FULL_59_9	RIFCSPLOWO2_12	Elusimicrobia	1964063	58.79	9.4	171	1892	56132	SAMN04315829	MGUX00000000	1797952
Elusimicrobia bacterium RIFOXYA1_FULL_47_7	RIFOXYA1	Elusimicrobia	1730183	46.79	7.03	158	1718	33979	SAMN04314325	MGUY00000000	1797953
Elusimicrobia bacterium RIFOXYB1_FULL_48_9	RIFOXYB1	Elusimicrobia	1841772	47.3	8.89	133	1782	76084	SAMN04314507	MGVJ00000000	1797964
Elusimicrobia bacterium RIFOXYC2_FULL_34_12	RIFOXYC2	Elusimicrobia	1896915	33.34	12.26	114	1792	56484	SAMN04314595	MGVQ00000000	1797971
Elusimicrobia bacterium RIFOXYD12_FULL_66_9	RIFOXYD12	Elusimicrobia	2505130	65.63	8.53	577	2939	32820	SAMN04314627	MGVR00000000	1797972
Elusimicrobia bacterium RIFOXYD2_FULL_34_15	RIFOXYD2	Elusimicrobia	2465255	33.95	14.45	119	2175	121339	SAMN04314660	MGVS00000000	1797973
Elusimicrobia bacterium RIFOXYD2_FULL_34_30	RIFOXYD2	Elusimicrobia	1798920	33.41	30.21	130	1693	62366	SAMN04314704	MGVT00000000	1797974
Elusimicrobia bacterium RIFOXYA12_FULL_49_49	RIFOXYA12	Elusimicrobia	2281792	47.93	47.56	22	1907	318620	SAMN04314399	MGUZ00000000	1797954
Elusimicrobia bacterium RIFOXYA12_FULL_51_18	RIFOXYA12	Elusimicrobia	2751571	52.74	18.9	69	2396	182451	SAMN04314391	MGVA00000000	1797955
Elusimicrobia bacterium RIFOXYA12_FULL_57_11	RIFOXYA12	Elusimicrobia	2301998	57.19	10.83	176	2204	55751	SAMN04314406	MGVB00000000	1797956
Elusimicrobia bacterium RIFOXYA2_FULL_39_19	RIFOXYA2	Elusimicrobia	3091099	38.46	18.37	86	2578	185681	SAMN04314373	MGVC00000000	1797957
Elusimicrobia bacterium RIFOXYA2_FULL_40_6	RIFOXYA2	Elusimicrobia	1929367	40.12	6.45	194	1878	41450	SAMN04316171	MGVD00000000	1797958
Elusimicrobia bacterium RIFOXYA2_FULL_47_53	RIFOXYA2	Elusimicrobia	2413529	47.77	51.55	20	2015	318976	SAMN04314372	MGVE00000000	1797959
Elusimicrobia bacterium RIFOXYA2_FULL_50_26	RIFOXYA2	Elusimicrobia	2011692	50.46	25.98	138	1818	49642	SAMN04314340	MGVF00000000	1797960
Elusimicrobia bacterium RIFOXYA2_FULL_53_38	RIFOXYA2	Elusimicrobia	3091750	52.83	37.29	55	2653	236473	SAMN04314339	MGVG00000000	1797961
Elusimicrobia bacterium RIFOXYA2_FULL_58_8	RIFOXYA2	Elusimicrobia	2449712	56.96	8.04	152	2373	82465	SAMN04314355	MGVH00000000	1797962
Elusimicrobia bacterium RIFOXYA2_FULL_69_6	RIFOXYA2	Elusimicrobia	1444347	65.02	5.68	840	2283	13774	SAMN04316170	MGVI00000000	1797963
Elusimicrobia bacterium RIFOXYB12_FULL_50_12	RIFOXYB12	Elusimicrobia	1946950	48.35	11.44	30	1672	280088	SAMN04314460	MGVK00000000	1797965
Elusimicrobia bacterium RIFOXYB2_FULL_46_23	RIFOXYB2	Elusimicrobia	2398452	47.81	22.34	26	2007	204267	SAMN04314444	MGVL00000000	1797966
Elusimicrobia bacterium RIFOXYB2_FULL_48_7	RIFOXYB2	Elusimicrobia	2198698	47.26	6.98	223	2093	40992	SAMN04314418	MGVM00000000	1797967
Elusimicrobia bacterium RIFOXYB2_FULL_49_7	RIFOXYB2	Elusimicrobia	3673202	48.53	8.13	254	3539	87980	SAMN04314414	MGVN00000000	1797968
Elusimicrobia bacterium RIFOXYB2_FULL_50_12	RIFOXYB2	Elusimicrobia	2162045	49.76	12.44	123	1994	90504	SAMN04314435	MGVO00000000	1797969
Elusimicrobia bacterium RIFOXYB2_FULL_62_6	RIFOXYB2	Elusimicrobia	2770153	60.71	6.15	922	3119	27405	SAMN04316167	MGVP00000000	1797970
Sulfurimonas sp. RIFOXYB12_FULL_35_9	RIFOXYB12	Epsilonproteobacteria	2501187	35.63	9.24	128	2588	89105	SAMN04314466	MICC00000000	1802256
Sulfurimonas sp. RIFOXYB2_FULL_37_5	RIFOXYB2	Epsilonproteobacteria	1465159	35.65	4.96	741	2029	4964	SAMN04314450	MICD00000000	1802257
Sulfuricurvum sp. GWF2_44_89	GWF2	Epsilonproteobacteria	1496048	43.91	91.03	143	1658	32998	SAMN04314144	MIBN00000000	1802241
Sulfuricurvum sp. RIFCSPHIGHO2_02_FULL_43_9	RIFCSPHIGHO2_02	Epsilonproteobacteria	1999822	42.63	8.76	451	2402	30190	SAMN04315543	MIBO00000000	1802242
Sulfuricurvum sp. RIFCSPHIGHO2_12_FULL_44_8	RIFCSPHIGHO2_12	Epsilonproteobacteria	1636792	42.73	8.27	731	2232	12201	SAMN04316127	MIBP00000000	1802243
Sulfuricurvum sp. RIFCSPLOWO2_02_FULL_43_45	RIFCSPLOWO2_02	Epsilonproteobacteria	1435770	43.27	44.69	131	1555	41072	SAMN04316048	MIBR00000000	1802245
Sulfuricurvum sp. RIFCSPLOWO2_02_43_6	RIFCSPLOWO2_02	Epsilonproteobacteria	1821118	43.14	6.01	548	2301	20944	SAMN04313973	MIBQ00000000	1802244
Sulfuricurvum sp. RIFCSPLOWO2_12_FULL_43_24	RIFCSPLOWO2_12	Epsilonproteobacteria	2305037	43.41	24.23	128	2443	75849	SAMN04315807	MIBT00000000	1802247
Sulfuricurvum sp. RIFCSPLOWO2_12_43_5	RIFCSPLOWO2_12	Epsilonproteobacteria	951418	42.63	4.75	523	1494	7333	SAMN04313804	MIBS00000000	1802246
Sulfuricurvum sp. RIFOXYD12_FULL_44_77	RIFOXYD12	Epsilonproteobacteria	2156479	43.98	76.13	316	2457	37448	SAMN04314638	MIBU00000000	1802248
Sulfuricurvum sp. RIFOXYD2_FULL_44_160	RIFOXYD2	Epsilonproteobacteria	2176059	43.93	170.02	419	2566	30056	SAMN04314705	MIBV00000000	1802249
Sulfurimonas sp. GWF2_37_8	GWF2	Epsilonproteobacteria	1906285	36.74	8.15	101	1996	141362	SAMN04314140	MIBW00000000	1802250
Sulfurimonas sp. RIFCSPHIGHO2_12_FULL_36_9	RIFCSPHIGHO2_12	Epsilonproteobacteria	1815804	35.89	9.39	141	1996	47264	SAMN04315574	MIBX00000000	1802251
Sulfurimonas sp. RIFCSPLOWO2_02_FULL_36_28	RIFCSPLOWO2_02	Epsilonproteobacteria	1698683	36	27.64	146	1855	41025	SAMN04316114	MIBY00000000	1802252
Sulfurimonas sp. RIFCSPLOWO2_12_FULL_34_6	RIFCSPLOWO2_12	Epsilonproteobacteria	1723710	34.43	6.47	367	2081	44531	SAMN04315862	MICA00000000	1802254
Sulfurimonas sp. RIFCSPLOWO2_12_FULL_36_74	RIFCSPLOWO2_12	Epsilonproteobacteria	1865831	36.33	70.85	444	2289	25069	SAMN04316202	MICB00000000	1802255
Sulfurimonas sp. RIFCSPLOWO2_12_36_12	RIFCSPLOWO2_12	Epsilonproteobacteria	2182863	36.16	12.38	69	2311	130564	SAMN04313803	MIBZ00000000	1802253
Sulfurimonas sp. RIFOXYC2_FULL_36_7	RIFOXYC2	Epsilonproteobacteria	1572598	34.98	7.38	383	1861	22111	SAMN04316184	MICE00000000	1802258
Sulfurimonas sp. RIFOXYD12_FULL_33_39	RIFOXYD12	Epsilonproteobacteria	2342198	34.44	38.29	13	2370	381540	SAMN04314634	MICF00000000	1802259
Sulfurimonas sp. RIFOXYD12_FULL_36_11	RIFOXYD12	Epsilonproteobacteria	2066218	35.5	10.87	750	2578	12536	SAMN04314646	MICG00000000	1802260
Sulfurimonas sp. RIFOXYD2_FULL_34_21	RIFOXYD2	Epsilonproteobacteria	2360463	34.48	21.22	15	2392	381608	SAMN04314651	MICH00000000	1802261
Sulfurimonas sp. RIFOXYD2_FULL_37_8	RIFOXYD2	Epsilonproteobacteria	2109477	34.96	8.98	469	2419	27888	SAMN04314661	MICI00000000	1802262
Euryarchaeota archaeon RBG_13_31_8	RBG_13	Euryarchaeota	1562518	29.3	7.31	146	1645	70144	SAMN04316266	MGVV00000000	1797976
Euryarchaeota archaeon RBG_13_57_23	RBG_13	Euryarchaeota	1520809	56.89	22.65	66	1519	220853	SAMN04316265	MGVW00000000	1797977
Euryarchaeota archaeon RBG_13_61_15	RBG_13	Euryarchaeota	1164805	56.75	14.45	129	1571	30801	SAMN04316264	MGVX00000000	1797978
Euryarchaeota archaeon RBG_16_62_10	RBG_16	Euryarchaeota	1494907	60.5	10.48	116	1853	60840	SAMN04316256	MGVY00000000	1797979
Euryarchaeota archaeon RBG_16_67_27	RBG_16	Euryarchaeota	1546722	67.83	29.64	79	1649	81754	SAMN04316255	MGVZ00000000	1797980
Euryarchaeota archaeon RBG_16_68_12	RBG_16	Euryarchaeota	1762618	67.38	11.97	131	2236	85806	SAMN04316254	MGWA00000000	1797981
Euryarchaeota archaeon RBG_16_68_13	RBG_16	Euryarchaeota	1588817	66.27	12.92	51	1721	122418	SAMN04316257	MGWB00000000	1797982
Euryarchaeota archaeon RBG_19FT_COMBO_56_21	RBG_19	Euryarchaeota	1868766	56.33	19.28	65	1832	138492	SAMN04316249	MGWC00000000	1797983
Euryarchaeota archaeon RBG_19FT_COMBO_69_17	RBG_19	Euryarchaeota	2210690	68.66	16.44	66	2390	147938	SAMN04316248	MGWD00000000	1797984
Candidatus Falkowbacteria bacterium RBG_13_39_14	RBG_13	Falkowbacteria	1140157	38.26	13.78	100	1151	31617	SAMN04314004	MFFS00000000	1797985
Candidatus Falkowbacteria bacterium RIFCSPHIGHO2_02_FULL_42_9	RIFCSPHIGHO2_02	Falkowbacteria	648756	41.25	8.84	66	712	30815	SAMN04315498	MFFT00000000	1797986
Candidatus Falkowbacteria bacterium RIFCSPHIGHO2_02_FULL_45_15	RIFCSPHIGHO2_02	Falkowbacteria	847374	44.48	15.36	63	897	48972	SAMN04315507	MFFU00000000	1797987
Candidatus Falkowbacteria bacterium RIFCSPLOWO2_02_FULL_45_15	RIFCSPLOWO2_02	Falkowbacteria	866073	44.79	15.3	55	912	59935	SAMN04316023	MFFV00000000	1797988
Candidatus Falkowbacteria bacterium RIFCSPLOWO2_02_FULL_45_21	RIFCSPLOWO2_02	Falkowbacteria	779047	44.14	21.64	59	720	52720	SAMN04315954	MFFW00000000	1797989
Candidatus Falkowbacteria bacterium RIFCSPLOWO2_12_FULL_45_10	RIFCSPLOWO2_12	Falkowbacteria	653370	44.91	10.24	53	706	35162	SAMN04315844	MFFX00000000	1797990
Candidatus Falkowbacteria bacterium RIFCSPLOWO2_12_FULL_45_13	RIFCSPLOWO2_12	Falkowbacteria	938303	44.41	12.8	61	885	66048	SAMN04315897	MFFY00000000	1797991
Candidatus Falkowbacteria bacterium RIFOXYC12_FULL_34_55	RIFOXYC12	Falkowbacteria	1530912	33.99	55.78	39	1507	163716	SAMN04314621	MFGH00000000	1798000
Candidatus Falkowbacteria bacterium RIFOXYC2_FULL_34_220	RIFOXYC2	Falkowbacteria	1587908	34.15	222.08	42	1525	206918	SAMN04314587	MFGI00000000	1798001
Candidatus Falkowbacteria bacterium RIFOXYC2_FULL_36_12	RIFOXYC2	Falkowbacteria	1088258	35.22	14.23	8	1125	333956	SAMN04314599	MFGJ00000000	1798002
Candidatus Falkowbacteria bacterium RIFOXYC2_FULL_46_15	RIFOXYC2	Falkowbacteria	1699384	46.24	14.79	45	1615	128675	SAMN04314589	MFGK00000000	1798003
Candidatus Falkowbacteria bacterium RIFOXYC2_FULL_47_12	RIFOXYC2	Falkowbacteria	932610	46.75	11.78	41	1002	98717	SAMN04314598	MFGL00000000	1798004
Candidatus Falkowbacteria bacterium RIFOXYC2_FULL_48_21	RIFOXYC2	Falkowbacteria	1020795	47.59	20.5	86	1134	52114	SAMN04314603	MFGM00000000	1798005
Candidatus Falkowbacteria bacterium RIFOXYD12_FULL_34_57	RIFOXYD12	Falkowbacteria	1615284	34.22	56.99	37	1543	207050	SAMN04314636	MFGN00000000	1798006
Candidatus Falkowbacteria bacterium RIFOXYD2_FULL_34_120	RIFOXYD2	Falkowbacteria	1629012	34.26	123.52	40	1547	206953	SAMN04314652	MFGO00000000	1798007
Candidatus Falkowbacteria bacterium RIFOXYD2_FULL_35_9	RIFOXYD2	Falkowbacteria	983230	34.85	8.63	60	1033	45141	SAMN04314654	MFGP00000000	1798008
Candidatus Falkowbacteria bacterium RIFOXYD2_FULL_39_16	RIFOXYD2	Falkowbacteria	909786	38.38	15.67	20	915	155154	SAMN04314708	MFGQ00000000	1798009
Candidatus Falkowbacteria bacterium RIFOXYA2_FULL_35_8	RIFOXYA2	Falkowbacteria	986500	35.05	7.66	60	1037	66772	SAMN04314344	MFFZ00000000	1797992
Candidatus Falkowbacteria bacterium RIFOXYA2_FULL_38_12	RIFOXYA2	Falkowbacteria	914259	38.32	12.2	23	919	182384	SAMN04314378	MFGA00000000	1797993
Candidatus Falkowbacteria bacterium RIFOXYA2_FULL_47_19	RIFOXYA2	Falkowbacteria	1713569	46.37	19.62	25	1615	245482	SAMN04314348	MFGB00000000	1797994
Candidatus Falkowbacteria bacterium RIFOXYA2_FULL_47_9	RIFOXYA2	Falkowbacteria	927938	46.55	8.87	52	984	64777	SAMN04314363	MFGC00000000	1797995
Candidatus Falkowbacteria bacterium RIFOXYB2_FULL_34_18	RIFOXYB2	Falkowbacteria	1497219	33.95	17.96	38	1470	163704	SAMN04314452	MFGD00000000	1797996
Candidatus Falkowbacteria bacterium RIFOXYB2_FULL_35_7	RIFOXYB2	Falkowbacteria	885981	35.01	7.43	68	955	47498	SAMN04314421	MFGE00000000	1797997
Candidatus Falkowbacteria bacterium RIFOXYB2_FULL_38_15	RIFOXYB2	Falkowbacteria	872364	38.33	15.07	30	886	151446	SAMN04314437	MFGF00000000	1797998
Candidatus Falkowbacteria bacterium RIFOXYB2_FULL_47_14	RIFOXYB2	Falkowbacteria	1670295	46.36	14.33	35	1578	179316	SAMN04314424	MFGG00000000	1797999
Candidatus Firestonebacteria bacterium GWA2_43_8	GWA2	Firestonebacteria	1695167	41.3	7.7	188	1665	32711	SAMN04314165	MFGR00000000	1817858
Candidatus Firestonebacteria bacterium RifOxyC12_full_39_7	RIFOXYC12	Firestonebacteria	2023720	38.99	6.96	192	1927	56085	SAMN04314618	MFGT00000000	1817860
Candidatus Firestonebacteria bacterium RIFOXYC2_FULL_39_67	RIFOXYC2	Firestonebacteria	3132398	39.27	67.67	92	2781	127545	SAMN04314573	MFGU00000000	1817861
Candidatus Firestonebacteria bacterium RIFOXYD2_FULL_39_29	RIFOXYD2	Firestonebacteria	3003844	39.4	29.05	93	2602	127554	SAMN04314657	MFGV00000000	1817862
Candidatus Firestonebacteria bacterium RIFOXYA2_FULL_40_8	RIFOXYA2	Firestonebacteria	2805110	40.19	7.85	200	2660	76417	SAMN04314352	MFGS00000000	1817859
Alicyclobacillus sp. RIFOXYA1_FULL_53_8	RIFOXYA1	Firmicutes	2646965	51.28	7.98	363	2938	50668	SAMN04314322	MELW00000000	1797236
Clostridiales bacterium GWB2_37_7	GWB2	Firmicutes	3234968	37	7.83	130	3230	103089	SAMN04313944	MGOS00000000	1797677
Clostridiales bacterium GWC2_40_7	GWC2	Firmicutes	2441455	39.21	6.96	312	2373	27843	SAMN04313942	MGOT00000000	1797678
Clostridiales bacterium GWD2_32_19	GWD2	Firmicutes	1974319	31.51	19.37	47	1838	188815	SAMN04313939	MGOU00000000	1797679
Clostridiales bacterium GWD2_32_59	GWD2	Firmicutes	2045472	32.02	58.98	69	1953	180724	SAMN04313943	MGOV00000000	1797680
Clostridiales bacterium GWE2_32_10	GWE2	Firmicutes	1874891	31.86	9.62	104	1869	71907	SAMN04313945	MGOW00000000	1797681
Clostridiales bacterium GWF2_36_10	GWF2	Firmicutes	2062658	36.5	10.03	37	2006	275441	SAMN04313936	MGOX00000000	1797682
Clostridiales bacterium GWF2_38_85	GWF2	Firmicutes	2828382	37.86	85.65	47	2797	337230	SAMN04313938	MGOY00000000	1797683
Firmicutes bacterium GWE2_51_13	GWE2	Firmicutes	2223560	50.31	13.43	30	2250	186456	SAMN04313940	MGWE00000000	1798010
Firmicutes bacterium GWF2_51_9	GWF2	Firmicutes	2157194	50.21	9.35	70	2247	131440	SAMN04313941	MGWF00000000	1798011
Firmicutes bacterium RBG_13_65_8	RBG_13	Firmicutes	545915	58.86	8.29	71	751	20287	SAMN04314017	MGWG00000000	1798012
Candidatus Fischerbacteria bacterium RBG_13_37_8	RBG_13	Fischerbacteria	5236627	37.97	8.31	253	4333	154981	SAMN04313983	MFGW00000000	1817863
Candidatus Fraserbacteria bacterium RBG_16_55_9	RBG_16	Fraserbacteria	1955059	54.6	9.57	133	2256	61730	SAMN04314042	MFGX00000000	1817864
Acinetobacter sp. GWC1_38_13	GWC1	Gammaproteobacteria	2965402	38.58	13.34	133	2962	105052	SAMN04314124	MELG00000000	1797234
Acinetobacter sp. RIFCSPHIGHO2_12_41_5	RIFCSPHIGHO2_12	Gammaproteobacteria	2597532	41.04	5.77	1060	3432	11362	SAMN04313765	MELH00000000	1797235
Chromatiales bacterium RIFOXYA1_FULL_46_5	RIFOXYA1	Gammaproteobacteria	2782668	45.52	5.07	1062	3370	15425	SAMN04314324	MGOR00000000	1797676
Coxiella sp. RIFCSPHIGHO2_12_FULL_42_15	RIFCSPHIGHO2_12	Gammaproteobacteria	1638237	42.05	15.13	53	1558	150910	SAMN04315662	MGOZ00000000	1797696
Coxiella sp. RIFCSPHIGHO2_12_FULL_44_14	RIFCSPHIGHO2_12	Gammaproteobacteria	1572714	43.59	14.52	64	1505	104204	SAMN04315693	MGPA00000000	1797697
Gammaproteobacteria bacterium GWE2_37_16	GWE2	Gammaproteobacteria	1184118	37.34	15.66	116	1101	38607	SAMN04313899	MGXG00000000	1798261
Gammaproteobacteria bacterium GWE2_42_36	GWE2	Gammaproteobacteria	1370507	42.05	36.29	85	1325	75858	SAMN04313898	MGXH00000000	1798262
Gammaproteobacteria bacterium GWF2_41_13	GWF2	Gammaproteobacteria	1220045	41.22	12.37	77	1198	82319	SAMN04314224	MGXI00000000	1798263
Gammaproteobacteria bacterium RBG_16_37_9	RBG_16	Gammaproteobacteria	1187666	36.46	9.16	68	1125	71917	SAMN04313710	MGXJ00000000	1798264
Gammaproteobacteria bacterium RBG_16_51_14	RBG_16	Gammaproteobacteria	2672257	50.28	13.74	154	2760	76708	SAMN04313749	MGXK00000000	1798265
Gammaproteobacteria bacterium RBG_16_57_12	RBG_16	Gammaproteobacteria	1983022	57.18	12.6	148	2064	44182	SAMN04313711	MGXL00000000	1798266
Gammaproteobacteria bacterium RBG_16_66_13	RBG_16	Gammaproteobacteria	1568935	64.05	12.91	130	1614	138575	SAMN04314038	MGXM00000000	1798267
Gammaproteobacteria bacterium RIFCSPHIGHO2_01_FULL_42_8	RIFCSPHIGHO2_01	Gammaproteobacteria	1479947	41.05	8.09	119	1541	46858	SAMN04314777	MGXN00000000	1798268
Gammaproteobacteria bacterium RIFCSPHIGHO2_02_FULL_38_33	RIFCSPHIGHO2_02	Gammaproteobacteria	1256564	38.26	33.26	95	1248	93380	SAMN04315322	MGXO00000000	1798269
Gammaproteobacteria bacterium RIFCSPHIGHO2_02_FULL_39_13	RIFCSPHIGHO2_02	Gammaproteobacteria	1671405	39.02	13.31	41	1716	144392	SAMN04315397	MGXP00000000	1798270
Gammaproteobacteria bacterium RIFCSPHIGHO2_02_FULL_42_13	RIFCSPHIGHO2_02	Gammaproteobacteria	1477790	41.96	13.1	84	1411	65768	SAMN04315408	MGXQ00000000	1798271
Gammaproteobacteria bacterium RIFCSPHIGHO2_02_FULL_42_43	RIFCSPHIGHO2_02	Gammaproteobacteria	1855086	41.45	43.67	20	1792	369872	SAMN04315324	MGXR00000000	1798272
Gammaproteobacteria bacterium RIFCSPHIGHO2_12_FULL_35_23	RIFCSPHIGHO2_12	Gammaproteobacteria	2398516	35.04	23.54	28	2286	325933	SAMN04315639	MGXT00000000	1798274
Gammaproteobacteria bacterium RIFCSPHIGHO2_12_FULL_36_30	RIFCSPHIGHO2_12	Gammaproteobacteria	1740090	35.59	30.31	10	1778	587725	SAMN04315633	MGXU00000000	1798275
Gammaproteobacteria bacterium RIFCSPHIGHO2_12_FULL_37_14	RIFCSPHIGHO2_12	Gammaproteobacteria	2537391	37	14.61	95	2469	193932	SAMN04315663	MGXV00000000	1798276
Gammaproteobacteria bacterium RIFCSPHIGHO2_12_FULL_37_34	RIFCSPHIGHO2_12	Gammaproteobacteria	1706887	37.38	34.73	120	1779	39822	SAMN04315694	MGXW00000000	1798277
Gammaproteobacteria bacterium RIFCSPHIGHO2_12_FULL_38_11	RIFCSPHIGHO2_12	Gammaproteobacteria	2081169	37.76	11.5	85	2002	144712	SAMN04315634	MGXX00000000	1798278
Gammaproteobacteria bacterium RIFCSPHIGHO2_12_FULL_38_14	RIFCSPHIGHO2_12	Gammaproteobacteria	1694121	38	14.23	62	1653	178560	SAMN04315664	MGXY00000000	1798279
Gammaproteobacteria bacterium RIFCSPHIGHO2_12_FULL_39_24	RIFCSPHIGHO2_12	Gammaproteobacteria	1591911	39.15	24.46	27	1615	196611	SAMN04315605	MGXZ00000000	1798280
Gammaproteobacteria bacterium RIFCSPHIGHO2_12_FULL_40_19	RIFCSPHIGHO2_12	Gammaproteobacteria	2104267	40.16	18.84	109	2100	105026	SAMN04315665	MGYA00000000	1798281
Gammaproteobacteria bacterium RIFCSPHIGHO2_12_FULL_41_15	RIFCSPHIGHO2_12	Gammaproteobacteria	2054013	40.52	14.55	109	1919	99173	SAMN04315669	MGYB00000000	1798282
Gammaproteobacteria bacterium RIFCSPHIGHO2_12_FULL_41_20	RIFCSPHIGHO2_12	Gammaproteobacteria	2033387	40.79	20.44	41	1906	299866	SAMN04315635	MGYC00000000	1798283
Gammaproteobacteria bacterium RIFCSPHIGHO2_12_FULL_41_25	RIFCSPHIGHO2_12	Gammaproteobacteria	1811150	41.48	24.47	23	1761	323143	SAMN04315606	MGYD00000000	1798284
Gammaproteobacteria bacterium RIFCSPHIGHO2_12_FULL_42_10	RIFCSPHIGHO2_12	Gammaproteobacteria	1431043	42	10.13	85	1420	88816	SAMN04315731	MGYE00000000	1798285
Gammaproteobacteria bacterium RIFCSPHIGHO2_12_FULL_42_13	RIFCSPHIGHO2_12	Gammaproteobacteria	1257333	41.77	13.07	32	1194	249355	SAMN04315636	MGYF00000000	1798286
Gammaproteobacteria bacterium RIFCSPHIGHO2_12_FULL_43_28	RIFCSPHIGHO2_12	Gammaproteobacteria	1457137	43.11	28.13	100	1456	67844	SAMN04315666	MGYG00000000	1798287
Gammaproteobacteria bacterium RIFCSPHIGHO2_12_FULL_45_12	RIFCSPHIGHO2_12	Gammaproteobacteria	1307828	45.19	11.8	56	1274	89171	SAMN04315637	MGYH00000000	1798288
Gammaproteobacteria bacterium RIFCSPHIGHO2_12_FULL_45_9	RIFCSPHIGHO2_12	Gammaproteobacteria	2355107	45.18	9.5	192	2242	80517	SAMN04316126	MGYI00000000	1798289
Gammaproteobacteria bacterium RIFCSPHIGHO2_12_FULL_63_22	RIFCSPHIGHO2_12	Gammaproteobacteria	4256130	63.78	22.23	99	4286	420013	SAMN04315554	MGYJ00000000	1798290
Gammaproteobacteria bacterium RIFCSPHIGHO2_12_38_15	RIFCSPHIGHO2_12	Gammaproteobacteria	1562040	38.34	14.94	88	1547	79964	SAMN04313768	MGXS00000000	1798273
Gammaproteobacteria bacterium RIFCSPLOWO2_01_FULL_47_190	RIFCSPLOWO2_01	Gammaproteobacteria	1437724	47.12	193.05	118	1540	62120	SAMN04315146	MGYK00000000	1798291
Gammaproteobacteria bacterium RIFCSPLOWO2_02_FULL_38_11	RIFCSPLOWO2_02	Gammaproteobacteria	1700490	38.1	11.3	75	1653	99655	SAMN04316000	MGYM00000000	1798293
Gammaproteobacteria bacterium RIFCSPLOWO2_02_FULL_42_14	RIFCSPLOWO2_02	Gammaproteobacteria	1850420	41.45	14.03	22	1787	369985	SAMN04316065	MGYN00000000	1798294
Gammaproteobacteria bacterium RIFCSPLOWO2_02_FULL_42_9	RIFCSPLOWO2_02	Gammaproteobacteria	1395024	41.74	9.1	97	1330	64067	SAMN04315931	MGYO00000000	1798295
Gammaproteobacteria bacterium RIFCSPLOWO2_02_FULL_47_50	RIFCSPLOWO2_02	Gammaproteobacteria	1254410	47.08	50.32	133	1359	27662	SAMN04316001	MGYP00000000	1798296
Gammaproteobacteria bacterium RIFCSPLOWO2_02_FULL_52_10	RIFCSPLOWO2_02	Gammaproteobacteria	1580116	50.28	10.29	180	1731	33752	SAMN04316123	MGYQ00000000	1798297
Gammaproteobacteria bacterium RIFCSPLOWO2_02_FULL_56_15	RIFCSPLOWO2_02	Gammaproteobacteria	2440289	54.69	14.98	216	2483	39310	SAMN04316066	MGYR00000000	1798298
Gammaproteobacteria bacterium RIFCSPLOWO2_02_FULL_57_10	RIFCSPLOWO2_02	Gammaproteobacteria	3393883	56.92	10.41	100	3220	236773	SAMN04315932	MGYS00000000	1798299
Gammaproteobacteria bacterium RIFCSPLOWO2_02_FULL_61_13	RIFCSPLOWO2_02	Gammaproteobacteria	3729316	60.8	12.83	185	3747	150787	SAMN04315979	MGYT00000000	1798300
Gammaproteobacteria bacterium RIFCSPLOWO2_02_47_7	RIFCSPLOWO2_02	Gammaproteobacteria	945778	46.69	6.77	119	1089	23918	SAMN04313790	MGYL00000000	1798292
Gammaproteobacteria bacterium RIFCSPLOWO2_12_FULL_38_14	RIFCSPLOWO2_12	Gammaproteobacteria	1533770	38.37	13.93	71	1492	112984	SAMN04315859	MGYV00000000	1798302
Gammaproteobacteria bacterium RIFCSPLOWO2_12_FULL_42_18	RIFCSPLOWO2_12	Gammaproteobacteria	1856668	41.46	16.08	22	1791	369675	SAMN04315874	MGYW00000000	1798303
Gammaproteobacteria bacterium RIFCSPLOWO2_12_FULL_47_76	RIFCSPLOWO2_12	Gammaproteobacteria	1485479	47.17	78.16	134	1606	49325	SAMN04315830	MGYX00000000	1798304
Gammaproteobacteria bacterium RIFCSPLOWO2_12_FULL_52_10	RIFCSPLOWO2_12	Gammaproteobacteria	1403244	51.77	9.89	146	1495	38686	SAMN04315884	MGYY00000000	1798305
Gammaproteobacteria bacterium RIFCSPLOWO2_12_47_11	RIFCSPLOWO2_12	Gammaproteobacteria	2345669	47.05	10.54	115	2474	70346	SAMN04313797	MGYU00000000	1798301
Gammaproteobacteria bacterium RIFOXYD12_FULL_61_37	RIFOXYD12	Gammaproteobacteria	3469750	61.32	35.65	57	3285	450538	SAMN04314635	MGZB00000000	1798308
Legionellales bacterium RIFCSPHIGHO2_12_FULL_35_11	RIFCSPHIGHO2_12	Gammaproteobacteria	1748186	34.81	10.63	168	1700	68792	SAMN04315640	MHBB00000000	1798567
Legionellales bacterium RIFCSPHIGHO2_12_FULL_37_14	RIFCSPHIGHO2_12	Gammaproteobacteria	1902423	37.25	14.4	50	1796	100647	SAMN04315670	MHBC00000000	1798568
Legionellales bacterium RIFCSPHIGHO2_12_FULL_42_9	RIFCSPHIGHO2_12	Gammaproteobacteria	2368910	41.35	9.38	219	2329	48779	SAMN04315734	MHBD00000000	1798569
Pseudomonadales bacterium GWC1_66_9	GWC1	Gammaproteobacteria	2793255	64.72	9.42	316	2884	28283	SAMN04314123	MHZH00000000	1817753
Pseudomonadales bacterium GWC2_63_15	GWC2	Gammaproteobacteria	3667742	63.07	15.19	222	3649	78107	SAMN04314301	MHZI00000000	1817754
Pseudomonadales bacterium RIFCSPHIGHO2_01_FULL_64_12	RIFCSPHIGHO2_01	Gammaproteobacteria	4165094	63.88	11.43	175	4143	125502	SAMN04315036	MHZJ00000000	1802004
Pseudomonadales bacterium RIFCSPHIGHO2_02_FULL_60_43	RIFCSPHIGHO2_02	Gammaproteobacteria	4394487	60.03	41.17	428	4270	124502	SAMN04316159	MHZK00000000	1802005
Pseudomonadales bacterium RIFCSPHIGHO2_12_FULL_40_16	RIFCSPHIGHO2_12	Gammaproteobacteria	3474931	41.41	40.11	124	3417	179705	SAMN04315751	MHZL00000000	1802006
Pseudomonadales bacterium RIFCSPLOWO2_02_FULL_63_210	RIFCSPLOWO2_02	Gammaproteobacteria	3732703	62.9	208.6	1655	4752	105277	SAMN04316113	MHZM00000000	1802007
Pseudomonadales bacterium RIFCSPLOWO2_12_FULL_59_450	RIFCSPLOWO2_12	Gammaproteobacteria	6161382	60.08	459.43	192	5680	244124	SAMN04315860	MHZP00000000	1802008
Pseudomonadales bacterium RIFCSPLOWO2_12_59_9	RIFCSPLOWO2_12	Gammaproteobacteria	3228810	59.42	9.46	297	3215	55159	SAMN04313971	MHZN00000000	1802009
Pseudomonadales bacterium RIFCSPLOWO2_12_60_38	RIFCSPLOWO2_12	Gammaproteobacteria	6161231	60.09	37.64	49	5634	718349	SAMN04313800	MHZO00000000	1802010
Rhodanobacter sp. RIFOXYA1_FULL_67_6	RIFOXYA1	Gammaproteobacteria	2914627	66.41	6.47	830	3454	19695	SAMN04314332	MHZQ00000000	1802011
Gammaproteobacteria bacterium RIFOXYA12_FULL_61_12	RIFOXYA12	Gammaproteobacteria	3051808	61.14	12.01	218	3032	64762	SAMN04314407	MGYZ00000000	1798306
Gammaproteobacteria bacterium RIFOXYB2_FULL_38_6	RIFOXYB2	Gammaproteobacteria	944853	37.22	5.22	548	1176	6587	SAMN04314419	MGZA00000000	1798307
Xanthomonadales bacterium GWF1_69_6	GWF1	Gammaproteobacteria	2716354	69.19	6.72	166	2676	90870	SAMN04313897	MIDT00000000	1802654
Xanthomonadales bacterium RIFOXYA1_FULL_68_6	RIFOXYA1	Gammaproteobacteria	2194637	64.15	6.09	1086	3197	16008	SAMN04314334	MIDU00000000	1802655
Xanthomonadales bacterium RIFOXYA1_FULL_69_10	RIFOXYA1	Gammaproteobacteria	3054635	68.93	10.36	148	2959	113096	SAMN04314311	MIDV00000000	1802656
Xanthomonadales bacterium RIFOXYD1_FULL_69_11	RIFOXYD1	Gammaproteobacteria	2973198	68.48	10.97	150	2953	122950	SAMN04314732	MIDW00000000	1802657
Gemmatimonadetes bacterium GWC2_71_10	GWC2	Gemmatimonadetes	2259237	69.13	10.43	205	2409	52461	SAMN04314206	MGZC00000000	1798309
Gemmatimonadetes bacterium GWC2_71_9	GWC2	Gemmatimonadetes	2227275	69.88	9.46	172	2362	72238	SAMN04314204	MGZD00000000	1798310
Gemmatimonadetes bacterium RBG_16_66_8	RBG_16	Gemmatimonadetes	2645735	65	9.62	276	3001	54182	SAMN04313750	MGZE00000000	1798311
Gemmatimonadetes bacterium RIFCSPLOWO2_02_FULL_71_11	RIFCSPLOWO2_02	Gemmatimonadetes	1782525	69.69	11.48	176	1950	28449	SAMN04316067	MGZF00000000	1798312
Gemmatimonadetes bacterium RIFCSPLOWO2_12_FULL_68_9	RIFCSPLOWO2_12	Gemmatimonadetes	2692425	67.72	8.84	872	3045	20025	SAMN04316201	MGZG00000000	1798313
Candidatus Giovannonibacteria bacterium GWA2_45_15	GWA2	Giovannonibacteria	873312	44.54	14.33	27	1034	117922	SAMN04314241	MFGY00000000	1798320
Candidatus Giovannonibacteria bacterium RIFCSPHIGHO2_01_FULL_43_100	RIFCSPHIGHO2_01	Giovannonibacteria	596010	43.14	101.75	43	703	38682	SAMN04314892	MFHA00000000	1798322
Candidatus Giovannonibacteria bacterium RIFCSPHIGHO2_01_FULL_43_140	RIFCSPHIGHO2_01	Giovannonibacteria	592788	42.99	138.9	26	739	83259	SAMN04314805	MFHB00000000	1798323
Candidatus Giovannonibacteria bacterium RIFCSPHIGHO2_01_FULL_44_100	RIFCSPHIGHO2_01	Giovannonibacteria	882813	44.41	106.93	35	1065	155234	SAMN04314809	MFHC00000000	1798324
Candidatus Giovannonibacteria bacterium RIFCSPHIGHO2_01_FULL_45_23	RIFCSPHIGHO2_01	Giovannonibacteria	837139	44.4	22.39	26	961	120083	SAMN04314987	MFHD00000000	1798325
Candidatus Giovannonibacteria bacterium RIFCSPHIGHO2_01_FULL_45_24	RIFCSPHIGHO2_01	Giovannonibacteria	531142	46.75	20.92	14	636	154117	SAMN04314814	MFHE00000000	1798326
Candidatus Giovannonibacteria bacterium RIFCSPHIGHO2_01_FULL_45_33	RIFCSPHIGHO2_01	Giovannonibacteria	814835	44.33	33.19	38	983	59762	SAMN04314815	MFHF00000000	1798327
Candidatus Giovannonibacteria bacterium RIFCSPHIGHO2_01_FULL_48_47	RIFCSPHIGHO2_01	Giovannonibacteria	652930	48	46.5	30	787	70085	SAMN04314910	MFHG00000000	1798328
Candidatus Giovannonibacteria bacterium RIFCSPHIGHO2_01_45_12	RIFCSPHIGHO2_01	Giovannonibacteria	844183	44.52	11.67	37	1012	132140	SAMN04313761	MFGZ00000000	1798321
Candidatus Giovannonibacteria bacterium RIFCSPHIGHO2_02_FULL_43_32	RIFCSPHIGHO2_02	Giovannonibacteria	770605	43.11	31.57	30	899	108106	SAMN04315350	MFHK00000000	1798332
Candidatus Giovannonibacteria bacterium RIFCSPHIGHO2_02_FULL_44_11	RIFCSPHIGHO2_02	Giovannonibacteria	853445	44.19	11.55	46	1032	81525	SAMN04315426	MFHL00000000	1798333
Candidatus Giovannonibacteria bacterium RIFCSPHIGHO2_02_FULL_44_31	RIFCSPHIGHO2_02	Giovannonibacteria	674691	43.88	30.85	43	828	53727	SAMN04315428	MFHM00000000	1798334
Candidatus Giovannonibacteria bacterium RIFCSPHIGHO2_02_FULL_44_51	RIFCSPHIGHO2_02	Giovannonibacteria	577812	43.11	53.55	17	700	146762	SAMN04315429	MFHN00000000	1798335
Candidatus Giovannonibacteria bacterium RIFCSPHIGHO2_02_FULL_45_13	RIFCSPHIGHO2_02	Giovannonibacteria	833541	44.26	13.4	36	995	66770	SAMN04315430	MFHO00000000	1798336
Candidatus Giovannonibacteria bacterium RIFCSPHIGHO2_02_FULL_45_40	RIFCSPHIGHO2_02	Giovannonibacteria	916096	44.53	40.38	34	1088	88589	SAMN04315358	MFHP00000000	1798337
Candidatus Giovannonibacteria bacterium RIFCSPHIGHO2_02_FULL_46_20	RIFCSPHIGHO2_02	Giovannonibacteria	654713	45.71	20.41	41	703	78898	SAMN04316144	MFHQ00000000	1798338
Candidatus Giovannonibacteria bacterium RIFCSPHIGHO2_02_FULL_48_15	RIFCSPHIGHO2_02	Giovannonibacteria	685520	47.91	14.01	17	818	135756	SAMN04315514	MFHR00000000	1798339
Candidatus Giovannonibacteria bacterium RIFCSPHIGHO2_02_42_15	RIFCSPHIGHO2_02	Giovannonibacteria	649132	41.96	15.26	58	732	35303	SAMN04314074	MFHH00000000	1798329
Candidatus Giovannonibacteria bacterium RIFCSPHIGHO2_02_43_13	RIFCSPHIGHO2_02	Giovannonibacteria	840825	43.55	13.07	41	1000	68048	SAMN04313775	MFHI00000000	1798330
Candidatus Giovannonibacteria bacterium RIFCSPHIGHO2_02_43_16	RIFCSPHIGHO2_02	Giovannonibacteria	644067	43.88	15.78	53	808	32291	SAMN04313778	MFHJ00000000	1798331
Candidatus Giovannonibacteria bacterium RIFCSPHIGHO2_12_FULL_43_15	RIFCSPHIGHO2_12	Giovannonibacteria	760864	43.04	15.65	32	900	108043	SAMN04315675	MFHT00000000	1798341
Candidatus Giovannonibacteria bacterium RIFCSPHIGHO2_12_FULL_44_22	RIFCSPHIGHO2_12	Giovannonibacteria	643010	43.34	21.91	17	783	147948	SAMN04315587	MFHU00000000	1798342
Candidatus Giovannonibacteria bacterium RIFCSPHIGHO2_12_FULL_44_29	RIFCSPHIGHO2_12	Giovannonibacteria	699563	43.96	28.82	40	860	64774	SAMN04315614	MFHV00000000	1798343
Candidatus Giovannonibacteria bacterium RIFCSPHIGHO2_12_FULL_44_42	RIFCSPHIGHO2_12	Giovannonibacteria	776096	43.59	42.14	41	928	69274	SAMN04315559	MFHW00000000	1798344
Candidatus Giovannonibacteria bacterium RIFCSPHIGHO2_12_FULL_45_19	RIFCSPHIGHO2_12	Giovannonibacteria	891645	44.48	19.37	38	1066	84350	SAMN04315615	MFHX00000000	1798345
Candidatus Giovannonibacteria bacterium RIFCSPHIGHO2_12_44_12	RIFCSPHIGHO2_12	Giovannonibacteria	534728	43.97	11.8	48	654	29533	SAMN04313769	MFHS00000000	1798340
Candidatus Giovannonibacteria bacterium RIFCSPLOWO2_01_FULL_43_160	RIFCSPLOWO2_01	Giovannonibacteria	605305	42.94	167.93	24	749	123329	SAMN04315258	MFHY00000000	1798346
Candidatus Giovannonibacteria bacterium RIFCSPLOWO2_01_FULL_43_60	RIFCSPLOWO2_01	Giovannonibacteria	655062	43.26	58.95	34	779	48305	SAMN04315168	MFHZ00000000	1798347
Candidatus Giovannonibacteria bacterium RIFCSPLOWO2_01_FULL_44_16	RIFCSPLOWO2_01	Giovannonibacteria	806761	43.87	15.77	43	973	58317	SAMN04315077	MFIA00000000	1798348
Candidatus Giovannonibacteria bacterium RIFCSPLOWO2_01_FULL_44_40	RIFCSPLOWO2_01	Giovannonibacteria	814440	44.28	40.28	38	970	59363	SAMN04315079	MFIB00000000	1798349
Candidatus Giovannonibacteria bacterium RIFCSPLOWO2_01_FULL_45_140	RIFCSPLOWO2_01	Giovannonibacteria	846712	44.51	142.69	32	1013	130800	SAMN04315172	MFIC00000000	1798350
Candidatus Giovannonibacteria bacterium RIFCSPLOWO2_01_FULL_45_34	RIFCSPLOWO2_01	Giovannonibacteria	784961	44.37	34.64	35	931	59800	SAMN04315083	MFID00000000	1798351
Candidatus Giovannonibacteria bacterium RIFCSPLOWO2_01_FULL_46_13	RIFCSPLOWO2_01	Giovannonibacteria	664577	45.98	13.72	32	839	65992	SAMN04315271	MFIE00000000	1798352
Candidatus Giovannonibacteria bacterium RIFCSPLOWO2_01_FULL_46_32	RIFCSPLOWO2_01	Giovannonibacteria	699622	46.83	32.47	17	828	199006	SAMN04315272	MFIF00000000	1798353
Candidatus Giovannonibacteria bacterium RIFCSPLOWO2_01_FULL_48_47	RIFCSPLOWO2_01	Giovannonibacteria	664376	48	48.01	30	797	66776	SAMN04315279	MFIG00000000	1798354
Candidatus Giovannonibacteria bacterium RIFCSPLOWO2_02_FULL_43_11b	RIFCSPLOWO2_02	Giovannonibacteria	827048	43.05	11.22	43	997	61130	SAMN04316015	MFII00000000	1798356
Candidatus Giovannonibacteria bacterium RIFCSPLOWO2_02_FULL_43_37	RIFCSPLOWO2_02	Giovannonibacteria	686797	42.87	35.2	25	828	105884	SAMN04316016	MFIJ00000000	1798357
Candidatus Giovannonibacteria bacterium RIFCSPLOWO2_02_FULL_43_54	RIFCSPLOWO2_02	Giovannonibacteria	740563	43.47	54.81	47	894	71076	SAMN04316082	MFIK00000000	1798358
Candidatus Giovannonibacteria bacterium RIFCSPLOWO2_02_FULL_45_14	RIFCSPLOWO2_02	Giovannonibacteria	758746	43.93	13.62	40	916	63850	SAMN04315953	MFIL00000000	1798359
Candidatus Giovannonibacteria bacterium RIFCSPLOWO2_02_FULL_45_28	RIFCSPLOWO2_02	Giovannonibacteria	886299	44.59	28.97	29	1057	155902	SAMN04316024	MFIM00000000	1798360
Candidatus Giovannonibacteria bacterium RIFCSPLOWO2_02_44_8	RIFCSPLOWO2_02	Giovannonibacteria	560426	43.48	7.55	60	701	22492	SAMN04314084	MFIH00000000	1798355
Candidatus Giovannonibacteria bacterium RIFCSPLOWO2_12_FULL_43_11c	RIFCSPLOWO2_12	Giovannonibacteria	796513	42.93	11.06	35	957	89790	SAMN04315892	MFIO00000000	1798362
Candidatus Giovannonibacteria bacterium RIFCSPLOWO2_12_FULL_43_26	RIFCSPLOWO2_12	Giovannonibacteria	679615	42.82	26.84	23	836	155836	SAMN04315893	MFIP00000000	1798363
Candidatus Giovannonibacteria bacterium RIFCSPLOWO2_12_FULL_44_15	RIFCSPLOWO2_12	Giovannonibacteria	745416	44	15.05	32	895	64526	SAMN04315842	MFIQ00000000	1798364
Candidatus Giovannonibacteria bacterium RIFCSPLOWO2_12_FULL_44_25	RIFCSPLOWO2_12	Giovannonibacteria	813392	44.31	25.74	23	968	155356	SAMN04315843	MFIR00000000	1798365
Candidatus Giovannonibacteria bacterium RIFCSPLOWO2_12_FULL_44_32	RIFCSPLOWO2_12	Giovannonibacteria	757524	43.56	32.9	36	900	82057	SAMN04315896	MFIS00000000	1798366
Candidatus Giovannonibacteria bacterium RIFCSPLOWO2_12_43_8	RIFCSPLOWO2_12	Giovannonibacteria	536323	43.17	7.79	59	684	28422	SAMN04313968	MFIN00000000	1798361
Candidatus Giovannonibacteria bacterium RIFOXYC1_FULL_48_8	RIFOXYC1	Giovannonibacteria	591864	47.56	8.19	49	754	36978	SAMN04314554	MFIT00000000	1798367
Candidatus Giovannonibacteria bacterium RIFOXYD1_FULL_48_21	RIFOXYD1	Giovannonibacteria	714428	48	21.21	5	837	284924	SAMN04314766	MFIU00000000	1798368
Candidatus Glassbacteria bacterium GWA2_58_10	GWA2	Glassbacteria	2667161	55.71	9.88	255	2548	33114	SAMN04314107	MFIV00000000	1817865
Candidatus Glassbacteria bacterium RBG_16_58_8	RBG_16	Glassbacteria	883905	55.24	8.03	106	1071	26162	SAMN04314027	MFIW00000000	1817866
Candidatus Glassbacteria bacterium RIFCSPLOWO2_12_FULL_58_11	RIFCSPLOWO2_12	Glassbacteria	4170026	57.78	11.15	263	3463	96168	SAMN04315771	MFIX00000000	1817867
Candidatus Gottesmanbacteria bacterium RBG_13_37_7	RBG_13	Gottesmanbacteria	975187	35.17	6.98	74	1008	71267	SAMN04314020	MFIY00000000	1798369
Candidatus Gottesmanbacteria bacterium RBG_13_45_10	RBG_13	Gottesmanbacteria	1125301	44.25	9.61	38	1178	110859	SAMN04314021	MFIZ00000000	1798370
Candidatus Gottesmanbacteria bacterium RBG_16_37_8	RBG_16	Gottesmanbacteria	1307812	36.98	8.16	84	1469	100321	SAMN04313735	MFJA00000000	1798371
Candidatus Gottesmanbacteria bacterium RBG_16_38_7b	RBG_16	Gottesmanbacteria	1076553	37.23	7.32	92	1252	40907	SAMN04314274	MFJB00000000	1798372
Candidatus Gottesmanbacteria bacterium RBG_16_43_7	RBG_16	Gottesmanbacteria	1011601	42.34	7.19	71	1089	55806	SAMN04314275	MFJC00000000	1798373
Candidatus Gottesmanbacteria bacterium RBG_16_52_11	RBG_16	Gottesmanbacteria	1466945	51.4	11.23	18	1574	318405	SAMN04314054	MFJD00000000	1798374
Candidatus Gottesmanbacteria bacterium RIFCSPHIGHO2_01_FULL_39_10	RIFCSPHIGHO2_01	Gottesmanbacteria	1301615	38.6	11.15	68	1518	162379	SAMN04314926	MFJE00000000	1798375
Candidatus Gottesmanbacteria bacterium RIFCSPHIGHO2_01_FULL_40_15	RIFCSPHIGHO2_01	Gottesmanbacteria	1330369	39.59	15.11	32	1355	243601	SAMN04314930	MFJF00000000	1798376
Candidatus Gottesmanbacteria bacterium RIFCSPHIGHO2_01_FULL_42_12	RIFCSPHIGHO2_01	Gottesmanbacteria	780341	41.97	12.42	33	960	64009	SAMN04315025	MFJG00000000	1798377
Candidatus Gottesmanbacteria bacterium RIFCSPHIGHO2_01_FULL_42_27	RIFCSPHIGHO2_01	Gottesmanbacteria	1397841	42.1	26.33	61	1522	84430	SAMN04314934	MFJH00000000	1798378
Candidatus Gottesmanbacteria bacterium RIFCSPHIGHO2_01_FULL_43_15	RIFCSPHIGHO2_01	Gottesmanbacteria	1315532	42.48	15.1	62	1419	120381	SAMN04314852	MFJI00000000	1798379
Candidatus Gottesmanbacteria bacterium RIFCSPHIGHO2_01_FULL_46_14	RIFCSPHIGHO2_01	Gottesmanbacteria	942875	45.76	14.62	63	1180	67731	SAMN04315028	MFJJ00000000	1798380
Candidatus Gottesmanbacteria bacterium RIFCSPHIGHO2_01_FULL_47_48	RIFCSPHIGHO2_01	Gottesmanbacteria	644135	47.74	47.16	18	728	100680	SAMN04314874	MFJK00000000	1798381
Candidatus Gottesmanbacteria bacterium RIFCSPHIGHO2_02_FULL_39_11	RIFCSPHIGHO2_02	Gottesmanbacteria	1553119	38.31	11.12	46	1679	136022	SAMN04315530	MFJL00000000	1798382
Candidatus Gottesmanbacteria bacterium RIFCSPHIGHO2_02_FULL_39_14	RIFCSPHIGHO2_02	Gottesmanbacteria	1436413	38.35	13.79	72	1595	79911	SAMN04315531	MFJM00000000	1798383
Candidatus Gottesmanbacteria bacterium RIFCSPHIGHO2_02_FULL_40_13	RIFCSPHIGHO2_02	Gottesmanbacteria	1288562	39.52	13.41	70	1372	58830	SAMN04315456	MFJN00000000	1798384
Candidatus Gottesmanbacteria bacterium RIFCSPHIGHO2_02_FULL_40_24	RIFCSPHIGHO2_02	Gottesmanbacteria	1311063	39.56	23.76	35	1360	199379	SAMN04315458	MFJO00000000	1798385
Candidatus Gottesmanbacteria bacterium RIFCSPHIGHO2_12_FULL_40_13	RIFCSPHIGHO2_12	Gottesmanbacteria	1358475	39.5	12.97	31	1380	152840	SAMN04315594	MFJP00000000	1798386
Candidatus Gottesmanbacteria bacterium RIFCSPHIGHO2_12_FULL_43_26	RIFCSPHIGHO2_12	Gottesmanbacteria	1291563	42.24	25.79	77	1419	56536	SAMN04315624	MFJQ00000000	1798387
Candidatus Gottesmanbacteria bacterium RIFCSPLOWO2_01_FULL_39_12b	RIFCSPLOWO2_01	Gottesmanbacteria	1270953	37.83	11.99	15	1348	557546	SAMN04315113	MFJR00000000	1798388
Candidatus Gottesmanbacteria bacterium RIFCSPLOWO2_01_FULL_40_10	RIFCSPLOWO2_01	Gottesmanbacteria	1293209	39.25	9.95	48	1341	138608	SAMN04315301	MFJS00000000	1798389
Candidatus Gottesmanbacteria bacterium RIFCSPLOWO2_01_FULL_42_10	RIFCSPLOWO2_01	Gottesmanbacteria	1205980	41.86	10.48	93	1379	51015	SAMN04315212	MFJT00000000	1798390
Candidatus Gottesmanbacteria bacterium RIFCSPLOWO2_01_FULL_42_22	RIFCSPLOWO2_01	Gottesmanbacteria	1419839	42.04	22.69	42	1539	116544	SAMN04315121	MFJU00000000	1798391
Candidatus Gottesmanbacteria bacterium RIFCSPLOWO2_01_FULL_43_11b	RIFCSPLOWO2_01	Gottesmanbacteria	1020299	42.9	15.31	1	1157	1020299	SAMN04315232	MFJV00000000	1798392
Candidatus Gottesmanbacteria bacterium RIFCSPLOWO2_01_FULL_46_21	RIFCSPLOWO2_01	Gottesmanbacteria	913950	45.53	21.11	55	1148	66837	SAMN04315124	MFJW00000000	1798393
Candidatus Gottesmanbacteria bacterium RIFCSPLOWO2_01_FULL_46_9	RIFCSPLOWO2_01	Gottesmanbacteria	791910	45.45	9.12	80	898	27522	SAMN04315216	MFJX00000000	1798394
Candidatus Gottesmanbacteria bacterium RIFCSPLOWO2_01_FULL_48_11	RIFCSPLOWO2_01	Gottesmanbacteria	907395	47.59	11.49	57	1070	74253	SAMN04315217	MFJY00000000	1798395
Candidatus Gottesmanbacteria bacterium RIFCSPLOWO2_01_FULL_49_10	RIFCSPLOWO2_01	Gottesmanbacteria	1050107	47.98	10.31	72	1217	101988	SAMN04315126	MFJZ00000000	1798396
Candidatus Gottesmanbacteria bacterium RIFCSPLOWO2_02_FULL_38_8	RIFCSPLOWO2_02	Gottesmanbacteria	1057636	37.77	8	104	1255	31620	SAMN04316039	MFKA00000000	1798397
Candidatus Gottesmanbacteria bacterium RIFCSPLOWO2_02_FULL_40_10	RIFCSPLOWO2_02	Gottesmanbacteria	1294862	39.42	9.78	48	1336	202972	SAMN04316068	MFKB00000000	1798398
Candidatus Gottesmanbacteria bacterium RIFCSPLOWO2_02_FULL_42_29	RIFCSPLOWO2_02	Gottesmanbacteria	1352149	41.92	29.81	75	1490	68211	SAMN04316108	MFKC00000000	1798399
Candidatus Gottesmanbacteria bacterium RIFCSPLOWO2_12_FULL_42_10	RIFCSPLOWO2_12	Gottesmanbacteria	1371271	41.86	10.48	95	1538	58876	SAMN04315856	MFKD00000000	1798400
Candidatus Gottesmanbacteria bacterium RIFOXYB1_FULL_47_11	RIFOXYB1	Gottesmanbacteria	927171	47.01	11.53	31	1104	125800	SAMN04314484	MFKE00000000	1798401
Candidatus Handelsmanbacteria bacterium RIFCSPLOWO2_12_FULL_64_10	RIFCSPLOWO2_12	Handelsmanbacteria	6747919	64.85	10.56	441	6112	94816	SAMN04315772	MFKF00000000	1817868
Candidatus Harrisonbacteria bacterium RIFCSPHIGHO2_01_FULL_44_13	RIFCSPHIGHO2_01	Harrisonbacteria	667198	43.46	13.43	44	752	75621	SAMN04314898	MHJE00000000	1798402
Candidatus Harrisonbacteria bacterium RIFCSPHIGHO2_02_FULL_40_20	RIFCSPHIGHO2_02	Harrisonbacteria	667488	40.15	20.11	35	745	91573	SAMN04316141	MHJF00000000	1798403
Candidatus Harrisonbacteria bacterium RIFCSPHIGHO2_02_FULL_42_16	RIFCSPHIGHO2_02	Harrisonbacteria	754398	40.99	15.79	25	853	80741	SAMN04315345	MHJG00000000	1798404
Candidatus Harrisonbacteria bacterium RIFCSPHIGHO2_12_FULL_48_16	RIFCSPHIGHO2_12	Harrisonbacteria	458099	47.49	16.09	41	555	37559	SAMN04315616	MHJH00000000	1798405
Candidatus Harrisonbacteria bacterium RIFCSPLOWO2_01_FULL_40_28	RIFCSPLOWO2_01	Harrisonbacteria	486892	40.04	27.67	31	544	106934	SAMN04315157	MHJI00000000	1798406
Candidatus Harrisonbacteria bacterium RIFCSPLOWO2_01_FULL_44_18	RIFCSPLOWO2_01	Harrisonbacteria	752398	43.48	17.53	14	816	113334	SAMN04315169	MHJJ00000000	1798407
Candidatus Harrisonbacteria bacterium RIFCSPLOWO2_02_FULL_41_11	RIFCSPLOWO2_02	Harrisonbacteria	790760	40.95	10.94	39	902	94114	SAMN04316077	MHJK00000000	1798408
Candidatus Harrisonbacteria bacterium RIFCSPLOWO2_02_FULL_41_13b	RIFCSPLOWO2_02	Harrisonbacteria	839317	40.01	12.84	38	930	70422	SAMN04316012	MHJL00000000	1798409
Candidatus Harrisonbacteria bacterium RIFCSPLOWO2_02_FULL_45_10c	RIFCSPLOWO2_02	Harrisonbacteria	546056	44.64	10.23	35	620	44479	SAMN04315951	MHJM00000000	1798410
Candidatus Harrisonbacteria bacterium RIFOXYA1_FULL_48_8	RIFOXYA1	Harrisonbacteria	388131	46.5	8.46	41	473	30212	SAMN04314335	MHJN00000000	1798411
Candidatus Harrisonbacteria bacterium RIFOXYD1_FULL_40_9	RIFOXYD1	Harrisonbacteria	541659	39.58	8.92	37	612	50845	SAMN04314739	MHJO00000000	1798412
Ignavibacteria bacterium GWA2_35_8	GWA2	Ignavibacteria	3207428	34.89	8.37	149	2882	67176	SAMN04313884	MGZP00000000	1798417
Ignavibacteria bacterium GWA2_35_9	GWA2	Ignavibacteria	3918148	35.37	10.29	207	3551	102480	SAMN04314178	MGZQ00000000	1798418
Ignavibacteria bacterium GWA2_36_19	GWA2	Ignavibacteria	3808916	35.27	19.44	205	3396	97180	SAMN04314179	MGZR00000000	1798419
Ignavibacteria bacterium GWA2_54_16	GWA2	Ignavibacteria	2302958	53.96	13.88	117	2024	165856	SAMN04313887	MGZS00000000	1798420
Ignavibacteria bacterium GWA2_55_11	GWA2	Ignavibacteria	3504730	55.33	11.34	122	3163	148774	SAMN04313888	MGZT00000000	1798421
Ignavibacteria bacterium GWA2_55_25	GWA2	Ignavibacteria	446191	55.32	25.46	31	438	41469	SAMN04314180	MGZU00000000	1798422
Ignavibacteria bacterium GWB2_35_12	GWB2	Ignavibacteria	4032686	34.92	11.74	105	3498	129590	SAMN04313882	MGZV00000000	1798423
Ignavibacteria bacterium GWB2_35_6b	GWB2	Ignavibacteria	3014094	34.22	6.41	307	2949	51302	SAMN04314189	MGZW00000000	1798424
Ignavibacteria bacterium GWB2_36_8	GWB2	Ignavibacteria	3684731	34.9	8.13	209	3373	76512	SAMN04314121	MGZX00000000	1798425
Ignavibacteria bacterium GWC2_35_8	GWC2	Ignavibacteria	3338821	35.02	7.98	257	3105	69597	SAMN04314127	MGZY00000000	1798426
Ignavibacteria bacterium GWC2_36_12	GWC2	Ignavibacteria	3831595	35.53	11.96	194	3473	105213	SAMN04314201	MGZZ00000000	1798427
Ignavibacteria bacterium GWC2_38_9	GWC2	Ignavibacteria	3818985	37.5	8.66	199	3499	166494	SAMN04313883	MHAA00000000	1798428
Ignavibacteria bacterium GWC2_56_12	GWC2	Ignavibacteria	3137134	55.54	12.18	164	2865	99489	SAMN04313889	MHAB00000000	1798429
Ignavibacteria bacterium GWF2_33_9	GWF2	Ignavibacteria	2652894	33.1	8.84	87	2302	102008	SAMN04313885	MHAC00000000	1798430
Ignavibacteria bacterium GWF2_35_20	GWF2	Ignavibacteria	4250804	35.26	20.14	113	3718	171287	SAMN04313881	MHAD00000000	1798431
Ignavibacteria bacterium RBG_13_36_8	RBG_13	Ignavibacteria	3844292	35.46	8.92	199	3479	102508	SAMN04313687	MHAE00000000	1798432
Ignavibacteria bacterium RBG_16_34_14	RBG_16	Ignavibacteria	2740348	33.64	14.39	174	2584	99244	SAMN04313714	MHAF00000000	1798433
Ignavibacteria bacterium RBG_16_35_7	RBG_16	Ignavibacteria	2994597	34.38	8.86	343	2879	43499	SAMN04313732	MHAG00000000	1798434
Ignavibacteria bacterium RBG_16_36_9	RBG_16	Ignavibacteria	2158540	34.8	8.94	210	2045	35234	SAMN04313751	MHAH00000000	1798435
Ignavibacteria bacterium RIFCSPHIGHO2_02_FULL_56_12	RIFCSPHIGHO2_02	Ignavibacteria	3073236	55.38	12.04	197	2861	55901	SAMN04315409	MHAI00000000	1798436
Ignavibacteria bacterium RIFCSPLOWO2_02_FULL_55_14	RIFCSPLOWO2_02	Ignavibacteria	3661032	55.53	14.89	133	3242	168312	SAMN04315933	MHAJ00000000	1798437
Ignavibacteria bacterium RIFCSPLOWO2_12_FULL_56_21	RIFCSPLOWO2_12	Ignavibacteria	3357186	55.74	20.98	138	2963	109961	SAMN04315831	MHAK00000000	1798438
Ignavibacteria bacterium RIFOXYC12_FULL_35_11	RIFOXYC12	Ignavibacteria	3491126	35.45	11.22	86	3048	146801	SAMN04314613	MHAV00000000	1798449
Ignavibacteria bacterium RIFOXYC12_FULL_38_8	RIFOXYC12	Ignavibacteria	4122923	37.61	8.9	162	3831	352941	SAMN04314620	MHAW00000000	1798450
Ignavibacteria bacterium RIFOXYC2_FULL_35_16	RIFOXYC2	Ignavibacteria	4112544	35.32	15.6	91	3595	166704	SAMN04314576	MHAX00000000	1798451
Ignavibacteria bacterium RIFOXYC2_FULL_35_21	RIFOXYC2	Ignavibacteria	4153626	34.86	20.9	105	3585	129580	SAMN04314596	MHAY00000000	1798452
Ignavibacteria bacterium RIFOXYC2_FULL_38_25	RIFOXYC2	Ignavibacteria	4405326	37.62	26.59	22	3920	735008	SAMN04314561	MHAZ00000000	1798453
Ignavibacteria bacterium RIFOXYD12_FULL_36_8	RIFOXYD12	Ignavibacteria	4261372	35.23	18.55	106	3722	201116	SAMN04314644	MHBA00000000	1798454
Melioribacter sp. GWF2_38_21	GWF2	Ignavibacteria	4399495	37.63	21.45	28	3922	708407	SAMN04313886	MHBR00000000	1801612
Ignavibacteria bacterium RIFOXYA12_FULL_35_25	RIFOXYA12	Ignavibacteria	4177687	35.25	1	128	3669	160532	SAMN04316220	MHAL00000000	1798439
Ignavibacteria bacterium RIFOXYA12_FULL_38_9	RIFOXYA12	Ignavibacteria	3185664	37.55	8.67	315	3036	38172	SAMN04314400	MHAM00000000	1798440
Ignavibacteria bacterium RIFOXYA2_FULL_35_10	RIFOXYA2	Ignavibacteria	4053656	34.84	9.63	191	3536	117531	SAMN04314341	MHAN00000000	1798441
Ignavibacteria bacterium RIFOXYA2_FULL_35_9	RIFOXYA2	Ignavibacteria	3931067	35.14	8.82	226	3515	95357	SAMN04314375	MHAO00000000	1798442
Ignavibacteria bacterium RIFOXYA2_FULL_37_17	RIFOXYA2	Ignavibacteria	1908153	35.66	5.78	767	2144	11741	SAMN04316172	MHAP00000000	1798443
Ignavibacteria bacterium RIFOXYA2_FULL_38_8	RIFOXYA2	Ignavibacteria	4280002	37.52	8.55	147	3903	119096	SAMN04314358	MHAQ00000000	1798444
Ignavibacteria bacterium RIFOXYB12_FULL_35_14	RIFOXYB12	Ignavibacteria	4098855	35.36	13.56	95	3581	200971	SAMN04314468	MHAR00000000	1798445
Melioribacter sp. RIFOXYB12_FULL_38_5	RIFOXYB12	Ignavibacteria	1497423	37.78	4.74	675	1806	13825	SAMN04316176	MHBS00000000	1801613
Ignavibacteria bacterium RIFOXYB2_FULL_35_12	RIFOXYB2	Ignavibacteria	4095520	35.3	12.4	108	3594	177455	SAMN04314436	MHAS00000000	1798446
Ignavibacteria bacterium RIFOXYB2_FULL_36_7	RIFOXYB2	Ignavibacteria	2176693	34.45	7.1	585	2329	21131	SAMN04314451	MHAT00000000	1798447
Ignavibacteria bacterium RIFOXYB2_FULL_37_11	RIFOXYB2	Ignavibacteria	4346285	37.64	11.17	55	3892	386083	SAMN04314420	MHAU00000000	1798448
Candidatus Jacksonbacteria bacterium RIFCSPHIGHO2_02_FULL_43_10	RIFCSPHIGHO2_02	Jacksonbacteria	762241	43.05	10.44	39	792	45368	SAMN04315347	MHJP00000000	1798455
Candidatus Jacksonbacteria bacterium RIFCSPHIGHO2_02_FULL_44_25	RIFCSPHIGHO2_02	Jacksonbacteria	918784	44	25.65	60	987	50711	SAMN04315353	MHJQ00000000	1798456
Candidatus Jacksonbacteria bacterium RIFCSPHIGHO2_12_FULL_44_12	RIFCSPHIGHO2_12	Jacksonbacteria	889526	43.08	12.33	65	974	41604	SAMN04315558	MHJR00000000	1798457
Candidatus Jacksonbacteria bacterium RIFCSPLOWO2_01_FULL_44_13	RIFCSPLOWO2_01	Jacksonbacteria	969913	43.45	13.09	26	949	156066	SAMN04315139	MHJS00000000	1798458
Candidatus Jacksonbacteria bacterium RIFCSPLOWO2_02_FULL_43_9	RIFCSPLOWO2_02	Jacksonbacteria	802204	42.96	8.53	65	821	38876	SAMN04315947	MHJT00000000	1798459
Candidatus Jacksonbacteria bacterium RIFCSPLOWO2_02_FULL_44_20	RIFCSPLOWO2_02	Jacksonbacteria	1072735	43.84	20.38	41	1131	77260	SAMN04315949	MHJU00000000	1798460
Candidatus Jacksonbacteria bacterium RIFCSPLOWO2_12_FULL_44_15b	RIFCSPLOWO2_12	Jacksonbacteria	1054222	43.83	14.7	43	1106	72218	SAMN04315895	MHJV00000000	1798461
Candidatus Jacksonbacteria bacterium RIFOXYC2_FULL_44_29	RIFOXYC2	Jacksonbacteria	1228308	43.68	29.69	62	1205	77288	SAMN04314566	MHJZ00000000	1798465
Candidatus Jacksonbacteria bacterium RIFOXYD2_FULL_43_21	RIFOXYD2	Jacksonbacteria	1371105	43.44	21.42	60	1336	117066	SAMN04314703	MHKA00000000	1798466
Candidatus Jacksonbacteria bacterium RIFOXYA2_FULL_43_12	RIFOXYA2	Jacksonbacteria	1313001	43.18	12.04	48	1305	95504	SAMN04314361	MHJW00000000	1798462
Candidatus Jacksonbacteria bacterium RIFOXYA2_FULL_44_7	RIFOXYA2	Jacksonbacteria	773332	43.17	7.07	74	862	28309	SAMN04314370	MHJX00000000	1798463
Candidatus Jacksonbacteria bacterium RIFOXYB2_FULL_44_15	RIFOXYB2	Jacksonbacteria	1253627	43.23	15.67	54	1269	100738	SAMN04314416	MHJY00000000	1798464
Candidatus Jorgensenbacteria bacterium GWA1_49_17	GWA1	Jorgensenbacteria	455427	48.54	17.4	41	556	46960	SAMN04314237	MFKG00000000	1798467
Candidatus Jorgensenbacteria bacterium GWA1_54_12	GWA1	Jorgensenbacteria	512995	53.4	12.17	18	642	105816	SAMN04314231	MFKH00000000	1798468
Candidatus Jorgensenbacteria bacterium GWC1_48_12	GWC1	Jorgensenbacteria	456044	47.98	12.26	45	566	24525	SAMN04314248	MFKI00000000	1798469
Candidatus Jorgensenbacteria bacterium RIFCSPHIGHO2_02_FULL_45_20	RIFCSPHIGHO2_02	Jorgensenbacteria	608199	45.07	20.53	31	668	47934	SAMN04315508	MFKJ00000000	1798470
Candidatus Jorgensenbacteria bacterium RIFCSPLOWO2_01_FULL_45_25b	RIFCSPLOWO2_01	Jorgensenbacteria	803513	45.22	25.66	38	882	77499	SAMN04315174	MFKK00000000	1798471
Candidatus Jorgensenbacteria bacterium RIFCSPLOWO2_02_FULL_45_12	RIFCSPLOWO2_02	Jorgensenbacteria	609252	44.93	11.51	34	662	49981	SAMN04316022	MFKL00000000	1798472
Candidatus Jorgensenbacteria bacterium RIFCSPLOWO2_12_FULL_42_11	RIFCSPLOWO2_12	Jorgensenbacteria	528733	42.11	11.26	38	626	30924	SAMN04315838	MFKM00000000	1798473
Candidatus Kaiserbacteria bacterium GWA2_50_9	GWA2	Kaiserbacteria	729802	50.28	9.68	44	871	40256	SAMN04314239	MFKN00000000	1798474
Candidatus Kaiserbacteria bacterium RIFCSPHIGHO2_01_FULL_46_22	RIFCSPHIGHO2_01	Kaiserbacteria	646917	45.91	16.5	8	727	305700	SAMN04314990	MFKO00000000	1798475
Candidatus Kaiserbacteria bacterium RIFCSPHIGHO2_01_FULL_48_10	RIFCSPHIGHO2_01	Kaiserbacteria	725964	47.09	10.06	62	901	33634	SAMN04314994	MFKP00000000	1798476
Candidatus Kaiserbacteria bacterium RIFCSPHIGHO2_01_FULL_49_13	RIFCSPHIGHO2_01	Kaiserbacteria	447189	48.85	12.64	36	559	49025	SAMN04314824	MFKQ00000000	1798477
Candidatus Kaiserbacteria bacterium RIFCSPHIGHO2_01_FULL_50_13	RIFCSPHIGHO2_01	Kaiserbacteria	844291	50.29	13.02	33	905	81664	SAMN04314826	MFKR00000000	1798478
Candidatus Kaiserbacteria bacterium RIFCSPHIGHO2_01_FULL_51_33	RIFCSPHIGHO2_01	Kaiserbacteria	618354	50.36	32.83	28	729	101370	SAMN04314914	MFKS00000000	1798479
Candidatus Kaiserbacteria bacterium RIFCSPHIGHO2_01_FULL_53_29	RIFCSPHIGHO2_01	Kaiserbacteria	1111165	53.47	28.89	29	1228	199030	SAMN04315004	MFKT00000000	1798480
Candidatus Kaiserbacteria bacterium RIFCSPHIGHO2_01_FULL_53_31	RIFCSPHIGHO2_01	Kaiserbacteria	667081	52.5	31.25	16	773	116823	SAMN04314831	MFKU00000000	1798481
Candidatus Kaiserbacteria bacterium RIFCSPHIGHO2_01_FULL_54_36	RIFCSPHIGHO2_01	Kaiserbacteria	869063	53.81	36.39	31	1020	85832	SAMN04314916	MFKV00000000	1798482
Candidatus Kaiserbacteria bacterium RIFCSPHIGHO2_01_FULL_54_36b	RIFCSPHIGHO2_01	Kaiserbacteria	1327677	54.01	33.38	87	1522	111082	SAMN04314857	MFKW00000000	1798483
Candidatus Kaiserbacteria bacterium RIFCSPHIGHO2_01_FULL_55_17	RIFCSPHIGHO2_01	Kaiserbacteria	750484	55.02	18.09	29	891	121049	SAMN04315006	MFKX00000000	1798484
Candidatus Kaiserbacteria bacterium RIFCSPHIGHO2_01_FULL_55_37	RIFCSPHIGHO2_01	Kaiserbacteria	862658	54.88	36.04	58	994	58477	SAMN04314833	MFKY00000000	1798485
Candidatus Kaiserbacteria bacterium RIFCSPHIGHO2_01_FULL_55_79	RIFCSPHIGHO2_01	Kaiserbacteria	716541	55.41	78.12	50	877	45426	SAMN04314917	MFKZ00000000	1798486
Candidatus Kaiserbacteria bacterium RIFCSPHIGHO2_01_FULL_56_24	RIFCSPHIGHO2_01	Kaiserbacteria	1251055	56.27	23.21	49	1378	192413	SAMN04314918	MFLA00000000	1798487
Candidatus Kaiserbacteria bacterium RIFCSPHIGHO2_01_FULL_58_22	RIFCSPHIGHO2_01	Kaiserbacteria	808394	58.32	22.09	48	916	103528	SAMN04314919	MFLB00000000	1798488
Candidatus Kaiserbacteria bacterium RIFCSPHIGHO2_02_FULL_49_11	RIFCSPHIGHO2_02	Kaiserbacteria	587264	49.12	10.92	39	711	66631	SAMN04315515	MFLC00000000	1798489
Candidatus Kaiserbacteria bacterium RIFCSPHIGHO2_02_FULL_49_16	RIFCSPHIGHO2_02	Kaiserbacteria	904852	48.39	16.45	46	1071	55121	SAMN04315439	MFLD00000000	1798490
Candidatus Kaiserbacteria bacterium RIFCSPHIGHO2_02_FULL_49_34	RIFCSPHIGHO2_02	Kaiserbacteria	828497	48.41	34.53	26	882	152592	SAMN04315440	MFLE00000000	1798491
Candidatus Kaiserbacteria bacterium RIFCSPHIGHO2_02_FULL_50_50	RIFCSPHIGHO2_02	Kaiserbacteria	825933	50.42	49.95	21	878	139257	SAMN04315442	MFLF00000000	1798492
Candidatus Kaiserbacteria bacterium RIFCSPHIGHO2_02_FULL_50_9	RIFCSPHIGHO2_02	Kaiserbacteria	533142	49.72	9.4	50	689	45114	SAMN04315519	MFLG00000000	1798493
Candidatus Kaiserbacteria bacterium RIFCSPHIGHO2_02_FULL_54_11b	RIFCSPHIGHO2_02	Kaiserbacteria	741590	53.74	10.55	56	904	47540	SAMN04315371	MFLH00000000	1798494
Candidatus Kaiserbacteria bacterium RIFCSPHIGHO2_02_FULL_54_22	RIFCSPHIGHO2_02	Kaiserbacteria	676382	54.29	21.71	20	792	90606	SAMN04315372	MFLI00000000	1798495
Candidatus Kaiserbacteria bacterium RIFCSPHIGHO2_02_FULL_55_17	RIFCSPHIGHO2_02	Kaiserbacteria	582206	55.29	16.76	38	691	53009	SAMN04315447	MFLJ00000000	1798496
Candidatus Kaiserbacteria bacterium RIFCSPHIGHO2_02_FULL_55_20	RIFCSPHIGHO2_02	Kaiserbacteria	880595	54.86	20.79	54	1010	69822	SAMN04315524	MFLK00000000	1798497
Candidatus Kaiserbacteria bacterium RIFCSPHIGHO2_02_FULL_55_25	RIFCSPHIGHO2_02	Kaiserbacteria	867957	55.15	25.28	33	1054	139330	SAMN04315373	MFLL00000000	1798498
Candidatus Kaiserbacteria bacterium RIFCSPHIGHO2_02_FULL_56_30	RIFCSPHIGHO2_02	Kaiserbacteria	425485	56.29	29.9	30	513	53275	SAMN04315448	MFLM00000000	1798499
Candidatus Kaiserbacteria bacterium RIFCSPHIGHO2_02_FULL_59_21	RIFCSPHIGHO2_02	Kaiserbacteria	841427	58.39	21.16	43	956	86578	SAMN04315374	MFLN00000000	1798500
Candidatus Kaiserbacteria bacterium RIFCSPHIGHO2_12_FULL_53_13	RIFCSPHIGHO2_12	Kaiserbacteria	682109	52.44	13.65	38	772	61810	SAMN04315679	MFLP00000000	1798502
Candidatus Kaiserbacteria bacterium RIFCSPHIGHO2_12_FULL_54_16	RIFCSPHIGHO2_12	Kaiserbacteria	684694	54.13	16.65	21	805	115821	SAMN04315651	MFLQ00000000	1798503
Candidatus Kaiserbacteria bacterium RIFCSPHIGHO2_12_FULL_55_13	RIFCSPHIGHO2_12	Kaiserbacteria	877618	55.01	13.61	48	1067	56360	SAMN04315744	MFLR00000000	1798504
Candidatus Kaiserbacteria bacterium RIFCSPHIGHO2_12_FULL_56_13	RIFCSPHIGHO2_12	Kaiserbacteria	512403	55.92	13.12	34	641	66039	SAMN04315617	MFLS00000000	1798505
Candidatus Kaiserbacteria bacterium RIFCSPHIGHO2_12_45_16	RIFCSPHIGHO2_12	Kaiserbacteria	882077	44.87	15.85	97	1020	54533	SAMN04314077	MFLO00000000	1798501
Candidatus Kaiserbacteria bacterium RIFCSPLOWO2_01_FULL_45_25	RIFCSPLOWO2_01	Kaiserbacteria	962770	45.08	25.57	13	1016	299145	SAMN04315082	MFLT00000000	1798506
Candidatus Kaiserbacteria bacterium RIFCSPLOWO2_01_FULL_50_24	RIFCSPLOWO2_01	Kaiserbacteria	848802	50.41	42.23	22	899	102872	SAMN04315187	MFLU00000000	1798507
Candidatus Kaiserbacteria bacterium RIFCSPLOWO2_01_FULL_51_21	RIFCSPLOWO2_01	Kaiserbacteria	629313	50.44	22.17	28	736	101423	SAMN04315188	MFLV00000000	1798508
Candidatus Kaiserbacteria bacterium RIFCSPLOWO2_01_FULL_52_12b	RIFCSPLOWO2_01	Kaiserbacteria	509112	51.58	11.88	29	661	48703	SAMN04315189	MFLW00000000	1798509
Candidatus Kaiserbacteria bacterium RIFCSPLOWO2_01_FULL_52_36	RIFCSPLOWO2_01	Kaiserbacteria	615568	52.34	36.42	39	703	59260	SAMN04315190	MFLX00000000	1798510
Candidatus Kaiserbacteria bacterium RIFCSPLOWO2_01_FULL_53_17	RIFCSPLOWO2_01	Kaiserbacteria	904543	53.31	17.31	50	1071	81474	SAMN04315191	MFLY00000000	1798511
Candidatus Kaiserbacteria bacterium RIFCSPLOWO2_01_FULL_54_13	RIFCSPLOWO2_01	Kaiserbacteria	873411	53.76	13.46	42	1041	73497	SAMN04315192	MFLZ00000000	1798512
Candidatus Kaiserbacteria bacterium RIFCSPLOWO2_01_FULL_54_20	RIFCSPLOWO2_01	Kaiserbacteria	652615	53.7	20.15	57	767	56390	SAMN04315193	MFMA00000000	1798513
Candidatus Kaiserbacteria bacterium RIFCSPLOWO2_01_FULL_54_22	RIFCSPLOWO2_01	Kaiserbacteria	878666	53.82	22.2	31	1039	94043	SAMN04315194	MFMB00000000	1798514
Candidatus Kaiserbacteria bacterium RIFCSPLOWO2_01_FULL_54_24	RIFCSPLOWO2_01	Kaiserbacteria	711265	54.42	23.62	49	850	41730	SAMN04315288	MFMC00000000	1798515
Candidatus Kaiserbacteria bacterium RIFCSPLOWO2_01_FULL_55_19	RIFCSPLOWO2_01	Kaiserbacteria	426361	55.05	18.81	39	514	28558	SAMN04315103	MFMD00000000	1798516
Candidatus Kaiserbacteria bacterium RIFCSPLOWO2_01_FULL_55_25	RIFCSPLOWO2_01	Kaiserbacteria	828269	55.09	24.73	24	990	122444	SAMN04315195	MFME00000000	1798517
Candidatus Kaiserbacteria bacterium RIFCSPLOWO2_01_FULL_59_34	RIFCSPLOWO2_01	Kaiserbacteria	686003	58.4	34.01	44	794	81935	SAMN04315105	MFMF00000000	1798518
Candidatus Kaiserbacteria bacterium RIFCSPLOWO2_02_FULL_45_11b	RIFCSPLOWO2_02	Kaiserbacteria	954102	44.96	11.28	10	1011	211987	SAMN04316087	MFMG00000000	1798519
Candidatus Kaiserbacteria bacterium RIFCSPLOWO2_02_FULL_51_13	RIFCSPLOWO2_02	Kaiserbacteria	851103	50.35	12.96	30	914	83612	SAMN04315962	MFMH00000000	1798520
Candidatus Kaiserbacteria bacterium RIFCSPLOWO2_02_FULL_54_13	RIFCSPLOWO2_02	Kaiserbacteria	682554	54.02	13.05	32	830	46953	SAMN04316034	MFMI00000000	1798521
Candidatus Kaiserbacteria bacterium RIFCSPLOWO2_02_FULL_55_12	RIFCSPLOWO2_02	Kaiserbacteria	512520	54.44	12.02	51	614	38284	SAMN04316099	MFMJ00000000	1798522
Candidatus Kaiserbacteria bacterium RIFCSPLOWO2_02_FULL_56_11	RIFCSPLOWO2_02	Kaiserbacteria	438922	55.53	10.75	33	546	34877	SAMN04315965	MFMK00000000	1798523
Candidatus Kaiserbacteria bacterium RIFCSPLOWO2_02_FULL_59_19	RIFCSPLOWO2_02	Kaiserbacteria	805717	58.37	18.72	42	916	96025	SAMN04316035	MFML00000000	1798524
Candidatus Kaiserbacteria bacterium RIFCSPLOWO2_12_FULL_45_26	RIFCSPLOWO2_12	Kaiserbacteria	962580	45.1	26.47	1	1010	962580	SAMN04315878	MFMM00000000	1798525
Candidatus Kaiserbacteria bacterium RIFCSPLOWO2_12_FULL_50_10	RIFCSPLOWO2_12	Kaiserbacteria	819113	50.38	10.41	28	891	72920	SAMN04315850	MFMN00000000	1798526
Candidatus Kaiserbacteria bacterium RIFCSPLOWO2_12_FULL_50_28	RIFCSPLOWO2_12	Kaiserbacteria	601349	49.72	27.94	52	663	32513	SAMN04315903	MFMO00000000	1798527
Candidatus Kaiserbacteria bacterium RIFCSPLOWO2_12_FULL_52_8	RIFCSPLOWO2_12	Kaiserbacteria	617268	52.36	8.39	51	755	47761	SAMN04315851	MFMP00000000	1798528
Candidatus Kaiserbacteria bacterium RIFCSPLOWO2_12_FULL_53_8	RIFCSPLOWO2_12	Kaiserbacteria	781479	53.37	7.72	87	925	22966	SAMN04315904	MFMQ00000000	1798529
Candidatus Kaiserbacteria bacterium RIFCSPLOWO2_12_FULL_54_10	RIFCSPLOWO2_12	Kaiserbacteria	594662	54.22	10.32	46	727	48886	SAMN04315800	MFMR00000000	1798530
Candidatus Kaiserbacteria bacterium RIFOXYB1_FULL_46_14	RIFOXYB1	Kaiserbacteria	632575	46.53	14.23	8	691	244959	SAMN04314513	MFMS00000000	1798531
Candidatus Kaiserbacteria bacterium RIFOXYD1_FULL_42_15	RIFOXYD1	Kaiserbacteria	757479	41.74	14.39	43	806	62007	SAMN04314745	MFMT00000000	1798532
Candidatus Kaiserbacteria bacterium RIFOXYD1_FULL_47_14	RIFOXYD1	Kaiserbacteria	628310	46.85	13.59	23	731	82007	SAMN04314762	MFMU00000000	1798533
candidate division Kazan bacterium RBG_13_50_9	RBG_13	KAZAN	625726	50.52	10.75	7	644	273288	SAMN04313689	META00000000	1798535
candidate division Kazan bacterium RIFCSPHIGHO2_01_FULL_44_14	RIFCSPHIGHO2_01	KAZAN	699981	45.58	1	1	723	699981	SAMN04316212	METB00000000	1798536
candidate division Kazan bacterium RIFCSPHIGHO2_01_FULL_49_10	RIFCSPHIGHO2_01	KAZAN	656967	48.59	9.6	39	700	58541	SAMN04314963	METC00000000	1798537
candidate division Kazan bacterium RIFCSPLOWO2_01_FULL_45_19	RIFCSPLOWO2_01	KAZAN	699981	45.58	1	1	723	699981	SAMN04316240	METD00000000	1798538
candidate division Kazan bacterium RIFCSPLOWO2_01_FULL_48_13	RIFCSPLOWO2_01	KAZAN	790931	48.67	12.64	20	805	171341	SAMN04315147	METE00000000	1798539
Candidatus Kerfeldbacteria bacterium RIFCSPHIGHO2_02_FULL_42_14	RIFCSPHIGHO2_02	Kerfeldbacteria	1128712	42.68	14.59	16	1112	260898	SAMN04315327	MHKB00000000	1798540
Candidatus Kerfeldbacteria bacterium RIFCSPHIGHO2_12_FULL_42_13	RIFCSPHIGHO2_12	Kerfeldbacteria	1141783	42.65	13.19	25	1133	138261	SAMN04315612	MHKC00000000	1798541
Candidatus Kerfeldbacteria bacterium RIFCSPHIGHO2_12_FULL_48_17	RIFCSPHIGHO2_12	Kerfeldbacteria	1218737	48.04	16.93	45	1223	119138	SAMN04315742	MHKD00000000	1798542
Candidatus Kerfeldbacteria bacterium RIFCSPLOWO2_01_FULL_48_11	RIFCSPLOWO2_01	Kerfeldbacteria	1204695	48.18	11.49	20	1247	222642	SAMN04315051	MHKE00000000	1798543
Candidatus Kerfeldbacteria bacterium RIFCSPLOWO2_02_FULL_42_19	RIFCSPLOWO2_02	Kerfeldbacteria	1163392	42.72	18.71	18	1152	320165	SAMN04316079	MHKF00000000	1798544
Candidatus Kerfeldbacteria bacterium RIFCSPLOWO2_12_FULL_43_9	RIFCSPLOWO2_12	Kerfeldbacteria	1074363	42.68	9.27	32	1081	105478	SAMN04315789	MHKG00000000	1798545
Candidatus Kerfeldbacteria bacterium RIFOXYC2_FULL_38_9	RIFOXYC2	Kerfeldbacteria	1108620	37.83	9.24	67	1135	69498	SAMN04314579	MHKJ00000000	1798548
Candidatus Kerfeldbacteria bacterium RIFOXYA2_FULL_38_24	RIFOXYA2	Kerfeldbacteria	1165907	38.04	23.62	35	1155	170410	SAMN04314354	MHKH00000000	1798546
Candidatus Kerfeldbacteria bacterium RIFOXYB2_FULL_38_14	RIFOXYB2	Kerfeldbacteria	1218587	38.26	14.16	30	1197	188801	SAMN04314440	MHKI00000000	1798547
Candidatus Komeilibacteria bacterium RIFCSPHIGHO2_01_FULL_52_14	RIFCSPHIGHO2_01	Komeilibacteria	860072	51.98	13.77	62	935	65299	SAMN04314830	MHKK00000000	1798549
Candidatus Komeilibacteria bacterium RIFCSPLOWO2_01_FULL_45_10	RIFCSPLOWO2_01	Komeilibacteria	594480	44.9	10.15	45	688	26345	SAMN04315080	MHKL00000000	1798550
Candidatus Komeilibacteria bacterium RIFCSPLOWO2_01_FULL_52_15	RIFCSPLOWO2_01	Komeilibacteria	869668	52.02	14.92	50	941	55148	SAMN04315283	MHKM00000000	1798551
Candidatus Komeilibacteria bacterium RIFCSPLOWO2_01_FULL_53_11	RIFCSPLOWO2_01	Komeilibacteria	731390	52.55	10.91	59	846	31440	SAMN04315284	MHKN00000000	1798552
Candidatus Komeilibacteria bacterium RIFCSPLOWO2_02_FULL_48_11	RIFCSPLOWO2_02	Komeilibacteria	1087364	46.98	11.28	59	1180	86320	SAMN04315958	MHKO00000000	1798553
Candidatus Komeilibacteria bacterium RIFOXYC1_FULL_37_11	RIFOXYC1	Komeilibacteria	904089	36.54	10.63	26	929	109455	SAMN04314527	MHKQ00000000	1798555
Candidatus Komeilibacteria bacterium RIFOXYC2_FULL_45_12	RIFOXYC2	Komeilibacteria	959512	45	12.21	47	954	58081	SAMN04316183	MHKR00000000	1798556
Candidatus Komeilibacteria bacterium RIFOXYD1_FULL_37_29	RIFOXYD1	Komeilibacteria	899340	36.68	28.36	5	913	534444	SAMN04314764	MHKS00000000	1798557
Candidatus Komeilibacteria bacterium RIFOXYD2_FULL_37_8	RIFOXYD2	Komeilibacteria	528833	36.42	7.65	54	565	25961	SAMN04314696	MHKT00000000	1798558
Candidatus Komeilibacteria bacterium RIFOXYA2_FULL_45_9	RIFOXYA2	Komeilibacteria	915654	44.81	8.63	54	911	60280	SAMN04314381	MHKP00000000	1798554
candidate division KSB1 bacterium RBG_16_48_16	RBG_16	KSB1	3937874	47.72	16.87	326	3613	62385	SAMN04313703	METF00000000	1798559
Candidatus Kuenenbacteria bacterium RBG_16_41_7	RBG_16	Kuenenbacteria	668129	40.49	7.06	61	736	36878	SAMN04313716	MFMV00000000	1798560
Candidatus Kuenenbacteria bacterium RIFCSPHIGHO2_02_FULL_39_13	RIFCSPHIGHO2_02	Kuenenbacteria	717032	38.81	13.06	34	763	57402	SAMN04315340	MFMW00000000	1798561
Candidatus Kuenenbacteria bacterium RIFCSPHIGHO2_02_FULL_42_29	RIFCSPHIGHO2_02	Kuenenbacteria	529092	42.22	29.46	51	546	24024	SAMN04315421	MFMX00000000	1798562
Candidatus Kuenenbacteria bacterium RIFCSPHIGHO2_12_FULL_42_14	RIFCSPHIGHO2_12	Kuenenbacteria	778731	41.88	14.09	66	814	30200	SAMN04315557	MFMY00000000	1798563
Candidatus Kuenenbacteria bacterium RIFCSPLOWO2_02_FULL_42_16	RIFCSPLOWO2_02	Kuenenbacteria	804773	42.1	16.29	63	831	38961	SAMN04315943	MFMZ00000000	1798564
Candidatus Kuenenbacteria bacterium RIFCSPLOWO2_12_FULL_42_13	RIFCSPLOWO2_12	Kuenenbacteria	731629	41.97	13.71	53	763	37796	SAMN04315891	MFNA00000000	1798565
Candidatus Lambdaproteobacteria bacterium RIFOXYC1_FULL_56_13	RIFOXYC1	Lambdaproteobacteria	3094245	56.5	12.96	66	2831	142997	SAMN04314547	MFNB00000000	1817769
Candidatus Lambdaproteobacteria bacterium RIFOXYD1_FULL_56_27	RIFOXYD1	Lambdaproteobacteria	3120178	56.51	27.36	74	2860	576673	SAMN04314753	MFNC00000000	1817770
Candidatus Lambdaproteobacteria bacterium RIFOXYD12_FULL_49_8	RIFOXYD12	Lambdaproteobacteria	1972833	48.3	8.11	180	2075	41072	SAMN04314629	MFND00000000	1817771
Candidatus Lambdaproteobacteria bacterium RIFOXYD2_FULL_50_16	RIFOXYD2	Lambdaproteobacteria	3140025	49.59	16.02	54	2945	248132	SAMN04314648	MFNE00000000	1817772
Candidatus Lambdaproteobacteria bacterium RIFOXYD2_FULL_56_26	RIFOXYD2	Lambdaproteobacteria	3076372	56.53	24.3	68	2826	576929	SAMN04314710	MFNF00000000	1817773
Lentisphaerae bacterium GWF2_38_69	GWF2	Lentisphaerae	3121694	37.55	68.91	66	2897	229619	SAMN04313868	MHBE00000000	1798570
Lentisphaerae bacterium GWF2_44_16	GWF2	Lentisphaerae	5164209	43.99	15.63	209	4505	95281	SAMN04314138	MHBF00000000	1798571
Lentisphaerae bacterium GWF2_45_14	GWF2	Lentisphaerae	3776931	46.22	13.43	123	3355	142542	SAMN04314141	MHBG00000000	1798572
Lentisphaerae bacterium GWF2_49_21	GWF2	Lentisphaerae	5915131	49.12	20.92	91	4912	238339	SAMN04313869	MHBH00000000	1798573
Lentisphaerae bacterium GWF2_50_93	GWF2	Lentisphaerae	6419636	50.13	93.4	120	5227	368796	SAMN04313866	MHBI00000000	1798574
Lentisphaerae bacterium GWF2_52_8	GWF2	Lentisphaerae	3831678	51.93	8.68	208	3522	80815	SAMN04313870	MHBJ00000000	1798575
Lentisphaerae bacterium GWF2_57_35	GWF2	Lentisphaerae	5052682	56.95	35.46	74	3888	297613	SAMN04313867	MHBK00000000	1798576
Lentisphaerae bacterium RIFOXYC12_FULL_60_16	RIFOXYC12	Lentisphaerae	4090690	60.06	15.65	188	3459	117322	SAMN04314619	MHBQ00000000	1798582
Lentisphaerae bacterium RIFOXYA12_FULL_48_11	RIFOXYA12	Lentisphaerae	5678892	47.92	10.97	314	4965	134346	SAMN04314404	MHBM00000000	1798578
Lentisphaerae bacterium RIFOXYA12_FULL_60_10	RIFOXYA12	Lentisphaerae	2056378	59.24	10.04	244	1953	34860	SAMN04314390	MHBN00000000	1798579
Lentisphaerae bacterium RIFOXYA12_64_32	RIFOXYA12	Lentisphaerae	10642031	64.94	32.39	503	7334	119137	SAMN04316206	MHBL00000000	1798577
Lentisphaerae bacterium RIFOXYB12_FULL_60_10	RIFOXYB12	Lentisphaerae	3806696	59.49	10.06	262	3352	111402	SAMN04314461	MHBO00000000	1798580
Lentisphaerae bacterium RIFOXYB12_FULL_65_16	RIFOXYB12	Lentisphaerae	10312707	64.96	15.65	392	7079	206765	SAMN04316207	MHBP00000000	1798581
Candidatus Levybacteria bacterium RBG_13_35_9	RBG_13	Levybacteria	515795	33.47	8.67	46	582	53137	SAMN04314292	MFNG00000000	1798583
Candidatus Levybacteria bacterium RBG_16_35_11	RBG_16	Levybacteria	1232512	35.14	10.94	72	1525	212847	SAMN04313743	MFNH00000000	1798584
Candidatus Levybacteria bacterium RBG_16_35_6	RBG_16	Levybacteria	688327	34.39	6.21	71	814	34041	SAMN04314273	MFNI00000000	1798585
Candidatus Levybacteria bacterium RIFCSPHIGHO2_01_FULL_36_15	RIFCSPHIGHO2_01	Levybacteria	1371446	35.35	14.61	60	1476	91474	SAMN04315010	MFNJ00000000	1798586
Candidatus Levybacteria bacterium RIFCSPHIGHO2_01_FULL_36_15b	RIFCSPHIGHO2_01	Levybacteria	798884	35.2	15.93	12	915	335607	SAMN04314837	MFNK00000000	1798587
Candidatus Levybacteria bacterium RIFCSPHIGHO2_01_FULL_37_17	RIFCSPHIGHO2_01	Levybacteria	726490	36.79	16.92	4	827	363685	SAMN04314951	MFNL00000000	1798588
Candidatus Levybacteria bacterium RIFCSPHIGHO2_01_FULL_37_33	RIFCSPHIGHO2_01	Levybacteria	849851	37.19	32.91	52	1040	53883	SAMN04315013	MFNM00000000	1798589
Candidatus Levybacteria bacterium RIFCSPHIGHO2_01_FULL_38_12	RIFCSPHIGHO2_01	Levybacteria	982227	36.99	12.14	37	1031	112978	SAMN04314923	MFNN00000000	1798590
Candidatus Levybacteria bacterium RIFCSPHIGHO2_01_FULL_38_26	RIFCSPHIGHO2_01	Levybacteria	1134707	38	26.81	38	1259	142728	SAMN04314840	MFNO00000000	1798591
Candidatus Levybacteria bacterium RIFCSPHIGHO2_01_FULL_38_96	RIFCSPHIGHO2_01	Levybacteria	598828	38.32	96.95	57	649	37419	SAMN04314842	MFNP00000000	1798592
Candidatus Levybacteria bacterium RIFCSPHIGHO2_01_FULL_40_10	RIFCSPHIGHO2_01	Levybacteria	616503	39.44	10.4	58	683	28580	SAMN04314929	MFNQ00000000	1798593
Candidatus Levybacteria bacterium RIFCSPHIGHO2_01_FULL_40_15b	RIFCSPHIGHO2_01	Levybacteria	692208	39.51	14.53	59	895	39326	SAMN04315021	MFNR00000000	1798594
Candidatus Levybacteria bacterium RIFCSPHIGHO2_01_FULL_40_16	RIFCSPHIGHO2_01	Levybacteria	897674	38.34	15.75	7	1013	409119	SAMN04314953	MFNS00000000	1798595
Candidatus Levybacteria bacterium RIFCSPHIGHO2_01_FULL_40_58	RIFCSPHIGHO2_01	Levybacteria	1025177	39.94	61.89	16	1115	155588	SAMN04315022	MFNT00000000	1798596
Candidatus Levybacteria bacterium RIFCSPHIGHO2_01_FULL_40_83	RIFCSPHIGHO2_01	Levybacteria	647239	39.83	84.7	52	770	29151	SAMN04314848	MFNU00000000	1798597
Candidatus Levybacteria bacterium RIFCSPHIGHO2_01_FULL_41_15	RIFCSPHIGHO2_01	Levybacteria	728446	38.03	18.04	10	828	224467	SAMN04314782	MFNV00000000	1798598
Candidatus Levybacteria bacterium RIFCSPHIGHO2_01_FULL_42_15	RIFCSPHIGHO2_01	Levybacteria	421416	41.46	15.27	27	465	32637	SAMN04314851	MFNW00000000	1798599
Candidatus Levybacteria bacterium RIFCSPHIGHO2_02_FULL_37_10	RIFCSPHIGHO2_02	Levybacteria	618020	36.89	10.54	52	735	37282	SAMN04315375	MFNX00000000	1798600
Candidatus Levybacteria bacterium RIFCSPHIGHO2_02_FULL_37_11	RIFCSPHIGHO2_02	Levybacteria	609559	36.97	11.11	46	779	32665	SAMN04315450	MFNY00000000	1798601
Candidatus Levybacteria bacterium RIFCSPHIGHO2_02_FULL_37_13	RIFCSPHIGHO2_02	Levybacteria	1087847	36.57	13.23	66	1197	80764	SAMN04315527	MFNZ00000000	1798602
Candidatus Levybacteria bacterium RIFCSPHIGHO2_02_FULL_37_18	RIFCSPHIGHO2_02	Levybacteria	649002	36.27	17.17	19	700	162991	SAMN04315528	MFOA00000000	1798603
Candidatus Levybacteria bacterium RIFCSPHIGHO2_02_FULL_39_36	RIFCSPHIGHO2_02	Levybacteria	745990	38.94	35.68	56	838	36746	SAMN04315380	MFOB00000000	1798604
Candidatus Levybacteria bacterium RIFCSPHIGHO2_02_FULL_40_18	RIFCSPHIGHO2_02	Levybacteria	995372	39.95	17.22	7	1073	405078	SAMN04315383	MFOC00000000	1798605
Candidatus Levybacteria bacterium RIFCSPHIGHO2_02_FULL_40_29	RIFCSPHIGHO2_02	Levybacteria	824587	39.88	29.04	29	955	81299	SAMN04315535	MFOD00000000	1798606
Candidatus Levybacteria bacterium RIFCSPHIGHO2_02_FULL_42_12	RIFCSPHIGHO2_02	Levybacteria	554929	41.85	12.67	34	602	68464	SAMN04316157	MFOE00000000	1798607
Candidatus Levybacteria bacterium RIFCSPHIGHO2_12_FULL_39_39	RIFCSPHIGHO2_12	Levybacteria	613377	38.97	40.08	47	679	54903	SAMN04315620	MFOI00000000	1798643
Candidatus Levybacteria bacterium RIFCSPHIGHO2_12_FULL_37_12	RIFCSPHIGHO2_12	Levybacteria	749358	37.19	11.85	58	940	41438	SAMN04315682	MFOF00000000	1798608
Candidatus Levybacteria bacterium RIFCSPHIGHO2_12_FULL_37_9	RIFCSPHIGHO2_12	Levybacteria	968853	36.21	9.09	78	1103	47609	SAMN04315592	MFOG00000000	1798609
Candidatus Levybacteria bacterium RIFCSPHIGHO2_12_FULL_38_12	RIFCSPHIGHO2_12	Levybacteria	1115365	37.1	12.55	45	1175	154400	SAMN04315683	MFOH00000000	1798610
Candidatus Levybacteria bacterium RIFCSPHIGHO2_12_FULL_39_9	RIFCSPHIGHO2_12	Levybacteria	741105	38.46	9.49	28	899	76875	SAMN04315565	MFOJ00000000	1798611
Candidatus Levybacteria bacterium RIFCSPHIGHO2_12_FULL_40_31	RIFCSPHIGHO2_12	Levybacteria	996106	39.96	31.88	10	1075	241546	SAMN04315595	MFOK00000000	1798612
Candidatus Levybacteria bacterium RIFCSPHIGHO2_12_FULL_40_44	RIFCSPHIGHO2_12	Levybacteria	704736	40.36	44.75	45	831	55607	SAMN04315622	MFOL00000000	1798613
Candidatus Levybacteria bacterium RIFCSPLOWO2_01_FULL_36_10	RIFCSPLOWO2_01	Levybacteria	1256423	35.57	9.52	73	1396	66297	SAMN04315058	MFOM00000000	1817734
Candidatus Levybacteria bacterium RIFCSPLOWO2_01_FULL_36_13	RIFCSPLOWO2_01	Levybacteria	821705	35.23	13.23	16	946	335530	SAMN04315291	MFON00000000	1798614
Candidatus Levybacteria bacterium RIFCSPLOWO2_01_FULL_36_54	RIFCSPLOWO2_01	Levybacteria	636653	36.6	53.95	36	766	43122	SAMN04315106	MFOO00000000	1798615
Candidatus Levybacteria bacterium RIFCSPLOWO2_01_FULL_37_20	RIFCSPLOWO2_01	Levybacteria	966394	36.99	19.5	30	995	163035	SAMN04315200	MFOP00000000	1798616
Candidatus Levybacteria bacterium RIFCSPLOWO2_01_FULL_37_26	RIFCSPLOWO2_01	Levybacteria	968293	36.74	26.36	65	1065	52618	SAMN04315294	MFOQ00000000	1798617
Candidatus Levybacteria bacterium RIFCSPLOWO2_01_FULL_38_120	RIFCSPLOWO2_01	Levybacteria	547896	38.08	121.61	50	605	27233	SAMN04315296	MFOR00000000	1798618
Candidatus Levybacteria bacterium RIFCSPLOWO2_01_FULL_38_13	RIFCSPLOWO2_01	Levybacteria	589250	38.08	14.02	11	672	146638	SAMN04315111	MFOS00000000	1798619
Candidatus Levybacteria bacterium RIFCSPLOWO2_01_FULL_38_21	RIFCSPLOWO2_01	Levybacteria	787844	37.02	21.47	28	904	107001	SAMN04315297	MFOT00000000	1798620
Candidatus Levybacteria bacterium RIFCSPLOWO2_01_FULL_38_23	RIFCSPLOWO2_01	Levybacteria	725899	37.01	20.2	7	834	255347	SAMN04315112	MFOU00000000	1798621
Candidatus Levybacteria bacterium RIFCSPLOWO2_01_FULL_39_10	RIFCSPLOWO2_01	Levybacteria	921647	37.62	10.79	31	1059	95695	SAMN04315204	MFOV00000000	1798622
Candidatus Levybacteria bacterium RIFCSPLOWO2_01_FULL_39_24	RIFCSPLOWO2_01	Levybacteria	902951	38.37	24.32	11	1019	266991	SAMN04315300	MFOW00000000	1798623
Candidatus Levybacteria bacterium RIFCSPLOWO2_01_FULL_40_64	RIFCSPLOWO2_01	Levybacteria	1008011	39.95	65.1	14	1097	154220	SAMN04315047	MFOX00000000	1798624
Candidatus Levybacteria bacterium RIFCSPLOWO2_01_FULL_40_96	RIFCSPLOWO2_01	Levybacteria	668674	39.93	96.48	57	796	32009	SAMN04315118	MFOY00000000	1798625
Candidatus Levybacteria bacterium RIFCSPLOWO2_01_FULL_42_15	RIFCSPLOWO2_01	Levybacteria	680392	40.97	14.85	44	758	85602	SAMN04315306	MFOZ00000000	1798626
Candidatus Levybacteria bacterium RIFCSPLOWO2_02_FULL_36_8b	RIFCSPLOWO2_02	Levybacteria	872306	35.91	8.67	84	983	48320	SAMN04315967	MFPA00000000	1798627
Candidatus Levybacteria bacterium RIFCSPLOWO2_02_FULL_37_10	RIFCSPLOWO2_02	Levybacteria	618731	36.92	9.76	49	779	42404	SAMN04315938	MFPB00000000	1798628
Candidatus Levybacteria bacterium RIFCSPLOWO2_02_FULL_37_11	RIFCSPLOWO2_02	Levybacteria	495529	36.5	11.63	45	585	29925	SAMN04316037	MFPC00000000	1798629
Candidatus Levybacteria bacterium RIFCSPLOWO2_02_FULL_37_18	RIFCSPLOWO2_02	Levybacteria	1110745	36.8	18.51	31	1136	116382	SAMN04316102	MFPD00000000	1798630
Candidatus Levybacteria bacterium RIFCSPLOWO2_02_FULL_39_26	RIFCSPLOWO2_02	Levybacteria	743474	39.02	26.26	50	824	54916	SAMN04315970	MFPE00000000	1798631
Candidatus Levybacteria bacterium RIFCSPLOWO2_02_FULL_40_18	RIFCSPLOWO2_02	Levybacteria	851565	40.03	19.44	11	960	434951	SAMN04316106	MFPF00000000	1798632
Candidatus Levybacteria bacterium RIFCSPLOWO2_02_FULL_41_11	RIFCSPLOWO2_02	Levybacteria	989451	39.9	11.21	17	1085	225360	SAMN04316042	MFPG00000000	1798633
Candidatus Levybacteria bacterium RIFCSPLOWO2_12_FULL_37_14	RIFCSPLOWO2_12	Levybacteria	818109	36.81	13.91	68	951	35620	SAMN04315905	MFPH00000000	1798634
Candidatus Levybacteria bacterium RIFCSPLOWO2_12_FULL_37_7	RIFCSPLOWO2_12	Levybacteria	634919	36.97	7	63	717	25985	SAMN04315801	MFPI00000000	1798635
Candidatus Levybacteria bacterium RIFCSPLOWO2_12_FULL_39_17	RIFCSPLOWO2_12	Levybacteria	907069	38.6	17.6	47	993	62196	SAMN04315854	MFPJ00000000	1798636
Candidatus Levybacteria bacterium RIFCSPLOWO2_12_FULL_40_10	RIFCSPLOWO2_12	Levybacteria	967652	39.92	9.83	19	1062	149670	SAMN04315803	MFPK00000000	1798637
Candidatus Levybacteria bacterium RIFCSPLOWO2_12_FULL_41_12	RIFCSPLOWO2_12	Levybacteria	853027	40.06	12.25	12	956	184185	SAMN04315908	MFPL00000000	1798638
Candidatus Levybacteria bacterium RIFOXYA1_FULL_41_10	RIFOXYA1	Levybacteria	802305	40.15	10.65	21	916	156917	SAMN04314307	MFPM00000000	1798639
Candidatus Levybacteria bacterium RIFOXYB1_FULL_40_17	RIFOXYB1	Levybacteria	910759	40.09	17.35	22	1033	260567	SAMN04314517	MFPN00000000	1798640
Candidatus Levybacteria bacterium RIFOXYC1_FULL_40_10	RIFOXYC1	Levybacteria	848748	39.89	10.33	23	971	164614	SAMN04314544	MFPO00000000	1798641
Candidatus Levybacteria bacterium RIFOXYD1_FULL_40_21	RIFOXYD1	Levybacteria	854303	40.09	19.06	25	965	80706	SAMN04314749	MFPP00000000	1798642
Candidatus Lindowbacteria bacterium RIFCSPLOWO2_02_FULL_62_12	RIFCSPLOWO2_02	Lindowbacteria	3939916	61.3	11.79	148	3508	173160	SAMN04315994	MFPQ00000000	1817869
Candidatus Lindowbacteria bacterium RIFCSPLOWO2_12_FULL_62_27	RIFCSPLOWO2_12	Lindowbacteria	4388263	61.34	26.98	44	3536	507730	SAMN04315822	MFPR00000000	1817870
Candidatus Liptonbacteria bacterium GWB1_49_6	GWB1	Liptonbacteria	536030	50.19	6.05	41	655	42250	SAMN04314243	MHKU00000000	1798644
Candidatus Liptonbacteria bacterium GWC1_60_9	GWC1	Liptonbacteria	549543	57.86	8.95	46	658	32867	SAMN04314249	MHKV00000000	1798645
Candidatus Liptonbacteria bacterium RIFCSPHIGHO2_01_FULL_56_18b	RIFCSPHIGHO2_01	Liptonbacteria	558618	55.74	17.8	29	630	59518	SAMN04314834	MHKW00000000	1798646
Candidatus Liptonbacteria bacterium RIFCSPHIGHO2_01_FULL_57_28	RIFCSPHIGHO2_01	Liptonbacteria	553409	58.53	27.33	33	640	47260	SAMN04315008	MHKX00000000	1798647
Candidatus Liptonbacteria bacterium RIFCSPHIGHO2_12_FULL_60_13	RIFCSPHIGHO2_12	Liptonbacteria	494941	59.46	13.04	47	601	36622	SAMN04315562	MHKY00000000	1798648
Candidatus Liptonbacteria bacterium RIFCSPLOWO2_01_FULL_45_15	RIFCSPLOWO2_01	Liptonbacteria	670991	44.44	14.47	54	788	45157	SAMN04315266	MHKZ00000000	1798649
Candidatus Liptonbacteria bacterium RIFCSPLOWO2_01_FULL_52_25	RIFCSPLOWO2_01	Liptonbacteria	1072345	52.15	26.4	25	1182	198594	SAMN04315098	MHLA00000000	1798650
Candidatus Liptonbacteria bacterium RIFCSPLOWO2_01_FULL_53_13	RIFCSPLOWO2_01	Liptonbacteria	777651	52.02	13.22	66	897	39897	SAMN04315099	MHLB00000000	1798651
Candidatus Liptonbacteria bacterium RIFCSPLOWO2_01_FULL_56_20	RIFCSPLOWO2_01	Liptonbacteria	648384	55.63	20.25	30	748	71820	SAMN04315196	MHLC00000000	1798652
Candidatus Liptonbacteria bacterium RIFCSPLOWO2_12_FULL_60_15	RIFCSPLOWO2_12	Liptonbacteria	576937	59.79	15.02	46	671	31040	SAMN04315852	MHLD00000000	1798653
Candidatus Liptonbacteria bacterium RIFOXYB1_FULL_36_10	RIFOXYB1	Liptonbacteria	582116	35.69	10.35	44	640	47227	SAMN04314511	MHLE00000000	1798654
Candidatus Liptonbacteria bacterium RIFOXYC1_FULL_36_8	RIFOXYC1	Liptonbacteria	542913	35.75	8.2	35	605	59435	SAMN04314551	MHLF00000000	1798655
Candidatus Liptonbacteria bacterium RIFOXYD1_FULL_36_11	RIFOXYD1	Liptonbacteria	598867	35.95	11.71	30	645	58555	SAMN04314757	MHLG00000000	1798656
Candidatus Lloydbacteria bacterium RIFCSPHIGHO2_01_FULL_41_20	RIFCSPHIGHO2_01	Lloydbacteria	531881	40.82	19.67	15	616	159571	SAMN04314801	MHLH00000000	1798657
Candidatus Lloydbacteria bacterium RIFCSPHIGHO2_01_FULL_49_22	RIFCSPHIGHO2_01	Lloydbacteria	1279554	49.2	21.81	22	1317	207922	SAMN04314998	MHLI00000000	1798658
Candidatus Lloydbacteria bacterium RIFCSPHIGHO2_01_FULL_54_11	RIFCSPHIGHO2_01	Lloydbacteria	1274965	54.61	10.83	74	1384	73367	SAMN04314915	MHLJ00000000	1798659
Candidatus Lloydbacteria bacterium RIFCSPHIGHO2_02_FULL_50_11	RIFCSPHIGHO2_02	Lloydbacteria	936240	50.08	10.65	75	1074	46121	SAMN04315366	MHLK00000000	1798660
Candidatus Lloydbacteria bacterium RIFCSPHIGHO2_02_FULL_50_13	RIFCSPHIGHO2_02	Lloydbacteria	1296610	50.25	12.68	78	1513	72915	SAMN04315518	MHLL00000000	1798661
Candidatus Lloydbacteria bacterium RIFCSPHIGHO2_02_FULL_50_18	RIFCSPHIGHO2_02	Lloydbacteria	1248108	49.16	17.69	16	1295	238380	SAMN04315367	MHLM00000000	1798662
Candidatus Lloydbacteria bacterium RIFCSPHIGHO2_02_FULL_51_22	RIFCSPHIGHO2_02	Lloydbacteria	866097	50.17	22.03	56	975	83475	SAMN04315520	MHLN00000000	1798663
Candidatus Lloydbacteria bacterium RIFCSPHIGHO2_02_FULL_54_17	RIFCSPHIGHO2_02	Lloydbacteria	1323466	54.55	16.94	51	1392	92948	SAMN04315446	MHLO00000000	1798664
Candidatus Lloydbacteria bacterium RIFCSPLOWO2_01_FULL_50_20	RIFCSPLOWO2_01	Lloydbacteria	992589	50.11	20.07	44	1085	66693	SAMN04315095	MHLP00000000	1798665
Candidatus Lloydbacteria bacterium RIFCSPLOWO2_01_FULL_54_18	RIFCSPLOWO2_01	Lloydbacteria	1222224	54.54	17.82	44	1301	93013	SAMN04315101	MHLQ00000000	1798666
Candidatus Lloydbacteria bacterium RIFCSPLOWO2_02_FULL_51_11	RIFCSPLOWO2_02	Lloydbacteria	876182	50.01	10.68	37	978	114368	SAMN04316096	MHLR00000000	1798667
Candidatus Lloydbacteria bacterium RIFCSPLOWO2_02_FULL_54_12	RIFCSPLOWO2_02	Lloydbacteria	1366402	54.19	12.08	68	1496	68591	SAMN04315964	MHLS00000000	1798668
Candidatus Lloydbacteria bacterium RIFCSPLOWO2_12_FULL_51_9	RIFCSPLOWO2_12	Lloydbacteria	557033	50.26	8.73	51	649	31555	SAMN04315799	MHLT00000000	1798669
Candidatus Lloydbacteria bacterium RIFOXYC12_FULL_46_25	RIFOXYC12	Lloydbacteria	755293	45.61	25.72	183	922	23405	SAMN04314615	MHLU00000000	1798670
Candidatus Magasanikbacteria bacterium RIFCSPHIGHO2_01_FULL_33_34	RIFCSPHIGHO2_01	Magasanikbacteria	1005716	32.88	34.35	9	969	229685	SAMN04314878	MFPS00000000	1798671
Candidatus Magasanikbacteria bacterium RIFCSPHIGHO2_01_FULL_41_23	RIFCSPHIGHO2_01	Magasanikbacteria	992300	40.76	22.9	24	969	197992	SAMN04314974	MFPT00000000	1798672
Candidatus Magasanikbacteria bacterium RIFCSPHIGHO2_01_FULL_47_8	RIFCSPHIGHO2_01	Magasanikbacteria	753376	46.21	8.46	86	875	22492	SAMN04314907	MFPU00000000	1798673
Candidatus Magasanikbacteria bacterium RIFCSPHIGHO2_01_FULL_50_8	RIFCSPHIGHO2_01	Magasanikbacteria	660717	49.86	8.13	59	736	41947	SAMN04315001	MFPV00000000	1798674
Candidatus Magasanikbacteria bacterium RIFCSPHIGHO2_02_FULL_33_17	RIFCSPHIGHO2_02	Magasanikbacteria	1042001	32.91	16.49	14	1005	208765	SAMN04315336	MFPW00000000	1798675
Candidatus Magasanikbacteria bacterium RIFCSPHIGHO2_02_FULL_41_13	RIFCSPHIGHO2_02	Magasanikbacteria	658351	40.67	13.23	30	653	82304	SAMN04315343	MFPX00000000	1798676
Candidatus Magasanikbacteria bacterium RIFCSPHIGHO2_02_FULL_41_35	RIFCSPHIGHO2_02	Magasanikbacteria	680532	41.02	35.48	13	637	221486	SAMN04315419	MFPY00000000	1798677
Candidatus Magasanikbacteria bacterium RIFCSPHIGHO2_02_FULL_44_13	RIFCSPHIGHO2_02	Magasanikbacteria	927492	43.15	12.95	37	939	108438	SAMN04315427	MFPZ00000000	1798678
Candidatus Magasanikbacteria bacterium RIFCSPHIGHO2_02_FULL_45_10	RIFCSPHIGHO2_02	Magasanikbacteria	712692	44.34	9.97	51	798	43830	SAMN04315506	MFQA00000000	1798679
Candidatus Magasanikbacteria bacterium RIFCSPHIGHO2_02_FULL_47_14	RIFCSPHIGHO2_02	Magasanikbacteria	870492	46.99	13.91	58	901	50458	SAMN04316154	MFQB00000000	1798680
Candidatus Magasanikbacteria bacterium RIFCSPHIGHO2_02_FULL_48_18	RIFCSPHIGHO2_02	Magasanikbacteria	1100898	46.84	17.56	12	1066	289916	SAMN04315363	MFQC00000000	1798681
Candidatus Magasanikbacteria bacterium RIFCSPHIGHO2_02_FULL_50_9b	RIFCSPHIGHO2_02	Magasanikbacteria	779681	49.79	9.36	47	876	76844	SAMN04315368	MFQD00000000	1798682
Candidatus Magasanikbacteria bacterium RIFCSPHIGHO2_02_FULL_51_14	RIFCSPHIGHO2_02	Magasanikbacteria	935985	51.04	14	77	1020	79320	SAMN04315443	MFQE00000000	1798683
Candidatus Magasanikbacteria bacterium RIFCSPHIGHO2_12_FULL_41_16	RIFCSPHIGHO2_12	Magasanikbacteria	1003792	40.7	15.97	29	988	132521	SAMN04315674	MFQF00000000	1798684
Candidatus Magasanikbacteria bacterium RIFCSPLOWO2_01_FULL_33_34	RIFCSPLOWO2_01	Magasanikbacteria	1018519	32.92	33.93	7	980	325894	SAMN04315242	MFQG00000000	1798685
Candidatus Magasanikbacteria bacterium RIFCSPLOWO2_01_FULL_40_15	RIFCSPLOWO2_01	Magasanikbacteria	992078	40.56	14.91	25	971	132518	SAMN04315136	MFQH00000000	1798686
Candidatus Magasanikbacteria bacterium RIFCSPLOWO2_01_FULL_43_20b	RIFCSPLOWO2_01	Magasanikbacteria	966805	43.17	20.51	46	998	103635	SAMN04315074	MFQI00000000	1798687
Candidatus Magasanikbacteria bacterium RIFCSPLOWO2_02_FULL_43_22	RIFCSPLOWO2_02	Magasanikbacteria	950365	43.2	22.52	49	968	44556	SAMN04316081	MFQJ00000000	1798688
Candidatus Magasanikbacteria bacterium RIFCSPLOWO2_02_FULL_44_11	RIFCSPLOWO2_02	Magasanikbacteria	983287	44.42	11.18	56	1055	64187	SAMN04316017	MFQK00000000	1798689
Candidatus Magasanikbacteria bacterium RIFCSPLOWO2_02_FULL_47_16	RIFCSPLOWO2_02	Magasanikbacteria	1110770	46.86	16.58	10	1075	289884	SAMN04316062	MFQL00000000	1798690
Candidatus Magasanikbacteria bacterium RIFCSPLOWO2_12_FULL_34_7	RIFCSPLOWO2_12	Magasanikbacteria	958676	33	7.44	58	1001	52335	SAMN04315781	MFQM00000000	1798691
Candidatus Magasanikbacteria bacterium RIFCSPLOWO2_12_FULL_43_12	RIFCSPLOWO2_12	Magasanikbacteria	1049968	43.21	12.32	34	1058	103228	SAMN04315788	MFQN00000000	1798692
Candidatus Magasanikbacteria bacterium RIFCSPLOWO2_12_FULL_47_9b	RIFCSPLOWO2_12	Magasanikbacteria	962267	46.67	8.48	56	979	51910	SAMN04315796	MFQO00000000	1798693
Candidatus Magasanikbacteria bacterium RIFOXYA1_FULL_40_8	RIFOXYA1	Magasanikbacteria	786881	39.74	8.48	67	823	37429	SAMN04314327	MFQP00000000	1798694
Candidatus Magasanikbacteria bacterium RIFOXYB1_FULL_40_15	RIFOXYB1	Magasanikbacteria	961551	40.38	14.81	54	958	63731	SAMN04314494	MFQS00000000	1798697
Candidatus Magasanikbacteria bacterium RIFOXYC12_FULL_32_21b	RIFOXYC12	Magasanikbacteria	679632	32.31	20.6	139	763	27509	SAMN04314609	MFQV00000000	1798700
Candidatus Magasanikbacteria bacterium RIFOXYC12_FULL_33_11	RIFOXYC12	Magasanikbacteria	782447	33.22	11.24	61	773	40040	SAMN04314614	MFQW00000000	1798701
Candidatus Magasanikbacteria bacterium RIFOXYC2_FULL_39_8	RIFOXYC2	Magasanikbacteria	932901	38.52	8.49	64	969	64904	SAMN04314600	MFQX00000000	1798702
Candidatus Magasanikbacteria bacterium RIFOXYC2_FULL_40_16	RIFOXYC2	Magasanikbacteria	970672	40.57	16.49	65	976	53238	SAMN04314590	MFQY00000000	1798703
Candidatus Magasanikbacteria bacterium RIFOXYC2_FULL_42_28	RIFOXYC2	Magasanikbacteria	1146634	41.86	27.68	10	1132	286172	SAMN04316181	MFQZ00000000	1798704
Candidatus Magasanikbacteria bacterium RIFOXYD1_FULL_40_23	RIFOXYD1	Magasanikbacteria	1074339	39.59	23.14	8	1064	433619	SAMN04314716	MFRA00000000	1798705
Candidatus Magasanikbacteria bacterium RIFOXYD12_FULL_33_17	RIFOXYD12	Magasanikbacteria	1022340	32.39	17.54	134	1068	48387	SAMN04314628	MFRB00000000	1798706
Candidatus Magasanikbacteria bacterium RIFOXYD2_FULL_36_9	RIFOXYD2	Magasanikbacteria	708199	34.8	9.16	66	712	27752	SAMN04314658	MFRC00000000	1798707
Candidatus Magasanikbacteria bacterium RIFOXYD2_FULL_39_9	RIFOXYD2	Magasanikbacteria	1007905	39.14	9.06	55	1057	59161	SAMN04314655	MFRD00000000	1798708
Candidatus Magasanikbacteria bacterium RIFOXYD2_FULL_41_14	RIFOXYD2	Magasanikbacteria	1095127	40.58	14.65	28	1054	137163	SAMN04314659	MFRE00000000	1798709
Candidatus Magasanikbacteria bacterium RIFOXYA2_FULL_40_20	RIFOXYA2	Magasanikbacteria	805466	40.42	19.79	69	805	40884	SAMN04314345	MFQQ00000000	1798695
Candidatus Magasanikbacteria bacterium RIFOXYA2_FULL_44_8	RIFOXYA2	Magasanikbacteria	814391	44.4	8.24	73	855	51243	SAMN04314382	MFQR00000000	1798696
Candidatus Magasanikbacteria bacterium RIFOXYB2_FULL_38_10	RIFOXYB2	Magasanikbacteria	854266	39.41	10.97	20	834	141704	SAMN04314415	MFQT00000000	1798698
Candidatus Magasanikbacteria bacterium RIFOXYB2_FULL_40_13	RIFOXYB2	Magasanikbacteria	829198	40.25	13.27	67	837	37989	SAMN04314422	MFQU00000000	1798699
Candidatus Margulisbacteria bacterium GWD2_39_127	GWD2	Margulisbacteria	3288269	38.49	128.83	83	2869	172891	SAMN04313864	MFRF00000000	1817871
Candidatus Margulisbacteria bacterium GWE2_39_32	GWE2	Margulisbacteria	2996068	38.58	32.23	86	2656	146111	SAMN04313862	MFRG00000000	1817872
Candidatus Margulisbacteria bacterium GWF2_35_9	GWF2	Margulisbacteria	2346213	34.47	8.6	100	2283	104783	SAMN04313961	MFRH00000000	1817873
Candidatus Margulisbacteria bacterium GWF2_38_17	GWF2	Margulisbacteria	3053760	38.55	17.94	99	2703	132676	SAMN04313863	MFRI00000000	0
Candidatus Melainabacteria bacterium GWA2_34_9	GWA2	Melainabacteria	2086402	32.96	8.79	135	2119	40050	SAMN04314160	MFRJ00000000	1801604
Candidatus Melainabacteria bacterium GWF2_32_7	GWF2	Melainabacteria	2242289	32.21	7.41	210	2189	40416	SAMN04314225	MFRK00000000	1801605
Candidatus Melainabacteria bacterium GWF2_37_15	GWF2	Melainabacteria	2265812	36.9	15.31	102	2503	78468	SAMN04313946	MFRL00000000	1801606
Candidatus Melainabacteria bacterium RIFCSPHIGHO2_02_FULL_34_12	RIFCSPHIGHO2_02	Melainabacteria	2109814	33.98	12.99	26	2057	282432	SAMN04315321	MFRM00000000	1801607
Candidatus Melainabacteria bacterium RIFCSPLOWO2_02_FULL_35_15	RIFCSPLOWO2_02	Melainabacteria	1942096	34.66	14.78	45	1890	166474	SAMN04316056	MFRN00000000	1801608
Candidatus Melainabacteria bacterium RIFCSPLOWO2_12_FULL_35_11	RIFCSPLOWO2_12	Melainabacteria	2048639	34.66	11.13	55	2007	157218	SAMN04315768	MFRO00000000	1801609
Candidatus Melainabacteria bacterium RIFOXYA12_FULL_32_12	RIFOXYA12	Melainabacteria	2429821	32.22	11.72	212	2332	52446	SAMN04314408	MFRP00000000	1801610
Candidatus Melainabacteria bacterium RIFOXYA2_FULL_32_9	RIFOXYA2	Melainabacteria	2456486	32.04	9.21	171	2303	82656	SAMN04314376	MFRQ00000000	1801611
Candidatus Micrarchaeota archaeon RBG_16_36_9	RBG_16	Micrarchaeota	730230	35.36	8.99	20	940	229339	SAMN04316253	MFRR00000000	1801632
Candidatus Micrarchaeota archaeon RBG_16_49_10	RBG_16	Micrarchaeota	916337	47.27	11.05	26	1165	231994	SAMN04316252	MFRS00000000	1801633
Microgenomates group bacterium RBG_19FT_COMBO_39_10	RBG_19	Microgenomates	654762	37.11	10.15	46	706	68572	SAMN04314062	MHDD00000000	1817748
Microgenomates group bacterium RBG_16_45_19	RBG_16	Microgenomates	1369768	47.68	18.14	45	1484	96365	SAMN04313745	MHDC00000000	1817747
Microgenomates group bacterium RIFCSPHIGHO2_01_FULL_45_11	RIFCSPHIGHO2_01	Microgenomates	1083413	45.53	11.46	38	1191	98489	SAMN04314936	MHDE00000000	1817749
Microgenomates group bacterium RIFCSPLOWO2_01_FULL_46_13	RIFCSPLOWO2_01	Microgenomates	866795	45.46	13.13	9	1006	501247	SAMN04315219	MHDF00000000	1817750
Microgenomates group bacterium RIFCSPLOWO2_01_FULL_47_10	RIFCSPLOWO2_01	Microgenomates	740757	45.8	9.41	64	868	42142	SAMN04315310	MHDG00000000	1817751
Candidatus Moranbacteria bacterium RBG_13_45_13	RBG_13	Moranbacteria	1162087	44.11	13.03	40	1232	244516	SAMN04316164	MFRT00000000	1801635
Candidatus Moranbacteria bacterium RBG_19FT_COMBO_42_6	RBG_19	Moranbacteria	464797	41.41	6.07	55	588	23159	SAMN04314073	MFRU00000000	1801636
Candidatus Moranbacteria bacterium RIFCSPHIGHO2_01_FULL_54_31	RIFCSPHIGHO2_01	Moranbacteria	724422	53.69	27.15	36	761	48188	SAMN04315031	MFRV00000000	1801637
Candidatus Moranbacteria bacterium RIFCSPHIGHO2_01_FULL_55_24	RIFCSPHIGHO2_01	Moranbacteria	789426	54.33	23.93	11	830	128577	SAMN04314961	MFRW00000000	1801638
Candidatus Moranbacteria bacterium RIFCSPHIGHO2_02_FULL_40_12b	RIFCSPHIGHO2_02	Moranbacteria	940613	39.7	12.07	46	1064	107360	SAMN04316151	MFRX00000000	1801639
Candidatus Moranbacteria bacterium RIFCSPHIGHO2_12_FULL_40_10	RIFCSPHIGHO2_12	Moranbacteria	711513	39.87	9.7	49	816	62755	SAMN04315643	MFRY00000000	1801640
Candidatus Moranbacteria bacterium RIFCSPHIGHO2_12_FULL_54_9	RIFCSPHIGHO2_12	Moranbacteria	608246	53.57	9.44	55	696	32270	SAMN04315590	MFRZ00000000	1801641
Candidatus Moranbacteria bacterium RIFCSPLOWO2_02_FULL_48_19	RIFCSPLOWO2_02	Moranbacteria	955335	47.91	19.01	68	1022	41100	SAMN04316094	MFSA00000000	1801642
Candidatus Moranbacteria bacterium RIFCSPLOWO2_12_FULL_48_12	RIFCSPLOWO2_12	Moranbacteria	990630	47.77	11.86	55	1083	71642	SAMN04315797	MFSB00000000	1801643
Candidatus Moranbacteria bacterium RIFOXYA1_FULL_44_7	RIFOXYA1	Moranbacteria	899105	43.27	7.38	70	1037	34988	SAMN04314305	MFSC00000000	1801644
Candidatus Moranbacteria bacterium RIFOXYA1_FULL_44_8	RIFOXYA1	Moranbacteria	879548	43.1	7.57	75	1016	53724	SAMN04314315	MFSD00000000	1801645
Candidatus Moranbacteria bacterium RIFOXYB1_FULL_43_19	RIFOXYB1	Moranbacteria	1005247	43.97	19.16	23	1078	124363	SAMN04314480	MFSH00000000	1801649
Candidatus Moranbacteria bacterium RIFOXYB1_FULL_44_23	RIFOXYB1	Moranbacteria	1117683	43.81	13.13	19	1213	212076	SAMN04314495	MFSI00000000	1801650
Candidatus Moranbacteria bacterium RIFOXYC1_FULL_44_13	RIFOXYC1	Moranbacteria	1081183	43.71	13.3	33	1184	124341	SAMN04314541	MFSK00000000	1801652
Candidatus Moranbacteria bacterium RIFOXYC1_FULL_44_8	RIFOXYC1	Moranbacteria	991447	43.6	8.09	60	1088	57913	SAMN04314528	MFSL00000000	1801653
Candidatus Moranbacteria bacterium RIFOXYC12_FULL_36_13	RIFOXYC12	Moranbacteria	839866	35.06	12.97	26	879	102248	SAMN04314610	MFSM00000000	1801654
Candidatus Moranbacteria bacterium RIFOXYD1_FULL_44_12	RIFOXYD1	Moranbacteria	1045383	43.49	11.86	40	1174	114304	SAMN04314765	MFSN00000000	1801655
Candidatus Moranbacteria bacterium RIFOXYD1_FULL_44_9	RIFOXYD1	Moranbacteria	1017474	43.39	9.72	69	1167	73701	SAMN04314746	MFSO00000000	1801656
Candidatus Moranbacteria bacterium RIFOXYA12_FULL_35_19	RIFOXYA12	Moranbacteria	988700	34.99	19.13	32	1043	117215	SAMN04314392	MFSE00000000	1801646
Candidatus Moranbacteria bacterium RIFOXYA12_FULL_44_15	RIFOXYA12	Moranbacteria	758527	43.53	14.72	44	798	56452	SAMN04314409	MFSF00000000	1801647
Candidatus Moranbacteria bacterium RIFOXYA2_FULL_43_15	RIFOXYA2	Moranbacteria	1020188	42.86	15.24	54	1092	85578	SAMN04314380	MFSG00000000	1801648
Candidatus Moranbacteria bacterium RIFOXYB12_FULL_35_8	RIFOXYB12	Moranbacteria	839149	34.97	8.25	72	929	34373	SAMN04314464	MFSJ00000000	1801651
Candidatus Muproteobacteria bacterium RBG_16_60_9	RBG_16	Muproteobacteria	3084114	59	9.34	205	3335	57434	SAMN04313739	MFSP00000000	1817755
Candidatus Muproteobacteria bacterium RBG_16_62_13	RBG_16	Muproteobacteria	2049531	61.43	11.64	152	2224	64267	SAMN04314261	MFSQ00000000	1817756
Candidatus Muproteobacteria bacterium RBG_16_64_10	RBG_16	Muproteobacteria	1283625	61.7	11.15	112	1480	61061	SAMN04313712	MFSR00000000	1817757
Candidatus Muproteobacteria bacterium RBG_16_64_11	RBG_16	Muproteobacteria	1614646	62.78	11.01	124	1790	51440	SAMN04314271	MFSS00000000	1817758
Candidatus Muproteobacteria bacterium RBG_16_65_31	RBG_16	Muproteobacteria	1496492	65.39	30.1	170	1452	25783	SAMN04313713	MFST00000000	1817759
Candidatus Muproteobacteria bacterium RBG_16_65_34	RBG_16	Muproteobacteria	2033539	64.79	34.3	109	2024	60621	SAMN04314272	MFSU00000000	1817760
Candidatus Muproteobacteria bacterium RBG_19FT_COMBO_61_10	RBG_19	Muproteobacteria	1732987	56.86	9.59	211	2169	45033	SAMN04313679	MFSV00000000	1817761
Candidatus Muproteobacteria bacterium RIFCSPHIGHO2_01_FULL_61_200	RIFCSPHIGHO2_01	Muproteobacteria	1345276	60.61	192.7	183	1483	32906	SAMN04314962	MFSX00000000	1817763
Candidatus Muproteobacteria bacterium RIFCSPHIGHO2_01_FULL_65_16	RIFCSPHIGHO2_01	Muproteobacteria	1705202	65.07	16.25	135	1678	43088	SAMN04314790	MFSY00000000	1817764
Candidatus Muproteobacteria bacterium RIFCSPHIGHO2_01_60_12	RIFCSPHIGHO2_01	Muproteobacteria	1814156	59.87	12.48	166	1945	37943	SAMN04313763	MFSW00000000	1817762
Candidatus Muproteobacteria bacterium RIFCSPHIGHO2_02_FULL_60_13	RIFCSPHIGHO2_02	Muproteobacteria	1695094	59.95	13.05	149	1842	34932	SAMN04315485	MFSZ00000000	1817765
Candidatus Muproteobacteria bacterium RIFCSPHIGHO2_02_FULL_65_16	RIFCSPHIGHO2_02	Muproteobacteria	1636994	64.7	15.68	154	1631	34111	SAMN04315334	MFTA00000000	1817766
Candidatus Muproteobacteria bacterium RIFCSPHIGHO2_12_FULL_60_33	RIFCSPHIGHO2_12	Muproteobacteria	1857282	60.47	32.96	116	1904	61338	SAMN04315609	MFTB00000000	1817767
Candidatus Muproteobacteria bacterium RIFCSPLOWO2_01_FULL_60_18	RIFCSPLOWO2_01	Muproteobacteria	2111995	60.12	17.88	100	2154	71569	SAMN04315240	MFTC00000000	1817768
candidate division NC10 bacterium RBG_16_65_8	RBG_16	NC10	1987615	63.68	8.33	226	2317	23831	SAMN04314052	METG00000000	1801657
candidate division NC10 bacterium RIFCSPLOWO2_02_FULL_66_22	RIFCSPLOWO2_02	NC10	4424322	65.66	21.87	218	4463	92273	SAMN04315927	METH00000000	1801658
candidate division NC10 bacterium RIFCSPLOWO2_12_FULL_66_18	RIFCSPLOWO2_12	NC10	4348215	65.91	18.15	253	4470	70252	SAMN04315823	METI00000000	1801659
Candidatus Nealsonbacteria bacterium RBG_13_36_15	RBG_13	Nealsonbacteria	376759	35.39	14.42	34	421	41979	SAMN04314099	MHLV00000000	1801660
Candidatus Nealsonbacteria bacterium RBG_13_37_56	RBG_13	Nealsonbacteria	542599	35.61	33.54	39	610	54345	SAMN04313693	MHLW00000000	1801661
Candidatus Nealsonbacteria bacterium RBG_13_38_11	RBG_13	Nealsonbacteria	444155	36.3	11.32	47	494	29893	SAMN04314089	MHLX00000000	1801662
Candidatus Nealsonbacteria bacterium RBG_13_42_11	RBG_13	Nealsonbacteria	494071	39.35	11.77	16	536	175379	SAMN04314296	MHLY00000000	1801663
Candidatus Nealsonbacteria bacterium RIFCSPHIGHO2_01_FULL_38_55	RIFCSPHIGHO2_01	Nealsonbacteria	667615	38.35	54.54	43	721	84468	SAMN04314779	MHLZ00000000	1801664
Candidatus Nealsonbacteria bacterium RIFCSPHIGHO2_01_FULL_43_31	RIFCSPHIGHO2_01	Nealsonbacteria	511328	42.3	31.66	43	634	74847	SAMN04314807	MHMA00000000	1801665
Candidatus Nealsonbacteria bacterium RIFCSPHIGHO2_02_FULL_38_75	RIFCSPHIGHO2_02	Nealsonbacteria	640654	38.11	76.55	40	700	48733	SAMN04315401	MHMC00000000	1801667
Candidatus Nealsonbacteria bacterium RIFCSPHIGHO2_02_FULL_43_13	RIFCSPHIGHO2_02	Nealsonbacteria	524341	42.76	13.19	32	653	58293	SAMN04315499	MHMD00000000	1801668
Candidatus Nealsonbacteria bacterium RIFCSPHIGHO2_02_38_10	RIFCSPHIGHO2_02	Nealsonbacteria	585621	37.97	9.7	51	636	32542	SAMN04313776	MHMB00000000	1801666
Candidatus Nealsonbacteria bacterium RIFCSPHIGHO2_12_FULL_38_18	RIFCSPHIGHO2_12	Nealsonbacteria	635481	38.22	18.31	30	665	51203	SAMN04315571	MHME00000000	1801669
Candidatus Nealsonbacteria bacterium RIFCSPLOWO2_01_FULL_38_120	RIFCSPLOWO2_01	Nealsonbacteria	627327	38.01	117.83	43	673	41462	SAMN04315134	MHMF00000000	1801670
Candidatus Nealsonbacteria bacterium RIFCSPLOWO2_01_FULL_41_9	RIFCSPLOWO2_01	Nealsonbacteria	462893	40.62	9.13	47	593	21666	SAMN04315161	MHMG00000000	1801671
Candidatus Nealsonbacteria bacterium RIFCSPLOWO2_01_FULL_43_32	RIFCSPLOWO2_01	Nealsonbacteria	552629	43.24	31.97	23	634	62835	SAMN04315049	MHMH00000000	1801672
Candidatus Nealsonbacteria bacterium RIFCSPLOWO2_01_FULL_43_36	RIFCSPLOWO2_01	Nealsonbacteria	487726	42.54	36.13	34	600	74857	SAMN04315075	MHMI00000000	1801673
Candidatus Nealsonbacteria bacterium RIFCSPLOWO2_02_FULL_38_63	RIFCSPLOWO2_02	Nealsonbacteria	658305	38.12	62.34	36	704	72321	SAMN04316073	MHMK00000000	1801675
Candidatus Nealsonbacteria bacterium RIFCSPLOWO2_02_39_8	RIFCSPLOWO2_02	Nealsonbacteria	629099	38.07	8.25	54	673	50422	SAMN04313792	MHMJ00000000	1801674
Candidatus Nealsonbacteria bacterium RIFCSPLOWO2_12_FULL_39_31	RIFCSPLOWO2_12	Nealsonbacteria	605409	38.37	29.17	41	666	49243	SAMN04315783	MHML00000000	1801676
Candidatus Nealsonbacteria bacterium RIFOXYB1_FULL_40_15	RIFOXYB1	Nealsonbacteria	761172	39.61	13.96	21	883	152338	SAMN04314486	MHMM00000000	1801677
Candidatus Nealsonbacteria bacterium RIFOXYC1_FULL_40_7	RIFOXYC1	Nealsonbacteria	865908	39.51	7.97	58	1012	62522	SAMN04314548	MHMN00000000	1801678
Candidatus Nealsonbacteria bacterium RIFOXYD1_FULL_39_11	RIFOXYD1	Nealsonbacteria	826575	39.55	10.62	42	973	84904	SAMN04314715	MHMO00000000	1801679
Nitrospinae bacterium RIFCSPHIGHO2_02_FULL_39_82	RIFCSPHIGHO2_02	Nitrospinae	1586753	39.15	81.25	107	1661	54146	SAMN04315473	MHDI00000000	1801681
Nitrospinae bacterium RIFCSPHIGHO2_02_39_11	RIFCSPHIGHO2_02	Nitrospinae	1822471	39.1	10.6	126	1922	61312	SAMN04313774	MHDH00000000	1801680
Nitrospinae bacterium RIFCSPHIGHO2_12_FULL_39_42	RIFCSPHIGHO2_12	Nitrospinae	1827444	39.23	42.31	106	1895	72105	SAMN04315550	MHDJ00000000	1801682
Nitrospinae bacterium RIFCSPLOWO2_01_FULL_39_10	RIFCSPLOWO2_01	Nitrospinae	2038848	38.28	9.94	202	2206	34643	SAMN04315042	MHDK00000000	1801683
Nitrospinae bacterium RIFCSPLOWO2_02_FULL_39_110	RIFCSPLOWO2_02	Nitrospinae	1659630	39.19	109.55	120	1725	54142	SAMN04315992	MHDM00000000	1801685
Nitrospinae bacterium RIFCSPLOWO2_02_39_17	RIFCSPLOWO2_02	Nitrospinae	2722905	39.06	16	184	2944	61613	SAMN04314080	MHDL00000000	1801684
Nitrospinae bacterium RIFCSPLOWO2_12_FULL_39_93	RIFCSPLOWO2_12	Nitrospinae	1597555	39.17	91.86	118	1675	54140	SAMN04315769	MHDP00000000	1801686
Nitrospinae bacterium RIFCSPLOWO2_12_FULL_45_22	RIFCSPLOWO2_12	Nitrospinae	3667056	45.12	21.87	321	3554	63829	SAMN04315881	MHDQ00000000	1801687
Nitrospinae bacterium RIFCSPLOWO2_12_FULL_47_7	RIFCSPLOWO2_12	Nitrospinae	1450656	47.08	6.42	650	1881	17072	SAMN04316197	MHDR00000000	1801688
Nitrospinae bacterium RIFCSPLOWO2_12_39_15	RIFCSPLOWO2_12	Nitrospinae	2194295	39.16	15.25	107	2325	68716	SAMN04313796	MHDN00000000	1801689
Nitrospinae bacterium RIFCSPLOWO2_12_39_16	RIFCSPLOWO2_12	Nitrospinae	1883825	38.76	15.93	157	2079	43082	SAMN04313798	MHDO00000000	1801690
Nitrospirae bacterium GWA2_42_11	GWA2	Nitrospirae	1731153	41.21	11.33	161	1870	37149	SAMN04314156	MHDS00000000	1817752
Nitrospirae bacterium GWA2_46_11	GWA2	Nitrospirae	2292831	46.55	10.74	56	2463	131304	SAMN04314103	MHDT00000000	1801691
Nitrospirae bacterium GWB2_47_37	GWB2	Nitrospirae	2472158	46.39	36.43	81	2633	194677	SAMN04313876	MHDU00000000	1801692
Nitrospirae bacterium GWC1_57_7	GWC1	Nitrospirae	1730574	56.64	7.06	203	1888	22602	SAMN04314193	MHDV00000000	1801693
Nitrospirae bacterium GWC2_42_7	GWC2	Nitrospirae	2579265	41.74	6.91	238	2732	30924	SAMN04313880	MHDW00000000	1801694
Nitrospirae bacterium GWC2_46_6	GWC2	Nitrospirae	1369857	45.73	6.46	165	1601	21361	SAMN04314198	MHDX00000000	1801695
Nitrospirae bacterium GWC2_56_14	GWC2	Nitrospirae	3162748	56.07	14.31	259	3024	54301	SAMN04313879	MHDY00000000	1801696
Nitrospirae bacterium GWC2_57_13	GWC2	Nitrospirae	3319930	57.07	13.05	105	3180	101873	SAMN04313877	MHDZ00000000	1801697
Nitrospirae bacterium GWC2_57_9	GWC2	Nitrospirae	3353072	55.84	8.97	253	3358	54546	SAMN04314199	MHEA00000000	1801698
Nitrospirae bacterium GWD2_44_7	GWD2	Nitrospirae	1405470	43.23	6.72	144	1615	29014	SAMN04314209	MHEB00000000	1801699
Nitrospirae bacterium GWD2_57_8	GWD2	Nitrospirae	2550477	56.35	7.89	236	2675	48820	SAMN04313878	MHEC00000000	1801700
Nitrospirae bacterium GWD2_57_9	GWD2	Nitrospirae	3857978	55.49	8.97	291	3889	48515	SAMN04314131	MHED00000000	1801701
Nitrospirae bacterium GWF2_44_13	GWF2	Nitrospirae	1986041	43.67	12.97	18	2082	472479	SAMN04313875	MHEE00000000	1801702
Nitrospirae bacterium RBG_13_39_12	RBG_13	Nitrospirae	2933690	39.11	11.57	176	2934	80721	SAMN04314018	MHEF00000000	1801703
Nitrospirae bacterium RBG_13_41_22	RBG_13	Nitrospirae	1790261	39.93	21.52	209	1916	49231	SAMN04313987	MHEG00000000	1801704
Nitrospirae bacterium RBG_13_43_8	RBG_13	Nitrospirae	2608363	41.71	8.54	227	2727	49321	SAMN04314002	MHEH00000000	1801705
Nitrospirae bacterium RBG_16_43_11	RBG_16	Nitrospirae	1501108	42.33	10.9	124	1501	59038	SAMN04314253	MHEI00000000	1801706
Nitrospirae bacterium RBG_16_43_8	RBG_16	Nitrospirae	1248704	41.32	7.97	107	1377	46066	SAMN04314030	MHEJ00000000	1801707
Nitrospirae bacterium RBG_16_64_22	RBG_16	Nitrospirae	2378495	64.33	22.72	118	2428	79859	SAMN04313704	MHEK00000000	1801708
Nitrospirae bacterium RBG_19FT_COMBO_42_15	RBG_19	Nitrospirae	1566243	40.87	13.47	181	1680	27398	SAMN04314071	MHEL00000000	1801709
Nitrospirae bacterium RBG_19FT_COMBO_55_12	RBG_19	Nitrospirae	1744752	52.2	11.55	172	2168	31342	SAMN04314067	MHEM00000000	1801710
Nitrospirae bacterium RBG_19FT_COMBO_58_9	RBG_19	Nitrospirae	2351473	55.16	8.71	237	2910	37520	SAMN04313683	MHEN00000000	1801711
Nitrospirae bacterium RIFCSPHIGHO2_01_FULL_66_17	RIFCSPHIGHO2_01	Nitrospirae	1407242	65.97	17.53	85	1439	66281	SAMN04314791	MHEO00000000	1801712
Nitrospirae bacterium RIFCSPHIGHO2_02_FULL_40_19	RIFCSPHIGHO2_02	Nitrospirae	1660705	37.78	11.29	838	2109	11011	SAMN04316160	MHEP00000000	1801713
Nitrospirae bacterium RIFCSPHIGHO2_02_FULL_42_12	RIFCSPHIGHO2_02	Nitrospirae	1719853	41.26	12.07	186	1828	33552	SAMN04315474	MHEQ00000000	1801714
Nitrospirae bacterium RIFCSPLOWO2_01_FULL_62_17	RIFCSPLOWO2_01	Nitrospirae	2273558	61.61	17.87	159	2375	58479	SAMN04315241	MHES00000000	1801715
Nitrospirae bacterium RIFCSPLOWO2_02_FULL_62_14	RIFCSPLOWO2_02	Nitrospirae	2659365	61.41	13.9	76	2711	121826	SAMN04315937	MHEU00000000	1801717
Nitrospirae bacterium RIFCSPLOWO2_02_42_7	RIFCSPLOWO2_02	Nitrospirae	1156351	41.56	6.97	133	1240	25855	SAMN04314081	MHET00000000	1801716
Nitrospirae bacterium RIFCSPLOWO2_12_FULL_63_8	RIFCSPLOWO2_12	Nitrospirae	2571685	61.08	8.35	1071	3385	16782	SAMN04316199	MHEV00000000	1801718
Nitrospirae bacterium RIFCSPLOW2_12_42_9	RIFCSPLOWO2_12	Nitrospirae	2053697	41.68	8.83	208	2234	36026	SAMN04313969	MHER00000000	1801722
Nitrospirae bacterium RIFOXYC2_FULL_44_7	RIFOXYC2	Nitrospirae	1676393	42.86	6.89	457	2120	16686	SAMN04314605	MHEY00000000	1801721
Nitrospirae bacterium RIFOXYA2_FULL_44_9	RIFOXYA2	Nitrospirae	1933175	43.61	9.07	53	2076	146489	SAMN04314343	MHEW00000000	1801719
Nitrospirae bacterium RIFOXYB2_FULL_43_5	RIFOXYB2	Nitrospirae	1369490	42.6	4.79	644	1911	8849	SAMN04316169	MHEX00000000	1801720
Thermodesulfovibrio sp. RBG_19FT_COMBO_41_18	RBG_19	Nitrospirae	852988	39.44	17.41	118	893	16633	SAMN04314148	MIDH00000000	1802372
Thermodesulfovibrio sp. RBG_19FT_COMBO_42_12	RBG_19	Nitrospirae	3144221	40.71	12.54	260	3267	71316	SAMN04314068	MIDI00000000	1802373
Candidatus Niyogibacteria bacterium RIFCSPHIGHO2_01_FULL_45_28	RIFCSPHIGHO2_01	Niyogibacteria	686201	45.51	27.37	65	810	36432	SAMN04314988	MHMP00000000	1801723
Candidatus Niyogibacteria bacterium RIFCSPLOWO2_01_FULL_45_48	RIFCSPLOWO2_01	Niyogibacteria	808436	45.3	47.79	39	930	102636	SAMN04315084	MHMQ00000000	1801724
Candidatus Niyogibacteria bacterium RIFCSPLOWO2_02_FULL_45_13	RIFCSPLOWO2_02	Niyogibacteria	827704	45.2	13.14	27	911	128257	SAMN04316088	MHMR00000000	1801725
Candidatus Niyogibacteria bacterium RIFCSPLOWO2_12_FULL_41_13	RIFCSPLOWO2_12	Niyogibacteria	562351	40.41	13.56	26	659	65750	SAMN04315890	MHMS00000000	1801726
Candidatus Nomurabacteria bacterium GWB1_40_6	GWB1	Nomurabacteria	539899	39.5	5.65	49	661	40375	SAMN04314242	MFTD00000000	1801727
Candidatus Nomurabacteria bacterium RBG_16_40_11	RBG_16	Nomurabacteria	759383	40.51	12.27	34	879	123421	SAMN04313733	MFTE00000000	1801728
Candidatus Nomurabacteria bacterium RIFCSPHIGHO2_01_FULL_36_23	RIFCSPHIGHO2_01	Nomurabacteria	556503	36.37	22.95	25	652	93802	SAMN04314793	MFTF00000000	1801729
Candidatus Nomurabacteria bacterium RIFCSPHIGHO2_01_FULL_37_110	RIFCSPHIGHO2_01	Nomurabacteria	495145	37.13	106.86	29	536	68057	SAMN04314880	MFTG00000000	1801730
Candidatus Nomurabacteria bacterium RIFCSPHIGHO2_01_FULL_37_25	RIFCSPHIGHO2_01	Nomurabacteria	726250	36.08	24.15	17	798	125899	SAMN04314794	MFTH00000000	1801731
Candidatus Nomurabacteria bacterium RIFCSPHIGHO2_01_FULL_38_19	RIFCSPHIGHO2_01	Nomurabacteria	621168	38.55	16.43	32	747	58844	SAMN04314967	MFTI00000000	1801732
Candidatus Nomurabacteria bacterium RIFCSPHIGHO2_01_FULL_39_10	RIFCSPHIGHO2_01	Nomurabacteria	869879	39.42	10.7	65	1080	45560	SAMN04314795	MFTJ00000000	1801733
Candidatus Nomurabacteria bacterium RIFCSPHIGHO2_01_FULL_39_220	RIFCSPHIGHO2_01	Nomurabacteria	752752	40.63	214.17	36	885	117988	SAMN04314796	MFTK00000000	1801734
Candidatus Nomurabacteria bacterium RIFCSPHIGHO2_01_FULL_39_9	RIFCSPHIGHO2_01	Nomurabacteria	407810	38.62	8.52	28	461	41021	SAMN04314798	MFTL00000000	1801735
Candidatus Nomurabacteria bacterium RIFCSPHIGHO2_01_FULL_40_10	RIFCSPHIGHO2_01	Nomurabacteria	483609	40.14	10.19	38	571	44535	SAMN04314885	MFTM00000000	1801736
Candidatus Nomurabacteria bacterium RIFCSPHIGHO2_01_FULL_40_12	RIFCSPHIGHO2_01	Nomurabacteria	511728	40.14	11.4	29	566	56220	SAMN04314971	MFTN00000000	1801737
Candidatus Nomurabacteria bacterium RIFCSPHIGHO2_01_FULL_40_20	RIFCSPHIGHO2_01	Nomurabacteria	550711	40.19	20.35	21	656	86127	SAMN04314886	MFTO00000000	1801738
Candidatus Nomurabacteria bacterium RIFCSPHIGHO2_01_FULL_40_24b	RIFCSPHIGHO2_01	Nomurabacteria	945266	39.7	23	26	1073	203597	SAMN04314800	MFTP00000000	1801739
Candidatus Nomurabacteria bacterium RIFCSPHIGHO2_01_FULL_41_71	RIFCSPHIGHO2_01	Nomurabacteria	634259	41.23	70.2	22	691	79565	SAMN04314890	MFTQ00000000	1801740
Candidatus Nomurabacteria bacterium RIFCSPHIGHO2_01_FULL_41_91	RIFCSPHIGHO2_01	Nomurabacteria	581483	40.96	90.83	31	641	83911	SAMN04314976	MFTR00000000	1801741
Candidatus Nomurabacteria bacterium RIFCSPHIGHO2_01_FULL_42_15	RIFCSPHIGHO2_01	Nomurabacteria	741541	40.74	14.55	10	809	270293	SAMN04314891	MFTS00000000	1801742
Candidatus Nomurabacteria bacterium RIFCSPHIGHO2_01_FULL_42_16	RIFCSPHIGHO2_01	Nomurabacteria	707353	41.98	16.95	36	796	53482	SAMN04314977	MFTT00000000	1801743
Candidatus Nomurabacteria bacterium RIFCSPHIGHO2_01_FULL_43_16	RIFCSPHIGHO2_01	Nomurabacteria	506388	42.89	15.7	33	583	45627	SAMN04314893	MFTU00000000	1801744
Candidatus Nomurabacteria bacterium RIFCSPHIGHO2_02_FULL_33_12	RIFCSPHIGHO2_02	Nomurabacteria	590999	32.57	11.77	36	677	58434	SAMN04315410	MFTX00000000	1801747
Candidatus Nomurabacteria bacterium RIFCSPHIGHO2_02_FULL_35_13	RIFCSPHIGHO2_02	Nomurabacteria	553880	34.82	13.07	28	614	68701	SAMN04315337	MFTY00000000	1801748
Candidatus Nomurabacteria bacterium RIFCSPHIGHO2_02_FULL_36_29	RIFCSPHIGHO2_02	Nomurabacteria	752275	36.16	29.82	16	828	131800	SAMN04315489	MFTZ00000000	1801749
Candidatus Nomurabacteria bacterium RIFCSPHIGHO2_02_FULL_37_13	RIFCSPHIGHO2_02	Nomurabacteria	592831	36.34	13.24	23	681	62736	SAMN04315338	MFUA00000000	1801750
Candidatus Nomurabacteria bacterium RIFCSPHIGHO2_02_FULL_37_45	RIFCSPHIGHO2_02	Nomurabacteria	474981	37.01	45.11	23	518	107580	SAMN04315413	MFUB00000000	1801751
Candidatus Nomurabacteria bacterium RIFCSPHIGHO2_02_FULL_38_15	RIFCSPHIGHO2_02	Nomurabacteria	443909	37.75	15.14	27	521	50167	SAMN04316149	MFUC00000000	1801752
Candidatus Nomurabacteria bacterium RIFCSPHIGHO2_02_FULL_41_150	RIFCSPHIGHO2_02	Nomurabacteria	695207	40.71	147.84	28	808	117979	SAMN04315418	MFUD00000000	1801753
Candidatus Nomurabacteria bacterium RIFCSPHIGHO2_02_FULL_41_18	RIFCSPHIGHO2_02	Nomurabacteria	633787	41.32	17.84	20	685	68660	SAMN04315495	MFUE00000000	1801754
Candidatus Nomurabacteria bacterium RIFCSPHIGHO2_02_FULL_41_52	RIFCSPHIGHO2_02	Nomurabacteria	580460	40.58	51.53	20	654	86354	SAMN04315496	MFUF00000000	1801755
Candidatus Nomurabacteria bacterium RIFCSPHIGHO2_02_FULL_42_19	RIFCSPHIGHO2_02	Nomurabacteria	613937	41.82	18.56	18	701	91034	SAMN04315420	MFUG00000000	1801756
Candidatus Nomurabacteria bacterium RIFCSPHIGHO2_02_FULL_42_24	RIFCSPHIGHO2_02	Nomurabacteria	457684	41.69	24.11	45	542	23896	SAMN04315346	MFUH00000000	1801757
Candidatus Nomurabacteria bacterium RIFCSPHIGHO2_02_40_30	RIFCSPHIGHO2_02	Nomurabacteria	713856	39.27	32.61	16	801	226234	SAMN04313771	MFTV00000000	1801745
Candidatus Nomurabacteria bacterium RIFCSPHIGHO2_02_41_18	RIFCSPHIGHO2_02	Nomurabacteria	774829	40.53	17.75	37	887	83319	SAMN04313777	MFTW00000000	1801746
Candidatus Nomurabacteria bacterium RIFCSPHIGHO2_12_FULL_37_29	RIFCSPHIGHO2_12	Nomurabacteria	629603	37.32	29.35	39	709	66361	SAMN04315671	MFUJ00000000	1801759
Candidatus Nomurabacteria bacterium RIFCSPHIGHO2_12_FULL_40_64	RIFCSPHIGHO2_12	Nomurabacteria	753014	40.66	64.88	35	858	117967	SAMN04315556	MFUK00000000	1801760
Candidatus Nomurabacteria bacterium RIFCSPHIGHO2_12_FULL_40_77	RIFCSPHIGHO2_12	Nomurabacteria	646365	39.53	77.73	40	717	45544	SAMN04315585	MFUL00000000	1801761
Candidatus Nomurabacteria bacterium RIFCSPHIGHO2_12_FULL_42_19	RIFCSPHIGHO2_12	Nomurabacteria	656088	41.16	18.33	11	721	120059	SAMN04315737	MFUM00000000	1801762
Candidatus Nomurabacteria bacterium RIFCSPHIGHO2_12_FULL_44_22b	RIFCSPHIGHO2_12	Nomurabacteria	584524	44.14	22.43	36	690	52514	SAMN04315647	MFUN00000000	1801763
Candidatus Nomurabacteria bacterium RIFCSPHIGHO2_12_40_11	RIFCSPHIGHO2_12	Nomurabacteria	661065	39.04	11	34	767	62241	SAMN04313764	MFUI00000000	1801758
Candidatus Nomurabacteria bacterium RIFCSPLOWO2_01_FULL_33_17	RIFCSPLOWO2_01	Nomurabacteria	557613	32.61	17.51	37	645	35961	SAMN04315056	MFUO00000000	1801764
Candidatus Nomurabacteria bacterium RIFCSPLOWO2_01_FULL_33_24	RIFCSPLOWO2_01	Nomurabacteria	398135	32.87	25.17	16	419	56554	SAMN04315148	MFUP00000000	1801765
Candidatus Nomurabacteria bacterium RIFCSPLOWO2_01_FULL_36_10b	RIFCSPLOWO2_01	Nomurabacteria	502258	36.45	10.57	21	515	59756	SAMN04315150	MFUQ00000000	1801766
Candidatus Nomurabacteria bacterium RIFCSPLOWO2_01_FULL_36_16	RIFCSPLOWO2_01	Nomurabacteria	720971	36.21	15.52	14	786	130306	SAMN04315244	MFUR00000000	1801767
Candidatus Nomurabacteria bacterium RIFCSPLOWO2_01_FULL_37_25	RIFCSPLOWO2_01	Nomurabacteria	588342	36.5	25.13	21	693	126967	SAMN04315059	MFUS00000000	1801768
Candidatus Nomurabacteria bacterium RIFCSPLOWO2_01_FULL_37_49	RIFCSPLOWO2_01	Nomurabacteria	557218	37.19	49.78	30	604	98042	SAMN04315245	MFUT00000000	1801769
Candidatus Nomurabacteria bacterium RIFCSPLOWO2_01_FULL_39_17	RIFCSPLOWO2_01	Nomurabacteria	486472	38.96	17.55	24	540	50580	SAMN04315154	MFUU00000000	1801770
Candidatus Nomurabacteria bacterium RIFCSPLOWO2_01_FULL_39_18	RIFCSPLOWO2_01	Nomurabacteria	813402	39.56	17.88	13	908	203743	SAMN04315248	MFUV00000000	1801771
Candidatus Nomurabacteria bacterium RIFCSPLOWO2_01_FULL_40_15	RIFCSPLOWO2_01	Nomurabacteria	487362	39.36	15.4	33	570	63987	SAMN04315064	MFUW00000000	1801772
Candidatus Nomurabacteria bacterium RIFCSPLOWO2_01_FULL_40_18	RIFCSPLOWO2_01	Nomurabacteria	716431	40.14	17.61	44	841	39188	SAMN04315156	MFUX00000000	1801773
Candidatus Nomurabacteria bacterium RIFCSPLOWO2_01_FULL_41_12	RIFCSPLOWO2_01	Nomurabacteria	665914	40.46	12.29	31	752	56724	SAMN04315158	MFUY00000000	1801774
Candidatus Nomurabacteria bacterium RIFCSPLOWO2_01_FULL_41_18	RIFCSPLOWO2_01	Nomurabacteria	749714	40.74	17.89	9	812	313548	SAMN04315252	MFUZ00000000	1801775
Candidatus Nomurabacteria bacterium RIFCSPLOWO2_01_FULL_41_21	RIFCSPLOWO2_01	Nomurabacteria	546756	40.74	21.53	20	636	109420	SAMN04315067	MFVA00000000	1801776
Candidatus Nomurabacteria bacterium RIFCSPLOWO2_01_FULL_41_220	RIFCSPLOWO2_01	Nomurabacteria	736887	40.69	224.41	39	857	113218	SAMN04315159	MFVB00000000	1801777
Candidatus Nomurabacteria bacterium RIFCSPLOWO2_01_FULL_41_52	RIFCSPLOWO2_01	Nomurabacteria	599965	40.87	52.12	24	664	107407	SAMN04315160	MFVC00000000	1801778
Candidatus Nomurabacteria bacterium RIFCSPLOWO2_01_FULL_41_52b	RIFCSPLOWO2_01	Nomurabacteria	648264	41.24	53.24	22	713	95224	SAMN04315254	MFVD00000000	1801779
Candidatus Nomurabacteria bacterium RIFCSPLOWO2_01_FULL_42_17	RIFCSPLOWO2_01	Nomurabacteria	669556	40.65	17.03	9	759	326489	SAMN04315070	MFVE00000000	1801780
Candidatus Nomurabacteria bacterium RIFCSPLOWO2_01_FULL_42_20	RIFCSPLOWO2_01	Nomurabacteria	697429	42.07	19.87	35	790	51148	SAMN04315162	MFVF00000000	1801781
Candidatus Nomurabacteria bacterium RIFCSPLOWO2_01_FULL_43_15	RIFCSPLOWO2_01	Nomurabacteria	573370	42.63	15.27	30	675	62660	SAMN04315164	MFVG00000000	1801782
Candidatus Nomurabacteria bacterium RIFCSPLOWO2_01_FULL_46_18	RIFCSPLOWO2_01	Nomurabacteria	453640	45.91	18.07	29	533	41427	SAMN04315086	MFVH00000000	1801783
Candidatus Nomurabacteria bacterium RIFCSPLOWO2_02_FULL_36_8	RIFCSPLOWO2_02	Nomurabacteria	590809	35.69	8.06	43	686	47894	SAMN04316072	MFVJ00000000	1801785
Candidatus Nomurabacteria bacterium RIFCSPLOWO2_02_FULL_40_10	RIFCSPLOWO2_02	Nomurabacteria	865116	39.93	10.24	42	995	123261	SAMN04315941	MFVK00000000	1801786
Candidatus Nomurabacteria bacterium RIFCSPLOWO2_02_FULL_40_67	RIFCSPLOWO2_02	Nomurabacteria	757441	40.53	66.43	35	863	119133	SAMN04316011	MFVL00000000	1801787
Candidatus Nomurabacteria bacterium RIFCSPLOWO2_02_FULL_41_9	RIFCSPLOWO2_02	Nomurabacteria	561746	40.93	9.07	43	639	31695	SAMN04316078	MFVM00000000	1801788
Candidatus Nomurabacteria bacterium RIFCSPLOWO2_02_FULL_42_17	RIFCSPLOWO2_02	Nomurabacteria	509331	41.61	16.86	46	575	31572	SAMN04316013	MFVN00000000	1801789
Candidatus Nomurabacteria bacterium RIFCSPLOWO2_02_FULL_42_24	RIFCSPLOWO2_02	Nomurabacteria	654778	41.11	24.76	28	735	104387	SAMN04315944	MFVO00000000	1801790
Candidatus Nomurabacteria bacterium RIFCSPLOWO2_02_FULL_44_12	RIFCSPLOWO2_02	Nomurabacteria	630629	43.87	12.38	32	747	61928	SAMN04316083	MFVP00000000	1801791
Candidatus Nomurabacteria bacterium RIFCSPLOWO2_02_40_28	RIFCSPLOWO2_02	Nomurabacteria	713510	39.31	27.34	12	776	262055	SAMN04313788	MFVI00000000	1801784
Candidatus Nomurabacteria bacterium RIFCSPLOWO2_12_FULL_37_8	RIFCSPLOWO2_12	Nomurabacteria	499456	37.02	7.91	35	559	33776	SAMN04315886	MFVR00000000	1801793
Candidatus Nomurabacteria bacterium RIFCSPLOWO2_12_FULL_40_42	RIFCSPLOWO2_12	Nomurabacteria	767545	40.53	42.28	32	877	117967	SAMN04315836	MFVS00000000	1801794
Candidatus Nomurabacteria bacterium RIFCSPLOWO2_12_FULL_41_10	RIFCSPLOWO2_12	Nomurabacteria	670401	41.05	9.71	28	760	65667	SAMN04315785	MFVT00000000	1801795
Candidatus Nomurabacteria bacterium RIFCSPLOWO2_12_FULL_44_11	RIFCSPLOWO2_12	Nomurabacteria	644665	44.1	10.94	36	773	54566	SAMN04315841	MFVU00000000	1801796
Candidatus Nomurabacteria bacterium RIFCSPLOWO2_12_FULL_46_14	RIFCSPLOWO2_12	Nomurabacteria	525811	46.09	14.16	45	614	44611	SAMN04315794	MFVV00000000	1801797
Candidatus Nomurabacteria bacterium RIFCSPLOWO2_12_40_14	RIFCSPLOWO2_12	Nomurabacteria	748481	39.45	13.52	19	824	200340	SAMN04313799	MFVQ00000000	1801792
Candidatus Nomurabacteria bacterium RIFOXYA1_FULL_35_17	RIFOXYA1	Nomurabacteria	524626	35.39	17.04	39	597	45283	SAMN04314313	MFVW00000000	1801798
Candidatus Nomurabacteria bacterium RIFOXYA1_FULL_42_12	RIFOXYA1	Nomurabacteria	609633	43.05	11.93	17	678	123652	SAMN04314304	MFVX00000000	1801799
Candidatus Nomurabacteria bacterium RIFOXYB1_FULL_36_10	RIFOXYB1	Nomurabacteria	749402	35.93	9.73	43	823	58323	SAMN04314508	MFWA00000000	1801802
Candidatus Nomurabacteria bacterium RIFOXYB1_FULL_39_16	RIFOXYB1	Nomurabacteria	762513	38.89	15.28	18	847	188454	SAMN04314477	MFWB00000000	1801803
Candidatus Nomurabacteria bacterium RIFOXYB1_FULL_43_14	RIFOXYB1	Nomurabacteria	625299	42.83	12.81	16	694	127979	SAMN04314478	MFWC00000000	1801804
Candidatus Nomurabacteria bacterium RIFOXYC1_FULL_43_8	RIFOXYC1	Nomurabacteria	481266	42.56	8.08	41	575	45725	SAMN04314553	MFWD00000000	1801805
Candidatus Nomurabacteria bacterium RIFOXYC2_FULL_36_19	RIFOXYC2	Nomurabacteria	678089	35.46	19.12	31	763	79029	SAMN04314577	MFWE00000000	1801806
Candidatus Nomurabacteria bacterium RIFOXYC2_FULL_36_8	RIFOXYC2	Nomurabacteria	592858	35.76	7.82	58	678	38391	SAMN04314588	MFWF00000000	1801807
Candidatus Nomurabacteria bacterium RIFOXYC2_FULL_43_16	RIFOXYC2	Nomurabacteria	621377	42.93	16.5	12	685	136667	SAMN04314564	MFWG00000000	1801808
Candidatus Nomurabacteria bacterium RIFOXYD1_FULL_36_19	RIFOXYD1	Nomurabacteria	719911	35.96	9.58	34	800	95049	SAMN04314718	MFWH00000000	1801809
Candidatus Nomurabacteria bacterium RIFOXYD1_FULL_39_12	RIFOXYD1	Nomurabacteria	733573	38.82	11.65	32	827	67344	SAMN04314738	MFWI00000000	1801810
Candidatus Nomurabacteria bacterium RIFOXYD1_FULL_42_14	RIFOXYD1	Nomurabacteria	632865	42.97	14.17	18	706	145804	SAMN04314740	MFWJ00000000	1801811
Candidatus Nomurabacteria bacterium RIFOXYD2_FULL_35_12	RIFOXYD2	Nomurabacteria	686311	35.36	12.66	30	766	84611	SAMN04314707	MFWK00000000	1801812
Candidatus Nomurabacteria bacterium RIFOXYD2_FULL_42_12	RIFOXYD2	Nomurabacteria	582825	42.76	11.41	28	659	72983	SAMN04314706	MFWL00000000	1801813
Candidatus Nomurabacteria bacterium RIFOXYA2_FULL_35_9	RIFOXYA2	Nomurabacteria	612353	35.1	8.75	47	711	48915	SAMN04314359	MFVY00000000	1801800
Candidatus Nomurabacteria bacterium RIFOXYA2_FULL_42_12	RIFOXYA2	Nomurabacteria	640263	43.19	12.21	20	712	136610	SAMN04314346	MFVZ00000000	1801801
Omnitrophica bacterium GWA2_41_15	GWA2	Omnitrophica	1056001	39.41	14.91	24	1098	230729	SAMN04314168	MHEZ00000000	1801814
Omnitrophica bacterium GWA2_50_21	GWA2	Omnitrophica	921780	48.96	20.39	79	927	48244	SAMN04314157	MHFA00000000	1801815
Omnitrophica bacterium GWA2_52_12	GWA2	Omnitrophica	1030412	52.52	11.88	17	820	192766	SAMN04313923	MHFB00000000	1801816
Omnitrophica bacterium GWA2_52_8	GWA2	Omnitrophica	2195797	51.35	8.49	146	1993	82405	SAMN04314104	MHFC00000000	1801817
Omnitrophica WOR_2 bacterium GWA2_37_7	GWA2	Omnitrophica	1601948	37.06	6.94	137	1625	42502	SAMN04313927	MHFV00000000	1801837
Omnitrophica WOR_2 bacterium GWA2_44_7	GWA2	Omnitrophica	1551600	43.33	7.2	146	1568	45169	SAMN04314183	MHFW00000000	1801838
Omnitrophica WOR_2 bacterium GWA2_45_18	GWA2	Omnitrophica	2335743	46.35	18.28	24	2036	365796	SAMN04314102	MHFX00000000	1801839
Omnitrophica WOR_2 bacterium GWA2_47_8	GWA2	Omnitrophica	2400356	46.61	7.99	157	2402	95205	SAMN04314109	MHFY00000000	1801840
Omnitrophica WOR_2 bacterium GWA2_53_43	GWA2	Omnitrophica	1025657	52.94	43.01	32	1039	112253	SAMN04313926	MHFZ00000000	1801841
Omnitrophica WOR_2 bacterium GWA2_63_20	GWA2	Omnitrophica	1420395	63.32	21.01	46	1450	96665	SAMN04314113	MHGA00000000	1801842
Omnitrophica WOR_2 bacterium GWB2_45_9	GWB2	Omnitrophica	776603	42.91	9.04	82	856	20198	SAMN04313963	MHGB00000000	1801843
Omnitrophica WOR_2 bacterium GWC2_44_8	GWC2	Omnitrophica	1714752	43.71	8.31	102	1727	65229	SAMN04313922	MHGC00000000	1801844
Omnitrophica WOR_2 bacterium GWC2_45_7	GWC2	Omnitrophica	1340072	44.79	7.26	98	1321	60712	SAMN04313925	MHGD00000000	1801845
Omnitrophica WOR_2 bacterium GWF2_38_59	GWF2	Omnitrophica	2525719	37.12	60.57	88	2356	160023	SAMN04313924	MHGE00000000	1801846
Omnitrophica WOR_2 bacterium GWF2_43_52	GWF2	Omnitrophica	2472172	43.49	51.87	40	2291	360027	SAMN04313921	MHGF00000000	1801847
Omnitrophica WOR_2 bacterium GWF2_63_9	GWF2	Omnitrophica	1462833	62.92	9.79	103	1513	47564	SAMN04314226	MHGG00000000	1801848
Omnitrophica bacterium RBG_13_46_9	RBG_13	Omnitrophica	2045377	44.34	8.96	86	1782	99865	SAMN04314093	MHFD00000000	1801818
Omnitrophica WOR_2 bacterium RBG_13_44_8b	RBG_13	Omnitrophica	1380701	41.93	1	113	1535	48892	SAMN04316272	MHGJ00000000	1801836
Omnitrophica WOR_2 bacterium RBG_13_41_10	RBG_13	Omnitrophica	1298872	39.37	10.67	22	1360	253264	SAMN04314287	MHGH00000000	1801849
Omnitrophica WOR_2 bacterium RBG_13_44_8	RBG_13	Omnitrophica	827680	38.51	1	99	1150	22056	SAMN04316243	MHGI00000000	1801850
Omnitrophica WOR_2 bacterium RIFCSPHIGHO2_01_FULL_48_9	RIFCSPHIGHO2_01	Omnitrophica	2056036	47.43	8.97	143	2095	56241	SAMN04314940	MHGK00000000	1801851
Omnitrophica WOR_2 bacterium RIFCSPHIGHO2_01_FULL_49_10	RIFCSPHIGHO2_01	Omnitrophica	1086259	49.2	10.14	93	1232	45945	SAMN04315032	MHGL00000000	1801852
Omnitrophica WOR_2 bacterium RIFCSPHIGHO2_01_FULL_52_10	RIFCSPHIGHO2_01	Omnitrophica	898107	51.17	10.19	105	1074	29505	SAMN04314858	MHGM00000000	1801853
Omnitrophica bacterium RIFCSPHIGHO2_02_FULL_45_28	RIFCSPHIGHO2_02	Omnitrophica	3075421	44.61	28.31	62	2237	234372	SAMN04315325	MHFE00000000	1801819
Omnitrophica bacterium RIFCSPHIGHO2_02_FULL_46_11	RIFCSPHIGHO2_02	Omnitrophica	1790555	44.89	10.74	75	1774	97063	SAMN04315388	MHFF00000000	1801820
Omnitrophica bacterium RIFCSPHIGHO2_02_FULL_46_20	RIFCSPHIGHO2_02	Omnitrophica	1312468	44.87	20.24	92	1382	46646	SAMN04315404	MHFG00000000	1801821
Omnitrophica bacterium RIFCSPHIGHO2_02_FULL_49_9	RIFCSPHIGHO2_02	Omnitrophica	724153	48.24	9.23	90	813	26539	SAMN04316140	MHFH00000000	1801822
Omnitrophica bacterium RIFCSPHIGHO2_02_FULL_51_18	RIFCSPHIGHO2_02	Omnitrophica	1526646	51.39	18.41	69	1517	159088	SAMN04315400	MHFI00000000	1801823
Omnitrophica bacterium RIFCSPHIGHO2_02_FULL_63_14	RIFCSPHIGHO2_02	Omnitrophica	1243723	62.59	14.54	74	1348	52283	SAMN04315481	MHFJ00000000	1801824
Omnitrophica WOR_2 bacterium RIFCSPHIGHO2_02_FULL_45_21	RIFCSPHIGHO2_02	Omnitrophica	1312436	44.56	20.86	75	1435	62451	SAMN04316139	MHGN00000000	1801854
Omnitrophica WOR_2 bacterium RIFCSPHIGHO2_02_FULL_46_37	RIFCSPHIGHO2_02	Omnitrophica	764338	45.74	37.24	73	831	31089	SAMN04315480	MHGO00000000	1801855
Omnitrophica WOR_2 bacterium RIFCSPHIGHO2_02_FULL_48_11	RIFCSPHIGHO2_02	Omnitrophica	2012934	47.55	11.19	95	1977	96726	SAMN04315463	MHGP00000000	1801856
Omnitrophica WOR_2 bacterium RIFCSPHIGHO2_02_FULL_50_17	RIFCSPHIGHO2_02	Omnitrophica	1924212	49.87	17.48	77	1918	149475	SAMN04315540	MHGQ00000000	1801857
Omnitrophica WOR_2 bacterium RIFCSPHIGHO2_02_FULL_52_10	RIFCSPHIGHO2_02	Omnitrophica	1564534	51.79	10.51	137	1658	42680	SAMN04315389	MHGR00000000	1801858
Omnitrophica WOR_2 bacterium RIFCSPHIGHO2_02_FULL_63_39	RIFCSPHIGHO2_02	Omnitrophica	1395103	63.44	39.94	61	1340	73629	SAMN04315326	MHGS00000000	1801859
Omnitrophica WOR_2 bacterium RIFCSPHIGHO2_02_FULL_67_20	RIFCSPHIGHO2_02	Omnitrophica	844781	66.45	20.07	42	873	79470	SAMN04315331	MHGT00000000	1801860
Omnitrophica WOR_2 bacterium RIFCSPHIGHO2_02_FULL_68_15	RIFCSPHIGHO2_02	Omnitrophica	1820519	67.16	15.9	109	1883	56295	SAMN04315406	MHGU00000000	1801861
Omnitrophica bacterium RIFCSPHIGHO2_12_FULL_44_12	RIFCSPHIGHO2_12	Omnitrophica	2637005	44.13	11.94	188	2154	58566	SAMN04315626	MHFK00000000	1801825
Omnitrophica WOR_2 bacterium RIFCSPHIGHO2_12_FULL_64_13	RIFCSPHIGHO2_12	Omnitrophica	1014773	63.08	13.31	94	1063	39748	SAMN04315608	MHGV00000000	1801862
Omnitrophica bacterium RIFCSPLOWO2_01_FULL_45_10	RIFCSPLOWO2_01	Omnitrophica	1433776	44.94	10.2	64	1523	70459	SAMN04315140	MHFL00000000	1801826
Omnitrophica bacterium RIFCSPLOWO2_01_FULL_45_10b	RIFCSPLOWO2_01	Omnitrophica	1843590	44.81	10.1	75	1844	98746	SAMN04315234	MHFM00000000	1801827
Omnitrophica bacterium RIFCSPLOWO2_01_FULL_45_24	RIFCSPLOWO2_01	Omnitrophica	1333919	45.21	24.2	87	1385	102807	SAMN04316204	MHFN00000000	1801828
Omnitrophica bacterium RIFCSPLOWO2_01_FULL_50_24	RIFCSPLOWO2_01	Omnitrophica	1200785	49.66	23.92	82	1252	39365	SAMN04315226	MHFO00000000	1801829
Omnitrophica WOR_2 bacterium RIFCSPLOWO2_01_FULL_41_12	RIFCSPLOWO2_01	Omnitrophica	704252	41.29	12.7	52	753	60719	SAMN04315137	MHGW00000000	1801863
Omnitrophica bacterium RIFCSPLOWO2_02_FULL_44_11	RIFCSPLOWO2_02	Omnitrophica	3148472	44.39	11.11	99	2376	200580	SAMN04316100	MHFP00000000	1801830
Omnitrophica bacterium RIFCSPLOWO2_02_FULL_45_16	RIFCSPLOWO2_02	Omnitrophica	1358324	44.81	16.11	80	1412	109966	SAMN04316061	MHFQ00000000	1801831
Omnitrophica WOR_2 bacterium RIFCSPLOWO2_02_FULL_45_28	RIFCSPLOWO2_02	Omnitrophica	909001	45.39	27.72	80	1005	34691	SAMN04315929	MHGX00000000	1801864
Omnitrophica WOR_2 bacterium RIFCSPLOWO2_02_FULL_50_19	RIFCSPLOWO2_02	Omnitrophica	1251955	49.48	19.38	101	1363	51183	SAMN04316031	MHGY00000000	1801865
Omnitrophica WOR_2 bacterium RIFCSPLOWO2_02_FULL_63_16	RIFCSPLOWO2_02	Omnitrophica	1702408	63.15	15.99	62	1667	102786	SAMN04316059	MHGZ00000000	1801866
Omnitrophica bacterium RIFCSPLOWO2_12_FULL_44_17	RIFCSPLOWO2_12	Omnitrophica	3020120	44.4	16.84	69	2354	234349	SAMN04315821	MHFR00000000	1801832
Omnitrophica bacterium RIFCSPLOWO2_12_FULL_45_13	RIFCSPLOWO2_12	Omnitrophica	1289911	44.97	12.8	84	1359	109494	SAMN04315824	MHFS00000000	1801833
Omnitrophica bacterium RIFCSPLOWO2_12_FULL_50_11	RIFCSPLOWO2_12	Omnitrophica	2235349	49.83	11.19	107	2136	84888	SAMN04315875	MHFT00000000	1801834
Omnitrophica WOR_2 bacterium RIFCSPLOWO2_12_FULL_46_30	RIFCSPLOWO2_12	Omnitrophica	865632	45.77	30.14	79	943	28278	SAMN04315825	MHHA00000000	1801867
Omnitrophica WOR_2 bacterium RIFCSPLOWO2_12_FULL_50_9	RIFCSPLOWO2_12	Omnitrophica	1236538	50.06	8.66	101	1326	68234	SAMN04315879	MHHB00000000	1801868
Omnitrophica WOR_2 bacterium RIFCSPLOWO2_12_FULL_51_24	RIFCSPLOWO2_12	Omnitrophica	925803	50.48	23.72	75	1018	33406	SAMN04315775	MHHC00000000	1801869
Omnitrophica WOR_2 bacterium RIFCSPLOWO2_12_FULL_51_8	RIFCSPLOWO2_12	Omnitrophica	936235	50.63	7.9	79	966	33661	SAMN04315826	MHHD00000000	1801870
Omnitrophica WOR_2 bacterium RIFCSPLOWO2_12_FULL_63_16	RIFCSPLOWO2_12	Omnitrophica	1653541	63.31	17.58	51	1598	127469	SAMN04315876	MHHE00000000	1801871
Omnitrophica WOR_2 bacterium RIFOXYC2_FULL_38_12	RIFOXYC2	Omnitrophica	2750020	37.46	11.8	86	2530	241329	SAMN04314568	MHHK00000000	1801877
Omnitrophica WOR_2 bacterium RIFOXYC2_FULL_43_9	RIFOXYC2	Omnitrophica	2037360	42.79	8.59	160	2052	88266	SAMN04314581	MHHL00000000	1801878
Omnitrophica WOR_2 bacterium RIFOXYC2_FULL_45_15	RIFOXYC2	Omnitrophica	1201266	43.59	15.14	124	1285	32036	SAMN04314592	MHHM00000000	1801879
Omnitrophica WOR_2 bacterium RIFOXYA12_FULL_38_10	RIFOXYA12	Omnitrophica	2270931	37.46	10.25	154	2247	50230	SAMN04314388	MHHF00000000	1801872
Omnitrophica WOR_2 bacterium RIFOXYA2_FULL_38_17	RIFOXYA2	Omnitrophica	2677152	37.46	17.09	78	2472	185182	SAMN04314364	MHHG00000000	1801873
Omnitrophica WOR_2 bacterium RIFOXYA2_FULL_45_12	RIFOXYA2	Omnitrophica	963262	43.89	12.7	106	1022	41220	SAMN04314337	MHHH00000000	1801874
Omnitrophica bacterium RIFOXYB12_FULL_50_7	RIFOXYB12	Omnitrophica	2062160	50	7.38	176	1865	53764	SAMN04314472	MHFU00000000	1801835
Omnitrophica WOR_2 bacterium RIFOXYB2_FULL_38_16	RIFOXYB2	Omnitrophica	2746480	37.55	15.6	95	2541	108288	SAMN04314427	MHHI00000000	1801875
Omnitrophica WOR_2 bacterium RIFOXYB2_FULL_45_11	RIFOXYB2	Omnitrophica	948365	43.21	11.2	118	997	27985	SAMN04314442	MHHJ00000000	1801876
Candidatus Pacearchaeota archaeon RBG_13_33_26	RBG_13	Pacearchaeota	579469	33.44	26.51	11	752	154571	SAMN04316263	MFWM00000000	1801880
Candidatus Pacearchaeota archaeon RBG_13_36_9	RBG_13	Pacearchaeota	1591688	35.15	9.31	95	1966	73493	SAMN04316262	MFWN00000000	1801881
Candidatus Pacearchaeota archaeon RBG_16_35_8	RBG_16	Pacearchaeota	453623	34.1	7.33	36	597	33278	SAMN04316251	MFWO00000000	1801882
Candidatus Pacearchaeota archaeon RBG_19FT_COMBO_34_9	RBG_19	Pacearchaeota	599775	33.19	8.39	15	789	91359	SAMN04316271	MFWP00000000	1801883
Candidatus Pacebacteria bacterium RIFCSPHIGHO2_01_FULL_46_10	RIFCSPHIGHO2_01	Pacebacteria	610744	45.35	10.65	40	748	71186	SAMN04314957	MFWQ00000000	1801884
Candidatus Pacebacteria bacterium RIFCSPHIGHO2_01_FULL_46_16	RIFCSPHIGHO2_01	Pacebacteria	610287	45.63	16.71	9	671	124233	SAMN04314785	MFWR00000000	1801885
Candidatus Pacebacteria bacterium RIFCSPHIGHO2_02_FULL_46_9	RIFCSPHIGHO2_02	Pacebacteria	715319	45.97	9.45	50	884	51401	SAMN04316148	MFWS00000000	1801886
Candidatus Pacebacteria bacterium RIFCSPLOWO2_01_FULL_47_12	RIFCSPLOWO2_01	Pacebacteria	718227	46.66	11.5	18	830	105656	SAMN04315235	MFWU00000000	1801887
Candidatus Pacebacteria bacterium RIFOXYA1_FULL_38_18	RIFOXYA1	Pacebacteria	831884	38.47	17.89	13	879	202013	SAMN04314303	MFWV00000000	1801888
Candidatus Pacebacteria bacterium RIFOXYB1_FULL_39_46	RIFOXYB1	Pacebacteria	793759	38.73	44.45	11	841	194857	SAMN04314504	MFWW00000000	1801889
Candidatus Pacebacteria bacterium RIFOXYB1_FULL_44_10	RIFOXYB1	Pacebacteria	850235	43.05	10.22	40	908	121549	SAMN04314499	MFWX00000000	1801890
Candidatus Pacebacteria bacterium RIFOXYC1_FULL_39_21	RIFOXYC1	Pacebacteria	815532	38.5	20.35	11	859	186897	SAMN04314532	MFWY00000000	1801891
Candidatus Pacebacteria bacterium RIFOXYD1_FULL_39_27	RIFOXYD1	Pacebacteria	787698	38.77	26.48	10	827	275940	SAMN04314735	MFWZ00000000	1801892
Paenibacillus sp. RIFOXYA1_FULL_44_5	RIFOXYA1	Paenibacillus	1650543	43.33	5.17	651	2074	10716	SAMN04314310	MHHN00000000	1801893
Parcubacteria group bacterium RIFCSPHIGHO2_01_FULL_40_30	RIFCSPHIGHO2_01	Parcubacteria	534146	39.98	29.86	32	617	41427	SAMN04314887	MHXA00000000	1817736
Parcubacteria group bacterium RIFCSPHIGHO2_02_FULL_40_12	RIFCSPHIGHO2_02	Parcubacteria	478164	39.42	12.19	23	565	57448	SAMN04315493	MHXE00000000	1817740
Parcubacteria group bacterium RIFCSPLOWO2_01_FULL_40_65	RIFCSPLOWO2_01	Parcubacteria	430757	39.37	66.4	23	501	67798	SAMN04315066	MHXG00000000	1817742
Parcubacteria group bacterium RIFCSPLOWO2_02_FULL_40_12	RIFCSPLOWO2_02	Parcubacteria	545562	39.83	11.54	24	625	94932	SAMN04316010	MHXI00000000	1817744
Parcubacteria group bacterium RIFCSPLOWO2_12_FULL_40_10	RIFCSPLOWO2_12	Parcubacteria	450395	39.53	10.25	17	521	58273	SAMN04315784	MHXJ00000000	1817745
Parcubacteria group bacterium RIFCSPHIGHO2_01_FULL_45_26	RIFCSPHIGHO2_01	Parcubacteria	575582	45.54	26.33	39	683	41800	SAMN04314902	MHXB00000000	1817737
Parcubacteria group bacterium RIFCSPHIGHO2_01_FULL_47_10b	RIFCSPHIGHO2_01	Parcubacteria	1012319	47.04	9.91	66	1166	52983	SAMN04314819	MHXC00000000	1817738
Parcubacteria group bacterium RIFCSPHIGHO2_02_FULL_48_10b	RIFCSPHIGHO2_02	Parcubacteria	1300062	47.67	10.17	81	1394	69005	SAMN04316155	MHXF00000000	1817741
Parcubacteria group bacterium RIFCSPLOWO2_01_FULL_48_18	RIFCSPLOWO2_01	Parcubacteria	1210108	48.1	18.82	29	1210	121941	SAMN04315092	MHXH00000000	1817743
Parcubacteria group bacterium RIFCSPHIGHO2_01_FULL_56_18	RIFCSPHIGHO2_01	Parcubacteria	977414	55.61	17.15	49	1118	142882	SAMN04315007	MHXD00000000	1817739
Parcubacteria group bacterium RIFOXYD2_FULL_52_8	RIFOXYD2	Parcubacteria	721447	52.17	8.46	65	895	30211	SAMN04314663	MHXK00000000	1817746
Candidatus Peribacteria bacterium RIFCSPHIGHO2_01_FULL_49_38	RIFCSPHIGHO2_01	Peregrinibacteria	965183	47.71	35.16	28	1016	167320	SAMN04315033	MFXO00000000	1801913
Candidatus Peribacteria bacterium RIFCSPHIGHO2_01_FULL_51_35	RIFCSPHIGHO2_01	Peregrinibacteria	1196444	51.56	31.81	18	1279	266651	SAMN04314859	MFXP00000000	1801914
Candidatus Peribacteria bacterium RIFCSPHIGHO2_01_FULL_51_9	RIFCSPHIGHO2_01	Peregrinibacteria	1066107	50.46	9.34	86	1192	55161	SAMN04314788	MFXQ00000000	1801915
Candidatus Peribacteria bacterium RIFCSPHIGHO2_01_FULL_54_22	RIFCSPHIGHO2_01	Peregrinibacteria	855402	54.54	21.34	29	923	93625	SAMN04314942	MFXR00000000	1801916
Candidatus Peribacteria bacterium RIFCSPHIGHO2_01_FULL_55_13	RIFCSPHIGHO2_01	Peregrinibacteria	1166479	54.63	13.62	43	1219	118355	SAMN04315034	MFXS00000000	1801917
Candidatus Peribacteria bacterium RIFCSPHIGHO2_02_FULL_49_16	RIFCSPHIGHO2_02	Peregrinibacteria	917216	47.76	15.73	26	962	136001	SAMN04315464	MFXT00000000	1801918
Candidatus Peribacteria bacterium RIFCSPHIGHO2_02_FULL_51_15	RIFCSPHIGHO2_02	Peregrinibacteria	1183743	50.99	15.41	63	1154	72253	SAMN04315405	MFXU00000000	1801919
Candidatus Peribacteria bacterium RIFCSPHIGHO2_02_FULL_52_16	RIFCSPHIGHO2_02	Peregrinibacteria	968079	51.62	17.28	17	1000	125195	SAMN04315541	MFXV00000000	1801920
Candidatus Peribacteria bacterium RIFCSPHIGHO2_02_FULL_53_20	RIFCSPHIGHO2_02	Peregrinibacteria	1126856	52.48	20.57	81	1190	46053	SAMN04315390	MFXW00000000	1801921
Candidatus Peribacteria bacterium RIFCSPHIGHO2_02_FULL_55_24	RIFCSPHIGHO2_02	Peregrinibacteria	887802	54.47	24.36	28	957	91263	SAMN04315465	MFXX00000000	1801922
Candidatus Peribacteria bacterium RIFCSPHIGHO2_12_FULL_54_10	RIFCSPHIGHO2_12	Peregrinibacteria	757918	54.08	10.43	54	862	57271	SAMN04315599	MFXY00000000	1801923
Candidatus Peribacteria bacterium RIFCSPHIGHO2_12_FULL_55_11	RIFCSPHIGHO2_12	Peregrinibacteria	1113564	54.27	11.54	75	1204	56167	SAMN04315688	MFXZ00000000	1801924
Candidatus Peregrinibacteria bacterium RIFCSPLOWO2_01_FULL_39_12	RIFCSPLOWO2_01	Peregrinibacteria	863781	38.58	12.31	64	860	36056	SAMN04315313	MFXA00000000	1801897
Candidatus Peregrinibacteria bacterium RIFCSPLOWO2_01_FULL_48_20	RIFCSPLOWO2_01	Peregrinibacteria	726290	47.89	20.5	77	792	28194	SAMN04315127	MFXB00000000	1801898
Candidatus Peribacteria bacterium RIFCSPLOWO2_01_FULL_51_18	RIFCSPLOWO2_01	Peregrinibacteria	1259603	50.95	18.55	48	1199	99987	SAMN04315220	MFYA00000000	1801925
Candidatus Peribacteria bacterium RIFCSPLOWO2_01_FULL_53_10	RIFCSPLOWO2_01	Peregrinibacteria	1012902	52.34	10	83	1155	46733	SAMN04315314	MFYB00000000	1801926
Candidatus Peribacteria bacterium RIFCSPLOWO2_01_FULL_54_110	RIFCSPLOWO2_01	Peregrinibacteria	807000	53.93	104.59	58	895	47028	SAMN04315100	MFYC00000000	1801927
Candidatus Peregrinibacteria bacterium RIFCSPLOWO2_02_FULL_39_10	RIFCSPLOWO2_02	Peregrinibacteria	837919	38.38	9.9	66	833	43876	SAMN04316046	MFXC00000000	1801899
Candidatus Peregrinibacteria bacterium RIFCSPLOWO2_02_FULL_48_14	RIFCSPLOWO2_02	Peregrinibacteria	826567	47.42	13.9	75	952	39219	SAMN04316111	MFXD00000000	1801900
Candidatus Peribacteria bacterium RIFCSPLOWO2_02_FULL_51_10	RIFCSPLOWO2_02	Peregrinibacteria	1126324	50.96	10.2	81	1126	47245	SAMN04316122	MFYD00000000	1801928
Candidatus Peribacteria bacterium RIFCSPLOWO2_02_FULL_55_36	RIFCSPLOWO2_02	Peregrinibacteria	840026	54.35	36.72	37	909	94207	SAMN04315978	MFYE00000000	1801929
Candidatus Peribacteria bacterium RIFCSPLOWO2_12_FULL_53_10	RIFCSPLOWO2_12	Peregrinibacteria	1147819	52.63	9.55	81	1246	67076	SAMN04315857	MFYF00000000	1801930
Candidatus Peribacteria bacterium RIFCSPLOWO2_12_FULL_55_15	RIFCSPLOWO2_12	Peregrinibacteria	895810	54.44	15.35	24	961	154843	SAMN04315910	MFYG00000000	1801931
Candidatus Peribacteria bacterium RIFOXYA1_FULL_56_14	RIFOXYA1	Peregrinibacteria	1485759	54.57	13.55	35	1438	309438	SAMN04314319	MFYH00000000	1801932
Candidatus Peribacteria bacterium RIFOXYB1_FULL_54_35	RIFOXYB1	Peregrinibacteria	1562227	54.53	36.45	16	1472	399782	SAMN04314505	MFYJ00000000	1801934
Candidatus Peribacteria bacterium RIFOXYB1_FULL_57_12	RIFOXYB1	Peregrinibacteria	1198715	58.3	11.9	23	1164	153633	SAMN04314519	MFYK00000000	1801935
Candidatus Peribacteria bacterium RIFOXYC1_FULL_54_13	RIFOXYC1	Peregrinibacteria	1561603	54.36	12.31	25	1493	216035	SAMN04314545	MFYM00000000	1801937
Candidatus Peribacteria bacterium RIFOXYC1_FULL_58_8	RIFOXYC1	Peregrinibacteria	1057030	58.04	7.61	78	1095	46221	SAMN04314533	MFYN00000000	1801938
Candidatus Peregrinibacteria bacterium RIFOXYC2_FULL_33_13	RIFOXYC2	Peregrinibacteria	1084986	32.24	6.68	319	1197	15535	SAMN04314604	MFXM00000000	1801909
Candidatus Peregrinibacteria bacterium RIFOXYC2_FULL_41_22	RIFOXYC2	Peregrinibacteria	1028294	41.17	22.37	84	1044	41433	SAMN04314569	MFXN00000000	1801910
Candidatus Peribacteria bacterium RIFOXYC2_FULL_55_14	RIFOXYC2	Peregrinibacteria	1561261	54.39	13.9	23	1489	250884	SAMN04314575	MFYO00000000	1801939
Candidatus Peribacteria bacterium RIFOXYC2_FULL_58_10	RIFOXYC2	Peregrinibacteria	1241233	57.53	10.2	48	1249	78218	SAMN04316179	MFYP00000000	1801940
Candidatus Peribacteria bacterium RIFOXYC2_FULL_58_32	RIFOXYC2	Peregrinibacteria	1248112	58.48	32.4	1	1149	1248112	SAMN04316205	CP013064	1801941
Candidatus Peribacteria bacterium RIFOXYD1_FULL_54_13	RIFOXYD1	Peregrinibacteria	1548689	54.33	12.88	40	1528	237523	SAMN04314751	MFYQ00000000	1801942
Candidatus Peribacteria bacterium RIFOXYD2_FULL_58_15	RIFOXYD2	Peregrinibacteria	1381997	57.95	14.59	15	1267	306139	SAMN04314650	MFYR00000000	1801943
Candidatus Peregrinibacteria bacterium RIFOXYA12_FULL_33_12	RIFOXYA12	Peregrinibacteria	1535368	33.16	12.21	79	1429	66349	SAMN04314393	MFXE00000000	1801901
Candidatus Peregrinibacteria bacterium RIFOXYA2_FULL_33_21	RIFOXYA2	Peregrinibacteria	1543728	33.21	21.22	42	1418	124323	SAMN04314384	MFXF00000000	1801902
Candidatus Peregrinibacteria bacterium RIFOXYA2_FULL_33_7	RIFOXYA2	Peregrinibacteria	1217677	32.8	6.95	121	1148	35039	SAMN04314350	MFXG00000000	1801903
Candidatus Peregrinibacteria bacterium RIFOXYA2_FULL_41_18	RIFOXYA2	Peregrinibacteria	1239484	41.28	17.68	20	1192	149962	SAMN04314365	MFXH00000000	1801904
Candidatus Peribacteria bacterium RIFOXYA2_FULL_55_28	RIFOXYA2	Peregrinibacteria	1557021	54.5	28	18	1476	238462	SAMN04314338	MFYI00000000	1801933
Candidatus Peregrinibacteria bacterium RIFOXYB12_FULL_41_12	RIFOXYB12	Peregrinibacteria	1255228	41.19	11.9	53	1223	101231	SAMN04314465	MFXI00000000	1801905
Candidatus Peregrinibacteria bacterium RIFOXYB2_FULL_32_7	RIFOXYB2	Peregrinibacteria	1111106	31.23	7.17	116	1050	24593	SAMN04314456	MFXJ00000000	1801906
Candidatus Peregrinibacteria bacterium RIFOXYB2_FULL_33_20	RIFOXYB2	Peregrinibacteria	1499810	33.31	20.39	42	1377	150817	SAMN04314428	MFXK00000000	1801907
Candidatus Peregrinibacteria bacterium RIFOXYB2_FULL_41_88	RIFOXYB2	Peregrinibacteria	1057643	41.22	86	268	1215	28326	SAMN04314457	MFXL00000000	1801908
Candidatus Peribacteria bacterium RIFOXYB2_FULL_54_17	RIFOXYB2	Peregrinibacteria	1575364	54.45	17.65	18	1478	385600	SAMN04314448	MFYL00000000	1801936
Phenylobacterium sp. RIFCSPHIGHO2_01_FULL_69_31	RIFCSPHIGHO2_01	Phenylobacterium	4877165	69.36	31.32	46	4840	461949	SAMN04314943	MHXN00000000	1801944
Phenylobacterium sp. RIFCSPHIGHO2_01_FULL_70_10	RIFCSPHIGHO2_01	Phenylobacterium	3220789	69.41	10.34	374	3546	51965	SAMN04315035	MHXO00000000	1801945
Planctomycetes bacterium RIFCSPLOWO2_12_38_17	RIFCSPLOWO2_12	Planctomycetes	2106129	37.85	16.99	181	2154	63862	SAMN04313795	MHYY00000000	1801946
Planctomycetes bacterium GWA2_39_15	GWA2	Planctomycetes	2418909	38.61	16.18	231	2445	49004	SAMN04313930	MHXP00000000	1801947
Planctomycetes bacterium GWA2_40_7	GWA2	Planctomycetes	996360	39.47	7.23	119	968	31145	SAMN04313929	MHXQ00000000	1801948
Planctomycetes bacterium GWA2_50_13	GWA2	Planctomycetes	1717918	49.64	10.38	72	1733	102117	SAMN04314181	MHXR00000000	1801949
Planctomycetes bacterium GWB2_41_19	GWB2	Planctomycetes	1562308	41.06	19.44	195	1629	20289	SAMN04314190	MHXS00000000	1801950
Planctomycetes bacterium GWC2_39_26	GWC2	Planctomycetes	1434371	38.58	26.24	151	1437	32040	SAMN04313932	MHXT00000000	1801951
Planctomycetes bacterium GWC2_45_44	GWC2	Planctomycetes	2933995	44.9	43.32	180	2687	51469	SAMN04313934	MHXU00000000	1801952
Planctomycetes bacterium GWC2_49_10	GWC2	Planctomycetes	723253	44.56	8.16	99	875	20133	SAMN04314299	MHXV00000000	1801953
Planctomycetes bacterium GWE2_41_14	GWE2	Planctomycetes	1168690	40.76	14.01	130	1206	25723	SAMN04314215	MHXW00000000	1801954
Planctomycetes bacterium GWF2_39_10	GWF2	Planctomycetes	1650346	38.12	10.75	175	1660	37084	SAMN04314220	MHXX00000000	1801955
Planctomycetes bacterium GWF2_40_8	GWF2	Planctomycetes	1351215	39.05	8.57	135	1345	43828	SAMN04314227	MHXY00000000	1801956
Planctomycetes bacterium GWF2_41_51	GWF2	Planctomycetes	4827106	41.04	51.09	138	4181	130220	SAMN04313931	MHXZ00000000	1801957
Planctomycetes bacterium GWF2_42_9	GWF2	Planctomycetes	4861010	41.91	9.22	214	4209	151714	SAMN04313933	MHYA00000000	1801958
Planctomycetes bacterium GWF2_50_10	GWF2	Planctomycetes	2621454	49.21	10.25	118	2414	103651	SAMN04313928	MHYB00000000	1801959
Planctomycetes bacterium RBG_13_44_8b	RBG_13	Planctomycetes	2466617	42.94	8.64	117	2329	85960	SAMN04314294	MHYC00000000	1801960
Planctomycetes bacterium RBG_13_46_10	RBG_13	Planctomycetes	1932364	43.78	9.74	93	1819	76946	SAMN04314288	MHYD00000000	1801961
Planctomycetes bacterium RBG_13_50_24	RBG_13	Planctomycetes	2342246	49.68	24.08	198	1984	39198	SAMN04314289	MHYE00000000	1801962
Planctomycetes bacterium RBG_13_60_9	RBG_13	Planctomycetes	3278908	58.15	9.4	270	3312	83699	SAMN04313997	MHYF00000000	1801963
Planctomycetes bacterium RBG_13_62_9	RBG_13	Planctomycetes	4174538	59.82	9.47	295	3848	57133	SAMN04313998	MHYG00000000	1801964
Planctomycetes bacterium RBG_13_63_9	RBG_13	Planctomycetes	4893468	61.08	9.16	398	4557	50241	SAMN04313691	MHYH00000000	1801965
Planctomycetes bacterium RBG_16_41_13	RBG_16	Planctomycetes	2588446	39.8	12.13	314	2506	33510	SAMN04313738	MHYI00000000	1801966
Planctomycetes bacterium RBG_16_43_13	RBG_16	Planctomycetes	2019143	42.65	13.36	165	2153	49645	SAMN04313744	MHYJ00000000	1801967
Planctomycetes bacterium RBG_16_55_9	RBG_16	Planctomycetes	5142485	53.71	8.83	393	5051	71559	SAMN04314046	MHYK00000000	1801968
Planctomycetes bacterium RBG_16_59_8	RBG_16	Planctomycetes	2252416	58.1	8.64	213	2446	44380	SAMN04314055	MHYL00000000	1801969
Planctomycetes bacterium RBG_16_64_10	RBG_16	Planctomycetes	4221312	61.82	10.14	382	4086	60115	SAMN04313752	MHYM00000000	1801970
Planctomycetes bacterium RBG_16_64_12	RBG_16	Planctomycetes	6184703	62.95	12.3	457	5430	60410	SAMN04313719	MHYN00000000	1801971
Planctomycetes bacterium RBG_19FT_COMBO_48_8	RBG_19	Planctomycetes	2508143	47.32	8.05	296	2617	28500	SAMN04314059	MHYO00000000	1801972
Planctomycetes bacterium RIFCSPHIGHO2_02_FULL_38_41	RIFCSPHIGHO2_02	Planctomycetes	1462428	37.63	40.99	299	1588	28209	SAMN04316161	MHYP00000000	1801973
Planctomycetes bacterium RIFCSPHIGHO2_02_FULL_40_12	RIFCSPHIGHO2_02	Planctomycetes	2364370	39.62	12.39	158	2311	48884	SAMN04315466	MHYQ00000000	1801974
Planctomycetes bacterium RIFCSPHIGHO2_02_FULL_50_42	RIFCSPHIGHO2_02	Planctomycetes	1801149	50.3	41.98	134	1787	43552	SAMN04315391	MHYR00000000	1801975
Planctomycetes bacterium RIFCSPHIGHO2_02_FULL_52_58	RIFCSPHIGHO2_02	Planctomycetes	1249585	52.07	58.08	135	1318	34342	SAMN04315542	MHYS00000000	1801976
Planctomycetes bacterium RIFCSPHIGHO2_12_FULL_51_37	RIFCSPHIGHO2_12	Planctomycetes	1333400	50.66	37.2	98	1308	46120	SAMN04315627	MHYV00000000	1801979
Planctomycetes bacterium RIFCSPHIGHO2_12_FULL_52_36	RIFCSPHIGHO2_12	Planctomycetes	1495470	52.28	36.49	143	1552	30925	SAMN04315572	MHYW00000000	1801980
Planctomycetes bacterium RIFCSPHIGHO2_12_39_6	RIFCSPHIGHO2_12	Planctomycetes	2502515	38.11	7.13	1122	3292	17114	SAMN04314078	MHYT00000000	1801977
Planctomycetes bacterium RIFCSPHIGHO2_12_42_15	RIFCSPHIGHO2_12	Planctomycetes	1594273	40.43	12.36	901	2178	5623	SAMN04314079	MHYU00000000	1801978
Planctomycetes bacterium RIFCSPLOWO2_02_FULL_50_16	RIFCSPLOWO2_02	Planctomycetes	2216128	50.05	16.63	56	2140	163384	SAMN04316047	MHYX00000000	1801981
Planctomycetes bacterium RIFCSPLOWO2_12_FULL_39_13	RIFCSPLOWO2_12	Planctomycetes	1884647	38.56	11.87	207	1973	45905	SAMN04315858	MHYZ00000000	1801982
Planctomycetes bacterium RIFCSPLOWO2_12_FULL_40_19	RIFCSPLOWO2_12	Planctomycetes	2120198	39.87	19.2	174	2132	48069	SAMN04315911	MHZA00000000	1801983
Planctomycetes bacterium RIFCSPLOWO2_12_FULL_50_35	RIFCSPLOWO2_12	Planctomycetes	1991347	50.24	35.07	122	1964	59733	SAMN04315805	MHZB00000000	1801984
Planctomycetes bacterium RIFOXYC2_FULL_41_27	RIFOXYC2	Planctomycetes	1545353	40.73	28.35	279	1664	25935	SAMN04316180	MHZD00000000	1801986
Planctomycetes bacterium RIFOXYD12_FULL_42_12	RIFOXYD12	Planctomycetes	2024317	36.07	1	1018	2514	11972	SAMN04316239	MHZE00000000	1801987
Planctomycetes bacterium RIFOXYD2_FULL_41_16	RIFOXYD2	Planctomycetes	1819177	40.1	15.8	173	1868	50442	SAMN04314698	MHZF00000000	1801988
Planctomycetes bacterium RIFOXYB12_FULL_42_10	RIFOXYB12	Planctomycetes	2211028	37.95	1	1238	1956	7985	SAMN04316213	MHZC00000000	1801985
Candidatus Portnoybacteria bacterium RBG_13_40_8	RBG_13	Portnoybacteria	690498	36.97	52.09	33	812	79429	SAMN04313690	MHMT00000000	1801990
Candidatus Portnoybacteria bacterium RBG_13_41_18	RBG_13	Portnoybacteria	673036	38.34	7.66	59	737	50004	SAMN04314295	MHMV00000000	1801991
Candidatus Portnoybacteria bacterium RBG_19FT_COMBO_36_7	RBG_13	Portnoybacteria	761679	41.32	20.59	31	820	157937	SAMN04314019	MHMW00000000	1801992
Candidatus Portnoybacteria bacterium RIFCSPHIGHO2_01_FULL_39_19	RBG_19	Portnoybacteria	576061	36.19	7.07	39	730	73816	SAMN04313681	MHMX00000000	1801993
Candidatus Portnoybacteria bacterium RIFCSPHIGHO2_01_FULL_40_12b	RIFCSPHIGHO2_01	Portnoybacteria	565585	38.95	17.25	24	626	68310	SAMN04314968	MHMY00000000	1801994
Candidatus Portnoybacteria bacterium RIFCSPHIGHO2_02_FULL_39_12	RIFCSPHIGHO2_01	Portnoybacteria	712090	39.62	11.85	38	771	89399	SAMN04314799	MHMZ00000000	1801995
Candidatus Portnoybacteria bacterium RIFCSPHIGHO2_02_FULL_40_23	RIFCSPHIGHO2_02	Portnoybacteria	418652	38.57	12.26	23	508	53875	SAMN04315491	MHNA00000000	1801996
Candidatus Portnoybacteria bacterium RIFCSPHIGHO2_12_FULL_38_9	RIFCSPHIGHO2_02	Portnoybacteria	708366	39.64	23.08	30	769	92934	SAMN04316152	MHNB00000000	1801997
Candidatus Portnoybacteria bacterium RIFCSPHIGHO2_12_FULL_40_11	RIFCSPHIGHO2_12	Portnoybacteria	620928	37.61	8.84	57	719	39726	SAMN04315642	MHNC00000000	1801998
Candidatus Portnoybacteria bacterium RIFCSPLOWO2_01_FULL_38_39	RIFCSPHIGHO2_12	Portnoybacteria	711422	39.45	10.78	51	791	55432	SAMN04315673	MHND00000000	1801999
Candidatus Portnoybacteria bacterium RIFCSPLOWO2_01_FULL_43_11	RIFCSPLOWO2_01	Portnoybacteria	702366	38.34	38.87	33	768	89080	SAMN04315247	MHNE00000000	1802000
Candidatus Portnoybacteria bacterium RIFCSPLOWO2_02_FULL_39_11	RIFCSPLOWO2_01	Portnoybacteria	740603	42.89	10.77	62	843	31176	SAMN04315257	MHNF00000000	1802001
Candidatus Portnoybacteria bacterium RIFCSPLOWO2_02_FULL_40_15	RIFCSPLOWO2_02	Portnoybacteria	687301	38.52	11.6	36	736	84361	SAMN04316008	MHNG00000000	1802002
Candidatus Portnoybacteria bacterium RIFCSPLOWO2_12_FULL_39_9	RIFCSPLOWO2_02	Portnoybacteria	738770	39.56	14.58	37	804	78382	SAMN04316076	MHNH00000000	1802003
Candidatus Portnoybacteria bacterium RBG_13_40_8	RIFCSPLOWO2_12	Portnoybacteria	623259	39.6	8.48	53	684	39926	SAMN04313690	MHMT00000000	1801990
Candidatus Raymondbacteria bacterium RifOxyC12_full_50_8	RIFOXYC12	Raymondbacteria	4833580	49.39	8.24	334	4453	70535	SAMN04314608	MFYV00000000	1817888
Candidatus Raymondbacteria bacterium RIFOXYC2_FULL_50_21	RIFOXYC2	Raymondbacteria	3414186	49.79	21.29	61	2902	200768	SAMN04314574	MFYW00000000	1817889
Candidatus Raymondbacteria bacterium RIFOXYD12_FULL_49_13	RIFOXYD12	Raymondbacteria	5337885	49.79	12.38	160	4746	153545	SAMN04314640	MFYX00000000	1817890
Candidatus Raymondbacteria bacterium RifOxyA12_full_50_37	RIFOXYA12	Raymondbacteria	4109769	49.88	36.94	84	3506	191799	SAMN04314389	MFYS00000000	1817884
Candidatus Raymondbacteria bacterium RIFOXYA2_FULL_49_16	RIFOXYA2	Raymondbacteria	5431435	49.97	15.8	112	4692	191737	SAMN04314369	MFYT00000000	1817885
Candidatus Raymondbacteria bacterium RifOxyB12_full_50_8	RIFOXYB12	Raymondbacteria	4906553	49.5	8.16	303	4467	72631	SAMN04314471	MFYU00000000	1817886
Candidatus Collierbacteria bacterium RIFOXYA1_FULL_46_24	RIFOXYB2	Raymondbacteria	5449730	49.97	34.38	113	4701	191789	SAMN04314308	MFAJ00000000	1817725
Candidatus Riflebacteria bacterium GWC2_50_8	GWC2	Riflebacteria	4386086	49.23	7.79	279	3968	74325	SAMN04313801	MFYY00000000	1817874
Candidatus Riflebacteria bacterium RBG_13_59_9	RBG_13	Riflebacteria	1318314	55.17	8.49	141	1483	30152	SAMN04313984	MFYZ00000000	1817875
Candidatus Roizmanbacteria bacterium RIFOXYA2_FULL_38_14	RIFOXYA2	Roizmanbacteria	1216931	37.33	1	1	1246	1216931	SAMN04316236	MGBH00000000	1802083
Candidatus Roizmanbacteria bacterium RIFOXYA2_FULL_41_8	RIFOXYA2	Roizmanbacteria	814379	40.28	8.13	50	934	47893	SAMN04314383	MGBI00000000	1802084
Candidatus Roizmanbacteria bacterium RIFOXYB2_FULL_38_10	RIFOXYB2	Roizmanbacteria	1218000	37.28	10.71	17	1268	240084	SAMN04314455	MGBL00000000	1802087
Candidatus Roizmanbacteria bacterium RIFOXYB2_FULL_41_10	RIFOXYB2	Roizmanbacteria	907604	40.63	10.69	31	1018	111301	SAMN04314434	MGBM00000000	1802088
Candidatus Roizmanbacteria bacterium RIFCSPHIGHO2_02_FULL_40_53	RIFCSPHIGHO2_02	Roizmanbacteria	921680	39.8	54.51	30	1065	171080	SAMN04315384	MFZR00000000	1802024
Candidatus Roizmanbacteria bacterium RIFCSPHIGHO2_01_FULL_35_10	RIFCSPHIGHO2_01	Roizmanbacteria	1321726	35.02	9.78	76	1635	111577	SAMN04314920	MFZA00000000	1802025
Candidatus Roizmanbacteria bacterium RIFCSPHIGHO2_01_FULL_37_16	RIFCSPHIGHO2_01	Roizmanbacteria	447199	36.28	16.62	18	557	134549	SAMN04314921	MFZB00000000	1802026
Candidatus Roizmanbacteria bacterium RIFCSPHIGHO2_01_FULL_37_16b	RIFCSPHIGHO2_01	Roizmanbacteria	1136135	36.17	15.58	63	1236	148985	SAMN04315012	MFZC00000000	1802027
Candidatus Roizmanbacteria bacterium RIFCSPHIGHO2_01_FULL_38_15	RIFCSPHIGHO2_01	Roizmanbacteria	853394	37.58	14.56	32	950	85032	SAMN04315014	MFZD00000000	1802028
Candidatus Roizmanbacteria bacterium RIFCSPHIGHO2_01_FULL_38_41	RIFCSPHIGHO2_01	Roizmanbacteria	978947	37.64	39.58	56	1046	76766	SAMN04315015	MFZE00000000	1802029
Candidatus Roizmanbacteria bacterium RIFCSPHIGHO2_01_FULL_39_12b	RIFCSPHIGHO2_01	Roizmanbacteria	935885	38.52	11.62	39	1063	107485	SAMN04314843	MFZF00000000	1802030
Candidatus Roizmanbacteria bacterium RIFCSPHIGHO2_01_FULL_39_12c	RIFCSPHIGHO2_01	Roizmanbacteria	1164554	38.97	11.99	43	1249	129971	SAMN04314927	MFZG00000000	1802031
Candidatus Roizmanbacteria bacterium RIFCSPHIGHO2_01_FULL_39_24	RIFCSPHIGHO2_01	Roizmanbacteria	874030	39.06	22.91	49	1014	74879	SAMN04314952	MFZH00000000	1802032
Candidatus Roizmanbacteria bacterium RIFCSPHIGHO2_01_FULL_39_8	RIFCSPHIGHO2_01	Roizmanbacteria	1235503	38.58	8.37	84	1393	52540	SAMN04315019	MFZI00000000	1802033
Candidatus Roizmanbacteria bacterium RIFCSPHIGHO2_01_FULL_40_98	RIFCSPHIGHO2_01	Roizmanbacteria	875819	39.87	112.17	28	1006	170450	SAMN04314932	MFZJ00000000	1802034
Candidatus Roizmanbacteria bacterium RIFCSPHIGHO2_02_FULL_37_13b	RIFCSPHIGHO2_02	Roizmanbacteria	1162019	35.77	12.74	23	1231	167761	SAMN04315376	MFZK00000000	1802035
Candidatus Roizmanbacteria bacterium RIFCSPHIGHO2_02_FULL_37_15	RIFCSPHIGHO2_02	Roizmanbacteria	1072753	36.19	14.86	50	1182	82226	SAMN04315451	MFZL00000000	1802036
Candidatus Roizmanbacteria bacterium RIFCSPHIGHO2_02_FULL_37_24	RIFCSPHIGHO2_02	Roizmanbacteria	1065979	37.64	24.17	43	1124	81585	SAMN04315377	MFZM00000000	1802037
Candidatus Roizmanbacteria bacterium RIFCSPHIGHO2_02_FULL_37_9b	RIFCSPHIGHO2_02	Roizmanbacteria	1192998	36.17	8.75	73	1448	58734	SAMN04315529	MFZN00000000	1802038
Candidatus Roizmanbacteria bacterium RIFCSPHIGHO2_02_FULL_38_11	RIFCSPHIGHO2_02	Roizmanbacteria	1238169	37.17	11.4	51	1366	131986	SAMN04315378	MFZO00000000	1802039
Candidatus Roizmanbacteria bacterium RIFCSPHIGHO2_02_FULL_39_9	RIFCSPHIGHO2_02	Roizmanbacteria	1167983	38.76	8.89	72	1329	67123	SAMN04315381	MFZP00000000	1802040
Candidatus Roizmanbacteria bacterium RIFCSPHIGHO2_02_FULL_40_13b	RIFCSPHIGHO2_02	Roizmanbacteria	857712	39.04	13.97	32	981	108334	SAMN04315533	MFZQ00000000	1802041
Candidatus Roizmanbacteria bacterium RIFCSPHIGHO2_02_FULL_40_9	RIFCSPHIGHO2_02	Roizmanbacteria	445849	38.85	8.95	36	490	38470	SAMN04315459	MFZS00000000	1802042
Candidatus Roizmanbacteria bacterium RIFCSPHIGHO2_02_FULL_43_11	RIFCSPHIGHO2_02	Roizmanbacteria	708812	42.39	10.82	51	797	36132	SAMN04315461	MFZT00000000	1802043
Candidatus Roizmanbacteria bacterium RIFCSPHIGHO2_12_FULL_33_9	RIFCSPHIGHO2_12	Roizmanbacteria	869865	32.94	9.73	59	974	67200	SAMN04315681	MFZV00000000	1802045
Candidatus Roizmanbacteria bacterium RIFCSPHIGHO2_12_FULL_36_11	RIFCSPHIGHO2_12	Roizmanbacteria	1222529	35.86	11.03	67	1367	97456	SAMN04315745	MFZW00000000	1802046
Candidatus Roizmanbacteria bacterium RIFCSPHIGHO2_12_FULL_37_23	RIFCSPHIGHO2_12	Roizmanbacteria	1093306	37.59	22.59	45	1164	78735	SAMN04315563	MFZX00000000	1802047
Candidatus Roizmanbacteria bacterium RIFCSPHIGHO2_12_FULL_37_9b	RIFCSPHIGHO2_12	Roizmanbacteria	802195	36.44	8.54	77	902	40936	SAMN04315746	MFZY00000000	1802048
Candidatus Roizmanbacteria bacterium RIFCSPHIGHO2_12_FULL_38_13	RIFCSPHIGHO2_12	Roizmanbacteria	1201202	37.41	13.36	46	1330	79378	SAMN04315747	MFZZ00000000	1802049
Candidatus Roizmanbacteria bacterium RIFCSPHIGHO2_12_FULL_39_8	RIFCSPHIGHO2_12	Roizmanbacteria	900311	38.16	7.74	82	1067	26302	SAMN04315748	MGAA00000000	1802050
Candidatus Roizmanbacteria bacterium RIFCSPHIGHO2_12_FULL_40_130	RIFCSPHIGHO2_12	Roizmanbacteria	866826	39.88	133.93	33	992	150164	SAMN04315621	MGAB00000000	1802051
Candidatus Roizmanbacteria bacterium RIFCSPHIGHO2_12_FULL_41_11	RIFCSPHIGHO2_12	Roizmanbacteria	938561	40.59	10.85	58	1043	58329	SAMN04315655	MGAC00000000	1802052
Candidatus Roizmanbacteria bacterium RIFCSPHIGHO2_12_FULL_42_10	RIFCSPHIGHO2_12	Roizmanbacteria	571649	41.75	9.94	43	664	34702	SAMN04315684	MGAD00000000	1802053
Candidatus Roizmanbacteria bacterium RIFCSPHIGHO2_12_FULL_44_10	RIFCSPHIGHO2_12	Roizmanbacteria	550404	42.99	10.25	57	680	28087	SAMN04315686	MGAE00000000	1802054
Candidatus Roizmanbacteria bacterium RIFCSPHIGHO2_12_41_18	RIFCSPHIGHO2_12	Roizmanbacteria	928657	39.96	18.21	27	1071	217200	SAMN04313770	MFZU00000000	1802044
Candidatus Roizmanbacteria bacterium RIFCSPLOWO2_01_FULL_35_13	RIFCSPLOWO2_01	Roizmanbacteria	1453138	35.25	13.24	61	1768	135220	SAMN04315227	MGAF00000000	1802055
Candidatus Roizmanbacteria bacterium RIFCSPLOWO2_01_FULL_37_12	RIFCSPLOWO2_01	Roizmanbacteria	1343624	36.28	11.69	41	1609	155362	SAMN04315107	MGAG00000000	1802056
Candidatus Roizmanbacteria bacterium RIFCSPLOWO2_01_FULL_37_13	RIFCSPLOWO2_01	Roizmanbacteria	880471	36.71	13.42	28	965	107791	SAMN04315199	MGAH00000000	1802057
Candidatus Roizmanbacteria bacterium RIFCSPLOWO2_01_FULL_37_16	RIFCSPLOWO2_01	Roizmanbacteria	1143032	36.19	16.22	60	1249	84299	SAMN04315293	MGAI00000000	1802058
Candidatus Roizmanbacteria bacterium RIFCSPLOWO2_01_FULL_37_57	RIFCSPLOWO2_01	Roizmanbacteria	967289	37.35	57.19	62	1037	64193	SAMN04315109	MGAJ00000000	1802059
Candidatus Roizmanbacteria bacterium RIFCSPLOWO2_01_FULL_38_11	RIFCSPLOWO2_01	Roizmanbacteria	628619	37.74	10.75	33	702	53463	SAMN04315110	MGAK00000000	1802060
Candidatus Roizmanbacteria bacterium RIFCSPLOWO2_01_FULL_38_12	RIFCSPLOWO2_01	Roizmanbacteria	1258557	37.31	12.05	50	1363	90585	SAMN04315246	MGAL00000000	1802061
Candidatus Roizmanbacteria bacterium RIFCSPLOWO2_01_FULL_39_19	RIFCSPLOWO2_01	Roizmanbacteria	658267	38.08	17.64	22	733	127798	SAMN04315299	MGAM00000000	1802062
Candidatus Roizmanbacteria bacterium RIFCSPLOWO2_01_FULL_40_13	RIFCSPLOWO2_01	Roizmanbacteria	1037374	39.16	13.76	21	1079	175085	SAMN04315116	MGAN00000000	1802063
Candidatus Roizmanbacteria bacterium RIFCSPLOWO2_01_FULL_40_14	RIFCSPLOWO2_01	Roizmanbacteria	853359	40.26	14.41	48	955	92495	SAMN04315208	MGAO00000000	1802064
Candidatus Roizmanbacteria bacterium RIFCSPLOWO2_01_FULL_40_32	RIFCSPLOWO2_01	Roizmanbacteria	838272	39.31	32.41	42	948	130741	SAMN04315209	MGAP00000000	1802065
Candidatus Roizmanbacteria bacterium RIFCSPLOWO2_01_FULL_40_42	RIFCSPLOWO2_01	Roizmanbacteria	900937	39.88	42.7	29	1033	170437	SAMN04315303	MGAQ00000000	1802066
Candidatus Roizmanbacteria bacterium RIFCSPLOWO2_01_FULL_41_22	RIFCSPLOWO2_01	Roizmanbacteria	1005527	40.82	23.11	37	1077	112377	SAMN04315119	MGAR00000000	1802067
Candidatus Roizmanbacteria bacterium RIFCSPLOWO2_01_FULL_42_14	RIFCSPLOWO2_01	Roizmanbacteria	515764	41.86	14.43	30	582	40759	SAMN04315255	MGAS00000000	1802068
Candidatus Roizmanbacteria bacterium RIFCSPLOWO2_01_FULL_44_13	RIFCSPLOWO2_01	Roizmanbacteria	467269	43.31	13.58	31	528	46363	SAMN04315123	MGAT00000000	1802069
Candidatus Roizmanbacteria bacterium RIFCSPLOWO2_01_FULL_45_11	RIFCSPLOWO2_01	Roizmanbacteria	591724	44.44	11.36	73	698	28756	SAMN04315309	MGAU00000000	1802070
Candidatus Roizmanbacteria bacterium RIFCSPLOWO2_02_FULL_36_11	RIFCSPLOWO2_02	Roizmanbacteria	1226552	35.98	10.45	28	1295	189795	SAMN04315966	MGAV00000000	1802071
Candidatus Roizmanbacteria bacterium RIFCSPLOWO2_02_FULL_37_19	RIFCSPLOWO2_02	Roizmanbacteria	1030848	37.59	18.64	31	1072	108365	SAMN04315968	MGAW00000000	1802072
Candidatus Roizmanbacteria bacterium RIFCSPLOWO2_02_FULL_37_9	RIFCSPLOWO2_02	Roizmanbacteria	1005666	35.79	8.59	89	1136	69915	SAMN04316038	MGAX00000000	1802073
Candidatus Roizmanbacteria bacterium RIFCSPLOWO2_02_FULL_38_10	RIFCSPLOWO2_02	Roizmanbacteria	743041	37.2	10.18	54	823	76194	SAMN04316103	MGAY00000000	1802074
Candidatus Roizmanbacteria bacterium RIFCSPLOWO2_02_FULL_39_8	RIFCSPLOWO2_02	Roizmanbacteria	710819	38.54	8	55	858	36715	SAMN04315971	MGAZ00000000	1802075
Candidatus Roizmanbacteria bacterium RIFCSPLOWO2_02_FULL_40_13	RIFCSPLOWO2_02	Roizmanbacteria	925264	39.98	14.58	25	1052	217261	SAMN04315972	MGBA00000000	1802076
Candidatus Roizmanbacteria bacterium RIFCSPLOWO2_02_FULL_41_9	RIFCSPLOWO2_02	Roizmanbacteria	750803	39.96	8.95	59	857	29883	SAMN04315974	MGBB00000000	1802077
Candidatus Roizmanbacteria bacterium RIFCSPLOWO2_02_FULL_43_10	RIFCSPLOWO2_02	Roizmanbacteria	926317	42.17	9.85	60	1042	57564	SAMN04316044	MGBC00000000	1802078
Candidatus Roizmanbacteria bacterium RIFCSPLOWO2_12_FULL_37_7b	RIFCSPLOWO2_12	Roizmanbacteria	854716	36.8	7.18	69	952	45992	SAMN04315853	MGBD00000000	1802079
Candidatus Roizmanbacteria bacterium RIFCSPLOWO2_12_FULL_40_12	RIFCSPLOWO2_12	Roizmanbacteria	919362	40	12.95	23	1051	393140	SAMN04315855	MGBE00000000	1802080
Candidatus Roizmanbacteria bacterium RIFOXYA1_FULL_37_12	RIFOXYA1	Roizmanbacteria	1216931	37.33	1	1	1246	1216931	SAMN04316216	MGBF00000000	1802081
Candidatus Roizmanbacteria bacterium RIFOXYA1_FULL_41_12	RIFOXYA1	Roizmanbacteria	920933	40.84	11.73	25	1030	185854	SAMN04314330	MGBG00000000	1802082
Candidatus Roizmanbacteria bacterium RIFOXYB1_FULL_40_23	RIFOXYB1	Roizmanbacteria	1216931	37.33	1	1	1246	1216931	SAMN04316227	MGBJ00000000	1802085
Candidatus Roizmanbacteria bacterium RIFOXYB1_FULL_41_27	RIFOXYB1	Roizmanbacteria	831500	41.08	26.91	23	898	244358	SAMN04314498	MGBK00000000	1802086
Candidatus Roizmanbacteria bacterium RIFOXYC1_FULL_38_14	RIFOXYC1	Roizmanbacteria	1216967	37.33	1	1	1246	1216967	SAMN04316209	MGBN00000000	1802089
Candidatus Roizmanbacteria bacterium RIFOXYC1_FULL_41_16	RIFOXYC1	Roizmanbacteria	900803	40.95	16.4	22	978	271991	SAMN04314524	MGBO00000000	1802090
Candidatus Roizmanbacteria bacterium RIFOXYC2_FULL_38_9	RIFOXYC2	Roizmanbacteria	1202956	37.16	9.69	33	1291	313230	SAMN04314567	MGBP00000000	1802091
Candidatus Roizmanbacteria bacterium RIFOXYC2_FULL_41_10	RIFOXYC2	Roizmanbacteria	839692	40.3	9.63	55	943	47427	SAMN04314580	MGBQ00000000	1802092
Candidatus Roizmanbacteria bacterium RIFOXYD1_FULL_38_12	RIFOXYD1	Roizmanbacteria	1216931	37.33	1	1	1246	1216931	SAMN04316241	MGBR00000000	1802093
Candidatus Roizmanbacteria bacterium RIFOXYD1_FULL_41_24	RIFOXYD1	Roizmanbacteria	850038	40.67	23.25	18	928	252624	SAMN04314728	MGBS00000000	1802094
Candidatus Rokubacteria bacterium GWA2_70_23	GWA2	Rokubacteria	4655090	69.93	23.68	243	5005	85940	SAMN04313874	MGBT00000000	1802095
Candidatus Rokubacteria bacterium GWA2_73_35	GWA2	Rokubacteria	3544113	72.92	35.54	281	3727	49106	SAMN04314171	MGBU00000000	1802096
Candidatus Rokubacteria bacterium GWC2_70_16	GWC2	Rokubacteria	4703206	70.92	15.82	309	4877	75012	SAMN04313873	MGBV00000000	1802097
Candidatus Rokubacteria bacterium GWC2_70_24	GWC2	Rokubacteria	2941128	70.23	24.12	266	3281	53774	SAMN04313872	MGBW00000000	1802098
Candidatus Rokubacteria bacterium GWF2_70_14	GWF2	Rokubacteria	3323756	69.33	13.97	240	3625	67193	SAMN04313871	MGBX00000000	1802099
Candidatus Rokubacteria bacterium RBG_16_73_20	RBG_16	Rokubacteria	3761642	71.92	20.49	334	3968	82506	SAMN04313729	MGBY00000000	1802100
Candidatus Rokubacteria bacterium RIFCSPHIGHO2_02_FULL_69_13	RIFCSPHIGHO2_02	Rokubacteria	2575388	64.15	12.67	1014	3888	16985	SAMN04316133	MGBZ00000000	1802101
Candidatus Rokubacteria bacterium RIFCSPHIGHO2_02_FULL_73_26	RIFCSPHIGHO2_02	Rokubacteria	4357757	72.85	26.07	418	4540	101105	SAMN04315486	MGCA00000000	1802102
Candidatus Rokubacteria bacterium RIFCSPHIGHO2_12_FULL_73_22	RIFCSPHIGHO2_12	Rokubacteria	3622992	72.81	21.81	301	3813	62508	SAMN04315583	MGCB00000000	1802103
Candidatus Rokubacteria bacterium RIFCSPLOWO2_02_FULL_68_19	RIFCSPLOWO2_02	Rokubacteria	3093383	67.12	19.24	211	3375	82176	SAMN04315991	MGCC00000000	1802104
Candidatus Rokubacteria bacterium RIFCSPLOWO2_02_FULL_71_18	RIFCSPLOWO2_02	Rokubacteria	1037131	68.31	17.84	146	1227	20387	SAMN04315936	MGCD00000000	1802105
Candidatus Rokubacteria bacterium RIFCSPLOWO2_02_FULL_72_37	RIFCSPLOWO2_02	Rokubacteria	2389371	71.78	36.95	204	2535	43999	SAMN04316005	MGCE00000000	1802106
Candidatus Rokubacteria bacterium RIFCSPLOWO2_02_FULL_73_56	RIFCSPLOWO2_02	Rokubacteria	4052341	73.37	56.44	189	4070	150999	SAMN04316002	MGCF00000000	1802107
Candidatus Rokubacteria bacterium RIFCSPLOWO2_12_FULL_69_21	RIFCSPLOWO2_12	Rokubacteria	2808976	68.05	21.58	756	3423	22047	SAMN04315885	MGCG00000000	1802108
Candidatus Rokubacteria bacterium RIFCSPLOWO2_12_FULL_71_19	RIFCSPLOWO2_12	Rokubacteria	3483560	70.79	17.76	377	3793	40449	SAMN04316200	MGCH00000000	1802109
Candidatus Rokubacteria bacterium RIFCSPLOWO2_12_FULL_71_22	RIFCSPLOWO2_12	Rokubacteria	3444169	71.4	21.57	327	3709	61300	SAMN04315780	MGCI00000000	1802110
Candidatus Rokubacteria bacterium RIFCSPLOWO2_12_FULL_73_47	RIFCSPLOWO2_12	Rokubacteria	4042889	73.42	46.91	215	4088	142730	SAMN04315832	MGCJ00000000	1802111
Candidatus Ryanbacteria bacterium RIFCSPHIGHO2_01_FULL_44_130	RIFCSPHIGHO2_01	Ryanbacteria	876838	44.12	127.62	15	939	130644	SAMN04314871	MHNJ00000000	1802113
Candidatus Ryanbacteria bacterium RIFCSPHIGHO2_01_FULL_45_22	RIFCSPHIGHO2_01	Ryanbacteria	1004695	44.68	20.68	23	1165	227617	SAMN04314872	MHNK00000000	1802114
Candidatus Ryanbacteria bacterium RIFCSPHIGHO2_01_FULL_48_27	RIFCSPHIGHO2_01	Ryanbacteria	1226028	48.29	28.85	39	1394	272340	SAMN04314909	MHNL00000000	1802115
Candidatus Ryanbacteria bacterium RIFCSPHIGHO2_01_FULL_48_80	RIFCSPHIGHO2_01	Ryanbacteria	497584	47.49	80.45	49	545	23576	SAMN04314997	MHNM00000000	1802116
Candidatus Ryanbacteria bacterium RIFCSPHIGHO2_01_45_13	RIFCSPHIGHO2_01	Ryanbacteria	968492	44.26	13.93	31	1050	177010	SAMN04313762	MHNI00000000	1802112
Candidatus Ryanbacteria bacterium RIFCSPHIGHO2_02_FULL_45_13b	RIFCSPHIGHO2_02	Ryanbacteria	840755	44.65	14.51	29	932	64407	SAMN04316142	MHNN00000000	1802117
Candidatus Ryanbacteria bacterium RIFCSPHIGHO2_02_FULL_45_17b	RIFCSPHIGHO2_02	Ryanbacteria	836986	44.55	16.53	15	935	220002	SAMN04316143	MHNO00000000	1802118
Candidatus Ryanbacteria bacterium RIFCSPHIGHO2_02_FULL_45_43	RIFCSPHIGHO2_02	Ryanbacteria	887467	44.14	43.01	17	959	107817	SAMN04315433	MHNP00000000	1802119
Candidatus Ryanbacteria bacterium RIFCSPHIGHO2_02_FULL_47_25	RIFCSPHIGHO2_02	Ryanbacteria	647689	47.24	25.39	50	736	35946	SAMN04315436	MHNQ00000000	1802120
Candidatus Ryanbacteria bacterium RIFCSPHIGHO2_02_FULL_48_12	RIFCSPHIGHO2_02	Ryanbacteria	990529	48.22	11.66	32	1141	110119	SAMN04315437	MHNR00000000	1802121
Candidatus Ryanbacteria bacterium RIFCSPHIGHO2_12_FULL_44_20	RIFCSPHIGHO2_12	Ryanbacteria	876185	44.11	19.79	16	940	109282	SAMN04315607	MHNS00000000	1802122
Candidatus Ryanbacteria bacterium RIFCSPHIGHO2_12_FULL_47_12b	RIFCSPHIGHO2_12	Ryanbacteria	689641	47	11.77	51	780	49349	SAMN04315678	MHNT00000000	1802123
Candidatus Ryanbacteria bacterium RIFCSPLOWO2_01_FULL_44_230	RIFCSPLOWO2_01	Ryanbacteria	892440	44.12	227.14	16	957	130831	SAMN04315170	MHNU00000000	1802124
Candidatus Ryanbacteria bacterium RIFCSPLOWO2_01_FULL_47_79	RIFCSPLOWO2_01	Ryanbacteria	549089	47.14	80.66	47	615	42526	SAMN04315182	MHNV00000000	1802125
Candidatus Ryanbacteria bacterium RIFCSPLOWO2_01_FULL_48_26	RIFCSPLOWO2_01	Ryanbacteria	783717	47.68	26.45	47	851	46361	SAMN04315278	MHNW00000000	1802126
Candidatus Ryanbacteria bacterium RIFCSPLOWO2_02_FULL_44_40	RIFCSPLOWO2_02	Ryanbacteria	881079	44.12	40.35	15	941	176837	SAMN04315950	MHNX00000000	1802127
Candidatus Ryanbacteria bacterium RIFCSPLOWO2_02_FULL_45_11c	RIFCSPLOWO2_02	Ryanbacteria	669974	44.44	11.26	55	807	33817	SAMN04315952	MHNY00000000	1802128
Candidatus Ryanbacteria bacterium RIFCSPLOWO2_02_FULL_47_14	RIFCSPLOWO2_02	Ryanbacteria	815215	46.73	13.52	43	918	60909	SAMN04316092	MHNZ00000000	1802129
Candidatus Ryanbacteria bacterium RIFCSPLOWO2_12_FULL_44_26	RIFCSPLOWO2_12	Ryanbacteria	890527	44.12	25.19	14	959	256686	SAMN04315773	MHOA00000000	1802130
Candidatus Ryanbacteria bacterium RIFCSPLOWO2_12_FULL_47_9c	RIFCSPLOWO2_12	Ryanbacteria	766425	46.88	9.25	56	871	47496	SAMN04315848	MHOB00000000	1802131
Candidatus Saccharibacteria bacterium RIFCSPHIGHO2_01_FULL_45_15	RIFCSPHIGHO2_01	Saccharibacteria	1220755	45.38	14.88	6	1307	1041121	SAMN04314860	MGCK00000000	1802132
Candidatus Saccharibacteria bacterium RIFCSPHIGHO2_01_FULL_46_30	RIFCSPHIGHO2_01	Saccharibacteria	1107611	45.83	30.02	3	1204	486604	SAMN04314944	MGCL00000000	1802133
Candidatus Saccharibacteria bacterium RIFCSPHIGHO2_01_FULL_48_12	RIFCSPHIGHO2_01	Saccharibacteria	447998	47.66	12.13	38	510	43529	SAMN04315037	MGCM00000000	1802134
Candidatus Saccharibacteria bacterium RIFCSPHIGHO2_01_FULL_49_21	RIFCSPHIGHO2_01	Saccharibacteria	509429	49.31	21.07	30	598	38086	SAMN04314861	MGCN00000000	1802135
Candidatus Saccharibacteria bacterium RIFCSPHIGHO2_02_FULL_46_12	RIFCSPHIGHO2_02	Saccharibacteria	1173572	45.31	11.1	30	1282	180635	SAMN04315392	MGCO00000000	1802136
Candidatus Saccharibacteria bacterium RIFCSPHIGHO2_02_FULL_47_12	RIFCSPHIGHO2_02	Saccharibacteria	661502	46.38	12.11	48	774	46058	SAMN04315467	MGCP00000000	1802137
Candidatus Saccharibacteria bacterium RIFCSPHIGHO2_12_FULL_41_12	RIFCSPHIGHO2_12	Saccharibacteria	856182	41.17	14.44	9	930	280162	SAMN04315689	MGCQ00000000	1802138
Candidatus Saccharibacteria bacterium RIFCSPHIGHO2_12_FULL_42_8	RIFCSPHIGHO2_12	Saccharibacteria	586511	41.51	7.79	61	704	22957	SAMN04315752	MGCR00000000	1802139
Candidatus Saccharibacteria bacterium RIFCSPHIGHO2_12_FULL_44_22	RIFCSPHIGHO2_12	Saccharibacteria	1231371	45.35	22.84	16	1322	270384	SAMN04315628	MGCS00000000	1802140
Candidatus Saccharibacteria bacterium RIFCSPHIGHO2_12_FULL_47_16	RIFCSPHIGHO2_12	Saccharibacteria	1027473	46.2	15.29	10	1121	334661	SAMN04315573	MGCT00000000	1802141
Candidatus Saccharibacteria bacterium RIFCSPHIGHO2_12_FULL_47_16b	RIFCSPHIGHO2_12	Saccharibacteria	793886	46.62	15.86	29	927	76804	SAMN04315753	MGCU00000000	1802142
Candidatus Saccharibacteria bacterium RIFCSPHIGHO2_12_FULL_47_17	RIFCSPHIGHO2_12	Saccharibacteria	768878	47.09	17.57	41	880	55339	SAMN04315657	MGCV00000000	1802143
Candidatus Saccharibacteria bacterium RIFCSPHIGHO2_12_FULL_48_21	RIFCSPHIGHO2_12	Saccharibacteria	532591	47.39	21.61	47	641	49966	SAMN04315690	MGCW00000000	1802144
Candidatus Saccharibacteria bacterium RIFCSPHIGHO2_12_FULL_49_19	RIFCSPHIGHO2_12	Saccharibacteria	687546	49.11	18.99	45	798	49449	SAMN04315601	MGCX00000000	1802145
Candidatus Saccharibacteria bacterium RIFCSPLOWO2_01_FULL_48_13	RIFCSPLOWO2_01	Saccharibacteria	469430	47.72	13.32	29	537	58641	SAMN04315221	MGCY00000000	1802146
Candidatus Saccharibacteria bacterium RIFCSPLOWO2_01_FULL_49_22	RIFCSPLOWO2_01	Saccharibacteria	664287	49.11	22.3	44	773	58607	SAMN04315316	MGCZ00000000	1802147
Candidatus Saccharibacteria bacterium RIFCSPLOWO2_02_FULL_46_7	RIFCSPLOWO2_02	Saccharibacteria	569472	45.48	7.39	76	753	14778	SAMN04316120	MGDA00000000	1802148
Candidatus Schekmanbacteria bacterium GWA2_38_11	GWA2	Schekmanbacteria	2110701	37.83	11.18	158	1992	46560	SAMN04314163	MGDB00000000	1817876
Candidatus Schekmanbacteria bacterium GWA2_38_9	GWA2	Schekmanbacteria	2493865	37.38	9.35	74	2411	119074	SAMN04314164	MGDC00000000	1817877
Candidatus Schekmanbacteria bacterium RBG_13_48_7	RBG_13	Schekmanbacteria	4677126	36.41	6.88	356	4237	72727	SAMN04314282	MGDD00000000	1817878
Candidatus Schekmanbacteria bacterium RBG_16_38_10	RBG_16	Schekmanbacteria	2265163	36.04	10.93	265	2294	39227	SAMN04313726	MGDE00000000	1817879
Candidatus Schekmanbacteria bacterium RBG_16_38_11	RBG_16	Schekmanbacteria	2000362	37.46	11.21	185	1875	36706	SAMN04314270	MGDF00000000	1817880
Candidatus Schekmanbacteria bacterium RIFCSPHIGHO2_02_FULL_38_11	RIFCSPHIGHO2_02	Schekmanbacteria	2625290	37.39	10.71	119	2581	86923	SAMN04315396	MGDG00000000	1817881
Candidatus Schekmanbacteria bacterium RIFCSPLOWO2_02_FULL_38_14	RIFCSPLOWO2_02	Schekmanbacteria	2681228	37.5	14.51	43	2526	264400	SAMN04315925	MGDH00000000	1817882
Candidatus Schekmanbacteria bacterium RIFCSPLOWO2_12_FULL_38_15	RIFCSPLOWO2_12	Schekmanbacteria	2746771	37.48	14.93	45	2611	299270	SAMN04315819	MGDI00000000	1817883
Candidatus Shapirobacteria bacterium RBG_13_44_7	RBG_13	Shapirobacteria	412519	41.48	1	33	506	37832	SAMN04316244	MGDJ00000000	1802149
Candidatus Shapirobacteria bacterium RIFOXYA1_FULL_39_17	RIFOXYA1	Shapirobacteria	599013	38.59	16.84	44	734	42564	SAMN04314316	MGDK00000000	1802150
Candidatus Shapirobacteria bacterium RIFOXYB1_FULL_38_38	RIFOXYB1	Shapirobacteria	664362	37.78	36.94	60	772	36565	SAMN04314488	MGDL00000000	1802151
Candidatus Shapirobacteria bacterium RIFOXYC1_FULL_38_24	RIFOXYC1	Shapirobacteria	703602	38.45	23.43	52	830	36612	SAMN04314531	MGDM00000000	1802152
Candidatus Shapirobacteria bacterium RIFOXYD1_FULL_38_32	RIFOXYD1	Shapirobacteria	734298	38.53	31.14	44	867	52377	SAMN04314727	MGDN00000000	1802153
Candidatus Spechtbacteria bacterium RIFCSPHIGHO2_01_FULL_38_11	RIFCSPHIGHO2_01	Spechtbacteria	604892	37.59	10.57	48	670	35857	SAMN04314881	MHOC00000000	1802157
Candidatus Spechtbacteria bacterium RIFCSPHIGHO2_01_FULL_43_30	RIFCSPHIGHO2_01	Spechtbacteria	836748	42.52	29.89	34	818	97291	SAMN04314980	MHOD00000000	1802158
Candidatus Spechtbacteria bacterium RIFCSPHIGHO2_02_FULL_43_15b	RIFCSPHIGHO2_02	Spechtbacteria	939072	42.45	14.67	34	922	103906	SAMN04315349	MHOE00000000	1802159
Candidatus Spechtbacteria bacterium RIFCSPHIGHO2_12_FULL_38_30	RIFCSPHIGHO2_12	Spechtbacteria	560281	37.89	30.68	22	616	102995	SAMN04315610	MHOF00000000	1802160
Candidatus Spechtbacteria bacterium RIFCSPLOWO2_01_FULL_38_20	RIFCSPLOWO2_01	Spechtbacteria	561287	37.88	19.69	40	638	39650	SAMN04315153	MHOG00000000	1802161
Candidatus Spechtbacteria bacterium RIFCSPLOWO2_01_FULL_43_12	RIFCSPLOWO2_01	Spechtbacteria	455394	42.94	13.15	20	497	90726	SAMN04315072	MHOH00000000	1802162
Candidatus Spechtbacteria bacterium RIFCSPLOWO2_01_FULL_46_10	RIFCSPLOWO2_01	Spechtbacteria	463299	45.36	9.74	40	511	27492	SAMN04315085	MHOI00000000	1802163
Candidatus Spechtbacteria bacterium RIFCSPLOWO2_02_FULL_38_8	RIFCSPLOWO2_02	Spechtbacteria	574458	37.07	8.2	48	642	29855	SAMN04315939	MHOJ00000000	1802164
Candidatus Spechtbacteria bacterium RIFCSPLOWO2_12_FULL_38_22	RIFCSPLOWO2_12	Spechtbacteria	623063	37.95	22.15	24	681	84630	SAMN04315782	MHOK00000000	1802165
Treponema sp. GWA1_62_8	GWA1	Spirochaetes	3785777	59.72	8.1	312	3857	44182	SAMN04313957	MIDK00000000	1802378
Spirochaetes bacterium GWB1_27_13	GWB1	Spirochaetes	4400620	26.82	12.49	273	3851	80840	SAMN04314119	MIAN00000000	1802173
Spirochaetes bacterium GWB1_36_13	GWB1	Spirochaetes	3041875	36.12	12.83	151	2932	106544	SAMN04313962	MIAO00000000	1802174
Spirochaetes bacterium GWB1_48_6	GWB1	Spirochaetes	1599556	47.25	6.39	113	1636	57979	SAMN04314117	MIAP00000000	1802175
Spirochaetes bacterium GWB1_59_5	GWB1	Spirochaetes	4959301	58.24	5.52	373	5585	85587	SAMN04313959	MIAQ00000000	1802176
Spirochaetes bacterium GWB1_60_80	GWB1	Spirochaetes	3601654	60.51	79.66	59	3033	377387	SAMN04313958	MIAR00000000	1802177
Spirochaetes bacterium GWB1_66_5	GWB1	Spirochaetes	2712060	65.31	5.18	295	3002	29112	SAMN04314185	MIAS00000000	1802178
Spirochaetes bacterium GWC1_27_15	GWC1	Spirochaetes	4469737	26.86	14.72	279	3896	95509	SAMN04313955	MIAT00000000	1802179
Spirochaetes bacterium GWC1_61_12	GWC1	Spirochaetes	3480697	60.39	12.2	113	3023	185092	SAMN04314125	MIAU00000000	1802180
Spirochaetes bacterium GWC2_52_13	GWC2	Spirochaetes	2979399	52.07	13.44	79	2834	112364	SAMN04313952	MIAV00000000	1802181
Spirochaetes bacterium GWD1_27_9	GWD1	Spirochaetes	4078932	26.94	9.78	267	3538	110980	SAMN04314207	MIAW00000000	1802182
Spirochaetes bacterium GWD1_61_31	GWD1	Spirochaetes	3594933	60.54	31.57	138	3012	365501	SAMN04314208	MIAX00000000	1802183
Spirochaetes bacterium GWE1_32_154	GWE1	Spirochaetes	4029052	31.53	165.33	43	3475	649992	SAMN04313951	MIAY00000000	1802184
Spirochaetes bacterium GWE1_60_18	GWE1	Spirochaetes	3618533	60.46	17.57	79	3030	270450	SAMN04313956	MIAZ00000000	1802185
Spirochaetes bacterium GWE2_31_10	GWE2	Spirochaetes	4119473	31.51	10.11	113	3593	574788	SAMN04313950	MIBA00000000	1802186
Spirochaetes bacterium GWF1_31_7	GWF1	Spirochaetes	4100791	31.48	7.06	89	3585	298654	SAMN04314136	MIBB00000000	1802187
Spirochaetes bacterium GWF1_41_5	GWF1	Spirochaetes	4202263	41.23	5.06	400	3510	52379	SAMN04314217	MIBC00000000	1802188
Spirochaetes bacterium GWF1_49_6	GWF1	Spirochaetes	2526093	48.49	5.87	199	2515	54216	SAMN04314135	MIBD00000000	1802189
Spirochaetes bacterium GWF1_51_8	GWF1	Spirochaetes	3543039	50.84	8.64	77	3343	191542	SAMN04313954	MIBE00000000	1802190
Spirochaetes bacterium GWF1_60_12	GWF1	Spirochaetes	3593023	60.46	12.17	67	3037	283302	SAMN04313953	MIBF00000000	1802191
Spirochaetes bacterium GWF2_52_7	GWF2	Spirochaetes	1474773	50.59	7.32	168	1599	35557	SAMN04314222	MIBG00000000	1802192
Spirochaetes bacterium RBG_13_51_14	RBG_13	Spirochaetes	3563195	51.05	13.08	84	3258	153479	SAMN04314297	MIBH00000000	1802193
Spirochaetes bacterium RBG_13_68_11	RBG_13	Spirochaetes	3289781	65.59	11.6	209	3500	61311	SAMN04314298	MIBI00000000	1802194
Spirochaetes bacterium RBG_16_49_21	RBG_16	Spirochaetes	3798817	50.31	22.27	83	3566	175028	SAMN04313740	MIBJ00000000	1802195
Spirochaetes bacterium RBG_16_67_19	RBG_16	Spirochaetes	3801751	65.61	18.25	245	3806	59465	SAMN04313720	MIBK00000000	1802196
Spirochaetes bacterium RIFOXYB1_FULL_32_8	RIFOXYB1	Spirochaetes	3887252	31.33	8.09	625	3781	68791	SAMN04314476	MIBL00000000	1802197
Spirochaetes bacterium RIFOXYC1_FULL_54_7	RIFOXYC1	Spirochaetes	3426446	54.39	6.98	444	3646	38104	SAMN04316185	MIBM00000000	1802198
Treponema sp. GWB1_62_6	GWB1	Spirochaetes	4532566	60.66	6.04	278	4397	95772	SAMN04314120	MIDL00000000	1802379
Treponema sp. GWC1_61_84	GWC1	Spirochaetes	4742496	61.23	83.19	158	4294	284815	SAMN04314122	MIDM00000000	1802380
Treponema sp. RIFOXYC1_FULL_61_9	RIFOXYC1	Spirochaetes	4405653	60.33	9.31	266	4212	110000	SAMN04314534	MIDN00000000	1802381
Candidatus Staskawiczbacteria bacterium RIFOXYA12_FULL_37_10	RIFOXYA12	Staskawiczbacteria	727491	36.67	10.5	41	832	119400	SAMN04314401	MHPG00000000	1802220
Candidatus Staskawiczbacteria bacterium RIFOXYA2_FULL_32_7	RIFOXYA2	Staskawiczbacteria	821629	31.6	7.37	76	898	38184	SAMN04314377	MHPH00000000	1802221
Candidatus Staskawiczbacteria bacterium RIFOXYB2_FULL_32_9	RIFOXYB2	Staskawiczbacteria	902102	31.58	9.31	55	992	40515	SAMN04314433	MHPL00000000	1802225
Candidatus Staskawiczbacteria bacterium RIFOXYB2_FULL_37_10	RIFOXYB2	Staskawiczbacteria	743406	36.61	10.25	23	849	83168	SAMN04314446	MHPM00000000	1802226
Candidatus Staskawiczbacteria bacterium RIFCSPHIGHO2_01_FULL_34_27	RIFCSPHIGHO2_01	Staskawiczbacteria	598313	33.91	27.18	24	690	81734	SAMN04314792	MHOL00000000	1802199
Candidatus Staskawiczbacteria bacterium RIFCSPHIGHO2_01_FULL_36_16	RIFCSPHIGHO2_01	Staskawiczbacteria	619117	36.15	15.78	55	733	31608	SAMN04314965	MHOM00000000	1802200
[truncated: 541 more rows]
