# Supplementary material for: Thousands of microbial genomes shed light on interconnected biogeochemical processes in an aquifer system
Source: Nat Commun. 2016 Oct 24;7:13219. doi: 10.1038/ncomms13219 (PMC5079060; doi:10.1038/ncomms13219)
Supplement: Supplementary Data 4 — Single Copy Gene (SCG) analysis and genome completion estimates for sediment and groundwater bacterial genomes. [file ncomms13219-s10.xlsx]

## Sheet: ST4 - Bacterial SCG
Supplementary Table 4 | Single Copy Gene (SCG) Analysis and Genome Completion Estimates for sediment and groundwater bacterial genomes.
Organism	Phylum	Genome completion estimate (%)	alanyl tRNA synthetase	aspartyl tRNA synthetase	gyrA	Histidyl tRNA synthetase	leucyl tRNA synthetase	Phenylalanyl tRNA synthetase alpha	Preprotein translocase subunit SecY	recA	ribosomal protein L11	ribosomal protein L13	ribosomal protein L14	ribosomal protein L15	ribosomal protein L16 L10E	ribosomal protein L17	ribosomal protein L18	ribosomal protein L19	ribosomal protein L2	ribosomal protein L20	ribosomal protein L21	ribosomal protein L22	ribosomal protein L23	ribosomal protein L24	ribosomal protein L27	ribosomal protein L3	ribosomal protein L4	ribosomal protein L5	ribosomal protein S10	ribosomal protein S11	ribosomal protein S12	ribosomal protein S13	ribosomal protein S15	ribosomal protein S16	ribosomal protein S17	ribosomal protein S19	ribosomal protein S2	ribosomal protein S20	ribosomal protein S3	ribosomal protein S4	ribosomal protein S5	ribosomal protein S7	ribosomal protein S8	ribosomal protein S9	Valyl tRNA synthetase
candidate division WWE3 bacterium RIFOXYD2_FULL_43_10	WWE3	95.3	1	1	1	1	1	1	1	1	1	1	1	1	1	1	1	1	1	1	1	1	1	0	1	1	1	1	1	1	1	1	1	1	1	1	1	1	1	1	1	1	1	1	0
candidate division WOR-1 bacterium RIFOXYD2_FULL_41_8	WOR-1	79.1	1	1	0	1	1	0	1	1	1	1	1	1	1	0	1	1	0	1	1	0	1	1	1	1	1	1	1	0	1	0	1	1	1	0	1	1	0	1	1	1	1	1	1
candidate division WOR-1 bacterium RIFOXYD2_FULL_36_8	WOR-1	74.4	1	1	3	0	1	1	0	1	1	0	1	1	1	0	1	1	1	1	1	1	1	1	0	1	0	1	1	0	1	0	1	1	1	1	1	0	1	0	1	1	1	0	1
Tenericutes bacterium RIFOXYD2_FULL_35_11	Tenericutes	99.9	1	1	1	1	1	1	1	1	1	1	1	1	1	1	1	1	1	1	1	1	1	1	1	1	1	1	1	1	1	1	1	1	1	1	1	1	1	1	1	1	1	1	1
Sulfurimonas sp. RIFOXYD2_FULL_37_8	Epsilonproteobacteria	95.3	1	1	1	1	1	1	1	1	1	1	1	0	1	1	1	1	1	1	1	1	0	1	1	1	1	1	1	1	1	1	1	1	1	1	1	1	1	1	1	1	1	1	1
Sulfurimonas sp. RIFOXYD2_FULL_34_21	Epsilonproteobacteria	97.7	1	1	1	1	1	1	1	1	1	1	1	1	1	1	1	1	1	1	1	1	0	1	1	1	1	1	1	1	1	1	1	1	1	1	1	1	1	1	1	1	1	1	1
Sulfuricurvum sp. RIFOXYD2_FULL_44_160	Epsilonproteobacteria	97.7	1	1	2	1	1	1	1	1	1	1	1	1	1	1	1	1	1	1	1	1	0	1	1	1	1	1	1	1	1	1	1	1	1	1	1	1	1	1	1	1	1	1	3
Sphingobacteriia bacterium RIFOXYD2_FULL_35_12	Bacteroidetes	97.7	1	1	1	1	1	1	1	1	1	1	1	1	1	1	1	1	1	1	1	1	1	1	1	1	1	1	0	1	1	1	1	1	1	1	1	1	1	1	1	1	1	1	1
Sideroxydans sp. RIFOXYD2_FULL_59_7	Betaproteobacteria	81.4	0	1	3	0	2	1	2	0	1	1	1	1	2	1	1	1	1	1	1	0	1	1	1	1	1	1	1	1	1	1	0	1	2	0	1	1	1	0	1	1	1	1	0
Planctomycetes bacterium RIFOXYD2_FULL_41_16	Planctomycetes	76.7	1	1	1	0	0	0	1	1	1	1	1	1	1	0	0	1	1	0	0	1	1	1	1	0	1	1	1	1	1	1	0	1	1	1	1	0	1	1	1	1	1	1	1
Candidatus Peribacteria bacterium RIFOXYD2_FULL_58_15	Peregrinibacteria	93	1	1	1	1	1	1	1	1	1	1	1	1	1	1	1	1	1	1	1	1	0	0	1	1	1	1	1	1	1	1	1	1	1	1	1	1	1	1	1	1	1	0	1
Candidatus Collierbacteria bacterium RIFOXYD2_FULL_45_13	Collierbacteria	99.9	1	1	1	1	1	1	1	1	1	1	1	1	1	1	1	1	1	1	1	1	1	1	1	1	1	1	1	1	1	1	1	1	1	1	1	1	1	1	1	1	1	1	1
Candidatus Zambryskibacteria bacterium RIFOXYD2_FULL_43_10	Zambryskibacteria	93	1	1	1	1	1	1	1	1	1	1	1	1	1	1	1	1	1	1	1	1	1	1	1	1	1	1	1	1	1	0	0	1	1	0	1	1	1	1	1	1	1	1	1
Candidatus Wolfebacteria bacterium RIFOXYD2_FULL_48_11	Wolfebacteria	97.7	1	1	2	2	1	1	1	1	1	1	1	1	1	1	1	1	0	1	1	1	1	1	1	1	1	1	1	1	1	1	1	1	1	1	1	1	1	1	1	1	1	1	1
Candidatus Vogelbacteria bacterium RIFOXYD2_FULL_44_9	Vogelbacteria	88.4	1	1	2	1	2	0	1	0	1	1	1	1	1	1	1	1	1	0	1	1	1	1	1	1	1	1	1	1	1	1	1	1	1	1	1	0	1	1	1	1	1	1	0
Candidatus Taylorbacteria bacterium RIFOXYD2_FULL_36_9	Taylorbacteria	86	1	2	1	2	1	1	1	1	0	1	1	1	1	1	1	1	1	1	1	1	1	1	1	1	1	1	1	1	0	1	0	1	1	0	1	0	1	1	1	0	1	1	1
Candidatus Staskawiczbacteria bacterium RIFOXYD2_FULL_37_9	Staskawiczbacteria	93	1	1	0	0	1	1	1	1	1	1	1	1	1	1	1	0	1	1	1	1	1	1	1	1	1	1	1	1	1	1	1	1	1	1	1	1	1	1	1	1	1	1	1
Candidatus Staskawiczbacteria bacterium RIFOXYD2_FULL_37_10	Staskawiczbacteria	97.7	2	1	1	1	1	1	1	1	1	1	1	1	1	1	1	1	1	1	1	1	1	1	1	1	1	1	1	1	1	1	1	1	1	0	1	1	1	1	1	1	1	1	1
Candidatus Nomurabacteria bacterium RIFOXYD2_FULL_42_12	Nomurabacteria	88.4	1	1	1	0	1	1	1	1	1	1	1	1	0	1	1	1	1	1	1	0	1	1	1	1	1	1	1	1	1	1	1	1	1	0	1	1	0	1	1	1	1	1	1
Candidatus Nomurabacteria bacterium RIFOXYD2_FULL_35_12	Nomurabacteria	93	1	1	1	0	1	1	1	1	1	1	1	1	1	1	1	1	0	1	1	1	1	1	1	1	1	1	1	1	1	1	0	1	1	1	1	1	1	1	1	1	1	1	1
Candidatus Magasanikbacteria bacterium RIFOXYD2_FULL_41_14	Magasanikbacteria	97.7	1	1	1	2	1	1	1	0	1	1	1	1	1	1	1	1	1	1	1	1	1	1	1	1	1	1	1	1	1	1	1	1	1	1	1	1	1	1	1	1	1	1	1
Candidatus Magasanikbacteria bacterium RIFOXYD2_FULL_39_9	Magasanikbacteria	97.7	2	1	1	1	1	1	1	1	1	1	1	1	1	1	1	1	1	1	1	1	1	1	1	1	1	1	1	1	1	1	0	1	1	1	1	1	1	1	1	1	1	1	1
Candidatus Magasanikbacteria bacterium RIFOXYD2_FULL_36_9	Magasanikbacteria	88.4	1	1	1	1	1	1	0	1	0	1	1	0	1	1	1	1	1	1	1	1	1	0	1	1	1	0	1	1	1	1	1	1	1	1	1	1	1	1	1	1	1	1	1
Candidatus Komeilibacteria bacterium RIFOXYD2_FULL_37_8	Komeilibacteria	76.7	0	1	1	1	0	0	1	0	1	1	0	1	1	1	1	1	1	0	1	1	1	1	1	1	1	1	1	1	1	1	0	0	1	1	0	1	1	1	1	1	1	1	0
Candidatus Jacksonbacteria bacterium RIFOXYD2_FULL_43_21	Jacksonbacteria	99.9	1	1	1	1	1	1	1	1	1	1	1	1	1	1	1	1	1	1	1	1	1	1	1	1	1	1	1	1	1	1	1	1	1	1	1	1	1	1	1	1	1	1	1
Candidatus Falkowbacteria bacterium RIFOXYD2_FULL_39_16	Falkowbacteria	99.9	1	1	1	1	1	1	1	1	1	1	1	1	1	1	1	1	1	1	1	1	1	1	1	1	1	1	1	1	1	1	1	1	1	1	1	1	1	1	1	1	1	1	1
Candidatus Falkowbacteria bacterium RIFOXYD2_FULL_35_9	Falkowbacteria	97.7	1	1	1	4	1	1	1	1	1	1	1	1	1	1	1	0	1	1	1	1	1	1	1	1	1	1	1	1	1	1	1	1	1	1	1	1	1	1	1	1	1	1	1
Candidatus Falkowbacteria bacterium RIFOXYD2_FULL_34_120	Falkowbacteria	99.9	1	1	1	1	1	1	1	1	1	1	1	1	1	1	1	1	1	1	1	1	1	1	1	1	1	1	1	1	1	1	1	1	1	1	1	1	1	1	1	1	1	1	1
Parcubacteria group bacterium RIFOXYD2_FULL_52_8	-	88.4	2	1	2	1	1	0	1	1	1	1	1	1	1	1	1	1	1	1	1	1	1	1	1	1	1	1	1	1	1	1	0	0	1	1	1	0	1	1	1	0	1	1	2
Candidatus Lambdaproteobacteria bacterium RIFOXYD2_FULL_56_26	Lambdaproteobacteria	99.9	1	1	1	1	1	1	1	1	1	1	1	1	1	1	1	1	1	1	1	1	1	1	1	1	1	1	1	1	1	1	1	1	1	1	1	1	1	1	1	1	1	1	1
Candidatus Lambdaproteobacteria bacterium RIFOXYD2_FULL_50_16	Lambdaproteobacteria	99.9	1	1	1	1	1	1	1	1	1	1	1	1	1	1	1	1	1	1	1	1	1	1	1	1	1	1	1	1	1	1	1	1	1	1	1	1	1	1	1	1	1	1	1
Gallionellales bacterium RIFOXYD2_FULL_52_7	Betaproteobacteria	76.7	1	1	2	0	1	0	2	1	1	1	1	1	1	1	1	0	1	1	1	0	1	1	1	0	1	1	0	0	1	0	0	1	1	1	1	1	1	1	1	1	1	0	2
Candidatus Firestonebacteria bacterium RIFOXYD2_FULL_39_29	Firestonebacteria	97.7	1	1	1	1	1	1	1	1	1	1	1	1	1	1	1	1	1	1	1	1	1	1	1	1	1	1	1	1	1	1	1	1	1	1	1	0	1	1	1	1	1	1	1
Elusimicrobia bacterium RIFOXYD2_FULL_34_30	Elusimicrobia	97.7	1	1	1	1	1	1	1	1	1	1	1	1	1	1	1	1	1	1	1	1	1	1	1	1	1	1	1	1	1	1	1	1	1	1	1	1	1	1	1	1	1	1	0
Elusimicrobia bacterium RIFOXYD2_FULL_34_15	Elusimicrobia	99.9	1	1	1	1	1	1	1	1	1	1	1	1	1	1	1	1	1	1	1	1	1	1	1	1	1	1	1	1	1	1	1	1	1	1	1	1	1	1	1	1	1	1	1
Deltaproteobacteria bacterium RIFOXYD2_FULL_66_9	Deltaproteobacteria	74.4	3	1	1	2	2	0	1	1	1	0	1	1	1	0	1	0	1	1	1	1	1	1	1	1	1	1	1	0	0	1	1	0	0	1	1	0	1	1	1	0	1	0	1
Burkholderiales bacterium RIFOXYD2_FULL_59_8	Betaproteobacteria	93	2	0	2	1	0	1	1	1	1	1	1	1	1	1	1	1	1	1	1	1	1	1	1	1	1	1	1	1	1	1	1	1	1	1	2	0	1	1	1	1	1	1	1
Tenericutes bacterium RIFOXYD12_FULL_36_9	Tenericutes	99.9	1	1	1	1	1	1	1	1	1	1	1	1	1	1	1	1	1	1	1	1	1	1	1	1	1	1	1	1	1	1	1	1	1	1	1	1	1	1	1	1	1	1	2
Sulfurimonas sp. RIFOXYD12_FULL_36_11	Epsilonproteobacteria	88.4	1	1	1	1	1	1	1	0	1	1	1	1	1	1	1	0	1	1	1	1	0	1	1	1	1	1	1	0	1	0	1	1	1	1	1	1	1	1	1	1	1	1	1
Sulfurimonas sp. RIFOXYD12_FULL_33_39	Epsilonproteobacteria	97.7	1	1	1	1	1	1	1	1	1	1	1	1	1	1	1	1	1	1	1	1	0	1	1	1	1	1	1	1	1	1	1	1	1	1	1	1	1	1	1	1	1	1	1
Sulfuricurvum sp. RIFOXYD12_FULL_44_77	Epsilonproteobacteria	93	1	1	2	1	1	1	1	1	1	1	1	1	1	1	1	1	1	1	1	1	0	1	0	1	1	1	1	1	1	1	1	1	0	1	1	1	1	1	1	1	1	1	1
Candidatus Raymondbacteria bacterium RIFOXYD12_FULL_49_13	Raymondbacteria	97.7	1	3	1	1	1	1	1	1	1	1	1	1	1	1	1	1	1	1	1	1	1	1	1	1	1	0	1	1	1	1	1	1	1	1	1	1	1	1	1	1	1	1	1
Planctomycetes bacterium RIFOXYD12_FULL_42_12	Planctomycetes	72.1	1	0	0	1	1	1	1	0	1	0	1	1	1	1	0	0	1	0	0	1	1	0	0	1	1	1	0	1	1	1	0	1	1	2	1	1	1	1	1	0	1	0	1
Candidatus Wolfebacteria bacterium RIFOXYD12_FULL_48_21	Wolfebacteria	99.9	1	1	1	2	1	1	1	1	1	1	1	1	1	1	1	1	1	1	1	1	1	1	1	1	1	1	1	1	1	1	1	1	1	1	1	1	1	1	1	1	1	1	1
Candidatus Staskawiczbacteria bacterium RIFOXYD12_FULL_37_10	Staskawiczbacteria	95.3	1	1	1	1	0	1	1	1	1	1	1	1	2	1	1	1	1	1	1	1	1	1	1	1	1	1	1	1	1	1	1	1	1	1	1	1	1	0	1	1	1	1	1
Candidatus Magasanikbacteria bacterium RIFOXYD12_FULL_33_17	Magasanikbacteria	95.3	2	1	1	1	1	1	1	1	1	1	1	1	1	1	1	1	1	1	1	1	1	1	0	1	1	1	1	1	1	1	1	1	1	1	1	0	1	1	1	1	1	1	4
Candidatus Falkowbacteria bacterium RIFOXYD12_FULL_34_57	Falkowbacteria	99.9	1	1	1	1	1	1	1	1	1	1	1	1	1	1	1	1	1	1	1	1	1	1	1	1	1	1	1	1	1	1	1	1	1	1	1	1	1	1	1	1	1	1	1
Candidatus Lambdaproteobacteria bacterium RIFOXYD12_FULL_49_8	Lambdaproteobacteria	74.4	0	0	2	1	2	0	1	0	1	1	1	1	1	1	1	0	1	1	0	1	1	1	0	1	1	1	1	1	0	1	0	0	1	1	1	0	1	1	1	1	1	1	2
Ignavibacteria bacterium RIFOXYD12_FULL_36_8	Ignavibacteria	99.9	1	1	1	1	1	1	1	1	1	1	1	1	1	1	1	1	1	1	1	1	1	1	1	1	1	1	1	1	1	1	1	1	1	1	1	1	1	1	1	1	1	1	1
Gammaproteobacteria bacterium RIFOXYD12_FULL_61_37	Gammaproteobacteria	99.9	1	1	1	1	1	1	1	1	1	1	1	1	1	1	1	1	1	1	1	1	1	1	1	1	1	1	1	1	1	1	1	1	1	1	1	1	1	1	1	1	1	1	1
Gallionellales bacterium RIFOXYD12_FULL_53_10	Betaproteobacteria	90.7	1	1	2	1	1	1	1	1	1	1	1	1	1	1	1	1	1	1	1	1	1	1	1	1	1	1	1	0	1	1	0	1	1	1	0	1	1	0	1	1	1	1	2
Elusimicrobia bacterium RIFOXYD12_FULL_66_9	Elusimicrobia	95.3	1	1	1	1	1	1	1	1	1	1	1	1	1	1	0	1	1	1	1	1	1	1	1	1	1	1	1	1	1	1	0	1	1	1	1	1	1	1	1	1	1	1	2
Candidatus Edwardsbacteria bacterium RIFOXYD12_FULL_50_11	Edwardsbacteria	99.9	1	1	1	1	1	1	1	1	1	1	1	1	1	1	1	1	1	1	1	1	1	1	1	1	1	1	1	1	1	1	1	1	1	1	1	1	1	1	1	1	1	1	1
Deltaproteobacteria bacterium RIFOXYD12_FULL_57_12	Deltaproteobacteria	79.1	1	1	1	1	1	1	1	1	0	1	0	1	1	1	1	1	1	1	1	1	1	1	1	1	1	1	1	1	0	0	1	1	0	0	1	1	1	1	0	0	1	1	0
Deltaproteobacteria bacterium RIFOXYD12_FULL_56_24	Deltaproteobacteria	93	1	1	1	1	1	1	1	1	1	1	0	1	1	1	1	1	1	1	1	1	1	1	1	1	1	1	1	1	1	0	1	1	1	1	1	1	1	1	0	1	1	1	1
Deltaproteobacteria bacterium RIFOXYD12_FULL_55_16	Deltaproteobacteria	83.7	1	1	1	1	1	1	1	1	0	1	1	1	1	1	1	1	1	1	1	1	1	1	1	1	1	1	1	1	0	0	0	1	1	1	1	1	1	1	0	0	1	1	0
Deltaproteobacteria bacterium RIFOXYD12_FULL_53_23	Deltaproteobacteria	79.1	0	1	1	1	1	1	1	1	1	0	0	1	1	1	1	1	1	1	0	1	1	1	0	1	1	1	1	1	1	1	0	1	1	1	0	1	1	1	0	1	1	0	1
Deltaproteobacteria bacterium RIFOXYD12_FULL_50_9	Deltaproteobacteria	90.7	2	0	1	0	2	1	1	1	1	1	1	1	1	1	1	1	1	1	0	1	1	1	0	1	1	1	1	1	1	1	1	1	1	1	1	1	1	1	1	1	1	1	3
Chloroflexi bacterium RIFOXYD12_FULL_57_15	Chloroflexi	81.4	0	0	3	0	1	2	1	1	1	1	1	1	1	1	1	0	1	0	0	0	0	1	1	1	1	1	1	1	1	1	1	1	1	1	1	1	1	1	1	1	1	1	1
Burkholderiales bacterium RIFOXYD12_FULL_59_19	Betaproteobacteria	97.7	1	1	1	1	1	1	1	1	1	1	1	1	1	1	1	1	1	1	1	1	1	1	1	1	1	1	1	1	1	1	1	1	1	1	1	1	1	1	1	1	1	1	0
Bdellovibrionales bacterium RIFOXYD12_FULL_39_22	Deltaproteobacteria	99.9	1	1	1	1	1	1	1	1	1	1	1	1	1	1	1	1	1	1	1	1	1	1	1	1	1	1	1	1	1	1	1	1	1	1	1	1	1	1	1	1	1	1	1
Alphaproteobacteria bacterium RIFOXYD12_FULL_60_8	Alphaproteobacteria	90.7	3	1	1	1	2	1	1	1	1	1	1	1	1	1	0	1	2	1	2	1	1	1	1	1	1	1	1	1	1	1	0	1	1	1	1	1	1	0	1	1	1	0	1
Xanthomonadales bacterium RIFOXYD1_FULL_69_11	Gammaproteobacteria	97.7	1	1	1	1	2	1	1	1	1	1	1	1	1	1	1	1	1	1	1	1	1	1	1	1	1	1	1	1	1	1	1	1	1	1	1	1	1	1	1	1	1	0	1
candidate division WWE3 bacterium RIFOXYD1_FULL_43_17	WWE3	99.9	1	1	1	1	1	1	2	1	1	1	1	1	1	1	1	1	1	1	1	1	1	1	1	1	1	1	1	1	1	1	1	1	1	1	1	1	1	1	1	1	1	1	1
candidate division WWE3 bacterium RIFOXYD1_FULL_42_24	WWE3	83.7	1	0	1	1	1	1	1	0	0	0	1	1	1	0	1	1	1	1	1	1	1	1	1	1	1	1	1	1	1	1	0	1	1	1	1	1	1	1	1	1	1	0	1
candidate division WWE3 bacterium RIFOXYD1_FULL_40_11	WWE3	99.9	1	1	1	1	1	1	1	1	1	1	1	1	1	1	1	1	1	1	1	1	1	1	1	1	1	1	1	1	1	1	1	1	1	1	1	1	1	1	1	1	1	1	1
candidate division WWE3 bacterium RIFOXYD1_FULL_39_9	WWE3	97.7	1	1	1	1	1	1	1	1	1	1	1	1	1	1	1	1	1	1	1	1	1	1	1	1	1	1	1	1	1	1	1	1	1	1	1	0	1	1	1	1	1	1	1
candidate division WS6 bacterium RIFOXYD1_FULL_33_8	Dojkabacteria	90.7	1	1	1	1	1	1	1	2	1	1	1	1	1	0	1	1	1	1	1	1	1	1	1	1	1	1	1	1	0	1	1	0	1	1	1	1	1	1	1	0	1	1	2
Candidatus Peribacteria bacterium RIFOXYD1_FULL_54_13	Peregrinibacteria	95.3	1	1	1	1	1	1	1	1	1	1	1	1	1	1	1	1	1	1	0	1	1	1	1	1	1	1	1	1	1	1	1	1	1	1	1	1	1	1	1	1	1	1	0
Candidatus Woesebacteria bacterium RIFOXYD1_FULL_46_19	Woesebacteria	90.7	1	1	1	1	1	1	1	1	1	1	1	1	1	1	1	1	1	1	0	1	1	1	0	1	1	1	1	1	1	1	1	1	1	1	1	0	1	1	1	1	1	1	0
Candidatus Woesebacteria bacterium RIFOXYD1_FULL_43_18	Woesebacteria	93	1	1	1	1	1	0	1	1	1	1	1	1	1	1	1	1	1	0	1	1	1	1	1	1	1	1	1	1	1	1	1	0	1	1	1	1	1	1	1	1	1	1	1
Candidatus Woesebacteria bacterium RIFOXYD1_FULL_41_28	Woesebacteria	95.3	1	1	0	0	1	1	1	1	1	1	1	1	1	1	1	1	1	1	1	1	1	1	1	1	1	1	1	1	1	1	1	1	1	1	1	1	1	1	1	1	1	1	1
Candidatus Woesebacteria bacterium RIFOXYD1_FULL_40_21	Woesebacteria	88.4	1	1	1	0	1	0	2	0	1	1	1	1	1	1	1	1	1	0	1	1	1	1	1	1	1	1	1	1	1	1	1	0	1	1	1	1	1	1	1	1	1	1	1
Candidatus Woesebacteria bacterium RIFOXYD1_FULL_33_11	Woesebacteria	97.7	2	1	1	1	1	1	1	1	1	1	1	1	1	1	1	1	1	1	1	1	1	1	1	1	1	1	1	1	1	1	1	1	1	1	1	1	1	1	1	1	1	1	0
Candidatus Woesebacteria bacterium RIFOXYD1_FULL_31_53	Woesebacteria	99.9	1	1	1	1	1	1	1	1	1	1	1	1	1	1	1	1	1	1	1	1	1	1	1	1	1	1	1	1	1	1	1	1	1	1	1	1	1	1	1	1	1	1	1
Candidatus Shapirobacteria bacterium RIFOXYD1_FULL_38_32	Shapirobacteria	97.7	1	1	1	1	2	1	1	1	1	1	1	1	1	1	1	1	1	1	1	1	1	1	1	1	0	1	1	1	1	1	1	1	1	1	1	1	1	1	1	1	1	1	1
Candidatus Roizmanbacteria bacterium RIFOXYD1_FULL_41_24	Roizmanbacteria	97.7	1	1	1	1	1	1	1	1	1	1	1	1	1	0	1	1	1	1	1	1	1	1	1	1	1	1	1	1	1	1	1	1	1	1	1	1	1	1	1	1	1	1	1
Candidatus Roizmanbacteria bacterium RIFOXYD1_FULL_38_12	Roizmanbacteria	99.9	1	1	1	1	1	1	1	1	1	1	1	0	1	1	1	1	1	1	1	1	1	1	1	1	1	1	1	1	1	1	1	1	1	1	1	1	1	1	1	1	1	1	1
Candidatus Pacebacteria bacterium RIFOXYD1_FULL_39_27	Pacebacteria	95.3	1	1	1	1	1	1	1	1	1	1	1	1	1	1	1	1	1	1	1	1	1	1	1	1	1	1	1	1	1	1	1	1	0	1	1	0	1	1	1	1	1	1	1
Candidatus Levybacteria bacterium RIFOXYD1_FULL_40_21	Levybacteria	97.7	1	1	1	1	0	1	1	1	1	1	1	1	1	1	1	1	1	1	1	1	1	1	1	1	1	1	1	1	1	1	1	1	1	1	1	1	1	1	1	1	1	1	1
Candidatus Daviesbacteria bacterium RIFOXYD1_FULL_41_10	Daviesbacteria	86	1	1	2	0	2	1	1	1	1	1	1	1	1	1	1	1	1	1	0	1	0	1	1	0	0	1	0	1	1	1	1	1	1	1	1	1	1	1	1	1	1	1	2
Candidatus Curtissbacteria bacterium RIFOXYD1_FULL_41_36	Curtissbacteria	99.9	1	1	1	1	1	1	1	1	1	1	1	1	1	1	1	1	1	1	1	1	1	1	1	1	1	1	1	1	1	1	1	1	1	1	1	1	1	1	1	1	1	1	1
Candidatus Collierbacteria bacterium RIFOXYD1_FULL_46_26	Collierbacteria	95.3	1	1	1	0	2	1	1	1	1	1	1	1	1	1	1	1	1	1	1	1	1	1	1	1	1	1	1	1	1	1	1	1	1	1	1	0	1	1	1	1	1	1	1
Candidatus Collierbacteria bacterium RIFOXYD1_FULL_40_9	Collierbacteria	86	0	1	1	2	1	1	1	1	0	1	1	1	1	0	1	1	1	1	1	1	1	1	1	1	1	1	1	0	1	0	1	1	1	1	1	1	2	0	1	1	1	1	1
Candidatus Beckwithbacteria bacterium RIFOXYD1_FULL_50_11	Beckwithbacteria	95.3	1	1	1	1	1	1	1	1	1	1	1	1	1	1	1	1	1	1	0	1	1	1	1	2	1	1	1	1	0	1	1	1	1	1	1	1	1	1	1	1	1	1	1
Candidatus Amesbacteria bacterium RIFOXYD1_FULL_47_9	Amesbacteria	86	1	1	1	2	0	1	1	1	1	1	1	1	1	1	1	1	1	1	1	1	0	1	1	1	1	1	1	0	1	1	1	0	1	1	0	1	1	1	1	1	1	0	2
Candidatus Zambryskibacteria bacterium RIFOXYD1_FULL_40_13	Zambryskibacteria	95.3	1	1	1	1	0	1	1	1	1	1	1	1	1	1	1	1	1	1	1	1	1	1	1	1	1	1	1	0	1	1	1	1	1	1	1	1	1	1	1	1	1	1	1
Candidatus Zambryskibacteria bacterium RIFOXYD1_FULL_39_35	Zambryskibacteria	97.7	1	1	1	2	2	1	1	1	1	1	1	1	1	1	1	1	1	1	0	1	1	1	1	1	1	1	1	1	1	1	1	1	1	1	1	1	1	1	1	1	1	1	1
Candidatus Yonathbacteria bacterium RIFOXYD1_FULL_52_36	Yonathbacteria	90.7	1	1	1	1	2	1	1	0	0	1	1	1	1	1	1	1	1	1	0	1	1	1	1	1	1	1	1	1	1	1	1	1	1	1	1	1	1	1	1	1	1	1	0
Candidatus Yanofskybacteria bacterium RIFOXYD1_FULL_44_17	Yanofskybacteria	95.3	1	1	1	1	1	1	1	1	1	1	1	1	1	1	1	1	1	0	1	1	1	1	1	1	1	1	1	1	1	1	1	1	1	1	1	1	1	1	1	1	1	1	0
Candidatus Yanofskybacteria bacterium RIFOXYD1_FULL_42_10	Yanofskybacteria	93	1	1	1	1	1	1	2	1	1	1	1	1	1	1	1	1	1	0	1	1	1	1	1	1	1	1	1	1	1	1	1	0	1	1	1	1	1	1	1	1	1	1	0
Candidatus Wolfebacteria bacterium RIFOXYD1_FULL_48_65	Wolfebacteria	95.3	1	1	1	2	1	1	1	1	1	1	1	1	1	1	1	1	1	1	1	1	1	1	1	1	1	1	1	1	1	1	1	1	1	1	1	0	1	1	1	1	1	1	0
Candidatus Wildermuthbacteria bacterium RIFOXYD1_FULL_50_12	Wildermuthbacteria	99.9	1	1	1	1	1	1	1	1	1	1	1	1	1	1	1	1	1	1	1	1	1	1	1	1	1	1	1	1	1	1	1	1	1	1	1	1	1	1	1	1	1	1	1
Candidatus Vogelbacteria bacterium RIFOXYD1_FULL_51_18	Vogelbacteria	95.3	1	1	1	1	1	0	1	1	1	1	1	1	1	1	1	0	1	1	1	1	1	1	1	1	1	1	1	1	1	1	1	1	1	1	1	1	1	1	1	1	1	1	1
Candidatus Vogelbacteria bacterium RIFOXYD1_FULL_46_19	Vogelbacteria	97.7	2	1	1	1	1	1	1	1	1	1	1	1	1	1	1	1	1	1	1	1	0	1	1	1	1	1	1	1	1	1	1	1	1	1	1	1	1	1	1	1	1	1	1
Candidatus Vogelbacteria bacterium RIFOXYD1_FULL_44_32	Vogelbacteria	99.9	1	1	1	1	1	1	1	1	1	1	1	1	1	1	1	1	1	1	1	1	1	1	1	1	1	1	1	1	1	1	1	1	1	1	1	1	1	1	1	1	1	1	1
Candidatus Vogelbacteria bacterium RIFOXYD1_FULL_42_15	Vogelbacteria	83.7	1	1	0	1	1	1	1	1	1	1	1	1	1	1	1	0	1	0	0	1	1	1	1	1	1	1	1	1	1	1	0	1	1	1	1	0	1	1	1	1	1	1	0
Candidatus Veblenbacteria bacterium RIFOXYD1_FULL_43_11	Veblenbacteria	93	2	1	1	1	2	0	1	1	1	1	1	1	1	1	1	0	1	1	1	1	1	1	1	1	0	1	1	1	1	1	1	1	1	1	1	1	1	1	1	1	1	1	1
Candidatus Staskawiczbacteria bacterium RIFOXYD1_FULL_39_28	Staskawiczbacteria	86	1	1	1	1	1	1	1	1	1	0	1	1	1	0	1	1	1	1	1	1	1	1	1	1	1	1	1	0	1	0	1	1	1	1	1	1	1	0	1	1	1	0	1
Candidatus Staskawiczbacteria bacterium RIFOXYD1_FULL_37_73	Staskawiczbacteria	99.9	1	1	1	1	1	1	1	1	1	1	1	1	1	1	1	1	1	1	1	1	1	1	1	1	1	1	1	1	1	1	1	1	1	1	1	1	1	1	1	1	1	1	1
Candidatus Staskawiczbacteria bacterium RIFOXYD1_FULL_37_110	Staskawiczbacteria	97.7	1	1	1	0	1	1	1	1	1	1	1	1	1	2	1	1	1	1	1	1	1	1	1	1	1	1	1	1	1	1	1	1	1	1	1	1	1	1	1	1	1	1	1
Candidatus Staskawiczbacteria bacterium RIFOXYD1_FULL_32_13	Staskawiczbacteria	97.7	1	1	1	1	1	1	1	1	0	1	1	1	1	1	1	1	1	1	1	1	1	1	1	1	1	1	1	1	1	1	1	1	1	1	1	1	1	1	1	1	1	1	1
Candidatus Nomurabacteria bacterium RIFOXYD1_FULL_42_14	Nomurabacteria	97.7	1	2	1	0	1	1	1	1	1	1	1	1	1	1	1	1	1	1	1	1	1	1	1	1	1	1	1	1	1	1	1	1	1	1	1	1	1	1	1	1	1	1	2
Candidatus Nomurabacteria bacterium RIFOXYD1_FULL_39_12	Nomurabacteria	88.4	1	1	1	0	1	0	1	1	1	1	1	1	1	1	1	0	1	1	1	1	1	1	1	1	1	1	1	1	0	1	1	1	1	1	1	1	1	1	1	0	1	1	1
Candidatus Nomurabacteria bacterium RIFOXYD1_FULL_36_19	Nomurabacteria	97.7	1	1	1	0	1	3	1	1	1	1	1	1	1	1	1	1	1	1	1	1	1	1	1	1	1	1	1	1	1	1	1	1	1	1	1	1	1	1	1	1	1	1	1
Candidatus Nealsonbacteria bacterium RIFOXYD1_FULL_39_11	Nealsonbacteria	99.9	2	2	1	1	1	1	1	1	1	1	1	1	1	1	1	1	1	1	1	1	1	1	1	1	1	1	1	1	1	1	1	1	1	1	1	1	1	1	1	1	1	1	1
Candidatus Moranbacteria bacterium RIFOXYD1_FULL_44_9	Moranbacteria	90.7	1	1	2	1	0	1	1	1	0	1	1	1	1	1	1	1	1	1	1	1	1	1	0	1	1	1	1	1	0	1	1	1	1	1	1	1	1	1	1	1	1	1	1
Candidatus Moranbacteria bacterium RIFOXYD1_FULL_44_12	Moranbacteria	99.9	1	1	2	1	1	1	1	1	1	1	1	1	1	1	1	1	1	1	1	1	1	1	1	1	1	1	1	1	1	1	1	1	1	1	1	1	1	1	1	1	1	1	1
Candidatus Magasanikbacteria bacterium RIFOXYD1_FULL_40_23	Magasanikbacteria	99.9	1	1	1	1	1	1	1	1	1	1	1	1	1	1	1	1	1	1	1	1	1	1	1	1	1	1	1	1	1	1	1	1	1	1	1	1	1	1	1	1	1	1	1
Candidatus Liptonbacteria bacterium RIFOXYD1_FULL_36_11	Liptonbacteria	97.7	1	1	1	1	0	1	1	1	1	1	1	1	1	1	1	1	1	1	1	1	1	1	1	1	1	1	1	1	1	1	1	1	1	1	1	1	1	1	1	1	1	1	1
Candidatus Komeilibacteria bacterium RIFOXYD1_FULL_37_29	Komeilibacteria	99.9	1	1	1	1	1	1	1	1	1	1	1	1	1	1	1	1	1	1	1	1	1	1	1	1	1	1	1	1	1	1	1	1	1	1	1	1	1	1	1	1	1	1	1
Candidatus Kaiserbacteria bacterium RIFOXYD1_FULL_47_14	Kaiserbacteria	93	1	1	1	1	1	1	1	1	1	1	1	1	1	1	1	1	0	1	1	1	0	1	1	1	0	1	1	1	1	1	1	1	1	1	1	1	1	1	1	1	1	1	1
Candidatus Kaiserbacteria bacterium RIFOXYD1_FULL_42_15	Kaiserbacteria	76.7	1	1	1	2	1	1	1	1	1	1	0	1	0	1	1	1	1	1	0	0	0	0	1	1	1	0	1	1	1	1	1	1	0	0	1	1	0	1	1	1	1	1	1
Candidatus Harrisonbacteria bacterium RIFOXYD1_FULL_40_9	Harrisonbacteria	93	1	1	1	0	1	1	1	1	1	0	1	1	1	1	1	1	1	1	1	1	1	1	1	2	1	1	1	1	1	0	1	1	2	1	1	1	1	1	1	1	1	1	1
Candidatus Giovannonibacteria bacterium RIFOXYD1_FULL_48_21	Giovannonibacteria	99.9	1	1	1	1	1	1	1	1	1	1	1	1	1	1	1	1	1	1	1	1	1	1	1	1	1	1	1	1	1	1	1	1	1	1	1	1	1	1	1	1	1	1	1
Candidatus Brennerbacteria bacterium RIFOXYD1_FULL_41_16	Brennerbacteria	99.9	1	1	1	1	1	1	1	1	1	1	1	1	1	1	1	1	1	1	1	1	1	1	1	1	1	1	1	1	1	1	1	1	1	1	1	1	1	1	1	1	1	1	1
Candidatus Azambacteria bacterium RIFOXYD1_FULL_44_10	Azambacteria_ii	81.4	1	0	2	1	1	0	1	0	1	1	1	1	1	1	1	1	1	1	0	1	1	1	1	0	1	1	0	1	0	1	1	1	1	1	1	1	1	1	1	0	1	1	2
Candidatus Azambacteria bacterium RIFOXYD1_FULL_42_38	Azambacteria_ii	99.9	1	1	1	2	1	1	1	1	1	1	1	1	1	1	1	1	1	1	1	1	1	1	1	1	1	1	1	1	1	1	1	1	1	1	1	1	1	1	1	1	1	1	1
Candidatus Azambacteria bacterium RIFOXYD1_FULL_42_11	Azambacteria_ii	93	1	2	1	1	0	1	1	1	1	1	1	1	1	1	1	0	1	1	1	1	1	1	1	1	1	1	1	1	1	1	1	1	1	1	2	0	1	1	1	1	1	1	1
Candidatus Adlerbacteria bacterium RIFOXYD1_FULL_48_8	Adlerbacteria	97.7	0	2	1	1	1	1	1	1	1	1	1	1	1	1	1	1	1	1	1	1	1	1	1	1	1	1	1	1	1	1	1	1	1	1	1	1	1	1	1	1	1	1	1
Candidatus Lambdaproteobacteria bacterium RIFOXYD1_FULL_56_27	Lambdaproteobacteria	99.9	1	1	1	1	1	1	1	1	1	1	1	1	1	1	1	1	1	1	1	1	1	1	1	1	1	1	1	1	1	1	1	1	1	1	1	1	1	1	1	1	1	1	1
Hydrogenophilales bacterium RIFOXYD1_FULL_62_11	Betaproteobacteria	99.9	1	1	2	1	2	1	1	1	1	1	1	1	1	1	1	1	1	1	1	1	1	1	1	1	1	1	1	1	1	1	1	1	1	1	1	1	1	1	1	1	1	1	1
Bdellovibrionales bacterium RIFOXYD1_FULL_55_31	Deltaproteobacteria	97.7	1	1	1	1	0	1	1	1	1	1	1	1	1	1	1	1	1	1	1	1	1	1	1	1	1	1	1	1	1	1	1	1	1	1	1	1	1	1	1	1	1	1	1
Bdellovibrionales bacterium RIFOXYD1_FULL_53_11	Deltaproteobacteria	97.7	1	2	1	2	1	1	1	1	1	1	1	1	1	1	1	1	1	1	1	1	1	1	1	1	1	1	1	1	1	1	1	1	1	1	1	0	1	1	1	1	1	1	1
Bdellovibrionales bacterium RIFOXYD1_FULL_44_7	Deltaproteobacteria	81.4	0	1	2	1	0	1	1	0	0	1	1	1	0	0	1	1	1	1	1	1	1	1	1	1	1	1	1	0	1	0	1	1	1	1	1	1	1	1	1	1	1	1	1
Bdellovibrionales bacterium RIFOXYD1_FULL_39_84	Deltaproteobacteria	99.9	1	1	1	1	1	1	1	1	1	1	1	1	1	1	1	1	1	1	1	1	1	1	1	1	1	1	1	1	1	1	1	1	1	1	1	1	1	1	1	1	1	1	1
Bdellovibrionales bacterium RIFOXYD1_FULL_36_51	Deltaproteobacteria	86	1	2	1	1	1	1	1	1	1	1	1	1	1	1	1	1	1	1	1	1	0	1	1	0	0	1	0	1	0	1	1	1	1	1	1	1	1	1	1	0	1	1	1
candidate division WWE3 bacterium RIFOXYC2_FULL_42_13	WWE3	93	1	0	1	1	1	1	1	1	1	1	1	1	1	1	1	1	1	1	1	1	1	0	1	1	1	1	1	1	1	1	1	1	1	1	1	1	1	1	1	1	1	1	0
candidate division WWE3 bacterium RIFOXYC2_FULL_40_11	WWE3	95.3	1	1	1	1	1	1	1	1	1	1	1	1	1	1	1	1	1	1	1	1	1	1	1	1	1	1	1	0	1	0	1	1	1	1	1	1	1	1	1	1	1	1	1
candidate division WOR-1 bacterium RIFOXYC2_FULL_46_14	WOR-1	99.9	1	1	1	1	1	1	1	1	1	1	1	1	1	1	1	1	1	1	1	1	1	1	1	1	1	1	1	1	1	1	1	1	1	1	1	1	1	1	1	1	1	1	1
candidate division WOR-1 bacterium RIFOXYC2_FULL_41_25	WOR-1	99.9	1	1	1	1	1	1	1	1	1	1	1	1	1	1	1	1	1	1	1	1	1	1	1	1	1	1	1	1	1	1	1	1	1	1	1	1	1	1	1	1	1	1	1
candidate division WOR-1 bacterium RIFOXYC2_FULL_37_10	WOR-1	97.7	1	1	1	2	1	1	1	1	1	1	1	1	1	1	1	1	1	1	1	1	1	1	1	1	1	1	1	1	1	1	1	1	1	0	1	1	1	1	1	1	1	1	1
Tenericutes bacterium RIFOXYC2_FULL_35_27	Tenericutes	99.9	1	1	1	1	1	1	1	1	1	1	1	1	1	1	1	1	1	1	1	1	1	1	1	1	1	1	1	1	1	1	1	1	1	1	1	1	1	1	1	1	1	1	1
Syntrophus sp. RIFOXYC2_FULL_54_9	Deltaproteobacteria	83.7	1	0	2	0	1	2	1	1	1	1	1	1	1	1	1	0	1	0	1	1	1	1	1	1	1	1	1	1	1	1	1	1	1	1	0	0	1	1	1	2	1	1	0
Syntrophobacterales bacterium RIFOXYC2_FULL_60_23	Deltaproteobacteria	58.1	0	0	1	0	0	0	1	0	0	0	0	1	0	0	0	0	0	0	0	0	0	0	0	0	0	0	0	0	1	0	0	1	0	0	1	0	0	0	1	1	0	0	0
Sulfurimonas sp. RIFOXYC2_FULL_36_7	Epsilonproteobacteria	90.7	1	0	1	1	1	1	1	1	1	1	1	1	1	1	1	1	1	1	1	1	0	1	1	1	1	1	1	0	1	0	1	1	1	1	1	1	1	1	1	1	1	1	1
Sphingobacteriia bacterium RIFOXYC2_FULL_35_18	Bacteroidetes	99.9	1	2	1	1	1	1	1	1	1	1	1	1	1	1	1	1	1	1	1	1	1	1	1	1	1	1	1	1	1	1	1	1	1	1	1	1	1	1	1	1	1	1	1
Candidatus Raymondbacteria bacterium RIFOXYC2_FULL_50_21	Raymondbacteria	88.4	1	1	0	0	1	1	1	1	1	1	1	1	1	1	1	0	1	1	1	1	1	1	1	1	1	1	1	1	1	1	1	0	1	1	1	0	1	1	1	1	1	1	1
Planctomycetes bacterium RIFOXYC2_FULL_41_27	Planctomycetes	81.4	1	1	1	0	0	1	1	1	1	1	1	1	1	1	1	1	1	1	0	2	1	1	0	1	1	1	1	1	0	1	1	1	1	1	0	0	1	1	1	1	1	1	0
Candidatus Peribacteria bacterium RIFOXYC2_FULL_58_32	Peregrinibacteria	90.7	1	1	1	1	1	1	1	1	1	1	1	1	1	1	1	1	1	1	1	1	0	0	1	1	1	1	1	1	1	1	1	1	0	1	1	0	1	1	1	1	1	1	1
Candidatus Peribacteria bacterium RIFOXYC2_FULL_58_10	Peregrinibacteria	95.3	1	1	1	1	2	1	1	2	1	1	1	1	1	1	1	1	1	1	1	1	0	0	1	1	1	1	1	1	1	1	1	1	1	1	1	1	1	1	1	1	1	1	1
Candidatus Peribacteria bacterium RIFOXYC2_FULL_55_14	Peregrinibacteria	99.9	1	1	1	1	1	1	1	1	1	1	1	1	1	1	1	1	1	1	1	1	1	1	1	1	1	1	1	1	1	1	1	1	1	1	1	1	1	1	1	1	1	1	1
Candidatus Peregrinibacteria bacterium RIFOXYC2_FULL_41_22	Peregrinibacteria	97.7	1	1	1	1	1	1	1	1	1	1	1	1	1	1	1	1	1	1	1	1	1	1	1	1	1	1	1	1	1	1	0	1	1	1	1	1	1	1	1	1	1	1	1
Candidatus Peregrinibacteria bacterium RIFOXYC2_FULL_33_13	Peregrinibacteria	83.7	1	1	1	1	1	1	2	1	1	1	1	1	1	1	0	1	1	1	1	1	1	1	0	0	1	1	1	1	0	0	1	1	1	1	0	1	1	1	1	0	1	1	2
Candidatus Roizmanbacteria bacterium RIFOXYC2_FULL_41_10	Roizmanbacteria	93	1	2	1	1	1	1	1	1	1	1	1	1	1	0	1	1	1	1	1	1	1	1	1	1	2	1	1	0	1	0	1	1	1	1	1	1	1	1	1	1	1	1	1
Candidatus Roizmanbacteria bacterium RIFOXYC2_FULL_38_9	Roizmanbacteria	97.7	1	1	1	1	1	1	1	1	1	1	1	0	1	1	1	1	1	1	1	1	1	1	1	1	1	1	1	1	1	1	1	1	1	1	1	1	1	1	1	1	1	1	1
Candidatus Curtissbacteria bacterium RIFOXYC2_FULL_41_11	Curtissbacteria	99.9	1	1	1	1	1	1	1	1	1	1	1	1	1	1	1	1	1	1	1	1	1	1	1	1	1	1	1	1	1	1	1	1	1	1	1	1	1	1	1	1	1	1	1
Candidatus Collierbacteria bacterium RIFOXYC2_FULL_43_15	Collierbacteria	99.9	1	1	1	1	1	1	1	1	1	1	1	1	1	1	1	1	1	1	1	1	1	1	1	1	1	1	1	1	1	1	1	1	1	1	1	1	1	1	1	1	1	1	1
Omnitrophica WOR_2 bacterium RIFOXYC2_FULL_45_15	Omnitrophica	79.1	0	1	1	1	0	0	1	1	1	1	1	1	1	1	1	0	1	0	1	1	1	1	0	1	1	1	1	1	1	1	1	1	1	0	1	0	1	1	1	1	1	1	0
Omnitrophica WOR_2 bacterium RIFOXYC2_FULL_43_9	Omnitrophica	86	1	2	1	1	1	0	1	1	1	1	1	1	1	1	1	0	1	0	1	1	1	1	0	1	1	0	1	1	1	1	0	1	1	1	1	1	1	1	1	1	1	1	1
Omnitrophica WOR_2 bacterium RIFOXYC2_FULL_38_12	Omnitrophica	97.7	1	1	1	1	1	1	1	1	1	1	1	1	1	1	1	1	1	1	1	1	1	1	0	1	1	1	1	1	1	1	2	1	1	1	1	1	1	1	1	1	1	1	1
Candidatus Yonathbacteria bacterium RIFOXYC2_FULL_47_9	Yonathbacteria	97.7	1	0	1	1	2	1	1	1	1	1	1	1	1	1	1	1	2	1	1	1	1	1	1	1	1	1	1	1	1	1	1	1	1	1	1	1	1	1	1	1	1	1	1
Candidatus Yanofskybacteria bacterium RIFOXYC2_FULL_44_13	Yanofskybacteria	99.9	1	1	1	1	1	1	1	1	1	1	1	1	1	1	1	1	1	1	1	1	1	1	1	1	1	1	1	1	1	1	1	1	1	1	1	1	1	1	1	1	1	1	1
Candidatus Veblenbacteria bacterium RIFOXYC2_FULL_42_11	Veblenbacteria	95.3	1	1	1	1	1	1	1	0	1	1	1	1	1	1	1	1	1	0	1	1	1	1	1	1	1	1	1	1	1	1	1	1	1	1	1	1	1	1	1	1	1	1	1
Candidatus Uhrbacteria bacterium RIFOXYC2_FULL_47_19	Uhrbacteria	99.9	1	1	1	1	1	1	1	1	1	1	1	1	1	1	1	1	1	1	1	1	1	1	1	1	1	1	1	1	1	1	1	1	1	1	1	1	1	1	1	1	1	1	1
Candidatus Staskawiczbacteria bacterium RIFOXYC2_FULL_37_19	Staskawiczbacteria	88.4	1	2	1	1	1	1	0	1	1	1	1	0	1	1	1	0	1	1	0	1	1	1	1	1	1	1	1	1	1	1	1	1	1	1	1	1	1	1	0	1	1	1	1
Candidatus Staskawiczbacteria bacterium RIFOXYC2_FULL_37_17	Staskawiczbacteria	99.9	1	1	1	1	1	1	1	1	1	1	1	1	1	1	1	1	1	1	1	1	1	1	1	1	1	1	1	1	1	1	1	1	1	1	1	1	1	1	1	1	1	1	1
Candidatus Staskawiczbacteria bacterium RIFOXYC2_FULL_32_10	Staskawiczbacteria	90.7	1	1	1	1	2	1	1	1	0	1	1	1	1	1	1	1	1	1	0	1	1	1	0	1	1	1	1	1	1	1	0	1	1	1	1	1	1	1	1	1	1	1	1
Candidatus Nomurabacteria bacterium RIFOXYC2_FULL_43_16	Nomurabacteria	97.7	1	1	1	0	1	1	1	1	1	1	1	1	1	1	1	1	1	1	1	1	1	1	1	1	1	1	1	1	1	1	1	1	1	1	1	1	1	1	1	1	1	1	2
Candidatus Nomurabacteria bacterium RIFOXYC2_FULL_36_8	Nomurabacteria	76.7	0	1	0	0	0	2	1	1	1	1	1	1	1	1	1	1	1	1	0	1	1	0	0	1	1	1	1	0	1	0	0	1	1	1	1	1	1	1	1	1	1	1	1
Candidatus Nomurabacteria bacterium RIFOXYC2_FULL_36_19	Nomurabacteria	97.7	1	1	1	0	1	1	1	1	1	1	1	1	1	1	1	1	1	1	1	1	1	1	1	1	1	1	1	1	1	1	1	1	1	1	1	1	1	1	1	1	1	1	1
Candidatus Magasanikbacteria bacterium RIFOXYC2_FULL_42_28	Magasanikbacteria	97.7	1	1	1	1	1	1	1	1	1	1	1	1	1	1	1	1	1	1	1	1	1	1	1	1	1	1	1	1	1	1	1	1	1	1	1	0	1	1	1	1	1	1	1
Candidatus Magasanikbacteria bacterium RIFOXYC2_FULL_40_16	Magasanikbacteria	97.7	1	1	1	1	1	1	1	1	1	1	1	1	1	1	1	1	1	1	1	1	1	1	1	1	1	1	1	1	1	1	1	0	1	1	1	1	1	1	1	1	1	1	2
Candidatus Magasanikbacteria bacterium RIFOXYC2_FULL_39_8	Magasanikbacteria	97.7	1	1	1	1	2	1	1	1	1	1	1	1	1	1	1	1	1	1	1	1	1	1	0	1	1	1	1	1	1	1	1	1	1	1	1	1	1	1	1	1	1	1	1
Candidatus Komeilibacteria bacterium RIFOXYC2_FULL_45_12	Komeilibacteria	97.7	1	1	1	1	2	1	1	1	1	1	1	1	1	1	1	1	1	1	1	1	1	1	0	1	1	1	1	1	1	1	1	1	1	1	1	1	1	1	1	1	1	1	1
Candidatus Kerfeldbacteria bacterium RIFOXYC2_FULL_38_9	Kerfeldbacteria	97.7	1	1	1	1	1	0	1	1	1	1	1	1	1	1	1	1	1	1	1	1	1	1	1	1	1	1	1	1	1	1	1	1	1	1	1	1	1	1	1	1	1	1	1
Candidatus Jacksonbacteria bacterium RIFOXYC2_FULL_44_29	Jacksonbacteria	95.3	1	1	1	1	1	1	1	1	1	1	1	1	1	1	1	1	1	0	0	1	1	1	1	1	1	1	1	1	1	1	1	1	1	1	1	1	1	1	1	1	1	1	1
Candidatus Falkowbacteria bacterium RIFOXYC2_FULL_48_21	Falkowbacteria	81.4	1	1	1	1	0	1	1	1	1	1	1	0	1	1	0	1	1	1	1	1	1	1	1	1	1	0	1	1	0	1	1	1	1	1	1	1	1	1	0	0	0	1	1
Candidatus Falkowbacteria bacterium RIFOXYC2_FULL_47_12	Falkowbacteria	86	1	1	1	1	1	1	1	1	1	1	1	1	1	1	1	1	0	1	1	1	0	1	0	1	0	1	1	1	1	1	1	1	1	0	1	1	1	1	1	1	1	1	0
Candidatus Falkowbacteria bacterium RIFOXYC2_FULL_46_15	Falkowbacteria	99.9	1	1	1	1	1	1	1	1	1	1	1	1	1	1	1	1	1	1	1	1	1	1	1	1	1	1	1	1	1	1	1	1	1	1	1	1	1	1	1	1	1	1	1
Candidatus Falkowbacteria bacterium RIFOXYC2_FULL_36_12	Falkowbacteria	99.9	2	1	1	3	1	1	1	1	1	1	1	1	1	1	1	1	1	1	1	1	1	1	1	1	1	1	1	1	1	1	1	1	1	1	1	1	1	1	1	1	1	1	1
Candidatus Falkowbacteria bacterium RIFOXYC2_FULL_34_220	Falkowbacteria	99.9	1	1	1	1	1	1	1	1	1	1	1	1	1	1	1	1	1	1	1	1	1	1	1	1	1	1	1	1	1	1	1	1	1	1	1	1	1	1	1	1	1	1	1
Candidatus Campbellbacteria bacterium RIFOXYC2_FULL_35_25	Campbellbacteria	99.9	1	1	1	2	1	1	1	1	1	1	1	1	1	1	1	1	1	1	1	1	1	1	1	1	1	1	1	1	1	1	1	1	1	1	1	1	1	1	1	1	1	1	1
Nitrospirae bacterium RIFOXYC2_FULL_44_7	Nitrospirae	86	1	1	2	1	2	1	2	1	1	1	1	2	1	1	1	1	2	1	0	1	1	1	0	0	1	1	0	0	1	1	1	1	1	1	1	1	1	1	2	0	1	1	1
Ignavibacteria bacterium RIFOXYC2_FULL_38_25	Ignavibacteria	99.9	1	1	1	1	1	1	1	1	1	1	1	1	1	1	1	1	1	1	1	1	1	1	1	1	1	1	1	1	1	1	1	1	1	1	1	1	1	1	1	1	1	1	1
Ignavibacteria bacterium RIFOXYC2_FULL_35_21	Ignavibacteria	99.9	1	1	1	1	1	1	1	1	1	1	1	1	1	1	1	1	1	1	1	1	1	1	1	1	1	1	1	1	1	1	1	1	1	1	1	1	1	1	1	1	1	1	1
Ignavibacteria bacterium RIFOXYC2_FULL_35_16	Ignavibacteria	99.9	1	1	1	1	1	1	1	1	1	1	1	1	1	1	1	1	1	1	1	1	1	1	1	1	1	1	1	1	1	1	1	1	1	1	1	1	1	1	1	1	1	1	1
Candidatus Firestonebacteria bacterium RIFOXYC2_FULL_39_67	Firestonebacteria	97.7	1	1	1	1	1	1	1	1	1	1	1	1	1	1	1	1	1	1	1	1	1	1	1	1	1	1	1	1	1	1	1	1	1	1	1	0	1	1	1	1	1	1	1
Elusimicrobia bacterium RIFOXYC2_FULL_34_12	Elusimicrobia	90.7	2	1	1	1	0	1	1	0	0	1	1	1	1	1	1	1	1	1	1	1	1	1	1	1	1	1	1	1	1	1	1	1	1	1	1	0	1	1	1	1	1	1	1
Deltaproteobacteria bacterium RIFOXYC2_FULL_48_10	Deltaproteobacteria	81.4	0	1	0	1	1	1	2	0	1	1	1	1	1	1	1	0	1	1	1	1	1	1	1	1	1	1	1	1	0	1	1	0	1	1	1	1	1	1	1	0	1	1	0
candidate division CPR3 bacterium RIFOXYC2_FULL_35_7	CPR3	81.4	1	1	1	1	1	1	1	2	1	0	1	1	1	1	1	1	0	1	1	1	0	1	1	0	0	1	0	1	1	1	0	1	1	1	1	1	1	1	1	1	1	0	1
Burkholderiales bacterium RIFOXYC2_FULL_59_8	Betaproteobacteria	74.4	0	1	1	0	1	0	1	1	1	1	1	1	1	1	1	0	1	0	0	1	1	1	0	1	1	1	1	1	1	1	0	0	1	1	0	1	1	1	1	1	1	1	0
Bdellovibrionales bacterium RIFOXYC2_FULL_39_8	Deltaproteobacteria	95.3	2	2	1	1	1	1	2	1	1	1	1	1	1	1	1	1	1	0	1	1	1	1	1	1	1	1	1	1	1	1	1	1	1	1	1	1	1	1	1	1	1	0	2
Bacteroidetes bacterium RIFOXYC2_FULL_40_12	Bacteroidetes	97.7	1	1	1	1	1	1	1	1	1	1	1	1	1	1	1	1	1	1	1	1	1	1	1	1	1	1	1	1	1	1	1	0	1	1	1	1	1	1	1	1	1	1	1
Bacteroidetes bacterium RIFOXYC2_FULL_39_11	Bacteroidetes	99.9	1	1	1	1	1	1	1	1	1	1	1	1	1	1	1	1	1	1	1	1	1	1	1	1	1	1	1	1	1	1	1	1	1	1	1	1	1	1	1	1	1	1	2
candidate division WOR-1 bacterium RIFOXYC12_FULL_54_18	WOR-1	99.9	1	1	1	1	1	1	1	1	1	1	1	1	1	1	1	1	1	1	1	1	1	1	1	1	1	1	1	1	1	1	1	1	1	1	1	1	1	1	1	1	1	1	1
Candidatus Raymondbacteria bacterium RifOxyC12_full_50_8	Raymondbacteria	95.3	1	1	1	1	1	1	1	1	1	1	1	1	1	1	1	0	1	1	1	1	1	1	1	1	1	1	1	1	1	1	1	1	1	0	1	1	1	1	1	1	1	1	1
Candidatus Curtissbacteria bacterium RIFOXYC12_FULL_41_11	Curtissbacteria	97.7	1	1	1	1	1	1	1	1	0	1	1	1	1	1	1	1	1	1	1	1	1	1	1	1	1	1	1	1	1	1	1	1	1	1	1	1	1	1	1	1	1	1	1
Candidatus Uhrbacteria bacterium RIFOXYC12_FULL_57_11	Uhrbacteria	99.9	1	1	1	2	1	1	1	1	1	1	1	1	1	1	1	1	1	1	1	1	1	1	1	1	1	1	1	1	1	1	1	1	1	1	1	1	1	1	1	1	1	1	1
Candidatus Staskawiczbacteria bacterium RIFOXYC12_FULL_39_20	Staskawiczbacteria	99.9	1	1	1	1	1	1	1	1	1	1	1	1	1	1	1	1	1	1	1	1	1	1	1	1	1	1	1	1	1	1	1	1	1	1	1	1	1	1	1	1	1	1	1
Candidatus Moranbacteria bacterium RIFOXYC12_FULL_36_13	Moranbacteria	90.7	1	1	1	1	1	1	1	0	0	1	1	1	1	1	1	1	1	1	1	1	1	1	1	1	1	1	1	1	0	1	1	1	1	1	1	1	1	1	1	0	1	1	1
Candidatus Magasanikbacteria bacterium RIFOXYC12_FULL_33_11	Magasanikbacteria	81.4	1	1	1	1	1	0	1	0	1	1	1	1	1	1	1	1	1	1	1	1	1	1	1	1	1	1	1	1	0	1	0	1	1	1	0	0	1	1	1	0	1	1	0
Candidatus Magasanikbacteria bacterium RIFOXYC12_FULL_32_21b	Magasanikbacteria	79.1	1	0	0	1	2	0	1	0	1	1	1	1	1	1	1	1	1	1	0	1	1	1	0	1	1	1	1	1	0	1	0	1	1	1	1	0	1	1	1	1	1	1	2
Candidatus Lloydbacteria bacterium RIFOXYC12_FULL_46_25	Lloydbacteria	93	0	1	2	0	1	1	2	1	1	1	1	1	1	1	1	1	1	1	1	1	1	1	0	1	1	1	1	1	1	1	1	1	1	1	1	1	1	1	1	1	1	1	1
Candidatus Falkowbacteria bacterium RIFOXYC12_FULL_34_55	Falkowbacteria	99.9	1	1	1	1	1	1	1	1	1	1	1	1	1	1	1	1	1	1	1	1	1	1	1	1	1	1	1	1	1	1	1	1	1	1	1	1	1	1	1	1	1	1	1
Lentisphaerae bacterium RIFOXYC12_FULL_60_16	Lentisphaerae	97.7	1	1	1	1	1	1	1	1	1	1	1	1	1	1	1	1	1	1	1	1	1	1	1	1	1	1	1	1	1	1	1	1	1	1	0	1	1	1	1	1	1	1	1
Ignavibacteria bacterium RIFOXYC12_FULL_38_8	Ignavibacteria	99.9	1	1	1	1	2	1	1	1	1	1	1	1	2	1	1	1	1	1	1	1	1	1	1	1	1	1	1	1	1	1	1	1	1	1	2	1	1	1	1	1	1	1	1
Ignavibacteria bacterium RIFOXYC12_FULL_35_11	Ignavibacteria	90.7	0	1	1	1	1	0	1	1	1	1	1	1	1	1	1	1	1	0	1	1	1	1	1	1	1	1	1	1	1	1	1	1	1	1	1	1	1	1	1	1	1	1	0
Candidatus Firestonebacteria bacterium RifOxyC12_full_39_7	Firestonebacteria	86	0	1	1	1	1	1	1	1	1	1	1	1	1	0	1	0	1	1	1	1	1	1	1	1	1	1	0	1	1	1	1	0	1	1	1	0	1	1	1	1	1	1	1
Candidatus Edwardsbacteria bacterium RifOxyC12_full_54_24	Edwardsbacteria	99.9	1	1	1	1	1	1	1	1	1	1	1	1	1	1	1	1	1	1	1	1	1	1	1	1	1	1	1	1	1	1	1	1	1	1	1	1	1	1	1	1	1	1	1
Chloroflexi bacterium RIFOXYC12_FULL_59_14	Chloroflexi	65.1	0	0	1	1	1	2	1	0	1	1	1	1	0	1	1	0	1	0	0	0	0	1	0	1	1	1	0	1	0	1	1	0	0	1	0	1	1	1	1	0	1	0	0
Burkholderiales bacterium RIFOXYC12_FULL_65_23	Betaproteobacteria	99.9	1	1	1	1	1	1	1	1	1	1	1	1	1	1	1	1	1	1	1	1	1	1	1	1	1	1	1	1	1	1	1	1	1	1	1	1	1	1	1	1	1	1	1
Burkholderiales bacterium RIFOXYC12_FULL_60_6	Betaproteobacteria	95.3	1	0	1	0	1	1	1	1	1	1	1	1	1	1	1	1	1	1	1	1	1	1	1	1	1	1	1	1	1	1	1	1	1	1	1	1	1	1	1	1	1	1	1
Bdellovibrionales bacterium RIFOXYC12_FULL_39_17	Deltaproteobacteria	99.9	1	1	1	1	1	1	1	1	1	1	1	1	1	1	1	1	1	1	1	1	1	1	1	1	1	1	1	1	1	1	1	1	1	1	1	1	1	1	1	1	1	1	1
Bacteroidetes bacterium RIFOXYC12_FULL_35_7	Bacteroidetes	95.3	1	1	1	1	1	1	1	0	1	1	1	1	1	1	1	1	1	1	1	1	1	1	1	1	1	1	1	1	1	1	1	1	1	0	1	1	1	1	1	1	1	1	1
candidate division WWE3 bacterium RIFOXYC1_FULL_42_17	WWE3	99.9	1	1	1	1	1	1	1	1	1	1	1	1	1	1	1	1	1	1	1	1	1	1	1	1	1	1	1	1	1	1	1	1	1	1	1	1	1	1	1	1	1	1	1
candidate division WWE3 bacterium RIFOXYC1_FULL_42_13	WWE3	99.9	1	1	1	1	1	1	1	1	1	1	1	1	1	1	1	1	1	1	1	1	1	1	1	1	1	1	1	1	1	1	1	1	1	1	1	1	1	1	1	1	1	1	1
candidate division WWE3 bacterium RIFOXYC1_FULL_40_10	WWE3	99.9	1	1	1	1	1	1	1	1	1	1	1	1	1	1	1	1	1	1	1	1	1	1	1	1	1	1	1	1	1	1	1	1	1	1	1	1	1	1	1	1	1	1	1
candidate division WWE3 bacterium RIFOXYC1_FULL_39_7	WWE3	90.7	1	1	1	1	1	1	1	1	1	1	1	1	1	1	1	0	1	1	0	1	1	1	0	1	1	1	1	1	1	1	1	1	1	1	1	0	1	1	1	1	1	1	1
candidate division WS6 bacterium RIFOXYC1_FULL_33_9	Dojkabacteria	88.4	1	1	2	1	1	1	1	1	1	1	1	1	1	0	1	1	1	0	1	1	1	1	1	1	1	1	1	1	1	1	0	0	1	1	0	1	1	1	1	1	1	1	1
candidate division WS6 bacterium RIFOXYC1_FULL_33_10	Dojkabacteria	79.1	2	1	1	1	0	1	1	2	0	1	1	0	1	0	1	1	0	1	1	1	1	1	0	1	0	1	1	1	1	1	1	1	1	1	1	1	1	1	1	1	1	0	0
Treponema sp. RIFOXYC1_FULL_61_9	Spirochaetes	93	0	2	1	1	2	1	1	1	0	1	1	1	1	1	1	1	1	1	0	1	1	1	1	1	1	1	1	1	1	1	1	1	1	1	1	1	1	1	1	1	1	1	1
Spirochaetes bacterium RIFOXYC1_FULL_54_7	Spirochaetes	93	2	1	0	1	1	1	1	1	1	0	2	1	2	1	1	1	1	1	1	1	1	1	1	1	1	1	0	1	1	1	1	1	2	1	1	1	1	1	1	1	1	1	1
Candidatus Peribacteria bacterium RIFOXYC1_FULL_58_8	Peregrinibacteria	81.4	1	1	2	1	1	0	1	1	1	1	1	1	1	1	1	1	1	1	1	1	0	0	1	1	1	1	1	1	0	1	1	0	0	1	1	0	1	1	1	0	1	1	1
Candidatus Peribacteria bacterium RIFOXYC1_FULL_54_13	Peregrinibacteria	99.9	1	1	1	1	1	1	1	1	1	1	1	1	1	1	1	1	1	1	1	1	1	1	1	1	1	1	1	1	1	1	1	1	1	1	1	1	1	1	1	1	1	1	1
Candidatus Woesebacteria bacterium RIFOXYC1_FULL_46_16	Woesebacteria	86	1	1	1	1	1	0	1	1	1	1	1	1	1	1	1	0	1	0	1	1	1	1	1	1	1	1	0	1	1	1	1	1	1	1	1	0	1	1	1	1	1	1	0
Candidatus Woesebacteria bacterium RIFOXYC1_FULL_43_18	Woesebacteria	88.4	1	1	1	1	1	0	1	1	1	1	1	1	1	1	1	1	1	0	0	1	1	1	0	1	1	1	1	1	1	1	1	0	1	1	1	1	1	1	1	1	1	1	1
Candidatus Woesebacteria bacterium RIFOXYC1_FULL_41_14	Woesebacteria	90.7	1	1	0	1	1	0	1	1	1	1	1	1	1	1	1	0	1	0	1	1	1	1	1	1	1	1	1	1	1	1	1	1	1	1	1	1	1	1	1	1	1	1	1
Candidatus Woesebacteria bacterium RIFOXYC1_FULL_31_51	Woesebacteria	99.9	1	1	1	1	1	1	1	1	1	1	1	1	1	1	1	1	1	1	1	1	1	1	1	1	1	1	1	1	1	1	1	1	1	1	1	1	1	1	1	1	1	1	1
Candidatus Shapirobacteria bacterium RIFOXYC1_FULL_38_24	Shapirobacteria	72.1	2	1	1	1	1	0	0	1	0	1	1	0	1	1	0	0	1	0	0	1	1	1	1	1	1	1	1	1	0	1	1	1	1	1	1	1	1	1	0	0	0	1	1
Candidatus Roizmanbacteria bacterium RIFOXYC1_FULL_41_16	Roizmanbacteria	97.7	1	1	1	1	1	1	1	1	1	1	1	1	1	0	1	1	1	1	1	1	1	1	1	1	1	1	1	1	1	1	1	1	1	1	1	1	1	1	1	1	1	1	1
Candidatus Roizmanbacteria bacterium RIFOXYC1_FULL_38_14	Roizmanbacteria	99.9	1	1	1	1	1	1	1	1	1	1	1	0	1	1	1	1	1	1	1	1	1	1	1	1	1	1	1	1	1	1	1	1	1	1	1	1	1	1	1	1	1	1	1
Candidatus Pacebacteria bacterium RIFOXYC1_FULL_39_21	Pacebacteria	95.3	1	1	1	1	1	1	1	1	1	1	1	1	1	1	1	1	1	1	1	1	1	1	1	1	1	1	1	1	1	1	1	1	0	1	1	0	1	1	1	1	1	1	1
Candidatus Levybacteria bacterium RIFOXYC1_FULL_40_10	Levybacteria	97.7	2	1	1	1	1	1	1	1	1	1	1	1	1	1	1	1	1	1	1	1	1	1	1	1	1	1	1	1	1	1	1	1	1	1	0	1	1	1	1	1	1	1	1
Candidatus Curtissbacteria bacterium RIFOXYC1_FULL_41_36	Curtissbacteria	97.7	1	1	1	1	1	1	1	1	0	1	1	1	1	1	1	1	1	1	1	1	1	1	1	1	1	1	1	1	1	1	1	1	1	1	1	1	1	1	1	1	1	1	1
Candidatus Zambryskibacteria bacterium RIFOXYC1_FULL_39_10	Zambryskibacteria	97.7	1	1	1	2	2	1	1	1	1	1	1	1	1	1	1	1	1	1	0	1	1	1	1	1	1	1	1	1	1	1	1	1	1	1	1	1	1	1	1	1	1	1	1
Candidatus Yonathbacteria bacterium RIFOXYC1_FULL_52_10	Yonathbacteria	95.3	1	1	1	1	1	1	1	1	0	1	1	1	1	1	1	1	1	1	0	1	1	1	1	1	1	1	1	1	1	1	1	1	1	1	1	1	1	1	1	1	1	1	1
Candidatus Yanofskybacteria bacterium RIFOXYC1_FULL_44_16	Yanofskybacteria	93	1	1	1	1	1	1	1	1	1	1	1	1	1	1	1	1	1	0	1	1	1	1	1	1	1	1	1	1	1	1	0	1	1	1	1	1	1	1	1	1	1	1	0
Candidatus Veblenbacteria bacterium RIFOXYC1_FULL_42_9	Veblenbacteria	86	1	1	1	1	2	1	1	0	1	1	1	0	1	1	1	0	1	1	1	1	1	1	0	1	1	1	1	1	0	1	1	1	1	1	1	1	1	1	1	0	1	1	1
Candidatus Staskawiczbacteria bacterium RIFOXYC1_FULL_38_18	Staskawiczbacteria	93	0	1	1	1	1	0	0	1	1	1	1	1	1	1	1	1	1	1	1	1	1	1	1	1	1	1	1	1	1	1	1	1	1	1	1	1	1	1	1	1	1	1	1
Candidatus Staskawiczbacteria bacterium RIFOXYC1_FULL_37_52	Staskawiczbacteria	93	1	1	1	1	1	1	1	1	1	1	1	1	1	2	1	1	1	1	1	1	1	1	1	0	0	1	0	1	1	1	1	1	1	1	1	1	1	1	1	1	1	1	1
Candidatus Staskawiczbacteria bacterium RIFOXYC1_FULL_37_43	Staskawiczbacteria	99.9	1	1	1	1	1	1	1	1	1	1	1	1	1	1	1	1	1	1	1	1	1	1	1	1	1	1	1	1	1	1	1	1	1	1	1	1	1	1	1	1	1	1	1
Candidatus Nomurabacteria bacterium RIFOXYC1_FULL_43_8	Nomurabacteria	93	1	1	1	0	1	1	1	1	1	1	1	1	1	1	1	1	0	1	1	1	1	1	1	1	1	2	1	1	1	1	0	1	1	1	1	1	1	1	1	1	1	1	1
Candidatus Nealsonbacteria bacterium RIFOXYC1_FULL_40_7	Nealsonbacteria	95.3	2	2	1	3	1	1	1	1	0	1	1	1	1	1	1	1	1	1	1	1	1	1	1	1	1	1	1	1	1	1	1	1	1	1	1	1	1	0	1	1	1	1	1
Candidatus Moranbacteria bacterium RIFOXYC1_FULL_44_8	Moranbacteria	88.4	1	1	1	0	1	1	1	1	0	1	1	1	1	1	1	1	1	1	1	1	1	1	1	1	1	1	1	1	0	1	1	0	1	1	1	1	1	1	1	0	1	1	1
Candidatus Moranbacteria bacterium RIFOXYC1_FULL_44_13	Moranbacteria	99.9	1	1	1	1	1	1	1	1	1	1	1	1	1	1	1	1	1	1	1	1	1	1	1	1	1	1	1	1	1	1	1	1	1	1	1	1	1	1	1	2	1	1	1
Candidatus Liptonbacteria bacterium RIFOXYC1_FULL_36_8	Liptonbacteria	88.4	0	1	1	1	0	1	1	1	1	1	1	1	1	1	1	1	1	0	1	1	1	1	1	1	1	1	1	0	1	0	1	1	1	1	1	1	1	1	1	1	1	1	1
Candidatus Komeilibacteria bacterium RIFOXYC1_FULL_37_11	Komeilibacteria	99.9	1	1	1	1	1	1	1	1	1	1	1	1	1	1	1	1	1	1	1	1	1	1	1	1	1	1	1	1	1	1	1	1	1	1	1	1	1	1	1	1	1	1	1
Candidatus Giovannonibacteria bacterium RIFOXYC1_FULL_48_8	Giovannonibacteria	81.4	1	1	1	1	1	1	1	0	1	0	1	1	1	1	0	1	1	0	1	1	1	1	1	1	0	1	1	1	1	1	1	0	1	0	1	1	1	1	1	1	0	1	2
Candidatus Brennerbacteria bacterium RIFOXYC1_FULL_41_11	Brennerbacteria	97.7	1	1	1	0	1	1	1	1	1	1	1	1	1	1	1	1	1	1	1	1	1	1	1	1	1	1	1	1	1	1	1	1	1	1	1	1	1	1	1	1	1	1	1
Candidatus Azambacteria bacterium RIFOXYC1_FULL_41_20	Azambacteria_ii	99.9	1	1	1	2	1	1	1	1	1	1	1	1	1	1	1	1	1	1	1	1	1	1	1	1	1	1	1	1	1	1	1	1	1	1	1	1	1	1	1	1	1	1	1
Candidatus Adlerbacteria bacterium RIFOXYC1_FULL_48_26	Adlerbacteria	97.7	1	0	1	1	1	1	1	1	1	1	1	1	1	1	1	1	1	1	1	1	1	1	1	1	1	1	1	1	1	1	1	1	1	1	1	1	1	1	1	1	1	1	1
Candidatus Lambdaproteobacteria bacterium RIFOXYC1_FULL_56_13	Lambdaproteobacteria	99.9	1	1	1	1	1	1	1	1	1	1	1	1	1	1	1	1	1	1	1	1	1	1	1	1	1	1	1	1	1	1	1	1	1	1	1	1	1	1	1	1	1	1	1
Bdellovibrionales bacterium RIFOXYC1_FULL_54_43	Deltaproteobacteria	99.9	2	1	1	1	2	1	1	1	1	1	1	1	1	1	1	1	1	1	1	1	1	1	1	1	2	1	1	1	1	1	1	1	1	1	1	1	1	1	1	1	1	1	1
Bdellovibrionales bacterium RIFOXYC1_FULL_39_130	Deltaproteobacteria	99.9	1	1	1	1	1	1	1	1	1	1	1	1	1	1	1	1	1	1	1	1	1	1	1	1	1	1	1	1	1	1	1	1	1	1	1	1	1	1	1	1	1	1	1
Bdellovibrionales bacterium RIFOXYC1_FULL_37_79	Deltaproteobacteria	99.9	1	2	1	1	1	1	1	1	1	1	1	1	1	1	1	1	1	1	1	1	1	1	1	1	1	1	1	1	1	1	1	1	1	1	1	1	1	1	1	1	1	1	1
candidate division WWE3 bacterium RIFOXYB2_FULL_43_9	WWE3	90.7	1	1	0	1	1	1	0	1	1	1	1	0	1	1	1	1	1	1	1	1	1	1	1	1	1	1	1	1	1	1	1	1	1	1	1	1	1	1	0	1	1	1	1
candidate division WWE3 bacterium RIFOXYB2_FULL_41_6	WWE3	99.9	1	1	2	1	1	1	1	1	1	1	1	1	1	1	1	1	1	1	1	1	1	1	1	1	1	1	1	1	1	1	1	1	1	1	1	1	1	1	1	1	1	1	1
candidate division WOR-1 bacterium RIFOXYB2_FULL_48_7	WOR-1	93	1	2	1	1	1	1	1	1	1	1	1	0	1	1	1	1	1	1	1	1	1	1	1	1	1	1	1	1	0	1	1	1	1	1	1	1	1	1	1	0	1	1	1
candidate division WOR-1 bacterium RIFOXYB2_FULL_46_45	WOR-1	99.9	1	1	1	1	1	1	1	1	1	1	1	1	1	1	1	1	1	1	1	1	1	1	1	1	1	1	1	1	1	1	1	1	1	1	1	1	1	1	1	1	1	1	1
candidate division WOR-1 bacterium RIFOXYB2_FULL_45_9	WOR-1	99.9	1	1	1	1	1	1	1	1	1	1	1	1	1	1	1	1	1	1	1	1	1	1	1	1	1	1	1	1	1	1	1	1	1	1	1	1	1	1	1	1	1	1	1
candidate division WOR-1 bacterium RIFOXYB2_FULL_42_35	WOR-1	99.9	1	1	1	1	1	1	1	1	1	1	1	1	1	1	1	1	1	1	1	1	1	1	1	1	1	1	1	1	1	1	1	1	1	1	1	1	1	1	1	1	1	1	1
candidate division WOR-1 bacterium RIFOXYB2_FULL_37_13	WOR-1	99.9	1	1	1	1	1	1	1	1	1	1	1	1	1	1	1	1	1	1	1	1	1	1	1	1	1	1	1	1	1	1	1	1	1	1	1	1	1	1	1	1	1	1	1
candidate division WOR-1 bacterium RIFOXYB2_FULL_36_35	WOR-1	99.9	1	1	2	1	1	1	1	1	1	1	1	1	1	1	1	1	1	1	1	1	1	1	1	1	1	1	1	1	1	1	1	1	1	1	1	1	1	1	1	1	1	1	1
Tenericutes bacterium RIFOXYB2_FULL_36_25	Tenericutes	99.9	1	1	1	1	1	1	1	1	1	1	1	1	1	1	1	1	1	1	1	1	1	1	1	1	1	1	1	1	1	1	1	1	1	1	1	1	1	1	1	1	1	1	1
Sulfurimonas sp. RIFOXYB2_FULL_37_5	Epsilonproteobacteria	72.1	1	2	2	2	1	1	1	0	0	1	1	1	1	0	1	1	1	1	1	1	0	1	1	0	1	1	1	0	0	0	0	0	1	1	0	1	1	1	1	0	1	1	2
Candidatus Collierbacteria bacterium RIFOXYA1_FULL_46_24	Raymondbacteria	99.9	1	2	1	1	1	1	1	1	1	1	1	1	1	1	1	1	1	1	1	1	1	1	1	1	1	1	1	1	1	1	1	1	1	1	1	1	1	1	1	1	1	1	1
Candidatus Peribacteria bacterium RIFOXYB2_FULL_54_17	Peregrinibacteria	99.9	1	1	1	1	1	1	1	1	1	1	1	1	1	1	1	1	1	1	1	1	1	1	1	1	1	1	1	1	1	1	1	1	1	1	1	1	1	1	1	1	1	1	1
Candidatus Peregrinibacteria bacterium RIFOXYB2_FULL_41_88	Peregrinibacteria	97.7	1	2	1	1	1	1	1	1	1	1	1	1	1	1	1	1	1	1	0	1	1	1	1	1	1	1	1	1	1	1	1	1	1	1	1	1	1	1	1	1	1	1	1
Candidatus Peregrinibacteria bacterium RIFOXYB2_FULL_33_20	Peregrinibacteria	99.9	1	1	1	2	1	1	1	1	1	1	1	1	1	1	1	1	1	1	1	1	1	1	1	1	1	1	1	1	1	1	1	1	1	1	1	1	1	1	1	1	1	1	1
Candidatus Peregrinibacteria bacterium RIFOXYB2_FULL_32_7	Peregrinibacteria	93	1	1	1	2	0	1	1	1	1	1	1	1	1	1	1	1	1	1	1	1	0	1	1	1	1	1	1	1	1	1	1	1	1	1	0	1	1	1	1	1	1	1	1
Candidatus Roizmanbacteria bacterium RIFOXYB2_FULL_41_10	Roizmanbacteria	97.7	1	1	1	1	1	1	1	1	1	1	1	1	1	0	1	1	1	1	1	1	1	1	1	1	1	1	1	1	1	1	1	1	1	1	1	1	1	1	1	1	1	1	1
Candidatus Roizmanbacteria bacterium RIFOXYB2_FULL_38_10	Roizmanbacteria	97.7	1	1	1	1	1	1	1	1	1	1	1	0	1	1	1	1	1	1	1	1	1	1	1	1	1	1	1	1	1	1	1	1	1	1	1	1	1	1	1	1	1	1	1
Candidatus Curtissbacteria bacterium RIFOXYB2_FULL_41_10	Curtissbacteria	99.9	1	1	1	1	1	1	1	1	1	1	1	1	1	1	1	1	1	1	1	1	1	1	1	1	1	1	1	1	1	1	1	1	1	1	1	1	1	1	1	1	1	1	1
Pseudomonadales bacterium GWC2_63_15	Collierbacteria	99.9	1	1	1	1	1	1	1	1	1	1	1	1	1	1	1	1	1	1	1	1	1	1	1	1	1	1	1	1	1	1	1	1	1	1	1	1	1	1	1	1	1	1	1
Pseudomonadales bacterium GWC2_63_15	Collierbacteria	79.1	1	1	1	1	1	1	1	1	1	1	1	1	1	1	1	1	1	1	1	1	1	1	1	1	1	1	1	1	1	1	1	1	1	1	1	1	1	1	1	1	1	1	1
Omnitrophica WOR_2 bacterium RIFOXYB2_FULL_45_11	Omnitrophica	97.7	2	1	1	1	0	1	1	0	1	0	1	1	1	1	1	0	1	1	1	1	1	1	0	1	1	1	1	1	1	1	1	1	1	1	1	0	1	1	0	1	2	0	0
Omnitrophica WOR_2 bacterium RIFOXYB2_FULL_38_16	Omnitrophica	90.7	1	1	1	1	1	1	1	1	1	1	1	1	1	1	1	1	1	1	1	1	1	1	0	1	1	1	1	1	1	1	1	1	1	1	1	1	1	1	1	1	1	1	1
Candidatus Yanofskybacteria bacterium RIFOXYB2_FULL_44_18	Yanofskybacteria	86	1	1	0	1	1	1	1	1	1	1	1	1	1	1	1	0	1	0	1	1	1	1	1	1	1	1	1	1	1	1	1	1	1	1	1	1	1	1	1	1	1	1	0
Candidatus Wolfebacteria bacterium RIFOXYB2_FULL_49_7	Wolfebacteria	99.9	1	1	0	2	1	0	1	0	1	1	1	1	1	1	1	0	1	1	1	1	1	1	0	1	1	1	0	1	1	1	1	1	1	1	1	1	1	1	1	1	1	1	2
Candidatus Uhrbacteria bacterium RIFOXYB2_FULL_57_15	Uhrbacteria	88.4	1	1	1	2	1	1	1	1	1	1	1	1	1	1	1	1	1	1	1	1	1	1	1	1	1	1	1	1	1	1	1	1	1	1	1	1	1	1	1	1	1	1	1
Candidatus Uhrbacteria bacterium RIFOXYB2_FULL_45_11	Uhrbacteria	99.9	1	1	1	0	1	0	1	0	1	1	1	0	1	1	1	1	1	1	1	1	1	1	1	1	1	1	1	1	1	1	0	1	1	1	1	1	1	1	1	1	1	1	1
Candidatus Uhrbacteria bacterium RIFOXYB2_FULL_41_18	Uhrbacteria	90.7	1	1	1	1	1	1	1	1	1	1	1	1	1	1	1	1	1	1	1	1	1	1	1	1	1	1	1	1	1	1	1	1	1	1	1	1	1	1	1	1	1	1	1
Candidatus Uhrbacteria bacterium RIFOXYB2_FULL_41_10	Uhrbacteria	97.7	1	1	1	1	1	1	1	1	1	1	1	1	1	1	1	1	1	1	0	1	1	1	1	1	1	1	1	1	0	1	1	1	1	1	1	0	1	1	1	0	1	1	1
Candidatus Staskawiczbacteria bacterium RIFOXYB2_FULL_37_10	Staskawiczbacteria	95.3	1	1	1	1	1	1	1	1	1	1	1	1	1	1	1	1	1	1	1	1	1	1	1	1	1	1	1	1	1	1	1	1	1	1	1	1	1	1	1	1	1	0	1
Candidatus Staskawiczbacteria bacterium RIFOXYB2_FULL_32_9	Staskawiczbacteria	93	1	1	1	1	1	1	1	1	0	1	1	1	1	1	1	1	1	1	0	1	1	1	1	1	1	1	1	1	1	1	1	1	1	1	1	1	1	1	1	1	1	1	1
Candidatus Magasanikbacteria bacterium RIFOXYB2_FULL_40_13	Magasanikbacteria	99.9	1	1	0	1	2	0	1	1	1	1	1	1	1	1	1	1	1	1	1	1	1	1	1	1	1	1	1	1	1	1	1	0	1	1	1	1	1	1	1	1	1	1	1
Candidatus Magasanikbacteria bacterium RIFOXYB2_FULL_38_10	Magasanikbacteria	99.9	1	1	1	1	1	1	1	1	1	1	1	1	1	1	1	1	1	1	1	1	1	1	1	1	1	1	1	1	1	1	1	1	1	1	1	1	1	1	1	1	1	1	1
Candidatus Kerfeldbacteria bacterium RIFOXYB2_FULL_38_14	Kerfeldbacteria	95.3	1	1	1	2	1	1	1	1	1	1	1	1	1	1	1	1	1	1	1	1	1	1	1	1	1	1	1	1	1	1	1	1	1	1	1	1	1	1	1	1	1	1	1
Candidatus Jacksonbacteria bacterium RIFOXYB2_FULL_44_15	Jacksonbacteria	97.7	1	1	1	1	1	1	1	1	1	1	1	1	1	1	1	1	1	1	0	1	1	1	1	1	1	1	1	1	1	1	1	1	1	1	1	0	1	1	1	1	1	1	1
Candidatus Falkowbacteria bacterium RIFOXYB2_FULL_47_14	Falkowbacteria	93	0	1	1	1	1	1	1	1	1	1	1	1	1	1	1	1	1	1	1	1	1	1	1	1	1	1	1	1	1	1	1	1	1	1	1	1	1	1	1	1	1	1	1
Candidatus Falkowbacteria bacterium RIFOXYB2_FULL_38_15	Falkowbacteria	93	1	2	1	1	1	1	1	1	1	0	1	1	1	0	1	1	1	1	1	1	1	1	1	1	1	1	1	1	1	1	1	1	1	1	1	1	1	1	1	1	1	0	1
Candidatus Falkowbacteria bacterium RIFOXYB2_FULL_35_7	Falkowbacteria	99.9	1	1	1	3	1	1	1	1	1	0	1	1	1	1	1	1	1	1	0	1	1	1	1	1	1	1	1	1	1	1	0	1	1	1	1	1	1	1	1	1	1	1	1
Candidatus Falkowbacteria bacterium RIFOXYB2_FULL_34_18	Falkowbacteria	81.4	1	1	1	1	1	1	1	1	1	1	1	1	1	1	1	1	1	1	1	1	1	1	1	1	1	1	1	1	1	1	1	1	1	1	1	1	1	1	1	1	1	1	1
Nitrospirae bacterium RIFOXYB2_FULL_43_5	Nitrospirae	99.9	1	1	2	1	1	1	1	2	1	1	1	1	1	1	1	1	2	1	0	0	1	1	0	1	1	1	0	1	1	1	0	1	1	1	0	1	1	0	1	1	1	0	1
Ignavibacteria bacterium RIFOXYB2_FULL_37_11	Ignavibacteria	83.7	1	1	1	1	1	1	1	1	1	1	1	1	1	1	1	1	1	1	1	1	1	1	1	1	1	1	1	1	1	1	1	1	1	1	1	1	1	1	1	1	1	1	1
Ignavibacteria bacterium RIFOXYB2_FULL_36_7	Ignavibacteria	99.9	1	1	1	0	2	0	1	1	1	1	1	1	1	1	1	0	2	0	1	1	1	1	0	1	1	1	1	1	1	1	1	1	1	1	0	0	1	1	1	1	1	1	1
Ignavibacteria bacterium RIFOXYB2_FULL_35_12	Ignavibacteria	79.1	1	1	1	1	1	1	1	1	1	1	1	1	1	1	1	1	1	1	1	1	1	1	1	1	1	1	1	1	1	1	1	1	1	1	1	1	2	1	1	1	1	1	1
Gammaproteobacteria bacterium RIFOXYB2_FULL_38_6	Gammaproteobacteria	93	2	2	0	1	1	1	0	1	1	1	1	0	1	1	1	0	1	1	2	1	1	1	0	1	0	1	1	1	1	1	0	0	1	1	1	0	1	1	1	1	1	1	1
Elusimicrobia bacterium RIFOXYB2_FULL_62_6	Elusimicrobia	93	2	0	2	1	1	1	1	1	1	1	1	1	1	1	1	1	1	1	1	1	1	1	1	1	1	1	1	0	1	1	1	1	1	1	1	1	1	1	1	0	1	1	2
Elusimicrobia bacterium RIFOXYB2_FULL_50_12	Elusimicrobia	90.7	1	1	1	1	1	0	1	0	1	1	1	1	1	1	1	1	1	0	1	1	1	1	1	1	1	1	1	1	1	1	1	1	1	1	1	1	1	1	1	1	1	1	1
Elusimicrobia bacterium RIFOXYB2_FULL_49_7	Elusimicrobia	93	1	1	2	2	1	1	1	1	1	1	1	1	1	1	1	1	1	1	1	1	1	1	1	1	1	1	0	1	1	1	0	2	1	0	1	0	1	1	1	1	1	1	3
Elusimicrobia bacterium RIFOXYB2_FULL_48_7	Elusimicrobia	99.9	1	1	1	1	1	1	1	1	1	1	1	1	1	1	1	1	1	1	1	1	1	1	1	0	1	1	1	1	1	1	1	1	1	1	1	0	1	1	1	1	1	1	0
Elusimicrobia bacterium RIFOXYB2_FULL_46_23	Elusimicrobia	90.7	1	1	1	1	1	1	1	1	1	1	1	1	1	1	1	1	1	1	1	1	1	1	1	1	1	1	1	1	1	1	1	1	1	1	1	1	1	1	1	1	1	1	1
Desulfobacula sp. RIFOXYB2_FULL_45_6	Deltaproteobacteria	69.8	1	3	2	2	1	1	1	1	1	1	2	1	1	1	1	1	1	0	1	1	1	1	1	1	1	1	1	1	1	0	1	1	1	1	0	0	1	1	1	1	1	1	4
Deltaproteobacteria bacterium RIFOXYB2_FULL_66_7	Deltaproteobacteria	95.3	1	0	2	1	1	0	1	1	1	0	1	1	1	1	1	1	0	1	1	1	1	1	1	0	1	1	0	1	1	1	1	0	1	0	0	0	0	0	1	1	1	0	2
candidate division CPR3 bacterium RIFOXYB2_FULL_35_8	CPR3	88.4	1	1	1	1	1	1	1	2	1	1	1	1	1	1	1	1	1	1	1	1	1	1	1	1	1	1	1	1	1	1	1	1	0	1	1	1	1	1	1	1	1	1	0
Bdellovibrionales bacterium RIFOXYB2_FULL_36_6	Deltaproteobacteria	95.3	3	0	2	0	2	0	1	2	1	1	1	1	1	1	1	0	1	1	1	1	1	1	1	1	1	1	1	1	1	1	1	1	1	1	2	1	1	1	1	1	1	1	0
Bacteroidetes bacterium RIFOXYB2_FULL_39_7	Bacteroidetes	83.7	1	2	2	1	1	1	1	1	1	1	1	1	1	1	1	1	1	1	0	1	1	1	0	1	1	1	1	1	1	1	1	1	1	1	1	1	1	1	1	1	1	1	1
Bacteroidetes bacterium RIFOXYB2_FULL_35_7	Bacteroidetes	99.9	1	2	1	0	1	1	1	1	0	1	1	1	1	0	1	1	1	1	1	1	1	1	1	1	1	1	1	1	0	1	0	1	1	1	1	0	1	1	1	1	1	1	0
candidate division WOR-1 bacterium RIFOXYB12_FULL_52_16	WOR-1	97.7	1	1	1	1	1	1	1	1	1	1	1	1	1	1	1	1	1	1	1	1	1	1	1	1	1	1	1	1	1	1	1	1	1	1	1	1	1	1	1	1	1	1	1
Sulfurimonas sp. RIFOXYB12_FULL_35_9	Epsilonproteobacteria	62.8	1	1	1	1	1	1	1	1	1	1	1	1	1	1	1	1	1	1	1	1	0	1	1	1	1	1	1	1	1	1	1	1	1	1	1	1	1	1	1	1	1	1	1
Sideroxydans sp. RIFOXYB12_FULL_59_6	Betaproteobacteria	72.1	1	0	1	0	0	1	1	0	1	1	0	0	0	1	0	1	1	1	1	1	1	1	0	1	1	1	0	1	0	1	1	0	0	1	0	0	1	1	0	1	1	1	1
Candidatus Raymondbacteria bacterium RifOxyB12_full_50_8	Raymondbacteria	55.8	2	2	1	1	1	1	1	1	0	1	0	1	0	1	0	0	1	1	0	1	1	0	0	1	1	0	1	1	1	1	1	1	0	1	1	1	0	1	1	1	0	1	1
Planctomycetes bacterium RIFOXYB12_FULL_42_10	Planctomycetes	99.9	1	0	1	0	0	1	1	1	0	0	0	1	0	1	1	0	1	0	0	1	0	0	0	1	0	0	1	1	0	0	1	0	0	1	1	0	1	1	0	0	0	0	0
Candidatus Peregrinibacteria bacterium RIFOXYB12_FULL_41_12	Peregrinibacteria	79.1	1	1	1	2	1	1	1	1	1	1	1	1	1	1	1	1	1	1	1	1	1	1	1	1	1	1	1	1	1	1	1	1	1	1	1	1	1	1	1	1	1	1	1
Candidatus Curtissbacteria bacterium RIFOXYB12_FULL_40_6	Curtissbacteria	88.4	1	1	0	1	0	2	1	0	0	1	1	1	1	1	1	1	1	1	0	1	1	1	1	1	1	1	1	0	1	0	0	0	1	1	1	1	1	1	2	1	1	1	1
Omnitrophica bacterium RIFOXYB12_FULL_50_7	Omnitrophica	97.7	1	0	0	0	1	1	2	1	1	1	1	1	1	1	1	1	1	1	1	1	1	1	1	1	1	1	1	1	1	1	1	1	1	1	0	0	1	1	1	1	1	1	1
Candidatus Uhrbacteria bacterium RIFOXYB12_FULL_58_10	Uhrbacteria	86	1	1	1	2	1	1	1	1	1	1	1	1	1	1	1	1	1	1	1	1	1	1	1	1	1	1	1	1	1	1	1	1	1	1	1	0	1	1	1	1	1	1	1
Candidatus Moranbacteria bacterium RIFOXYB12_FULL_35_8	Moranbacteria	79.1	0	0	0	1	1	0	1	1	1	1	1	1	1	1	1	1	1	1	1	0	1	1	1	1	1	1	1	1	1	1	1	1	1	1	1	1	1	1	2	1	1	1	0
Melioribacter sp. RIFOXYB12_FULL_38_5	Ignavibacteria	99.9	1	1	0	1	1	1	1	1	1	1	1	1	0	1	1	0	1	1	1	1	0	1	1	1	1	1	1	1	0	0	1	1	0	1	1	1	1	1	2	1	0	1	0
Lentisphaerae bacterium RIFOXYB12_FULL_65_16	Lentisphaerae	97.7	1	1	1	1	1	1	1	1	1	1	1	1	1	1	1	1	1	1	1	1	1	1	1	1	1	1	1	1	1	1	1	1	1	1	1	1	1	1	1	1	1	1	1
Lentisphaerae bacterium RIFOXYB12_FULL_60_10	Lentisphaerae	99.9	1	2	1	1	1	1	1	1	1	1	1	1	1	1	1	1	1	1	1	1	1	1	1	1	1	1	1	1	1	1	1	1	1	1	0	1	1	1	1	1	1	1	1
Ignavibacteria bacterium RIFOXYB12_FULL_35_14	Ignavibacteria	88.4	1	1	1	1	1	1	1	1	1	1	1	1	1	1	1	1	1	1	1	1	1	1	1	1	1	1	1	1	1	1	1	1	1	1	1	1	1	1	1	1	1	1	1
Gallionellales bacterium RIFOXYB12_FULL_54_9	Betaproteobacteria	93	1	1	1	1	1	1	2	1	1	1	1	1	1	1	1	1	1	1	0	1	1	1	0	1	1	1	1	1	1	1	1	0	1	1	1	1	0	1	1	1	1	0	1
Elusimicrobia bacterium RIFOXYB12_FULL_50_12	Elusimicrobia	99.9	1	1	2	1	0	0	1	1	1	1	1	1	1	1	1	1	1	0	1	1	1	1	1	1	1	1	1	1	1	1	1	1	1	1	1	1	1	1	1	1	1	1	1
Candidatus Collierbacteria bacterium RIFOXYA2_FULL_46_10	Edwardsbacteria	97.7	1	1	1	1	1	1	1	1	1	1	1	1	1	1	1	1	1	1	1	1	1	1	1	1	1	1	1	1	1	1	1	1	1	1	1	1	1	1	1	1	1	1	1
Deltaproteobacteria bacterium RIFOXYB12_FULL_58_9	Deltaproteobacteria	69.8	1	1	1	1	1	1	1	3	1	1	1	1	1	0	1	1	1	1	1	1	1	1	1	1	1	1	1	1	1	1	1	1	1	1	1	1	1	1	1	1	1	1	2
Bacteroidetes bacterium RIFOXYB12_FULL_41_6	Bacteroidetes	72.1	0	1	0	1	0	1	1	1	1	1	1	1	1	1	1	1	0	1	0	1	0	1	1	0	0	0	0	1	1	1	0	0	1	1	1	1	1	1	1	1	1	1	0
Anaerolinea sp. RIFOXYB12_FULL_60_12	Chloroflexi	99.9	0	1	1	0	1	1	1	0	1	1	1	1	1	0	1	0	1	1	0	0	0	1	1	1	1	1	1	1	1	1	0	0	1	1	0	0	1	1	1	1	1	1	1
candidate division WWE3 bacterium RIFOXYB1_FULL_43_24	WWE3	90.7	1	1	1	1	1	1	1	1	1	1	1	1	1	1	1	1	1	1	1	1	1	1	1	1	1	1	1	1	1	1	1	1	1	1	1	1	1	1	1	1	1	1	1
candidate division WWE3 bacterium RIFOXYB1_FULL_43_12	WWE3	99.9	1	0	1	1	2	1	1	0	1	1	1	1	1	1	1	1	1	1	1	1	1	1	1	1	1	1	0	1	1	1	0	1	1	1	1	1	1	1	1	1	1	1	1
candidate division WWE3 bacterium RIFOXYB1_FULL_42_27	WWE3	99.9	1	1	1	1	1	1	1	1	1	1	1	1	1	1	1	1	1	1	1	1	1	1	1	1	1	1	1	1	1	1	1	1	1	1	1	1	1	1	1	1	1	1	1
candidate division WWE3 bacterium RIFOXYB1_FULL_40_22	WWE3	93	1	1	1	1	1	1	1	1	1	1	1	1	1	1	1	1	1	1	1	1	1	1	1	1	1	1	1	1	1	1	1	1	1	1	1	1	1	1	1	1	1	1	1
Spirochaetes bacterium RIFOXYB1_FULL_32_8	Spirochaetes	90.7	0	1	1	1	1	0	1	1	1	1	1	1	1	1	1	1	1	0	1	1	1	1	1	1	1	1	1	1	1	1	1	1	1	1	1	1	1	1	1	1	1	1	1
Candidatus Peribacteria bacterium RIFOXYB1_FULL_57_12	Peregrinibacteria	99.9	1	1	1	1	1	2	1	1	1	1	1	1	1	1	1	1	1	1	1	1	0	0	1	1	1	1	1	1	1	1	1	1	0	1	1	0	1	1	1	1	1	1	1
Candidatus Peribacteria bacterium RIFOXYB1_FULL_54_35	Peregrinibacteria	93	1	1	1	1	1	1	1	1	1	1	1	1	1	1	1	1	1	1	1	1	1	1	1	1	1	1	1	1	1	1	1	1	1	1	1	1	1	1	1	1	1	1	1
Candidatus Woesebacteria bacterium RIFOXYB1_FULL_47_31	Woesebacteria	83.7	1	1	1	1	1	1	1	1	0	1	1	1	1	1	1	1	1	1	1	1	1	1	1	1	1	1	1	1	1	1	1	1	1	1	1	0	1	1	1	1	1	1	0
Candidatus Woesebacteria bacterium RIFOXYB1_FULL_42_36	Woesebacteria	99.9	1	1	1	1	1	0	1	1	1	1	1	1	0	1	1	1	1	0	1	0	1	1	1	1	1	1	1	1	1	1	1	0	1	0	1	1	0	1	1	1	1	1	1
Candidatus Woesebacteria bacterium RIFOXYB1_FULL_41_13	Woesebacteria	88.4	1	1	1	1	1	1	1	1	1	1	1	1	1	1	1	1	1	1	1	1	1	1	1	1	1	1	1	1	1	1	1	1	1	1	1	1	1	1	1	1	1	1	1
Candidatus Woesebacteria bacterium RIFOXYB1_FULL_40_26	Woesebacteria	99.9	1	1	1	1	1	0	2	0	1	1	1	1	1	1	1	1	1	0	1	1	1	1	1	1	1	1	1	1	1	1	1	0	1	1	1	0	1	1	1	1	1	1	1
Candidatus Woesebacteria bacterium RIFOXYB1_FULL_38_16	Woesebacteria	86	1	1	1	2	1	1	1	1	1	1	1	1	1	1	1	1	1	1	1	1	1	1	1	1	1	1	1	1	1	1	1	1	1	1	1	1	1	1	1	1	1	1	1
Candidatus Woesebacteria bacterium RIFOXYB1_FULL_33_9	Woesebacteria	93	1	1	2	1	3	1	1	1	1	0	1	1	1	0	1	1	2	1	1	1	1	1	1	1	1	1	1	0	1	0	1	1	1	1	1	1	1	0	1	1	1	0	1
Candidatus Woesebacteria bacterium RIFOXYB1_FULL_31_120	Woesebacteria	76.7	0	1	1	1	1	1	1	1	1	1	1	1	1	1	1	1	1	1	1	1	1	1	1	1	1	1	1	1	0	1	1	1	1	1	1	1	1	1	1	0	1	1	1
Candidatus Shapirobacteria bacterium RIFOXYB1_FULL_38_38	Shapirobacteria	95.3	1	1	1	0	0	0	0	0	0	1	1	1	1	1	1	0	1	0	1	1	1	1	1	1	1	1	1	1	1	1	1	1	1	1	0	1	1	1	1	1	1	1	0
Candidatus Roizmanbacteria bacterium RIFOXYB1_FULL_41_27	Roizmanbacteria	99.9	1	1	1	1	1	1	1	0	1	1	1	1	1	0	1	1	1	1	1	1	1	1	1	1	1	1	1	1	1	1	1	1	1	1	1	1	1	1	1	1	1	1	1
Candidatus Roizmanbacteria bacterium RIFOXYB1_FULL_40_23	Roizmanbacteria	95.3	1	1	1	1	1	1	1	1	1	1	1	0	1	1	1	1	1	1	1	1	1	1	1	1	1	1	1	1	1	1	1	1	1	1	1	1	1	1	1	1	1	1	1
Candidatus Pacebacteria bacterium RIFOXYB1_FULL_44_10	Pacebacteria	95.3	1	1	1	1	1	1	1	1	0	1	1	1	1	1	1	1	1	1	1	1	1	1	1	1	1	1	1	0	1	1	1	1	1	1	1	1	1	1	1	1	1	1	1
Candidatus Pacebacteria bacterium RIFOXYB1_FULL_39_46	Pacebacteria	99.9	1	1	1	1	1	1	1	1	1	1	1	1	1	1	1	1	1	1	1	1	1	1	1	1	1	1	1	1	1	1	1	1	0	1	1	0	1	1	1	1	1	1	1
Candidatus Levybacteria bacterium RIFOXYB1_FULL_40_17	Levybacteria	99.9	1	1	1	1	1	1	1	1	1	1	1	1	1	1	1	1	1	1	1	1	1	1	1	1	1	1	1	1	1	1	1	1	1	1	1	1	1	1	1	1	1	1	1
Candidatus Gottesmanbacteria bacterium RIFOXYB1_FULL_47_11	Gottesmanbacteria	99.9	1	1	1	1	2	1	1	1	1	1	1	1	1	1	1	1	1	1	1	1	1	1	1	1	1	1	1	1	1	1	1	1	1	1	1	1	1	1	1	1	1	1	1
Candidatus Curtissbacteria bacterium RIFOXYB1_FULL_41_59	Curtissbacteria	81.4	1	1	1	1	1	1	1	1	1	1	1	1	1	1	1	1	1	1	1	1	1	1	1	1	1	1	1	1	1	1	1	1	1	1	1	1	1	1	1	1	1	1	1
Candidatus Collierbacteria bacterium RIFOXYB1_FULL_49_13	Collierbacteria	79.1	1	1	0	0	1	1	1	1	1	1	1	1	1	1	1	0	1	1	0	1	1	1	0	1	1	1	1	1	1	1	1	1	1	1	1	0	1	1	1	0	1	1	0
Candidatus Amesbacteria bacterium RIFOXYB1_FULL_47_9	Amesbacteria	99.9	1	0	1	0	2	1	1	1	1	1	1	1	1	1	0	1	1	1	1	0	0	1	1	1	1	1	0	0	1	0	1	0	1	1	1	1	1	1	1	1	1	1	3
Candidatus Amesbacteria bacterium RIFOXYB1_FULL_47_13	Amesbacteria	90.7	1	1	1	1	1	1	1	1	1	1	1	1	1	1	1	1	1	1	1	1	1	1	1	1	1	1	1	1	1	1	1	1	1	1	1	1	1	1	1	1	1	1	1
Candidatus Amesbacteria bacterium RIFOXYB1_FULL_47_12	Amesbacteria	97.7	1	1	0	1	1	1	1	1	1	1	1	1	1	1	1	1	1	1	1	1	0	1	1	1	1	1	1	1	1	1	1	1	1	1	0	0	1	1	1	1	1	1	2
Candidatus Amesbacteria bacterium RIFOXYB1_FULL_44_23	Amesbacteria	99.9	1	0	1	1	1	1	1	1	1	1	1	1	1	1	1	1	1	1	1	1	1	1	1	1	1	1	1	1	1	1	1	1	1	1	1	1	1	1	1	1	1	1	1
Candidatus Yanofskybacteria bacterium RIFOXYB1_FULL_44_29	Yanofskybacteria	99.9	1	1	1	1	1	1	1	1	1	1	1	1	1	1	1	1	1	1	1	1	1	1	1	1	1	1	1	1	1	1	1	1	1	1	1	1	1	1	1	1	1	1	1
Candidatus Wolfebacteria bacterium RIFOXYB1_FULL_54_12	Wolfebacteria	93	1	1	1	2	1	1	1	1	1	1	1	1	1	1	1	1	1	1	1	1	1	1	1	1	1	1	1	1	1	1	1	1	1	1	1	1	1	1	1	1	1	1	1
Candidatus Vogelbacteria bacterium RIFOXYB1_FULL_42_16	Vogelbacteria	93	1	1	1	1	1	0	1	1	1	1	1	1	1	1	1	1	1	1	0	1	1	1	1	1	1	0	1	1	1	1	1	1	1	1	1	1	1	1	1	1	1	1	1
Candidatus Veblenbacteria bacterium RIFOXYB1_FULL_43_13	Veblenbacteria	99.9	0	1	2	1	0	1	1	1	1	1	1	1	1	1	1	1	1	1	1	1	1	1	1	1	1	1	1	1	1	1	1	1	1	1	0	1	1	1	1	1	1	1	1
Candidatus Staskawiczbacteria bacterium RIFOXYB1_FULL_38_37	Staskawiczbacteria	99.9	1	1	1	1	1	1	1	1	1	1	1	1	1	1	1	1	1	1	1	1	1	1	1	1	1	1	1	1	1	1	1	1	1	1	1	1	1	1	1	1	1	1	1
Candidatus Staskawiczbacteria bacterium RIFOXYB1_FULL_37_44	Staskawiczbacteria	97.7	1	1	1	1	1	1	2	1	1	1	1	1	1	1	1	1	1	1	1	1	1	1	1	1	1	1	1	1	1	1	1	1	1	1	1	1	1	1	1	1	1	1	1
Candidatus Staskawiczbacteria bacterium RIFOXYB1_FULL_32_11	Staskawiczbacteria	95.3	1	1	1	1	1	1	1	1	0	1	1	1	1	1	1	1	1	1	1	1	1	1	1	1	1	1	1	1	1	1	1	1	1	1	1	1	1	1	1	1	1	1	1
Candidatus Nomurabacteria bacterium RIFOXYB1_FULL_43_14	Nomurabacteria	95.3	1	1	1	0	1	2	1	1	1	1	1	1	0	1	1	1	1	1	1	1	1	1	1	1	1	1	1	1	1	1	1	1	1	1	1	1	1	1	1	1	1	1	2
Candidatus Nomurabacteria bacterium RIFOXYB1_FULL_39_16	Nomurabacteria	88.4	1	1	0	0	1	1	1	1	1	1	1	1	1	1	1	1	1	1	1	1	1	1	1	1	1	1	1	1	1	1	1	1	1	1	1	1	1	1	1	1	1	1	1
Candidatus Nomurabacteria bacterium RIFOXYB1_FULL_36_10	Nomurabacteria	99.9	1	1	2	0	2	2	1	0	0	1	1	1	1	1	1	1	1	1	1	1	1	1	0	1	1	1	1	1	1	1	1	1	0	1	1	1	1	1	1	1	1	1	1
Candidatus Nealsonbacteria bacterium RIFOXYB1_FULL_40_15	Nealsonbacteria	99.9	1	2	1	1	1	1	1	1	1	1	1	1	1	1	1	1	1	1	1	1	1	1	1	1	1	1	1	1	1	1	1	1	1	1	1	1	1	1	1	1	1	1	1
Candidatus Moranbacteria bacterium RIFOXYB1_FULL_44_23	Moranbacteria	95.3	1	1	1	1	1	1	1	1	1	1	1	1	1	1	1	1	1	1	1	1	1	1	1	1	1	1	1	1	1	1	1	1	1	1	1	1	1	1	1	1	1	1	1
Candidatus Moranbacteria bacterium RIFOXYB1_FULL_43_19	Moranbacteria	95.3	1	1	1	1	1	1	1	1	0	1	1	1	1	1	1	1	1	1	1	1	1	1	1	1	1	1	1	1	0	1	1	1	1	1	1	1	1	1	1	1	1	1	1
Candidatus Magasanikbacteria bacterium RIFOXYB1_FULL_40_15	Magasanikbacteria	99.9	1	1	0	1	1	1	1	1	1	1	1	1	1	1	1	1	1	1	1	1	1	1	1	1	1	1	1	1	1	1	1	0	1	1	1	1	1	1	1	1	1	1	1
Candidatus Liptonbacteria bacterium RIFOXYB1_FULL_36_10	Liptonbacteria	99.9	1	1	1	1	1	2	1	1	1	1	1	1	1	1	1	1	1	1	1	1	1	1	1	1	1	1	1	1	1	1	1	1	1	1	1	1	1	1	1	1	1	1	1
Candidatus Kaiserbacteria bacterium RIFOXYB1_FULL_46_14	Kaiserbacteria	97.7	1	1	1	2	1	1	1	1	1	1	1	1	1	1	1	1	1	1	1	1	1	1	1	1	1	1	1	1	1	1	1	1	1	1	1	1	1	1	1	1	1	1	1
Candidatus Brennerbacteria bacterium RIFOXYB1_FULL_41_13	Brennerbacteria	99.9	1	1	1	1	1	1	1	1	1	1	1	1	1	1	1	1	1	1	1	1	1	1	1	1	1	1	1	1	1	1	1	0	1	1	1	1	1	1	1	1	1	1	1
Candidatus Azambacteria bacterium RIFOXYB1_FULL_40_33	Azambacteria_ii	97.7	1	1	1	2	1	1	1	1	1	1	1	1	1	1	1	1	1	1	1	1	1	1	1	1	1	1	1	1	1	1	1	1	1	1	1	1	1	1	1	1	1	1	1
Candidatus Adlerbacteria bacterium RIFOXYB1_FULL_48_10	Adlerbacteria	93	1	1	1	1	1	1	1	1	1	1	1	1	1	1	1	1	1	1	1	1	1	1	0	1	1	1	1	1	1	2	1	1	1	1	1	1	1	1	1	1	1	1	1
Elusimicrobia bacterium RIFOXYB1_FULL_48_9	Elusimicrobia	97.7	1	1	2	0	1	1	1	1	1	1	1	1	1	1	1	1	1	1	1	1	1	1	1	1	0	1	1	2	1	1	1	1	1	1	1	1	1	1	1	0	1	1	1
candidate division WS6 bacterium RIFOXYB1_FULL_33_15	Dojkabacteria	93	1	1	1	1	1	1	1	1	1	1	1	1	1	0	1	1	1	1	1	1	1	1	1	1	1	1	1	1	1	1	1	1	1	1	1	1	1	1	1	1	1	1	1
candidate division WS6 bacterium RIFOXYB1_FULL_33_14	Dojkabacteria	90.7	1	1	1	1	0	1	1	1	1	0	1	1	1	0	1	1	1	1	1	1	1	1	1	1	1	1	1	1	1	1	1	1	1	1	1	1	1	1	1	1	1	1	1
Caulobacterales bacterium RIFOXYB1_FULL_67_16	Alphaproteobacteria	99.9	0	2	1	1	2	1	1	1	1	1	1	1	1	1	1	1	1	1	1	1	1	1	1	1	1	1	0	1	1	1	0	0	1	1	2	1	1	1	1	1	1	1	1
Bdellovibrionales bacterium RIFOXYB1_FULL_39_21	Deltaproteobacteria	86	1	1	1	1	1	1	1	1	1	1	1	1	1	1	1	1	1	1	1	1	1	1	1	1	1	1	1	1	1	1	1	1	1	1	1	1	1	1	1	1	1	1	1
Bdellovibrionales bacterium RIFOXYB1_FULL_37_110	Deltaproteobacteria	99.9	1	2	1	1	1	1	1	1	1	1	1	1	1	1	1	1	0	1	1	1	1	1	1	1	1	1	1	0	0	0	1	1	1	0	1	1	1	0	1	1	1	1	1
candidate division WWE3 bacterium RIFOXYA2_FULL_46_9	WWE3	83.7	1	1	1	1	1	1	1	1	1	1	1	1	1	1	1	1	1	1	1	1	1	1	1	1	1	1	1	1	1	1	1	1	1	1	1	1	1	1	1	1	1	1	1
candidate division WWE3 bacterium RIFOXYA2_FULL_43_12	WWE3	99.9	1	0	0	1	1	1	0	1	1	1	1	0	1	1	0	1	1	1	1	1	1	1	1	1	1	1	1	1	1	1	1	1	1	1	1	1	1	1	0	1	0	1	1
candidate division WOR-1 bacterium RIFOXYA2_FULL_51_19	WOR-1	99.9	1	1	1	1	1	1	1	1	1	1	1	1	1	1	1	1	1	1	1	1	1	1	1	1	1	1	1	1	1	1	1	1	1	1	1	1	1	1	1	1	1	1	1
candidate division WOR-1 bacterium RIFOXYA2_FULL_46_56	WOR-1	99.9	1	1	1	1	1	1	1	1	1	1	1	1	1	1	1	1	1	1	1	1	1	1	1	1	1	1	1	1	1	1	1	1	1	1	1	1	1	1	1	1	1	1	1
candidate division WOR-1 bacterium RIFOXYA2_FULL_41_14	WOR-1	95.3	1	1	1	1	1	1	1	1	1	1	1	1	1	1	1	1	1	1	1	1	1	1	1	1	1	1	1	1	1	1	1	1	1	1	1	1	1	1	1	1	1	1	1
candidate division WOR-1 bacterium RIFOXYA2_FULL_37_7	WOR-1	99.9	1	1	1	1	1	1	1	0	1	1	1	1	1	1	1	1	1	1	1	1	1	1	1	1	1	1	1	1	1	1	1	1	1	1	0	1	1	1	1	1	1	1	2
candidate division WOR-1 bacterium RIFOXYA2_FULL_36_21	WOR-1	99.9	1	1	2	1	1	1	1	1	1	1	1	1	1	1	1	1	1	1	1	1	1	1	1	1	1	1	1	1	1	1	1	1	1	1	1	1	1	1	1	1	1	1	1
Tenericutes bacterium RIFOXYA2_FULL_36_32	Tenericutes	99.9	1	1	1	1	1	1	1	1	1	1	1	1	1	1	1	1	1	1	1	1	1	1	1	1	1	1	1	1	1	1	1	1	1	1	1	1	1	1	1	1	1	1	1
Candidatus Raymondbacteria bacterium RIFOXYA2_FULL_49_16	Raymondbacteria	99.9	1	2	1	1	1	1	1	1	1	1	1	1	1	1	1	1	1	1	1	1	1	1	1	1	1	1	1	1	1	1	1	1	1	1	1	1	1	1	1	1	1	1	1
Candidatus Peribacteria bacterium RIFOXYA2_FULL_55_28	Peregrinibacteria	99.9	1	1	1	1	1	1	1	1	1	1	1	1	1	1	1	1	1	1	1	1	1	1	1	1	1	1	1	1	1	1	1	1	1	1	1	1	1	1	1	1	1	1	1
Candidatus Peregrinibacteria bacterium RIFOXYA2_FULL_41_18	Peregrinibacteria	86	1	1	1	2	1	1	1	1	1	1	1	1	1	1	1	1	1	1	1	1	1	1	1	1	1	1	1	1	1	1	1	1	1	1	1	1	1	1	1	1	1	1	1
Candidatus Peregrinibacteria bacterium RIFOXYA2_FULL_33_7	Peregrinibacteria	99.9	1	1	1	1	1	2	1	0	0	1	1	1	1	1	1	1	1	1	1	1	1	0	1	1	1	1	1	0	1	1	1	1	1	1	1	1	2	0	1	1	1	1	0
Candidatus Peregrinibacteria bacterium RIFOXYA2_FULL_33_21	Peregrinibacteria	86	1	1	1	2	1	1	1	1	1	1	1	1	1	1	1	1	1	1	1	1	1	1	1	1	1	1	1	1	1	1	1	1	1	1	1	1	1	1	1	1	1	1	1
Candidatus Roizmanbacteria bacterium RIFOXYA2_FULL_41_8	Roizmanbacteria	99.9	1	1	1	1	0	1	1	1	1	1	1	1	1	0	1	1	1	1	1	1	1	1	0	1	1	1	1	1	0	1	1	1	1	1	0	1	1	1	1	0	1	1	1
Candidatus Roizmanbacteria bacterium RIFOXYA2_FULL_38_14	Roizmanbacteria	99.9	1	1	1	1	1	1	1	1	1	1	1	0	1	1	1	1	1	1	1	1	1	1	1	1	1	1	1	1	1	1	1	1	1	1	1	1	1	1	1	1	1	1	1
Candidatus Collierbacteria bacterium RIFOXYA2_FULL_46_20	Collierbacteria	86	1	1	1	1	1	1	1	1	1	1	1	1	1	1	1	1	1	1	1	1	1	1	1	1	1	1	1	1	1	1	1	1	1	1	1	1	1	1	1	1	1	1	1
Candidatus Collierbacteria bacterium RIFOXYA2_FULL_46_10	Collierbacteria	65.1	1	1	1	0	1	1	1	2	1	1	1	1	1	1	1	1	1	1	0	1	1	1	0	0	1	1	0	1	1	1	1	1	1	1	1	0	1	1	1	1	1	1	1
Omnitrophica WOR_2 bacterium RIFOXYA2_FULL_45_12	Omnitrophica	97.7	0	0	0	1	0	0	1	0	1	0	1	1	1	1	1	0	1	0	1	1	1	1	0	1	1	1	1	1	1	1	0	1	0	1	1	0	1	1	1	1	1	0	0
Omnitrophica WOR_2 bacterium RIFOXYA2_FULL_38_17	Omnitrophica	97.7	1	1	1	1	1	1	1	1	1	1	1	1	1	1	1	1	1	1	1	1	1	1	0	1	1	1	1	1	1	1	1	1	1	1	1	1	1	1	1	1	1	1	1
Candidatus Yanofskybacteria bacterium RIFOXYA2_FULL_45_28	Yanofskybacteria	95.3	1	1	0	1	1	1	1	1	1	1	1	1	1	1	1	1	1	1	1	1	1	1	1	1	1	1	1	1	1	1	1	1	1	1	1	1	1	1	1	1	1	1	1
Candidatus Veblenbacteria bacterium RIFOXYA2_FULL_43_9	Veblenbacteria	86	2	1	2	1	1	1	1	0	1	1	1	1	1	1	1	0	2	1	1	1	1	1	1	1	1	1	1	1	1	1	1	1	1	1	1	1	1	1	1	1	1	1	1
Candidatus Uhrbacteria bacterium RIFOXYA2_FULL_41_8	Uhrbacteria	93	1	1	1	1	1	1	1	1	1	1	1	0	1	1	0	1	1	1	1	1	1	1	1	1	1	1	1	1	0	1	1	0	1	1	1	0	1	1	1	0	1	1	2
Candidatus Uhrbacteria bacterium RIFOXYA2_FULL_40_9	Uhrbacteria	74.4	0	1	1	1	1	1	1	1	1	1	0	1	1	1	1	1	1	1	1	1	1	0	1	1	1	1	1	1	1	1	1	1	1	1	1	1	1	1	1	1	1	1	1
Candidatus Staskawiczbacteria bacterium RIFOXYA2_FULL_32_7	Staskawiczbacteria	97.7	1	1	2	1	1	0	1	1	0	1	0	1	0	1	1	1	1	1	1	1	1	0	1	1	1	0	1	1	1	1	0	0	0	1	1	1	0	1	1	1	0	1	1
Candidatus Nomurabacteria bacterium RIFOXYA2_FULL_42_12	Nomurabacteria	93	1	1	1	0	1	1	1	1	1	1	1	1	1	1	1	1	1	1	1	1	1	1	1	1	1	1	1	1	1	1	1	1	1	1	1	1	1	1	1	1	1	1	1
Candidatus Nomurabacteria bacterium RIFOXYA2_FULL_35_9	Nomurabacteria	97.7	1	1	1	0	1	1	1	1	1	1	1	1	1	1	1	1	1	1	1	1	1	1	1	1	0	1	1	1	1	1	1	1	1	1	1	0	1	1	1	1	1	1	1
Candidatus Moranbacteria bacterium RIFOXYA2_FULL_43_15	Moranbacteria	79.1	3	1	1	1	1	1	1	1	2	0	1	1	1	1	1	1	1	1	1	1	1	1	1	1	1	1	1	1	1	1	1	1	1	1	1	1	1	1	1	1	1	1	1
Candidatus Magasanikbacteria bacterium RIFOXYA2_FULL_44_8	Magasanikbacteria	88.4	1	1	2	1	1	1	1	1	1	1	1	1	0	1	1	0	2	1	0	1	1	1	0	1	1	1	1	1	0	1	0	1	1	1	0	0	1	1	1	0	1	2	1
Candidatus Magasanikbacteria bacterium RIFOXYA2_FULL_40_20	Magasanikbacteria	90.7	1	1	1	0	2	0	1	1	1	1	1	1	1	1	1	1	1	1	0	1	1	1	1	1	1	1	1	1	1	1	1	0	1	1	1	0	1	1	1	1	1	1	1
Candidatus Komeilibacteria bacterium RIFOXYA2_FULL_45_9	Komeilibacteria	99.9	1	0	1	1	2	1	1	1	1	1	1	1	1	1	1	1	1	1	1	1	1	1	0	1	1	1	1	1	1	1	0	1	1	1	0	1	1	1	1	1	1	1	1
Candidatus Kerfeldbacteria bacterium RIFOXYA2_FULL_38_24	Kerfeldbacteria	93	1	1	1	1	1	1	1	1	1	1	1	1	1	1	1	1	1	1	1	1	1	1	1	1	1	1	1	1	1	1	1	1	1	1	1	1	1	1	1	1	1	1	1
Candidatus Jacksonbacteria bacterium RIFOXYA2_FULL_44_7	Jacksonbacteria	99.9	1	1	2	1	1	1	0	1	0	1	1	1	1	1	1	1	1	1	1	1	1	1	1	1	1	1	1	1	1	1	1	1	1	1	1	1	1	0	1	1	1	1	1
Candidatus Jacksonbacteria bacterium RIFOXYA2_FULL_43_12	Jacksonbacteria	95.3	1	1	2	1	1	1	1	1	1	1	1	1	1	1	1	1	1	1	1	1	1	1	1	1	1	1	1	1	1	1	1	1	1	1	1	1	1	1	1	1	1	1	1
Candidatus Falkowbacteria bacterium RIFOXYA2_FULL_47_9	Falkowbacteria	99.9	1	1	0	0	1	1	1	1	1	1	1	1	1	1	1	1	1	1	1	1	1	1	1	1	2	1	1	1	1	1	1	1	1	1	1	1	1	1	1	1	1	1	1
Candidatus Falkowbacteria bacterium RIFOXYA2_FULL_47_19	Falkowbacteria	99.9	1	1	1	1	1	1	1	1	1	1	1	1	1	1	1	1	1	1	1	1	1	1	1	1	1	1	1	1	1	1	1	1	1	1	1	1	1	1	1	1	1	1	1
Candidatus Falkowbacteria bacterium RIFOXYA2_FULL_38_12	Falkowbacteria	90.7	1	1	1	1	1	1	1	1	1	1	1	1	1	1	1	1	1	1	1	1	1	1	1	1	1	1	1	1	1	1	1	1	1	1	1	1	1	1	1	1	1	1	1
Candidatus Falkowbacteria bacterium RIFOXYA2_FULL_35_8	Falkowbacteria	95.3	1	1	1	3	1	1	1	1	1	1	1	1	1	1	1	1	1	0	0	1	1	1	0	1	1	1	1	1	1	1	1	1	1	1	1	0	1	1	1	1	1	1	1
Nitrospirae bacterium RIFOXYA2_FULL_44_9	Nitrospirae	93	1	1	1	1	1	1	1	1	1	1	1	1	1	1	1	1	1	1	1	1	1	1	1	1	1	1	1	1	0	1	1	1	1	1	1	1	1	1	1	0	1	1	1
Candidatus Melainabacteria bacterium RIFOXYA2_FULL_32_9	Melainabacteria	97.7	1	1	1	1	1	1	1	1	1	1	1	1	0	1	1	0	1	1	1	1	1	1	1	1	1	1	1	1	1	0	1	1	1	1	1	1	2	1	1	1	1	1	1
Ignavibacteria bacterium RIFOXYA2_FULL_38_8	Ignavibacteria	81.4	1	1	1	1	2	2	1	1	1	1	1	1	1	1	1	1	1	1	1	1	1	1	1	1	1	1	1	1	1	1	0	1	1	1	1	1	1	1	1	1	1	1	1
Ignavibacteria bacterium RIFOXYA2_FULL_37_17	Ignavibacteria	97.7	1	2	0	1	1	2	1	0	1	1	1	1	1	1	1	1	1	1	1	1	1	1	1	0	0	1	0	0	1	1	1	1	1	1	1	0	1	1	1	0	1	1	3
Ignavibacteria bacterium RIFOXYA2_FULL_35_9	Ignavibacteria	99.9	1	1	1	1	1	1	1	1	1	1	1	1	1	1	1	1	1	1	1	1	1	1	1	1	1	1	1	1	1	1	0	1	1	1	1	1	1	1	1	1	1	1	2
Ignavibacteria bacterium RIFOXYA2_FULL_35_10	Ignavibacteria	93	1	1	1	1	1	1	1	1	1	1	1	1	1	1	1	1	1	1	1	1	1	1	1	1	1	1	1	1	1	1	1	1	1	1	1	1	1	1	1	1	1	1	1
Candidatus Firestonebacteria bacterium RIFOXYA2_FULL_40_8	Firestonebacteria	81.4	1	1	1	0	1	1	1	1	0	1	1	1	1	1	1	1	1	1	1	1	1	1	1	1	1	1	1	1	1	1	1	0	1	1	1	1	1	1	1	1	1	1	1
Elusimicrobia bacterium RIFOXYA2_FULL_69_6	Elusimicrobia	90.7	1	2	1	1	1	2	2	1	1	1	1	1	0	1	1	1	0	1	1	0	1	1	1	0	1	1	0	1	1	1	1	0	1	0	0	1	1	1	1	1	1	1	1
Elusimicrobia bacterium RIFOXYA2_FULL_58_8	Elusimicrobia	97.7	1	2	1	1	0	1	1	1	1	1	1	1	1	1	1	1	1	1	1	0	1	1	1	1	1	1	1	1	0	1	1	1	1	1	1	1	1	1	1	0	1	1	1
Elusimicrobia bacterium RIFOXYA2_FULL_53_38	Elusimicrobia	95.3	1	1	1	1	1	1	1	1	1	1	1	1	1	1	1	1	1	1	1	0	1	1	1	1	1	1	1	1	1	1	1	1	1	1	1	1	1	1	1	1	1	1	1
Elusimicrobia bacterium RIFOXYA2_FULL_50_26	Elusimicrobia	99.9	1	1	1	1	1	1	1	0	0	1	1	1	1	1	1	1	1	1	1	1	1	1	1	1	1	1	1	1	1	1	1	1	1	1	1	1	1	1	1	1	1	1	1
Elusimicrobia bacterium RIFOXYA2_FULL_47_53	Elusimicrobia	74.4	1	1	1	1	1	1	1	1	1	1	1	1	1	1	1	1	1	1	1	1	1	1	1	1	1	1	1	1	1	1	1	1	1	1	1	1	1	1	1	1	1	1	1
Elusimicrobia bacterium RIFOXYA2_FULL_40_6	Elusimicrobia	99.9	1	1	1	0	0	0	1	0	1	1	1	1	1	1	1	1	1	0	1	1	0	1	1	0	0	1	0	1	1	1	1	1	1	1	0	0	1	1	1	1	1	1	1
Elusimicrobia bacterium RIFOXYA2_FULL_39_19	Elusimicrobia	90.7	1	1	1	1	1	1	1	1	1	1	1	1	1	1	1	1	1	1	1	1	1	1	1	1	1	1	1	1	1	1	1	1	1	1	1	1	1	1	1	1	1	1	1
Deltaproteobacteria bacterium RIFOXYA2_FULL_55_11	Deltaproteobacteria	90.7	1	1	0	1	1	1	1	0	1	1	1	1	1	1	1	1	1	1	1	1	1	1	1	1	1	1	1	1	1	1	1	0	1	0	1	1	1	1	1	1	1	1	1
Deltaproteobacteria bacterium RIFOXYA2_FULL_42_10	Deltaproteobacteria	99.9	2	1	2	1	1	1	1	1	1	0	1	1	1	1	1	1	1	1	1	1	1	1	1	1	1	1	1	1	1	1	1	0	1	1	0	1	1	1	1	1	1	0	1
candidate division CPR3 bacterium RIFOXYA2_FULL_35_13	CPR3	93	1	1	1	1	1	1	1	1	1	1	1	1	1	1	1	1	1	1	1	1	1	1	1	1	1	1	1	1	1	1	1	1	1	1	1	1	1	1	1	1	1	1	1
Candidatus Berkelbacteria bacterium RIFOXYA2_FULL_43_10	Berkelbacteria	88.4	1	2	1	1	1	1	1	0	1	1	1	1	1	1	1	1	1	1	1	1	1	1	1	1	1	1	1	1	1	1	0	1	1	1	1	1	1	1	1	1	0	1	1
Bacteroidetes bacterium RIFOXYA2_FULL_33_7	Bacteroidetes	95.3	1	1	1	1	1	1	1	0	1	1	1	1	1	1	1	1	1	1	1	1	0	1	1	0	0	1	0	1	1	1	1	1	1	1	2	1	1	1	1	1	1	1	1
Lentisphaerae bacterium RIFOXYA12_64_32	Lentisphaerae	86	1	2	1	1	1	1	1	1	1	1	1	1	1	1	1	1	1	1	1	1	1	0	1	1	1	1	1	1	1	1	1	0	1	1	1	1	1	1	1	1	1	1	1
candidate division WWE3 bacterium RIFOXYA12_FULL_43_11	WWE3	99.9	1	0	1	1	1	1	0	1	1	1	1	0	1	1	0	1	1	1	1	1	1	1	1	1	1	1	1	1	1	1	1	1	1	1	1	1	1	1	0	1	1	1	0
candidate division WOR-1 bacterium RIFOXYA12_FULL_52_29	WOR-1	99.9	1	1	1	1	1	1	1	1	1	1	1	1	1	1	1	1	1	1	1	1	1	1	1	1	1	1	1	1	1	1	1	1	1	1	1	1	1	1	1	1	1	1	1
candidate division WOR-1 bacterium RIFOXYA12_FULL_43_27	WOR-1	99.9	1	1	1	1	1	1	1	1	1	1	1	1	1	1	1	1	1	1	1	1	1	1	1	1	1	1	1	1	1	1	1	1	1	1	1	1	1	1	1	1	1	1	1
candidate division WOR-1 bacterium RIFOXYA12_FULL_36_13	WOR-1	99.9	1	1	2	1	1	1	1	1	1	1	1	1	1	1	1	1	1	1	1	1	1	1	1	1	1	1	1	1	1	1	1	1	1	1	1	1	1	1	1	1	1	1	1
Tenericutes bacterium RIFOXYA12_FULL_35_10	Tenericutes	95.3	1	1	2	1	1	1	1	1	1	1	1	1	1	1	1	1	1	1	1	1	1	1	1	1	1	1	1	1	1	1	1	1	1	1	1	1	1	1	1	1	1	1	1
Candidatus Raymondbacteria bacterium RifOxyA12_full_50_37	Raymondbacteria	99.9	1	1	0	0	1	1	1	1	1	1	1	1	1	1	1	1	1	1	1	1	1	1	1	1	1	1	1	1	1	1	1	1	1	1	1	1	1	1	1	1	1	1	1
Candidatus Peregrinibacteria bacterium RIFOXYA12_FULL_33_12	Peregrinibacteria	93	1	1	1	2	1	1	1	1	1	1	1	1	1	1	1	1	1	1	1	1	1	1	1	1	1	1	1	1	1	1	1	1	1	1	1	1	1	1	1	1	1	1	1
Omnitrophica WOR_2 bacterium RIFOXYA12_FULL_38_10	Omnitrophica	79.1	1	1	1	1	1	1	1	1	1	1	1	1	1	1	1	1	1	1	1	1	1	1	0	1	1	1	1	1	0	1	1	1	1	1	1	1	1	1	1	0	1	1	1
Candidatus Staskawiczbacteria bacterium RIFOXYA12_FULL_37_10	Staskawiczbacteria	97.7	1	1	1	0	1	1	1	1	1	1	0	1	0	1	1	1	1	1	1	0	1	0	1	1	1	0	1	1	1	1	0	1	0	1	1	1	0	1	1	1	1	1	1
Candidatus Moranbacteria bacterium RIFOXYA12_FULL_44_15	Moranbacteria	99.9	1	2	1	1	1	1	2	1	0	1	1	1	1	1	1	1	1	1	1	1	1	1	1	1	1	1	1	1	1	1	1	1	1	1	1	1	1	1	1	1	1	1	1
Candidatus Moranbacteria bacterium RIFOXYA12_FULL_35_19	Moranbacteria	93	1	1	1	1	1	1	1	1	1	1	1	1	1	1	1	1	1	1	1	1	1	1	1	1	1	1	1	1	1	1	1	1	1	1	1	1	1	1	1	1	1	1	1
Candidatus Melainabacteria bacterium RIFOXYA12_FULL_32_12	Melainabacteria	81.4	1	1	1	1	1	1	1	0	1	1	1	1	1	1	1	0	1	0	1	1	1	1	1	1	1	1	1	1	1	1	1	1	1	1	1	1	1	1	1	1	1	1	1
Lentisphaerae bacterium RIFOXYA12_FULL_60_10	Lentisphaerae	99.9	0	0	1	0	1	1	1	0	1	0	1	1	1	1	1	1	1	1	1	1	1	1	1	1	1	1	1	1	1	1	0	1	1	1	0	1	1	1	1	1	1	0	1
Lentisphaerae bacterium RIFOXYA12_FULL_48_11	Lentisphaerae	67.4	1	1	1	1	1	1	1	1	1	1	1	1	1	1	1	1	1	1	1	1	1	1	1	1	1	1	1	1	1	1	1	1	1	1	2	1	1	1	1	1	1	1	1
Ignavibacteria bacterium RIFOXYA12_FULL_38_9	Ignavibacteria	93	1	1	1	1	1	0	1	1	0	0	1	1	1	1	1	0	1	0	1	1	0	1	1	0	0	1	0	2	0	1	1	0	1	1	0	1	1	1	1	0	1	0	1
Ignavibacteria bacterium RIFOXYA12_FULL_35_25	Ignavibacteria	93	1	1	1	1	1	1	1	1	1	1	1	1	1	1	1	1	1	1	1	1	1	1	1	1	1	1	1	1	1	1	1	1	1	1	1	1	1	1	1	1	1	1	1
Gammaproteobacteria bacterium RIFOXYA12_FULL_61_12	Gammaproteobacteria	95.3	1	1	1	1	0	1	1	0	1	1	1	1	1	1	1	1	1	1	1	1	1	1	1	1	1	1	1	1	1	1	0	1	1	1	1	1	1	1	1	1	1	1	1
Elusimicrobia bacterium RIFOXYA12_FULL_57_11	Elusimicrobia	97.7	1	1	1	1	1	1	1	1	1	1	1	1	1	1	1	1	1	1	1	0	1	1	1	1	1	1	1	1	1	1	1	1	1	0	1	1	1	1	1	1	1	1	1
Elusimicrobia bacterium RIFOXYA12_FULL_51_18	Elusimicrobia	99.9	1	1	1	1	1	1	1	1	1	1	1	1	1	1	1	1	1	1	1	0	1	1	1	1	1	1	1	1	1	1	1	1	1	1	1	1	1	1	1	1	1	1	1
Elusimicrobia bacterium RIFOXYA12_FULL_49_49	Elusimicrobia	99.9	1	1	1	1	1	1	1	1	1	1	1	1	1	1	1	1	1	1	1	1	1	1	1	1	1	1	1	1	1	1	1	1	1	1	1	1	1	1	1	1	1	1	1
Candidatus Edwardsbacteria bacterium RifOxyA12_full_54_48	Edwardsbacteria	83.7	1	1	1	1	1	1	1	1	1	1	1	1	1	1	1	1	1	1	1	1	1	1	1	1	1	1	1	1	1	1	1	1	1	1	1	1	1	1	1	1	1	1	1
Desulfobacula sp. RIFOXYA12_FULL_46_16	Deltaproteobacteria	99.9	0	1	1	1	0	1	1	0	0	1	1	1	1	1	1	1	1	1	1	1	1	1	2	1	1	1	1	1	1	0	1	1	1	1	0	0	1	1	1	1	1	1	1
Desulfobacterales bacterium RIFOXYA12_FULL_46_15	Deltaproteobacteria	90.7	1	1	2	1	1	1	1	1	1	1	1	1	1	1	1	1	1	1	1	1	1	1	1	2	1	1	2	1	1	1	1	1	1	1	1	1	1	1	1	1	1	1	1
Deltaproteobacteria bacterium RIFOXYA12_FULL_61_11	Deltaproteobacteria	93	1	1	1	1	1	0	1	1	1	1	1	1	1	1	1	1	1	1	0	1	1	1	0	1	1	1	1	1	1	1	1	1	1	1	1	1	1	1	1	1	1	1	0
Deltaproteobacteria bacterium RIFOXYA12_FULL_58_15	Deltaproteobacteria	90.7	1	1	1	1	1	1	0	2	1	1	1	0	1	1	1	1	1	1	1	1	1	1	1	1	1	1	1	1	1	1	1	1	1	1	1	1	1	1	1	1	1	1	0
Bacteroidetes bacterium RIFOXYA12_FULL_40_10	Bacteroidetes	99.9	1	1	1	1	1	1	2	0	1	1	1	1	1	1	1	1	1	1	1	1	1	1	1	1	1	1	1	1	1	1	0	1	1	1	0	1	1	1	1	1	1	0	1
Bacteroidetes bacterium RIFOXYA12_FULL_38_20	Bacteroidetes	99.9	1	1	1	1	1	1	1	1	1	1	1	1	1	1	1	1	1	1	1	1	1	1	1	1	1	1	1	1	1	1	1	1	1	1	1	1	1	1	1	1	1	1	1
Bacteroidetes bacterium RIFOXYA12_FULL_35_11	Bacteroidetes	79.1	1	1	1	1	2	1	1	1	1	1	1	1	1	1	1	1	1	1	1	1	1	1	1	1	1	1	1	1	1	1	1	1	1	1	1	1	1	1	1	1	1	1	1
Bacteroidetes bacterium RIFOXYA12_FULL_33_9	Bacteroidetes	99.9	1	1	1	1	2	1	0	0	1	1	1	1	1	0	1	1	1	0	1	1	1	1	1	1	1	1	1	0	1	0	1	0	1	1	1	0	1	0	1	1	1	1	1
Xanthomonadales bacterium RIFOXYA1_FULL_69_10	Gammaproteobacteria	69.8	1	1	1	1	1	1	1	1	1	1	1	1	1	1	1	1	1	1	1	1	1	1	1	1	1	1	1	1	1	1	1	1	1	1	1	1	1	1	1	1	1	1	1
Xanthomonadales bacterium RIFOXYA1_FULL_68_6	Gammaproteobacteria	83.7	1	1	0	0	2	2	1	0	0	1	1	1	0	0	1	0	2	1	0	1	1	1	0	1	1	1	1	1	0	1	1	0	0	1	1	1	1	1	1	0	1	1	1
candidate division WWE3 bacterium RIFOXYA1_FULL_42_9	WWE3	90.7	1	1	1	1	1	1	0	1	1	1	1	0	1	1	0	0	1	1	1	1	1	1	1	1	1	1	1	1	1	1	0	0	1	1	1	1	1	1	0	1	1	1	1
candidate division WWE3 bacterium RIFOXYA1_FULL_41_11	WWE3	99.9	1	1	1	1	1	1	1	1	1	1	1	1	1	1	1	1	1	1	1	1	1	1	1	0	1	1	0	1	1	1	1	0	1	1	0	1	1	1	1	1	1	1	1
candidate division WWE3 bacterium RIFOXYA1_FULL_40_11	WWE3	95.3	1	1	1	1	1	1	1	1	1	1	1	1	1	1	1	1	1	1	1	1	1	1	1	1	1	1	1	1	1	1	1	1	1	1	1	1	1	1	1	1	1	1	1
Rhodanobacter sp. RIFOXYA1_FULL_67_6	Betaproteobacteria	97.7	1	0	2	1	1	1	2	1	1	1	1	1	1	1	1	2	1	1	1	1	1	1	1	1	1	1	1	0	1	1	1	1	1	1	1	1	1	1	1	1	1	1	2
Candidatus Peribacteria bacterium RIFOXYA1_FULL_56_14	Peregrinibacteria	69.8	1	1	1	1	1	1	1	1	1	1	1	1	1	1	1	1	1	1	1	1	1	1	1	1	1	1	0	1	1	1	1	1	1	1	1	1	1	1	1	1	1	1	1
Paenibacillus sp. RIFOXYA1_FULL_44_5	Firmicutes	86	1	0	1	0	0	0	1	1	1	0	1	1	1	0	1	1	2	1	1	1	1	0	1	1	1	0	1	1	1	0	1	1	1	1	1	1	1	0	1	0	0	0	1
Candidatus Woesebacteria bacterium RIFOXYA1_FULL_48_16	Woesebacteria	86	1	0	0	1	1	1	1	0	1	1	1	1	1	1	1	1	1	1	1	1	1	1	1	1	1	1	1	1	1	1	1	0	1	1	1	0	1	1	1	1	1	1	0
Candidatus Woesebacteria bacterium RIFOXYA1_FULL_43_9	Woesebacteria	88.4	1	1	1	0	1	0	1	1	1	1	1	1	1	1	1	1	1	0	0	1	1	1	0	1	1	1	1	1	1	1	1	1	1	1	1	1	1	0	1	1	1	1	1
Candidatus Woesebacteria bacterium RIFOXYA1_FULL_43_16	Woesebacteria	79.1	1	1	1	1	0	0	1	1	1	1	1	1	0	1	1	1	1	0	1	1	1	1	1	1	1	1	1	1	1	1	1	0	1	1	1	1	1	1	1	1	1	1	1
Candidatus Woesebacteria bacterium RIFOXYA1_FULL_40_18	Woesebacteria	90.7	1	1	1	1	1	0	1	0	0	1	1	1	1	1	1	2	1	0	0	1	1	1	0	1	1	1	1	1	1	1	1	0	1	1	1	0	1	1	1	1	1	1	0
Candidatus Woesebacteria bacterium RIFOXYA1_FULL_38_9	Woesebacteria	99.9	1	1	1	1	1	0	1	1	1	1	1	1	2	1	1	1	1	1	1	1	1	1	1	1	1	1	1	1	0	1	1	1	1	1	0	1	1	1	1	0	1	1	1
Candidatus Woesebacteria bacterium RIFOXYA1_FULL_31_71	Woesebacteria	95.3	1	1	1	1	1	1	1	1	1	1	1	1	1	1	1	1	1	1	1	1	1	1	1	1	1	1	1	1	1	1	1	1	1	1	1	1	1	1	1	1	1	1	1
Candidatus Shapirobacteria bacterium RIFOXYA1_FULL_39_17	Shapirobacteria	95.3	1	1	1	1	1	1	1	1	1	1	1	1	1	1	1	1	1	1	1	1	1	1	1	0	1	1	0	1	1	1	1	1	1	1	1	1	1	1	1	1	1	1	1
Candidatus Roizmanbacteria bacterium RIFOXYA1_FULL_41_12	Roizmanbacteria	99.9	1	1	1	1	1	1	1	1	1	1	1	1	1	0	1	1	1	1	1	1	1	1	1	0	1	1	1	1	1	1	1	1	1	1	1	1	1	1	1	1	1	1	1
Candidatus Roizmanbacteria bacterium RIFOXYA1_FULL_37_12	Roizmanbacteria	95.3	1	1	1	1	1	1	1	1	1	1	1	0	1	1	1	1	1	1	1	1	1	1	1	1	1	1	1	1	1	1	1	1	1	1	1	1	1	1	1	1	1	1	1
Candidatus Pacebacteria bacterium RIFOXYA1_FULL_38_18	Pacebacteria	99.9	1	1	1	1	1	1	1	1	1	1	1	1	1	1	1	1	1	1	1	1	1	1	1	1	1	1	1	1	1	1	1	1	0	1	1	0	1	1	1	1	1	1	1
Candidatus Levybacteria bacterium RIFOXYA1_FULL_41_10	Levybacteria	99.9	1	1	1	1	1	1	1	1	1	1	1	1	1	1	1	1	1	1	1	1	1	1	1	1	1	1	1	1	1	1	1	1	1	1	1	1	1	1	1	1	1	1	1
Candidatus Curtissbacteria bacterium RIFOXYA1_FULL_41_14	Curtissbacteria	93	1	1	1	1	1	1	1	1	1	1	1	1	1	1	1	1	1	1	1	1	1	1	1	1	1	1	1	1	1	1	1	1	1	1	1	1	1	1	1	1	1	1	2
Candidatus Collierbacteria bacterium RIFOXYA1_FULL_46_24	Collierbacteria	93	1	1	1	0	1	1	2	1	1	1	1	1	1	1	1	1	2	1	0	1	1	1	0	1	1	1	1	1	1	1	1	1	1	1	1	1	1	1	1	1	1	1	1
Candidatus Yanofskybacteria bacterium RIFOXYA1_FULL_44_17	Yanofskybacteria	99.9	1	1	1	1	1	1	1	1	1	1	1	1	1	1	1	0	1	0	1	1	1	1	1	1	1	1	1	1	1	1	1	1	1	1	1	1	1	1	1	1	1	1	0
Candidatus Staskawiczbacteria bacterium RIFOXYA1_FULL_37_15	Staskawiczbacteria	97.7	1	1	1	1	1	1	1	1	1	1	1	1	1	1	1	1	1	1	1	1	1	1	1	1	1	1	1	1	1	1	1	1	1	1	1	1	1	1	1	1	1	1	1
Candidatus Nomurabacteria bacterium RIFOXYA1_FULL_42_12	Nomurabacteria	76.7	1	1	2	0	1	1	1	1	1	1	1	1	1	1	1	1	1	1	1	1	1	1	1	1	1	1	1	1	1	1	1	1	1	1	1	1	1	1	1	1	1	1	1
Candidatus Nomurabacteria bacterium RIFOXYA1_FULL_35_17	Nomurabacteria	86	1	0	0	0	0	0	1	1	1	1	1	1	1	1	1	1	1	1	0	1	1	1	0	1	1	1	1	1	1	1	0	1	1	1	1	0	1	1	1	1	1	1	0
Candidatus Moranbacteria bacterium RIFOXYA1_FULL_44_8	Moranbacteria	86	1	1	0	1	1	1	1	1	1	1	1	0	1	1	1	1	1	1	1	1	1	1	1	0	1	1	0	1	0	1	1	1	1	1	1	1	1	1	1	0	1	1	1
Candidatus Moranbacteria bacterium RIFOXYA1_FULL_44_7	Moranbacteria	86	1	1	1	1	1	2	2	0	1	1	1	1	1	1	1	1	1	0	1	1	1	1	1	0	1	1	0	1	0	1	1	1	1	1	1	1	1	1	1	0	1	1	1
Candidatus Magasanikbacteria bacterium RIFOXYA1_FULL_40_8	Magasanikbacteria	76.7	1	1	0	1	2	0	1	1	1	1	1	1	1	1	1	1	1	1	0	1	1	1	1	1	1	1	1	1	1	1	1	0	1	1	0	0	1	1	1	1	1	1	1
Candidatus Harrisonbacteria bacterium RIFOXYA1_FULL_48_8	Harrisonbacteria	99.9	1	1	1	1	0	0	1	1	0	1	1	1	1	1	1	1	1	1	0	1	1	1	0	1	1	1	0	1	0	1	1	1	1	1	1	0	1	1	1	0	0	1	1
Candidatus Azambacteria bacterium RIFOXYA1_FULL_42_37	Azambacteria_ii	81.4	1	1	1	2	1	1	1	1	1	1	1	1	1	1	1	1	1	1	1	1	1	1	2	1	1	1	1	1	1	1	1	1	1	1	1	1	1	1	1	1	1	1	1
Hydrogenophilales bacterium RIFOXYA1_FULL_63_33	Betaproteobacteria	90.7	1	1	1	1	1	1	2	0	1	1	1	1	1	1	1	1	1	1	1	0	1	1	1	2	1	1	1	0	0	1	0	1	1	0	1	1	0	0	1	1	1	1	1
Elusimicrobia bacterium RIFOXYA1_FULL_47_7	Elusimicrobia	83.7	1	0	0	1	1	1	1	1	1	1	1	1	1	1	1	0	1	1	1	1	1	1	1	1	1	1	1	1	1	1	1	0	1	1	1	1	1	1	1	1	1	1	1
Chromatiales bacterium RIFOXYA1_FULL_46_5	Gammaproteobacteria	90.7	1	1	1	1	2	1	1	1	1	1	1	1	1	1	1	1	0	0	1	1	0	1	1	1	0	1	0	1	1	1	1	1	1	0	2	1	1	1	2	1	0	1	1
Caulobacterales bacterium RIFOXYA1_FULL_67_7	Alphaproteobacteria	86	2	2	2	1	1	1	1	1	1	1	1	1	1	1	1	1	0	1	0	1	1	1	1	1	1	1	1	1	1	1	1	1	1	1	0	1	1	0	1	1	1	1	1
Bdellovibrionales bacterium RIFOXYA1_FULL_38_20	Deltaproteobacteria	95.3	1	0	1	0	0	1	1	1	1	1	1	1	1	1	1	1	1	1	1	1	1	1	1	1	1	1	1	1	1	1	1	0	1	1	0	1	1	1	1	1	1	1	0
Bdellovibrionales bacterium RIFOXYA1_FULL_36_14	Deltaproteobacteria	95.3	1	1	1	1	0	0	1	1	1	1	1	1	1	1	1	1	1	1	1	1	1	1	1	1	1	1	1	1	1	1	1	1	1	1	1	1	1	1	1	1	1	1	1
Alicyclobacillus sp. RIFOXYA1_FULL_53_8	Firmicutes	97.7	2	1	1	2	0	0	1	1	1	1	1	1	1	2	1	1	1	1	1	1	1	1	1	1	1	1	1	1	1	1	1	1	1	1	1	1	1	1	1	1	1	1	1
Sulfurimonas sp. RIFCSPLOWO2_12_36_12	Epsilonproteobacteria	81.4	1	1	1	2	1	1	1	1	1	1	1	1	1	1	1	1	1	1	1	1	0	1	1	1	1	1	1	1	1	1	1	1	1	1	1	1	1	1	1	1	1	1	1
Sulfuricurvum sp. RIFCSPLOWO2_12_43_5	Epsilonproteobacteria	95.3	0	0	2	0	1	1	2	1	0	1	2	1	1	1	1	1	1	1	1	1	0	1	1	1	1	1	1	1	1	1	1	1	1	1	0	1	1	1	1	0	1	1	0
Pseudomonadales bacterium RIFCSPLOWO2_12_60_38	Gammaproteobacteria	74.4	1	1	1	1	1	1	1	1	1	1	1	1	1	1	1	1	1	1	1	0	1	1	1	1	1	1	1	1	1	1	1	1	1	0	1	1	1	1	1	1	1	1	1
Pseudomonadales bacterium RIFCSPLOWO2_12_59_9	Gammaproteobacteria	74.4	2	1	1	0	0	1	1	1	1	1	1	1	1	1	1	1	0	1	1	0	0	1	1	0	0	1	0	1	1	1	1	1	1	0	1	1	0	1	1	1	1	1	0
Planctomycetes bacterium RIFCSPLOWO2_12_38_17	Planctomycetes	97.7	1	0	1	0	1	1	1	1	1	1	1	0	1	1	0	1	1	1	0	1	1	0	1	1	1	0	1	1	0	1	1	1	1	1	1	1	1	1	0	0	0	1	1
Candidatus Zambryskibacteria bacterium RIFCSPLOWO2_12_39_8	Zambryskibacteria	97.7	1	1	1	1	1	2	1	1	0	1	1	1	1	1	1	1	1	1	1	1	1	1	1	1	1	1	1	1	1	1	1	1	1	2	1	1	1	1	1	1	1	1	1
Candidatus Nomurabacteria bacterium RIFCSPLOWO2_12_40_14	Nomurabacteria	88.4	1	1	1	0	1	1	1	1	1	1	1	1	1	1	1	1	1	1	1	1	1	1	1	1	1	1	1	1	1	1	1	1	1	1	1	1	1	1	1	1	1	1	1
Candidatus Giovannonibacteria bacterium RIFCSPLOWO2_12_43_8	Giovannonibacteria	88.4	1	1	0	1	1	0	1	0	1	1	1	1	1	1	1	1	1	1	0	1	1	1	1	1	1	1	1	1	1	1	1	1	1	1	1	0	1	1	1	1	1	1	1
Nitrospirae bacterium RIFCSPLOW2_12_42_9	Nitrospirae	79.1	1	0	0	1	1	0	1	1	1	0	1	1	1	1	1	1	1	1	1	1	1	1	1	1	1	1	1	1	1	1	1	1	1	1	1	1	1	1	1	1	1	0	1
Nitrospinae bacterium RIFCSPLOWO2_12_39_16	Nitrospinae	99.9	1	1	1	0	1	1	1	1	1	1	1	1	1	1	1	1	0	1	1	0	0	1	1	0	0	1	0	1	1	1	0	1	1	0	1	1	1	1	1	1	1	1	1
Nitrospinae bacterium RIFCSPLOWO2_12_39_15	Nitrospinae	93	1	1	1	1	1	1	1	1	1	1	1	1	1	1	1	1	1	1	1	1	1	1	1	1	1	1	1	1	1	1	1	1	1	1	1	1	1	1	1	1	1	1	1
Gammaproteobacteria bacterium RIFCSPLOWO2_12_47_11	Gammaproteobacteria	88.4	1	1	1	1	1	1	1	1	1	1	1	1	1	1	1	1	1	1	0	1	1	1	0	1	1	1	1	1	1	1	1	1	1	1	1	0	1	1	1	1	1	1	1
candidate division WWE3 bacterium RIFCSPLOWO2_12_FULL_36_10	WWE3	95.3	1	1	1	1	1	2	1	1	0	1	1	1	1	1	1	1	1	1	0	1	1	1	0	1	1	1	1	1	1	1	1	1	1	1	0	0	1	1	1	1	1	1	1
candidate division WOR-1 bacterium RIFCSPLOWO2_12_FULL_45_9	WOR-1	93	1	2	1	1	1	1	1	1	1	1	1	1	1	1	1	1	1	1	1	1	1	1	1	1	1	1	1	1	1	1	0	1	1	1	0	1	1	1	1	1	1	1	1
Verrucomicrobia bacterium RIFCSPLOWO2_12_FULL_64_8	Verrucomicrobia	86	3	1	0	1	1	1	0	1	1	1	1	1	1	1	1	1	1	1	2	1	1	1	1	1	1	1	1	1	1	1	0	1	1	1	1	1	1	1	1	1	1	1	1
Candidatus Tectomicrobia bacterium RIFCSPLOWO2_12_FULL_69_37	Tectomicrobia	97.7	1	0	2	1	1	1	1	0	0	1	1	1	1	0	1	1	1	1	1	1	1	1	1	1	1	1	1	0	1	1	1	1	1	1	1	1	1	0	1	1	1	1	1
Sulfurimonas sp. RIFCSPLOWO2_12_FULL_36_74	Epsilonproteobacteria	81.4	1	1	1	1	2	1	1	1	1	1	1	1	1	1	1	1	1	1	1	1	0	1	1	1	1	1	1	1	1	1	1	1	1	1	1	1	1	1	1	1	1	1	2
Sulfurimonas sp. RIFCSPLOWO2_12_FULL_34_6	Epsilonproteobacteria	97.7	1	1	1	2	1	1	1	1	1	0	1	0	1	1	1	0	0	1	1	0	0	1	1	0	1	1	1	2	1	1	1	1	1	0	1	1	1	1	1	1	1	1	1
Sulfuricurvum sp. RIFCSPLOWO2_12_FULL_43_24	Epsilonproteobacteria	99.9	1	1	1	1	1	1	1	1	1	1	1	1	1	1	1	1	1	1	1	1	0	1	1	1	1	1	1	1	1	1	1	1	1	1	1	1	1	1	1	1	1	1	1
Sphingomonadales bacterium RIFCSPLOWO2_12_FULL_63_15	Alphaproteobacteria	99.9	1	1	1	1	1	1	1	1	1	1	1	1	1	1	1	1	1	1	1	1	1	1	1	1	1	1	1	1	1	1	1	1	1	1	1	1	1	1	1	1	1	1	1
Candidatus Schekmanbacteria bacterium RIFCSPLOWO2_12_FULL_38_15	Schekmanbacteria	79.1	1	1	1	1	1	1	1	1	1	1	1	1	1	1	1	1	1	1	1	1	1	1	1	1	1	1	1	1	1	1	1	1	1	1	1	1	1	1	1	1	1	1	1
Candidatus Rokubacteria bacterium RIFCSPLOWO2_12_FULL_73_47	Rokubacteria	99.9	1	1	0	1	1	1	1	3	1	1	1	1	1	1	1	1	0	1	1	0	0	1	1	0	0	1	0	1	1	0	1	1	1	0	1	1	1	1	1	1	1	1	1
Candidatus Rokubacteria bacterium RIFCSPLOWO2_12_FULL_71_22	Rokubacteria	72.1	1	1	1	1	1	1	1	2	1	1	1	1	1	1	1	1	1	1	1	1	1	1	1	1	1	1	1	1	1	1	1	1	1	1	1	1	1	2	1	1	1	1	1
Candidatus Rokubacteria bacterium RIFCSPLOWO2_12_FULL_71_19	Rokubacteria	97.7	1	1	0	1	2	0	1	1	0	1	1	1	1	0	1	0	1	0	1	1	1	1	1	1	1	1	0	0	1	0	0	0	1	1	1	1	1	0	1	1	1	1	1
Candidatus Rokubacteria bacterium RIFCSPLOWO2_12_FULL_69_21	Rokubacteria	86	2	1	1	1	1	2	1	1	1	1	1	1	1	1	1	1	1	1	1	1	1	1	1	1	1	1	0	1	1	1	1	1	1	1	1	1	2	1	1	1	1	1	1
Rhodospirillales bacterium RIFCSPLOWO2_12_FULL_67_15	Alphaproteobacteria	99.9	1	1	1	0	1	1	1	0	0	1	1	2	1	1	1	0	1	1	0	1	1	1	1	1	1	1	1	1	1	1	1	1	1	1	1	1	1	1	1	1	1	1	0
Rhodospirillales bacterium RIFCSPLOWO2_12_FULL_58_28	Alphaproteobacteria	74.4	1	1	1	1	1	1	1	1	1	1	1	1	1	1	1	1	1	1	1	1	1	1	1	1	1	1	1	1	1	1	1	1	1	1	1	1	1	1	1	1	1	1	1
Rhodoferax sp. RIFCSPLOWO2_12_FULL_60_11	Betaproteobacteria	93	1	1	0	1	1	1	1	1	1	1	1	1	1	1	1	0	1	1	0	1	0	1	0	0	0	1	0	0	1	1	1	1	1	1	1	0	1	1	1	1	1	0	1
Pseudomonadales bacterium RIFCSPLOWO2_12_FULL_59_450	Gammaproteobacteria	90.7	1	1	1	1	1	1	1	1	1	1	1	1	1	2	0	1	1	1	1	1	1	1	1	1	1	1	1	1	1	1	1	1	1	0	1	1	1	1	1	1	0	1	2
Planctomycetes bacterium RIFCSPLOWO2_12_FULL_50_35	Planctomycetes	88.4	1	0	1	0	1	1	1	1	1	1	1	1	1	1	1	1	1	0	1	1	1	1	1	1	1	1	1	1	1	1	1	1	1	1	1	0	1	1	1	1	1	1	1
Planctomycetes bacterium RIFCSPLOWO2_12_FULL_40_19	Planctomycetes	99.9	1	1	2	1	1	1	1	1	1	0	1	1	1	1	1	1	1	1	1	0	1	1	1	1	1	1	1	1	1	1	1	1	1	0	2	0	0	1	1	2	1	1	1
Planctomycetes bacterium RIFCSPLOWO2_12_FULL_39_13	Planctomycetes	95.3	1	1	1	1	1	1	1	1	1	1	1	1	1	1	1	1	1	1	1	1	1	1	1	1	1	1	1	1	1	1	1	1	1	1	1	1	1	1	1	1	1	1	1
Candidatus Peribacteria bacterium RIFCSPLOWO2_12_FULL_55_15	Peregrinibacteria	97.7	1	1	1	1	1	1	1	1	1	1	1	1	1	1	1	1	1	1	1	1	0	1	1	1	1	1	1	1	1	1	1	1	1	1	1	0	1	1	1	1	1	1	1
Candidatus Peribacteria bacterium RIFCSPLOWO2_12_FULL_53_10	Peregrinibacteria	79.1	1	1	1	1	1	1	1	1	1	1	1	1	1	1	1	1	1	1	1	1	1	1	1	1	1	1	1	1	1	1	1	1	1	1	1	0	1	1	1	1	1	1	1
Candidatus Woesebacteria bacterium RIFCSPLOWO2_12_FULL_42_8	Woesebacteria	95.3	1	1	1	1	1	0	1	1	1	1	1	1	1	0	1	1	1	0	0	1	1	1	1	1	1	1	0	1	1	0	1	0	1	1	0	0	1	1	1	1	1	1	2
Candidatus Woesebacteria bacterium RIFCSPLOWO2_12_FULL_39_9	Woesebacteria	93	1	2	0	1	1	1	1	1	1	1	1	1	1	1	1	1	1	1	1	1	1	1	1	1	1	1	1	1	1	1	1	1	1	1	0	1	1	1	1	1	1	1	1
Candidatus Roizmanbacteria bacterium RIFCSPLOWO2_12_FULL_40_12	Roizmanbacteria	83.7	1	1	1	1	0	1	1	1	1	1	1	0	1	1	1	1	1	1	1	1	1	1	1	1	1	1	1	1	1	1	1	1	1	1	1	0	1	1	1	1	1	1	1
Candidatus Roizmanbacteria bacterium RIFCSPLOWO2_12_FULL_37_7b	Roizmanbacteria	99.9	2	1	1	1	1	0	1	0	1	1	1	0	1	0	1	1	1	0	1	1	1	1	1	1	1	1	1	0	1	1	1	1	1	1	1	1	1	0	1	1	1	1	1
Candidatus Levybacteria bacterium RIFCSPLOWO2_12_FULL_41_12	Levybacteria	97.7	2	1	1	1	1	1	1	1	1	1	1	1	1	1	1	1	1	1	1	1	1	1	1	1	1	1	1	1	1	1	1	1	1	1	1	1	1	1	1	1	1	1	1
Candidatus Levybacteria bacterium RIFCSPLOWO2_12_FULL_40_10	Levybacteria	97.7	1	1	1	1	1	1	1	1	1	1	1	1	1	1	1	1	1	1	1	1	1	1	1	1	1	1	1	1	1	1	1	1	1	1	1	0	1	1	1	1	1	1	1
Candidatus Levybacteria bacterium RIFCSPLOWO2_12_FULL_39_17	Levybacteria	90.7	1	1	1	1	1	1	1	1	1	1	1	1	1	1	1	1	1	1	1	1	1	1	1	1	1	1	1	1	1	1	1	1	1	1	1	0	1	1	1	1	1	1	1
Candidatus Levybacteria bacterium RIFCSPLOWO2_12_FULL_37_7	Levybacteria	97.7	0	1	1	1	1	1	1	0	1	1	1	1	1	1	1	0	1	1	1	1	1	1	1	1	1	1	1	1	1	1	1	1	1	1	1	1	1	1	1	1	1	1	0
Candidatus Levybacteria bacterium RIFCSPLOWO2_12_FULL_37_14	Levybacteria	90.7	1	2	1	1	2	1	1	1	0	1	1	1	1	1	1	1	1	1	1	1	1	1	1	1	1	1	1	1	1	1	1	1	1	1	1	1	1	1	1	1	1	1	1
Candidatus Gottesmanbacteria bacterium RIFCSPLOWO2_12_FULL_42_10	Gottesmanbacteria	95.3	1	1	1	1	1	1	1	1	1	1	1	1	1	1	0	0	1	1	1	1	1	1	1	1	1	1	1	1	1	1	1	1	1	1	0	0	1	1	1	1	1	1	1
Candidatus Daviesbacteria bacterium RIFCSPLOWO2_12_FULL_38_10	Daviesbacteria	99.9	1	1	1	1	1	1	1	1	1	1	1	1	1	1	1	1	1	0	0	1	1	1	1	1	1	1	1	1	1	1	1	1	1	1	1	1	1	1	1	1	1	1	1
Candidatus Curtissbacteria bacterium RIFCSPLOWO2_12_FULL_41_16	Curtissbacteria	97.7	1	1	1	1	1	1	1	1	1	1	1	1	1	1	1	1	1	1	1	1	1	1	1	1	1	1	1	1	1	1	1	1	1	1	1	1	1	1	1	1	1	1	1
Candidatus Curtissbacteria bacterium RIFCSPLOWO2_12_FULL_38_9	Curtissbacteria	93	1	1	1	1	0	1	1	2	1	1	1	1	1	1	1	1	1	1	1	1	1	1	1	1	1	1	1	1	1	1	1	1	1	1	1	1	1	1	1	1	1	1	1
Omnitrophica WOR_2 bacterium RIFCSPLOWO2_12_FULL_63_16	Omnitrophica	79.1	1	1	0	1	0	1	1	1	1	1	1	1	1	1	1	0	1	1	1	1	1	1	1	1	1	1	1	1	1	1	1	1	1	1	1	1	1	1	1	1	1	1	1
Omnitrophica WOR_2 bacterium RIFCSPLOWO2_12_FULL_51_8	Omnitrophica	88.4	1	1	0	1	0	0	2	1	1	1	1	1	1	1	1	0	1	1	1	1	1	1	0	1	1	1	1	1	0	1	1	0	1	1	1	0	1	1	1	0	1	1	1
Omnitrophica WOR_2 bacterium RIFCSPLOWO2_12_FULL_51_24	Omnitrophica	79.1	1	1	1	1	0	0	1	1	1	1	1	1	1	1	1	1	1	0	0	1	1	1	1	1	1	1	1	1	1	1	1	1	1	1	0	1	1	1	1	1	1	1	1
Omnitrophica WOR_2 bacterium RIFCSPLOWO2_12_FULL_50_9	Omnitrophica	88.4	0	1	1	1	1	1	1	0	1	0	1	1	1	1	1	0	1	1	1	0	1	1	0	1	1	1	1	1	1	1	1	0	1	0	1	1	1	1	1	1	1	0	2
Omnitrophica WOR_2 bacterium RIFCSPLOWO2_12_FULL_46_30	Omnitrophica	95.3	1	0	1	0	0	1	1	1	1	1	1	1	1	2	1	0	1	1	1	1	1	1	0	1	1	1	1	1	1	1	1	1	1	1	1	1	1	1	1	1	1	1	1
Omnitrophica bacterium RIFCSPLOWO2_12_FULL_50_11	Omnitrophica	97.7	1	1	1	1	1	1	1	1	1	1	1	1	1	1	1	1	1	1	1	1	1	1	1	1	1	1	1	1	1	1	1	1	1	1	1	0	1	1	1	1	1	1	0
Omnitrophica bacterium RIFCSPLOWO2_12_FULL_45_13	Omnitrophica	97.7	1	1	1	1	1	0	1	1	1	1	1	1	1	1	1	1	1	1	1	1	1	1	1	1	1	1	1	1	1	1	1	1	1	1	1	1	1	1	1	1	1	1	1
Omnitrophica bacterium RIFCSPLOWO2_12_FULL_44_17	Omnitrophica	86	1	1	1	1	1	1	2	1	1	1	1	1	1	1	1	1	1	1	1	1	1	1	1	1	1	1	1	1	1	1	1	1	1	1	1	0	1	1	1	1	1	1	1
Candidatus Zambryskibacteria bacterium RIFCSPLOWO2_12_FULL_45_14	Zambryskibacteria	97.7	1	1	1	1	1	1	1	1	1	1	1	1	1	1	1	0	1	0	0	1	1	1	1	1	1	1	1	1	0	1	1	1	1	1	1	0	1	1	1	0	1	1	1
Candidatus Zambryskibacteria bacterium RIFCSPLOWO2_12_FULL_39_45	Zambryskibacteria	97.7	1	1	1	1	1	2	1	1	1	1	1	1	1	1	1	1	1	1	1	1	1	1	1	1	1	1	1	1	1	1	1	1	1	1	1	0	1	1	1	1	1	1	2
Candidatus Zambryskibacteria bacterium RIFCSPLOWO2_12_FULL_39_23	Zambryskibacteria	99.9	1	1	1	1	1	1	1	1	1	1	1	1	1	1	1	1	1	1	1	1	1	1	1	1	1	1	1	1	1	1	1	0	1	1	1	1	1	1	1	1	1	1	1
Candidatus Zambryskibacteria bacterium RIFCSPLOWO2_12_FULL_39_16	Zambryskibacteria	99.9	1	1	1	2	2	1	1	1	1	1	1	1	1	1	1	1	1	1	1	1	1	1	1	1	1	1	1	1	1	1	1	1	1	1	1	1	1	1	1	1	1	1	1
Candidatus Yanofskybacteria bacterium RIFCSPLOWO2_12_FULL_44_13b	Yanofskybacteria	99.9	1	1	1	2	1	1	1	1	1	1	1	1	1	1	1	1	1	1	1	1	1	1	1	1	1	1	1	1	1	1	1	1	1	1	1	1	1	1	1	1	1	1	1
Candidatus Yanofskybacteria bacterium RIFCSPLOWO2_12_FULL_43_11b	Yanofskybacteria	88.4	1	2	1	1	1	1	1	1	1	1	1	1	1	1	1	1	1	1	1	1	1	1	1	1	1	1	1	1	1	1	1	1	1	1	1	1	1	1	1	1	1	1	1
Candidatus Yanofskybacteria bacterium RIFCSPLOWO2_12_FULL_41_8	Yanofskybacteria	95.3	1	1	1	1	2	1	1	1	1	1	1	1	1	1	1	0	1	0	1	1	1	1	1	1	1	1	1	0	1	0	1	0	1	1	1	1	1	1	1	1	1	1	1
Candidatus Wildermuthbacteria bacterium RIFCSPLOWO2_12_FULL_49_9	Wildermuthbacteria	88.4	1	1	1	1	1	1	1	1	1	1	1	1	1	1	1	0	1	1	1	1	1	1	1	1	1	1	1	1	1	1	1	1	1	1	1	1	1	1	1	1	1	1	0
Candidatus Wildermuthbacteria bacterium RIFCSPLOWO2_12_FULL_40_9	Wildermuthbacteria	95.3	1	1	1	1	1	2	0	1	1	1	1	1	1	1	1	1	1	1	1	1	1	1	0	1	1	1	1	1	0	1	1	1	1	1	1	0	1	1	1	0	1	1	1
Candidatus Uhrbacteria bacterium RIFCSPLOWO2_12_FULL_47_9	Uhrbacteria	99.9	1	1	1	1	1	0	1	1	1	1	1	1	1	1	1	1	1	1	1	1	1	1	1	1	1	1	1	1	1	1	1	0	1	1	1	1	1	1	1	1	1	1	1
Candidatus Uhrbacteria bacterium RIFCSPLOWO2_12_FULL_47_10	Uhrbacteria	90.7	1	1	1	1	1	1	1	1	1	1	1	1	1	1	1	1	1	1	1	1	1	1	1	1	1	1	1	1	1	1	1	1	1	1	1	1	1	1	1	1	1	1	1
Candidatus Uhrbacteria bacterium RIFCSPLOWO2_12_FULL_46_10	Uhrbacteria	81.4	1	0	1	1	1	1	1	1	1	1	1	1	1	1	1	0	1	1	1	1	1	1	1	1	1	1	1	1	1	1	1	1	1	1	1	0	1	1	1	1	1	1	0
Candidatus Taylorbacteria bacterium RIFCSPLOWO2_12_FULL_49_67	Taylorbacteria	97.7	1	0	1	0	1	1	1	1	0	1	1	1	1	1	1	1	0	1	1	1	0	1	0	0	0	1	1	1	1	1	1	1	1	1	1	1	1	1	1	1	1	1	1
Candidatus Taylorbacteria bacterium RIFCSPLOWO2_12_FULL_48_11	Taylorbacteria	95.3	1	1	1	2	1	1	1	1	1	1	1	1	1	1	1	1	1	1	1	1	1	1	1	1	1	1	1	1	1	1	1	1	1	1	1	1	1	1	1	1	0	1	1
Candidatus Taylorbacteria bacterium RIFCSPLOWO2_12_FULL_47_20	Taylorbacteria	99.9	1	1	0	1	1	1	1	1	1	1	1	1	1	1	1	0	1	1	1	1	1	1	1	1	1	1	1	1	1	1	1	1	1	1	1	1	1	1	1	1	1	1	1
Candidatus Taylorbacteria bacterium RIFCSPLOWO2_12_FULL_44_9	Taylorbacteria	83.7	1	1	1	1	1	1	1	1	1	1	1	1	1	1	1	1	1	1	1	1	1	1	1	1	1	1	1	1	1	1	1	1	1	1	1	1	1	1	1	1	1	1	2
Candidatus Taylorbacteria bacterium RIFCSPLOWO2_12_FULL_44_15c	Taylorbacteria	99.9	1	1	1	1	0	1	1	1	2	0	1	1	1	0	1	0	1	1	1	1	1	1	0	1	1	1	1	1	1	1	1	1	1	1	1	1	1	1	1	1	1	0	0
Candidatus Taylorbacteria bacterium RIFCSPLOWO2_12_FULL_43_20	Taylorbacteria	99.9	1	1	1	1	1	1	1	1	1	1	1	1	1	1	1	1	1	1	1	1	1	1	1	1	1	1	1	1	1	1	1	1	1	1	1	1	1	1	1	1	1	1	1
Candidatus Sungbacteria bacterium RIFCSPLOWO2_12_FULL_41_11	Sungbacteria	81.4	2	1	1	1	1	1	1	1	1	1	1	1	1	1	1	1	1	1	1	1	1	1	1	1	1	1	1	1	1	1	1	1	1	1	1	1	1	1	1	1	1	1	1
Candidatus Staskawiczbacteria bacterium RIFCSPLOWO2_12_FULL_37_15	Staskawiczbacteria	97.7	1	0	1	1	1	1	1	1	1	1	1	1	1	1	1	0	1	1	1	1	1	1	1	1	1	1	0	1	0	1	1	0	1	1	1	0	1	1	1	0	1	1	0
Candidatus Spechtbacteria bacterium RIFCSPLOWO2_12_FULL_38_22	Spechtbacteria	88.4	1	1	1	1	1	1	1	1	1	1	1	1	1	1	1	0	1	1	1	1	1	1	1	1	1	1	1	1	1	1	1	1	1	1	1	1	1	1	1	1	1	1	1
Candidatus Ryanbacteria bacterium RIFCSPLOWO2_12_FULL_47_9c	Ryanbacteria	99.9	1	2	1	1	1	1	1	1	1	0	1	1	1	0	1	1	1	1	1	1	1	1	1	1	1	1	1	0	1	0	1	1	1	1	1	1	1	0	1	1	1	1	1
Candidatus Ryanbacteria bacterium RIFCSPLOWO2_12_FULL_44_26	Ryanbacteria	88.4	1	1	1	1	1	1	1	1	1	1	1	1	1	1	1	1	1	1	1	1	1	1	1	1	1	1	1	1	1	1	1	1	1	1	1	1	1	1	1	1	1	1	1
Candidatus Portnoybacteria bacterium RBG_13_40_8	Portnoybacteria	90.7	1	1	1	1	2	0	1	1	1	1	1	1	1	1	1	0	1	1	1	1	1	1	1	1	1	1	1	1	0	1	0	1	1	1	1	1	1	1	1	0	1	1	1
Candidatus Nomurabacteria bacterium RIFCSPLOWO2_12_FULL_46_14	Nomurabacteria	95.3	1	0	1	0	1	1	1	1	1	1	1	1	1	1	1	1	1	0	1	1	1	1	1	1	1	1	1	1	1	1	1	1	1	1	1	0	1	1	1	1	1	1	1
Candidatus Nomurabacteria bacterium RIFCSPLOWO2_12_FULL_44_11	Nomurabacteria	97.7	1	1	1	0	1	1	1	1	1	1	1	1	1	1	1	1	1	1	1	1	1	1	1	1	1	1	1	1	1	1	1	1	1	1	1	0	1	1	1	1	1	1	1
Candidatus Nomurabacteria bacterium RIFCSPLOWO2_12_FULL_41_10	Nomurabacteria	97.7	1	1	1	0	1	1	1	1	1	1	1	1	1	1	1	1	1	1	1	1	1	1	1	1	1	1	1	1	1	1	1	1	1	1	1	1	1	1	1	1	1	1	1
Candidatus Nomurabacteria bacterium RIFCSPLOWO2_12_FULL_40_42	Nomurabacteria	90.7	1	1	1	0	1	1	1	1	1	1	1	1	1	1	1	1	1	1	1	1	1	1	1	1	1	1	1	1	1	1	1	1	1	1	1	1	1	1	1	1	1	1	1
Candidatus Nomurabacteria bacterium RIFCSPLOWO2_12_FULL_37_8	Nomurabacteria	90.7	1	1	0	0	1	1	1	1	1	1	1	1	1	1	1	1	1	1	1	1	1	1	1	1	1	1	1	1	1	1	1	1	1	1	0	1	1	1	1	1	1	1	0
Candidatus Niyogibacteria bacterium RIFCSPLOWO2_12_FULL_41_13	Niyogibacteria	95.3	1	1	1	1	1	1	1	0	1	1	1	1	1	1	1	1	1	1	1	1	1	1	1	1	1	1	0	1	1	0	1	1	1	1	1	0	1	1	1	1	1	1	1
Candidatus Nealsonbacteria bacterium RIFCSPLOWO2_12_FULL_39_31	Nealsonbacteria	95.3	2	1	1	1	0	0	1	1	1	1	1	1	1	1	1	1	1	1	1	1	1	1	2	1	1	1	1	1	1	1	1	1	1	1	1	1	1	1	1	1	1	1	1
Candidatus Moranbacteria bacterium RIFCSPLOWO2_12_FULL_48_12	Moranbacteria	97.7	1	1	1	1	1	1	1	0	1	1	1	1	1	1	1	1	1	1	1	1	1	1	1	1	1	1	1	1	1	1	1	1	1	1	1	0	1	1	1	1	1	1	1
Candidatus Magasanikbacteria bacterium RIFCSPLOWO2_12_FULL_47_9b	Magasanikbacteria	97.7	1	1	1	1	2	1	1	1	1	1	1	1	1	1	1	1	1	1	1	1	1	1	1	1	1	1	1	1	1	1	0	1	1	1	1	1	1	1	1	1	1	1	1
Candidatus Magasanikbacteria bacterium RIFCSPLOWO2_12_FULL_43_12	Magasanikbacteria	93	1	1	1	1	1	1	1	1	1	1	1	0	1	1	1	1	1	1	1	1	1	1	1	1	1	1	1	1	1	1	1	1	1	1	1	1	1	1	1	1	1	1	1
Candidatus Magasanikbacteria bacterium RIFCSPLOWO2_12_FULL_34_7	Magasanikbacteria	83.7	0	2	1	0	1	1	1	1	1	1	1	1	1	1	1	1	1	2	1	1	1	1	0	1	1	1	1	1	1	1	1	1	1	1	1	1	1	1	1	1	1	1	1
Candidatus Lloydbacteria bacterium RIFCSPLOWO2_12_FULL_51_9	Lloydbacteria	97.7	1	0	1	0	1	0	1	1	1	1	1	1	1	1	1	1	1	0	1	1	1	1	0	1	1	1	1	1	1	0	1	1	1	1	0	1	1	1	1	1	1	1	1
Candidatus Liptonbacteria bacterium RIFCSPLOWO2_12_FULL_60_15	Liptonbacteria	95.3	1	1	1	1	1	1	1	1	1	1	1	1	1	1	1	1	1	1	1	1	1	1	1	1	1	1	1	1	1	1	0	1	1	1	1	1	1	1	1	1	1	1	1
Candidatus Kuenenbacteria bacterium RIFCSPLOWO2_12_FULL_42_13	Kuenenbacteria	99.9	1	1	1	1	1	1	1	1	0	1	1	1	1	1	1	1	1	1	1	1	1	1	1	1	1	1	1	1	1	1	1	1	1	1	1	1	1	1	1	1	1	1	0
Candidatus Kerfeldbacteria bacterium RIFCSPLOWO2_12_FULL_43_9	Kerfeldbacteria	88.4	1	1	1	1	1	1	1	1	1	1	1	1	1	1	1	1	1	1	1	1	1	1	1	1	1	1	1	1	1	1	1	1	1	1	1	1	1	1	1	1	1	1	1
Candidatus Kaiserbacteria bacterium RIFCSPLOWO2_12_FULL_54_10	Kaiserbacteria	90.7	1	1	1	1	1	1	1	0	0	1	1	1	1	1	1	0	1	1	0	1	1	1	1	1	1	1	1	1	1	1	0	1	1	1	1	1	1	1	1	1	1	1	2
Candidatus Kaiserbacteria bacterium RIFCSPLOWO2_12_FULL_53_8	Kaiserbacteria	83.7	2	1	2	1	2	0	1	1	1	1	1	1	1	1	1	1	1	1	1	1	1	1	0	1	1	1	2	1	1	1	0	1	1	1	0	1	1	1	1	1	1	1	1
Candidatus Kaiserbacteria bacterium RIFCSPLOWO2_12_FULL_52_8	Kaiserbacteria	90.7	1	1	1	1	1	1	1	1	1	1	1	1	1	1	1	1	0	0	0	1	0	1	1	0	0	1	0	1	1	1	1	1	1	1	1	2	1	1	1	1	1	1	1
Candidatus Kaiserbacteria bacterium RIFCSPLOWO2_12_FULL_50_28	Kaiserbacteria	97.7	1	1	1	2	1	0	1	1	0	1	1	1	1	1	1	0	1	1	0	1	1	1	1	1	1	1	1	1	1	1	1	1	1	1	1	1	1	1	1	1	1	1	1
Candidatus Kaiserbacteria bacterium RIFCSPLOWO2_12_FULL_50_10	Kaiserbacteria	99.9	1	1	1	1	1	1	2	1	0	1	1	1	1	1	1	1	1	1	1	1	1	1	1	1	1	2	1	1	1	1	1	1	1	1	1	1	1	1	1	1	1	1	1
Candidatus Kaiserbacteria bacterium RIFCSPLOWO2_12_FULL_45_26	Kaiserbacteria	93	1	1	1	2	1	1	1	1	1	1	1	1	1	1	1	1	1	1	1	1	1	1	1	1	1	1	1	1	1	1	1	1	1	1	1	1	1	1	1	1	1	1	1
Candidatus Jorgensenbacteria bacterium RIFCSPLOWO2_12_FULL_42_11	Jorgensenbacteria	95.3	1	1	0	1	1	1	1	1	1	1	1	1	1	1	1	1	1	2	0	1	1	1	1	1	1	1	1	1	1	1	1	1	1	1	1	0	1	1	1	1	1	1	1
Candidatus Jacksonbacteria bacterium RIFCSPLOWO2_12_FULL_44_15b	Jacksonbacteria	97.7	1	2	1	1	1	1	1	1	0	1	1	1	1	1	1	0	1	1	1	1	1	1	1	1	1	1	1	1	1	1	1	1	1	1	1	1	1	1	1	1	1	1	1
Candidatus Giovannonibacteria bacterium RIFCSPLOWO2_12_FULL_44_32	Giovannonibacteria	99.9	1	1	2	0	1	1	1	1	1	1	1	1	1	1	1	1	1	1	1	1	1	1	1	1	1	1	1	1	1	1	1	1	1	1	1	1	1	1	1	1	1	1	1
Candidatus Giovannonibacteria bacterium RIFCSPLOWO2_12_FULL_44_25	Giovannonibacteria	99.9	1	1	1	1	1	1	1	1	1	1	1	1	1	1	1	1	1	1	1	1	1	1	1	1	1	1	1	1	1	1	1	1	1	1	1	1	1	1	1	1	1	1	1
Candidatus Giovannonibacteria bacterium RIFCSPLOWO2_12_FULL_44_15	Giovannonibacteria	97.7	1	1	1	1	1	1	1	1	1	1	1	1	1	1	1	1	1	1	1	1	1	1	1	1	1	1	1	1	1	1	1	1	1	1	1	1	1	1	1	1	1	1	1
Candidatus Giovannonibacteria bacterium RIFCSPLOWO2_12_FULL_43_26	Giovannonibacteria	99.9	1	1	1	1	1	1	1	1	1	1	1	1	1	1	1	1	1	1	0	1	1	1	1	1	1	1	1	1	1	1	1	1	1	1	1	1	1	1	1	1	1	1	1
Candidatus Giovannonibacteria bacterium RIFCSPLOWO2_12_FULL_43_11c	Giovannonibacteria	86	1	1	1	1	1	1	1	1	1	1	1	1	1	1	1	1	1	1	1	1	1	1	1	1	1	1	1	1	1	1	1	1	1	1	1	1	1	1	1	1	1	1	1
Candidatus Falkowbacteria bacterium RIFCSPLOWO2_12_FULL_45_13	Falkowbacteria	90.7	1	1	1	0	1	1	1	1	1	1	1	1	1	1	1	1	1	0	1	1	1	1	0	1	1	1	1	1	1	1	0	0	1	1	1	0	1	1	1	1	1	1	1
Candidatus Falkowbacteria bacterium RIFCSPLOWO2_12_FULL_45_10	Falkowbacteria	95.3	1	1	2	0	2	1	1	0	1	1	1	1	1	1	1	1	1	1	1	1	1	1	1	1	1	1	1	1	1	1	1	1	1	1	0	0	1	1	1	1	1	1	1
Candidatus Colwellbacteria bacterium RIFCSPLOWO2_12_FULL_46_17	Colwellbacteria	79.1	1	1	1	1	1	1	1	1	1	1	1	1	1	1	1	1	1	1	1	1	1	1	1	1	1	1	1	1	0	1	1	1	1	1	1	1	1	1	1	0	1	1	1
Candidatus Colwellbacteria bacterium RIFCSPLOWO2_12_FULL_44_13	Colwellbacteria	95.3	1	1	1	0	1	1	1	1	1	0	1	1	1	0	1	1	1	1	1	1	1	1	0	1	1	1	1	0	1	0	1	1	1	1	1	1	1	0	1	1	1	0	0
Candidatus Colwellbacteria bacterium RIFCSPLOWO2_12_FULL_43_11	Colwellbacteria	83.7	1	1	2	1	2	1	1	1	1	1	1	1	1	1	1	1	1	0	1	1	1	1	1	1	1	1	1	1	1	1	1	1	1	1	1	0	1	1	1	1	1	1	3
Candidatus Andersenbacteria bacterium RIFCSPLOWO2_12_FULL_45_8	Andersenbacteria	93	1	0	1	1	1	0	1	0	1	1	1	1	1	0	1	1	1	1	0	1	0	1	1	1	1	1	1	1	1	1	1	1	1	1	1	0	1	1	1	1	1	1	2
Parcubacteria group bacterium RIFCSPLOWO2_12_FULL_40_10	-	83.7	1	2	1	0	1	1	1	1	1	1	1	1	1	1	1	1	1	1	1	1	1	1	1	1	1	1	0	1	1	1	0	1	1	1	1	1	1	1	1	1	1	1	1
Nitrospirae bacterium RIFCSPLOWO2_12_FULL_63_8	Nitrospirae	88.4	2	1	2	0	1	0	2	1	1	1	1	1	1	0	1	1	1	1	1	1	1	1	1	1	1	1	1	1	0	1	1	0	1	1	2	0	1	1	1	0	1	1	1
Nitrospinae bacterium RIFCSPLOWO2_12_FULL_47_7	Nitrospinae	93	2	2	1	1	1	1	1	1	1	0	1	1	1	1	1	1	1	1	1	1	1	1	1	1	1	1	1	1	1	1	0	0	1	1	1	0	1	1	1	1	1	0	1
Nitrospinae bacterium RIFCSPLOWO2_12_FULL_45_22	Nitrospinae	97.7	1	0	1	0	1	1	1	0	1	1	1	1	1	1	1	1	1	1	1	1	1	1	1	1	1	1	1	1	1	1	1	1	1	1	1	1	1	1	1	1	1	1	1
Nitrospinae bacterium RIFCSPLOWO2_12_FULL_39_93	Nitrospinae	97.7	1	1	0	1	1	1	1	1	1	1	1	1	1	1	1	1	1	1	1	1	1	1	1	1	1	1	1	1	1	1	1	1	1	1	1	1	1	1	1	1	1	1	1
candidate division NC10 bacterium RIFCSPLOWO2_12_FULL_66_18	NC10	97.7	1	1	1	1	1	1	1	1	0	1	1	1	1	1	1	1	1	1	1	1	1	1	1	1	1	1	1	1	1	1	1	1	1	1	1	1	1	1	1	1	1	1	2
Candidatus Melainabacteria bacterium RIFCSPLOWO2_12_FULL_35_11	Melainabacteria	99.9	1	2	1	1	1	1	1	1	1	1	1	1	1	1	1	1	1	1	1	1	0	1	1	1	1	1	1	1	1	1	1	1	1	1	1	1	1	1	1	1	1	1	1
Candidatus Lindowbacteria bacterium RIFCSPLOWO2_12_FULL_62_27	Lindowbacteria	93	1	1	1	1	1	1	1	1	1	1	1	1	1	1	1	1	1	1	1	1	1	1	1	1	1	1	1	1	1	1	1	1	1	1	1	1	1	1	1	1	1	1	1
Ignavibacteria bacterium RIFCSPLOWO2_12_FULL_56_21	Ignavibacteria	83.7	1	1	1	1	1	1	1	1	1	1	1	1	1	1	1	1	1	1	0	1	1	1	0	1	1	1	1	1	1	1	1	1	1	1	1	0	1	1	1	1	1	1	1
Candidatus Handelsmanbacteria bacterium RIFCSPLOWO2_12_FULL_64_10	Handelsmanbacteria	97.7	1	1	2	1	1	1	1	1	1	1	2	1	1	1	1	1	1	1	1	1	1	2	1	0	0	2	0	0	1	0	1	1	2	1	1	0	1	0	1	1	1	1	1
Candidatus Glassbacteria bacterium RIFCSPLOWO2_12_FULL_58_11	Glassbacteria	88.4	2	1	1	1	1	1	1	1	1	1	1	1	1	1	1	1	1	1	1	1	1	1	1	1	1	1	1	1	1	1	1	1	1	1	1	0	1	1	1	1	1	1	1
Gemmatimonadetes bacterium RIFCSPLOWO2_12_FULL_68_9	Gemmatimonadetes	81.4	1	2	2	1	2	1	1	2	1	1	1	1	1	1	0	0	1	1	1	0	1	1	1	1	1	1	1	1	1	1	1	0	1	1	1	0	1	1	1	1	1	1	2
Gammaproteobacteria bacterium RIFCSPLOWO2_12_FULL_52_10	Gammaproteobacteria	72.1	0	1	1	1	0	1	1	0	1	0	1	1	1	1	1	0	1	1	1	1	1	1	1	1	1	1	1	1	2	1	0	0	1	1	1	1	1	1	1	2	1	0	1
Gammaproteobacteria bacterium RIFCSPLOWO2_12_FULL_47_76	Gammaproteobacteria	97.7	1	0	0	1	0	1	1	1	1	0	1	1	1	1	1	0	1	0	0	1	1	1	0	1	1	1	1	1	1	1	1	0	1	1	0	0	1	1	1	1	1	0	1
Gammaproteobacteria bacterium RIFCSPLOWO2_12_FULL_42_18	Gammaproteobacteria	90.7	1	1	1	0	1	1	1	1	1	1	1	1	1	1	1	1	1	1	1	1	1	1	1	1	1	1	1	1	1	1	1	1	1	1	1	1	1	1	1	1	1	1	1
Gammaproteobacteria bacterium RIFCSPLOWO2_12_FULL_38_14	Gammaproteobacteria	95.3	1	1	1	1	1	1	1	1	1	1	1	1	1	1	1	1	1	0	1	1	1	1	1	1	1	1	1	1	0	1	1	1	1	1	1	1	1	1	1	0	1	1	0
Gallionellales bacterium RIFCSPLOWO2_12_FULL_59_22	Betaproteobacteria	72.1	2	1	1	1	1	1	1	1	1	1	1	1	1	1	1	1	1	1	1	1	1	1	1	1	1	1	1	1	0	1	1	1	1	1	1	1	1	1	1	0	1	1	1
Gallionellales bacterium RIFCSPLOWO2_12_FULL_57_18	Betaproteobacteria	97.7	0	0	0	0	0	1	1	0	1	1	1	1	1	1	1	1	1	1	0	1	1	1	0	1	1	1	1	1	1	1	0	1	1	1	0	0	1	1	1	1	1	1	0
Flavobacteria bacterium RIFCSPLOWO2_12_FULL_35_11	Bacteroidetes	79.1	1	1	1	1	1	1	1	1	1	1	1	1	1	1	1	1	1	0	1	1	1	1	1	1	1	1	1	1	1	1	1	1	1	1	1	1	1	1	1	1	1	1	1
Flavobacteria bacterium RIFCSPLOWO2_12_FULL_31_7	Bacteroidetes	81.4	1	1	0	1	2	1	1	1	1	1	1	1	1	1	1	1	0	1	0	0	0	1	0	1	0	1	1	1	1	1	1	1	1	0	1	0	1	1	1	1	1	1	1
Elusimicrobia bacterium RIFCSPLOWO2_12_FULL_59_9	Elusimicrobia	99.9	1	0	1	0	1	1	1	1	1	1	1	1	1	1	1	1	1	1	1	1	1	1	1	0	1	1	0	1	0	1	0	1	1	1	1	0	1	1	1	0	1	1	1
Elusimicrobia bacterium RIFCSPLOWO2_12_FULL_39_28	Elusimicrobia	76.7	1	1	1	1	1	1	1	1	1	1	1	1	1	1	1	1	1	1	1	1	1	1	1	1	1	1	1	1	1	1	1	1	1	1	1	1	1	1	1	1	1	1	1
Candidatus Doudnabacteria bacterium RIFCSPLOWO2_12_FULL_49_8	Doudnabacteria	99.9	1	1	2	2	1	1	0	1	1	0	1	0	1	0	0	1	1	1	1	1	1	1	1	1	1	1	1	1	1	1	1	0	1	1	1	1	1	0	0	1	0	0	1
Candidatus Doudnabacteria bacterium RIFCSPLOWO2_12_FULL_47_12	Doudnabacteria	99.9	1	1	1	2	1	1	1	1	1	1	1	1	1	1	1	1	1	1	1	1	1	1	1	1	1	1	1	1	1	1	1	1	1	1	1	1	1	1	1	1	1	1	1
Candidatus Doudnabacteria bacterium RIFCSPLOWO2_12_FULL_42_9	Doudnabacteria	99.9	1	1	1	2	1	1	1	1	1	1	1	1	1	1	1	1	1	1	1	1	1	1	1	1	1	1	1	1	1	1	1	1	1	1	2	1	1	2	1	1	1	1	1
Deltaproteobacteria bacterium RIFCSPLOWO2_12_FULL_60_19	Deltaproteobacteria	86	1	1	1	1	1	1	1	1	1	1	1	1	1	1	1	1	1	1	1	1	1	1	1	1	1	1	1	1	1	1	1	1	1	1	1	1	1	1	1	1	1	1	2
Deltaproteobacteria bacterium RIFCSPLOWO2_12_FULL_60_16	Deltaproteobacteria	95.3	1	1	1	1	0	1	1	1	1	1	1	1	1	0	1	1	1	1	1	1	1	1	1	1	1	1	1	1	0	1	1	0	1	1	1	1	1	1	1	0	1	1	0
Deltaproteobacteria bacterium RIFCSPLOWO2_12_FULL_57_22	Deltaproteobacteria	99.9	1	1	2	1	1	1	1	0	1	1	1	1	1	1	1	1	1	1	1	1	1	1	1	1	1	1	1	1	1	1	1	1	1	1	1	0	1	1	1	1	1	1	1
Deltaproteobacteria bacterium RIFCSPLOWO2_12_FULL_50_11	Deltaproteobacteria	99.9	1	1	1	1	1	1	1	2	1	1	1	1	1	1	1	1	1	1	1	1	1	1	1	1	1	1	1	1	1	1	1	1	1	1	1	1	1	1	1	1	1	1	1
Deltaproteobacteria bacterium RIFCSPLOWO2_12_FULL_44_12	Deltaproteobacteria	97.7	1	1	1	2	1	1	1	1	1	1	1	1	1	1	1	1	1	1	1	1	1	1	1	1	1	1	1	1	1	1	1	1	1	1	1	1	1	1	1	1	1	1	1
Deltaproteobacteria bacterium RIFCSPLOWO2_12_FULL_43_16	Deltaproteobacteria	95.3	1	1	1	1	1	1	1	1	1	1	1	1	1	1	1	1	1	1	1	1	1	1	1	1	1	1	1	1	1	1	1	1	1	1	1	1	1	1	1	1	1	1	0
Deltaproteobacteria bacterium RIFCSPLOWO2_12_FULL_42_16	Deltaproteobacteria	97.7	1	0	2	2	1	1	1	1	1	1	1	1	1	1	1	1	1	1	1	1	1	1	1	1	1	1	1	1	1	1	1	1	1	1	0	1	1	1	1	1	1	1	1
Deltaproteobacteria bacterium RIFCSPLOWO2_12_FULL_40_28	Deltaproteobacteria	95.3	1	1	1	1	1	1	1	1	1	1	1	1	1	1	1	1	1	1	1	1	1	1	1	1	1	1	1	1	1	1	1	1	1	1	1	0	1	1	1	1	1	1	1
Deltaproteobacteria bacterium RIFCSPLOWO2_12_FULL_38_8	Deltaproteobacteria	90.7	1	2	2	2	0	1	1	1	1	1	1	1	1	1	1	1	1	1	1	1	1	1	1	1	1	1	1	1	1	1	1	1	1	1	1	1	1	1	1	1	1	1	0
Chloroflexi bacterium RIFCSPLOWO2_12_FULL_71_12	Chloroflexi	86	1	1	1	1	0	1	1	2	0	1	1	1	1	1	1	1	1	1	1	1	1	1	1	1	1	1	1	1	0	1	1	1	1	1	1	1	1	1	1	0	1	1	1
Chlamydiae bacterium RIFCSPLOWO2_12_FULL_49_12	Chlamydiae	95.3	1	0	1	1	1	0	1	1	1	1	1	1	1	1	1	1	1	0	1	1	0	0	1	1	1	1	0	1	1	1	1	1	1	1	1	1	2	1	1	1	1	1	1
Chlamydiae bacterium RIFCSPLOWO2_12_FULL_45_20	Chlamydiae	90.7	1	1	1	1	1	1	1	1	1	1	1	1	1	1	1	1	1	1	1	1	0	1	1	1	1	1	1	1	1	1	1	1	1	1	1	0	1	1	1	1	1	1	1
Burkholderiales bacterium RIFCSPLOWO2_12_FULL_67_210	Betaproteobacteria	86	1	1	3	2	2	1	1	1	1	2	1	1	1	1	1	1	1	1	1	1	1	1	0	1	1	1	0	1	1	1	1	1	1	1	1	0	1	1	1	0	1	1	2
Burkholderiales bacterium RIFCSPLOWO2_12_FULL_65_40	Betaproteobacteria	99.9	1	1	1	1	1	1	1	1	1	1	1	1	1	1	1	1	0	1	1	1	0	1	1	0	0	1	0	1	1	1	1	1	1	0	1	1	1	1	1	1	1	1	1
Burkholderiales bacterium RIFCSPLOWO2_12_FULL_64_99	Betaproteobacteria	99.9	1	1	1	1	1	2	1	1	1	1	1	1	1	1	1	1	1	1	1	1	1	1	1	1	1	1	1	1	1	1	1	1	1	1	1	1	1	1	1	1	1	1	1
Burkholderiales bacterium RIFCSPLOWO2_12_FULL_64_33	Betaproteobacteria	86	1	1	1	1	1	1	1	1	1	1	1	1	1	1	1	1	1	1	1	1	1	1	1	1	1	1	1	1	1	1	1	1	1	1	1	1	1	1	1	1	1	1	1
Burkholderiales bacterium RIFCSPLOWO2_12_FULL_61_40	Betaproteobacteria	97.7	1	1	1	1	1	1	1	1	0	1	0	1	1	1	1	1	1	1	1	1	1	0	1	1	1	0	1	0	1	1	0	1	1	1	1	1	1	1	1	1	1	1	1
Betaproteobacteria bacterium RIFCSPLOWO2_12_FULL_68_20	Betaproteobacteria	93	1	1	1	1	1	1	1	1	1	1	1	1	1	1	1	1	1	1	1	1	1	1	1	1	1	1	1	1	1	1	1	1	1	1	0	1	1	1	1	1	1	1	1
Betaproteobacteria bacterium RIFCSPLOWO2_12_FULL_68_19	Betaproteobacteria	99.9	1	1	1	1	1	1	1	1	0	1	1	1	1	1	1	1	1	1	1	1	1	1	1	1	1	1	1	1	0	1	1	1	1	1	1	1	1	1	1	0	1	1	1
Betaproteobacteria bacterium RIFCSPLOWO2_12_FULL_67_28	Betaproteobacteria	69.8	2	1	1	1	1	1	1	1	1	1	1	1	1	1	1	1	1	1	1	1	1	1	1	1	1	1	1	1	1	1	1	1	1	1	1	1	1	1	1	1	1	1	1
Betaproteobacteria bacterium RIFCSPLOWO2_12_FULL_66_14	Betaproteobacteria	86	1	1	1	1	2	0	1	1	1	1	1	1	1	0	1	1	1	0	0	1	1	1	0	1	1	1	1	0	0	0	0	1	1	1	0	1	1	0	1	0	1	1	0
Betaproteobacteria bacterium RIFCSPLOWO2_12_FULL_65_14	Betaproteobacteria	76.7	1	1	2	1	1	1	2	1	0	1	1	0	1	1	0	0	1	1	1	1	1	1	1	1	1	1	1	1	1	1	1	0	1	1	1	1	1	1	0	1	1	1	1
Betaproteobacteria bacterium RIFCSPLOWO2_12_FULL_65_110	Betaproteobacteria	83.7	1	1	1	1	0	1	1	2	1	0	1	1	1	0	1	1	1	1	1	1	1	1	1	1	1	1	0	0	0	0	1	1	1	1	1	1	1	0	1	0	1	0	1
Betaproteobacteria bacterium RIFCSPLOWO2_12_FULL_64_23	Betaproteobacteria	99.9	1	2	1	1	1	1	1	1	0	1	1	1	1	1	0	1	1	1	0	1	1	1	0	1	1	1	1	1	0	1	1	0	1	1	1	1	1	1	1	0	1	1	1
Betaproteobacteria bacterium RIFCSPLOWO2_12_FULL_63_13	Betaproteobacteria	99.9	1	1	1	1	1	1	1	1	1	1	1	1	1	1	1	1	1	1	1	1	1	1	1	1	1	1	1	1	1	1	1	1	1	1	1	1	1	1	1	1	1	1	2
Betaproteobacteria bacterium RIFCSPLOWO2_12_FULL_62_58	Betaproteobacteria	83.7	1	1	1	1	1	1	2	1	1	1	1	1	1	1	1	1	1	1	1	1	1	1	1	1	1	1	1	1	1	1	1	1	1	1	1	1	1	1	1	1	1	1	1
Betaproteobacteria bacterium RIFCSPLOWO2_12_FULL_62_13b	Betaproteobacteria	99.9	0	0	1	1	0	1	1	0	1	1	1	1	1	1	1	0	1	1	1	1	1	1	1	1	1	1	1	1	1	1	1	0	1	1	1	1	1	1	1	1	1	0	1
Betaproteobacteria bacterium RIFCSPLOWO2_12_FULL_62_13	Betaproteobacteria	99.9	1	1	1	1	2	1	5	1	1	1	1	1	1	1	1	1	1	1	1	1	1	1	1	1	1	1	1	1	1	1	1	1	1	1	1	1	1	1	1	1	1	1	1
Bacteroidetes bacterium RIFCSPLOWO2_12_FULL_37_12	Bacteroidetes	99.9	2	1	1	1	1	1	1	1	1	1	1	1	1	1	1	1	1	1	1	1	1	1	1	1	1	1	1	1	1	1	1	1	1	1	1	1	1	1	1	1	1	1	1
Bacteroidetes bacterium RIFCSPLOWO2_12_FULL_35_15	Bacteroidetes	83.7	1	1	1	1	1	1	1	1	1	1	1	1	1	1	1	1	1	1	1	1	1	1	1	1	1	1	1	1	1	1	1	1	1	1	1	1	1	1	1	1	1	1	1
Bacteroidetes bacterium RIFCSPLOWO2_12_FULL_31_6	Bacteroidetes	93	1	1	0	2	3	1	2	3	1	1	1	1	1	1	1	0	2	1	1	1	1	1	1	1	1	1	0	1	0	1	0	1	1	1	1	1	1	1	1	0	1	1	0
Alphaproteobacteria bacterium RIFCSPLOWO2_12_FULL_42_29	Alphaproteobacteria	95.3	1	1	1	1	1	1	1	1	1	0	1	1	1	1	1	1	1	0	1	1	1	1	1	1	1	1	1	1	1	1	1	1	1	1	1	1	1	1	1	1	1	0	1
Alphaproteobacteria bacterium RIFCSPLOWO2_12_FULL_40_11	Alphaproteobacteria	99.9	3	1	1	1	1	1	1	1	1	1	1	1	1	1	1	1	1	1	1	1	1	0	1	1	1	1	1	1	1	1	1	1	1	1	1	1	1	0	1	1	1	1	1
Acidobacteria bacterium RIFCSPLOWO2_12_FULL_68_19	Acidobacteria	72.1	1	1	2	1	1	1	1	2	1	1	1	1	1	1	1	1	1	1	1	1	1	1	1	1	1	1	1	1	1	1	1	1	1	1	1	1	1	2	1	1	1	1	1
Acidobacteria bacterium RIFCSPLOWO2_12_FULL_67_14b	Acidobacteria	99.9	2	1	1	1	0	1	1	2	1	1	1	1	1	1	1	1	0	1	1	0	0	1	1	0	0	1	0	1	0	1	0	1	1	0	1	1	0	1	1	0	1	1	1
Acidobacteria bacterium RIFCSPLOWO2_12_FULL_67_14	Acidobacteria	99.9	1	1	1	1	1	1	1	2	1	1	1	1	1	1	1	1	1	1	1	1	1	1	1	1	1	1	1	1	1	1	1	1	1	1	1	1	1	1	1	1	1	1	1
Acidobacteria bacterium RIFCSPLOWO2_12_FULL_66_21	Acidobacteria	86	1	1	2	1	1	1	1	2	1	1	1	1	1	1	1	1	1	1	1	1	1	1	1	1	1	1	1	1	1	1	1	1	1	1	1	1	1	1	1	1	1	1	1
Acidobacteria bacterium RIFCSPLOWO2_12_FULL_66_10	Acidobacteria	99.9	0	1	1	1	1	1	1	1	0	1	1	1	1	1	1	1	1	1	0	1	1	1	0	1	1	1	1	1	1	1	1	1	1	1	1	0	1	1	1	1	1	1	0
Acidobacteria bacterium RIFCSPLOWO2_12_FULL_65_11	Acidobacteria	76.7	1	1	1	1	1	1	1	2	1	1	1	1	1	1	1	1	1	1	1	1	1	1	1	1	1	1	1	1	1	1	1	1	1	1	1	1	1	1	1	1	1	1	1
Acidobacteria bacterium RIFCSPLOWO2_12_FULL_60_22	Acidobacteria	79.1	1	1	1	1	1	0	1	0	1	0	1	2	1	1	1	0	1	0	1	1	1	1	1	1	1	1	0	1	1	1	1	0	1	1	0	0	1	1	1	1	1	0	2
Acidobacteria bacterium RIFCSPLOWO2_12_FULL_59_11	Acidobacteria	93	0	0	1	0	0	1	0	1	1	1	1	1	1	1	1	1	0	1	0	1	1	1	0	1	1	1	1	1	1	1	1	1	1	1	1	1	1	1	1	1	1	1	0
Acidobacteria bacterium RIFCSPLOWO2_12_FULL_54_10	Acidobacteria	86	1	1	1	1	1	1	1	1	1	1	1	1	1	1	1	1	1	1	1	1	1	1	1	0	1	1	0	1	1	1	1	1	1	1	1	1	1	1	1	1	1	1	0
Deltaproteobacteria bacterium RIFCSPLOWO2_12_55_13	Deltaproteobacteria	99.9	1	1	0	0	1	1	1	0	1	1	1	1	1	1	1	0	1	1	0	1	1	1	0	1	1	1	1	1	1	1	1	1	1	1	1	1	1	1	1	1	1	1	1
Burkholderiales bacterium RIFCSPLOWO2_12_67_14	Betaproteobacteria	88.4	1	1	1	1	1	1	1	1	1	1	1	1	1	1	1	1	1	1	1	1	1	1	1	1	1	1	1	1	1	1	1	1	1	1	1	1	1	1	1	1	1	1	1
Betaproteobacteria bacterium RIFCSPLOWO2_12_61_14	Betaproteobacteria	79.1	1	1	1	1	1	1	1	0	1	1	1	1	1	1	1	0	1	1	0	1	1	1	0	1	1	1	1	1	1	1	1	1	1	1	1	0	1	1	1	1	1	1	1
Sulfuricurvum sp. RIFCSPLOWO2_02_43_6	Epsilonproteobacteria	99.9	1	1	1	1	2	1	2	1	1	1	0	1	0	1	1	1	1	1	1	1	0	0	1	1	1	0	1	1	1	1	0	1	0	1	0	1	1	1	1	1	0	1	1
Candidatus Curtissbacteria bacterium RIFCSPLOWO2_02_41_11	Curtissbacteria	99.9	1	1	1	1	1	1	1	1	1	1	1	1	1	1	1	1	1	1	1	1	1	1	1	1	1	1	1	1	1	1	1	1	1	1	1	1	1	1	1	1	1	1	1
Candidatus Zambryskibacteria bacterium RIFCSPLOWO2_02_39_10	Zambryskibacteria	83.7	1	1	1	1	1	2	1	1	1	1	1	1	1	1	1	1	1	1	1	1	1	1	1	1	1	1	1	1	1	1	1	1	1	1	1	1	1	1	1	1	1	1	1
Candidatus Terrybacteria bacterium RIFCSPLOWO2_02_42_20	Terrybacteria	93	0	1	1	1	1	0	1	1	1	1	1	1	1	1	1	0	2	1	1	2	2	1	0	1	2	1	1	1	0	1	1	1	1	2	0	0	1	1	1	1	1	1	1
Candidatus Taylorbacteria bacterium RIFCSPLOWO2_02_50_13	Taylorbacteria	97.7	1	1	1	0	1	1	1	1	1	1	1	1	1	1	1	0	1	1	1	1	1	1	0	1	1	1	1	1	1	1	1	1	1	1	1	1	1	1	1	1	1	1	1
Candidatus Nomurabacteria bacterium RIFCSPLOWO2_02_40_28	Nomurabacteria	83.7	1	1	1	0	1	1	1	1	1	1	1	1	1	1	1	1	1	1	1	1	1	1	1	1	1	1	1	1	1	1	1	1	1	1	1	1	1	1	1	1	1	1	1
Candidatus Nealsonbacteria bacterium RIFCSPLOWO2_02_39_8	Nealsonbacteria	88.4	1	1	1	1	0	1	1	1	1	1	1	1	0	1	1	0	1	1	1	0	1	1	1	1	1	1	1	1	1	1	1	1	0	1	1	1	0	1	1	0	1	1	1
Candidatus Giovannonibacteria bacterium RIFCSPLOWO2_02_44_8	Giovannonibacteria	81.4	1	1	1	1	0	1	1	1	0	1	1	1	1	1	1	0	1	1	1	1	1	1	1	1	1	1	1	1	1	1	0	1	1	1	0	1	1	1	1	1	1	1	1
Candidatus Campbellbacteria bacterium RIFCSPLOWO2_02_35_12	Campbellbacteria	76.7	1	0	1	1	0	1	1	1	1	1	1	1	1	1	1	0	1	1	0	1	0	1	1	1	1	1	1	1	1	1	0	1	1	1	1	0	1	1	1	1	0	1	1
Nitrospirae bacterium RIFCSPLOWO2_02_42_7	Nitrospirae	99.9	1	0	1	1	1	0	1	1	1	0	1	1	1	1	1	1	1	1	0	1	1	1	0	1	1	1	1	1	0	1	1	0	1	1	1	1	1	1	1	0	1	0	0
Nitrospinae bacterium RIFCSPLOWO2_02_39_17	Nitrospinae	69.8	1	1	2	1	1	1	1	1	1	1	1	1	1	1	1	1	1	1	1	1	1	1	1	1	1	1	1	1	1	1	1	1	1	1	1	1	1	1	1	1	1	1	1
Gammaproteobacteria bacterium RIFCSPLOWO2_02_47_7	Gammaproteobacteria	72.1	0	0	1	0	0	1	1	0	1	0	1	1	1	1	1	0	1	1	0	1	1	1	0	1	1	1	1	1	0	1	1	0	1	1	1	0	1	1	1	1	1	0	1
Gallionellales bacterium RIFCSPLOWO2_02_60_31	Betaproteobacteria	90.7	2	1	2	1	1	0	1	1	1	1	0	1	0	1	1	1	1	1	2	0	1	0	2	1	1	0	1	1	1	1	0	1	0	0	1	1	0	1	0	1	1	1	0
Gallionellales bacterium RIFCSPLOWO2_02_58_13	Betaproteobacteria	74.4	1	1	2	1	1	1	1	1	1	0	1	1	1	1	1	1	1	1	1	1	1	1	1	1	1	1	1	1	0	1	1	1	1	1	1	1	1	1	1	0	1	0	1
candidate division WWE3 bacterium RIFCSPLOWO2_02_FULL_53_10	WWE3	99.9	0	2	0	0	1	0	1	2	1	1	1	1	1	1	1	1	1	0	1	1	1	1	1	0	1	1	0	1	1	2	0	1	0	1	1	0	1	2	1	1	1	0	3
candidate division WOR-1 bacterium RIFCSPLOWO2_02_FULL_46_20	WOR-1	74.4	1	1	1	1	1	1	1	1	1	1	1	1	1	1	1	1	1	1	1	1	1	1	1	1	1	1	1	1	1	1	1	1	1	1	1	1	1	1	1	1	1	1	1
Candidatus Tectomicrobia bacterium RIFCSPLOWO2_02_FULL_70_19	Tectomicrobia	83.7	1	1	1	1	1	1	1	1	1	1	1	1	0	1	1	1	0	1	1	0	0	1	1	0	0	1	0	1	0	1	1	1	1	0	1	1	0	1	1	0	1	1	1
Sulfurimonas sp. RIFCSPLOWO2_02_FULL_36_28	Epsilonproteobacteria	81.4	1	1	1	1	2	1	1	0	1	1	1	1	1	1	1	1	1	0	0	1	0	1	0	1	1	1	1	1	1	1	0	1	1	1	1	0	1	1	1	1	1	1	1
Sulfuricurvum sp. RIFCSPLOWO2_02_FULL_43_45	Epsilonproteobacteria	99.9	0	0	1	0	1	1	1	0	1	1	1	1	1	1	1	0	1	1	1	1	0	1	1	1	1	1	1	1	1	1	1	0	1	1	0	1	1	1	1	1	1	1	1
Candidatus Schekmanbacteria bacterium RIFCSPLOWO2_02_FULL_38_14	Schekmanbacteria	88.4	1	1	1	1	1	1	1	1	1	1	1	1	1	1	1	1	1	1	1	1	1	1	1	1	1	1	1	1	1	1	1	1	1	1	1	1	1	1	1	1	1	1	1
Candidatus Saccharibacteria bacterium RIFCSPLOWO2_02_FULL_46_7	Saccharibacteria	99.9	1	0	1	1	1	1	1	1	1	1	1	1	1	1	1	1	1	1	1	0	1	1	0	1	1	1	1	1	1	1	1	0	1	1	1	1	1	1	1	1	1	1	0
Candidatus Rokubacteria bacterium RIFCSPLOWO2_02_FULL_73_56	Rokubacteria	79.1	1	1	1	1	1	1	1	2	1	1	1	1	1	1	1	1	1	1	1	1	1	1	1	1	1	1	1	1	1	1	1	1	1	1	1	1	1	1	1	1	1	1	1
Candidatus Rokubacteria bacterium RIFCSPLOWO2_02_FULL_72_37	Rokubacteria	72.1	1	2	1	1	1	1	1	2	0	0	1	1	1	1	1	1	1	0	0	1	1	1	0	1	1	1	1	1	0	1	1	1	1	1	0	1	1	1	1	0	1	0	1
Candidatus Rokubacteria bacterium RIFCSPLOWO2_02_FULL_71_18	Rokubacteria	95.3	0	0	1	0	0	1	1	0	1	1	1	1	1	0	1	1	1	1	1	1	1	1	1	1	1	1	0	1	1	0	0	1	1	1	1	0	1	1	1	1	1	0	0
Candidatus Rokubacteria bacterium RIFCSPLOWO2_02_FULL_68_19	Rokubacteria	99.9	1	1	1	0	1	1	1	1	1	1	1	1	1	1	1	1	1	1	1	1	1	1	1	1	1	1	1	1	1	1	1	1	0	1	1	1	1	1	1	1	1	1	1
Rhodospirillales bacterium RIFCSPLOWO2_02_FULL_58_16	Alphaproteobacteria	88.4	1	1	1	1	1	1	1	1	1	1	1	1	1	1	1	1	1	1	1	1	1	1	1	1	1	1	1	1	1	1	1	1	1	1	1	1	1	1	1	1	1	1	2
Rhodocyclales bacterium RIFCSPLOWO2_02_FULL_63_24	Betaproteobacteria	74.4	1	1	1	1	1	0	1	1	1	1	1	1	1	1	1	0	1	0	1	1	1	1	1	1	1	1	1	1	1	1	0	0	1	1	1	1	1	1	1	1	1	1	1
Pseudomonadales bacterium RIFCSPLOWO2_02_FULL_63_210	Gammaproteobacteria	97.7	0	1	3	1	2	1	0	1	2	0	1	1	1	2	1	1	1	0	1	1	1	0	1	0	0	1	1	0	1	0	1	1	1	1	0	0	1	2	1	1	1	1	1
Planctomycetes bacterium RIFCSPLOWO2_02_FULL_50_16	Planctomycetes	90.7	1	1	1	1	1	1	1	1	1	1	1	1	1	1	1	1	1	1	1	1	1	1	1	1	1	1	1	1	1	1	1	1	1	1	1	0	1	1	1	1	1	1	1
Candidatus Peribacteria bacterium RIFCSPLOWO2_02_FULL_55_36	Peregrinibacteria	90.7	1	1	1	1	1	1	1	1	1	1	1	1	1	1	1	1	1	1	1	1	0	1	1	1	1	1	1	1	1	1	0	1	1	1	1	0	1	1	1	1	1	0	1
Candidatus Peribacteria bacterium RIFCSPLOWO2_02_FULL_51_10	Peregrinibacteria	86	1	1	1	1	1	0	1	1	1	1	1	1	1	1	1	1	1	1	1	1	0	1	0	1	1	1	1	1	1	1	0	1	1	1	1	1	1	1	1	1	1	1	2
Candidatus Peregrinibacteria bacterium RIFCSPLOWO2_02_FULL_48_14	Peregrinibacteria	88.4	1	1	1	1	0	1	1	1	1	1	1	1	1	1	1	0	1	1	0	1	1	1	1	1	1	1	1	1	0	1	1	0	1	1	1	1	1	1	1	0	1	1	1
Candidatus Peregrinibacteria bacterium RIFCSPLOWO2_02_FULL_39_10	Peregrinibacteria	95.3	1	1	2	1	1	0	1	1	0	1	1	1	1	1	1	0	1	0	1	1	1	1	1	1	1	1	1	1	1	1	1	1	1	1	1	0	1	1	1	1	1	1	1
Candidatus Woesebacteria bacterium RIFCSPLOWO2_02_FULL_42_10	Woesebacteria	88.4	1	1	1	1	2	1	1	0	1	1	1	1	1	1	1	1	1	1	1	1	1	1	1	1	1	1	1	1	1	1	1	1	1	1	1	0	1	1	1	1	1	1	1
Candidatus Roizmanbacteria bacterium RIFCSPLOWO2_02_FULL_43_10	Roizmanbacteria	88.4	1	1	1	1	1	0	1	1	1	0	1	0	1	0	1	1	1	0	1	1	1	1	1	1	1	1	1	1	1	1	1	1	1	1	1	1	1	1	1	1	1	1	1
Candidatus Roizmanbacteria bacterium RIFCSPLOWO2_02_FULL_41_9	Roizmanbacteria	95.3	0	1	1	0	1	1	1	1	0	1	1	0	1	1	1	1	1	1	1	1	1	1	1	1	1	1	0	1	1	1	1	1	1	1	1	1	1	1	1	1	1	1	1
Candidatus Roizmanbacteria bacterium RIFCSPLOWO2_02_FULL_40_13	Roizmanbacteria	81.4	1	1	1	1	1	1	1	1	1	1	1	0	1	1	1	1	1	1	1	1	1	1	1	1	1	1	1	1	1	1	1	1	1	1	1	0	1	1	1	1	1	1	1
Candidatus Roizmanbacteria bacterium RIFCSPLOWO2_02_FULL_39_8	Roizmanbacteria	86	1	1	1	1	1	1	1	2	1	1	1	0	1	1	1	1	0	1	1	0	0	1	1	0	0	1	0	1	1	1	1	1	1	1	1	1	0	1	1	1	1	1	1
Candidatus Roizmanbacteria bacterium RIFCSPLOWO2_02_FULL_38_10	Roizmanbacteria	74.4	1	2	1	1	0	1	1	1	0	1	1	0	1	1	1	1	1	1	0	1	1	1	1	1	1	1	1	1	1	1	1	0	1	1	1	0	1	1	1	1	1	1	2
Candidatus Roizmanbacteria bacterium RIFCSPLOWO2_02_FULL_37_9	Roizmanbacteria	93	2	1	0	1	1	1	1	1	1	1	0	0	0	1	1	1	1	1	1	0	1	0	1	1	1	0	1	0	1	1	1	1	0	1	1	0	0	1	1	1	1	1	1
Candidatus Roizmanbacteria bacterium RIFCSPLOWO2_02_FULL_37_19	Roizmanbacteria	97.7	1	1	1	1	1	1	2	1	1	1	1	0	1	1	1	1	2	1	1	1	1	1	1	1	1	1	1	1	0	1	1	1	1	1	1	1	1	1	1	0	1	1	1
Candidatus Roizmanbacteria bacterium RIFCSPLOWO2_02_FULL_36_11	Roizmanbacteria	97.7	1	1	1	1	1	1	1	1	1	1	1	0	1	1	1	1	1	1	1	1	1	1	1	1	1	1	1	1	1	1	1	1	1	1	1	1	1	1	1	1	1	1	1
Candidatus Levybacteria bacterium RIFCSPLOWO2_02_FULL_41_11	Levybacteria	99.9	1	1	1	1	1	1	1	1	1	1	1	1	1	1	1	1	1	1	1	1	1	1	1	1	1	1	1	1	1	1	1	1	1	1	1	0	1	1	1	1	1	1	1
Candidatus Levybacteria bacterium RIFCSPLOWO2_02_FULL_40_18	Levybacteria	95.3	1	1	1	1	1	1	1	1	1	1	1	1	1	1	1	1	1	1	1	1	1	1	1	1	1	1	1	1	1	1	1	1	1	1	1	1	1	1	1	1	1	1	1
Candidatus Levybacteria bacterium RIFCSPLOWO2_02_FULL_39_26	Levybacteria	97.7	1	1	1	1	1	1	1	1	0	1	1	1	1	1	1	1	1	1	1	1	1	1	1	1	1	1	1	1	1	1	1	1	1	1	1	0	1	1	1	1	1	1	1
Candidatus Levybacteria bacterium RIFCSPLOWO2_02_FULL_37_18	Levybacteria	93	1	1	1	1	1	1	1	1	1	1	1	1	1	1	1	0	1	1	1	1	1	1	1	1	1	1	1	1	1	1	1	1	1	1	1	1	1	1	1	1	1	1	1
Candidatus Levybacteria bacterium RIFCSPLOWO2_02_FULL_37_11	Levybacteria	81.4	1	1	1	0	0	1	1	1	0	1	1	1	1	1	1	1	1	1	1	1	1	1	1	1	1	1	1	1	1	1	1	1	1	1	1	1	1	1	1	1	1	1	1
Candidatus Levybacteria bacterium RIFCSPLOWO2_02_FULL_37_10	Levybacteria	88.4	0	0	1	1	1	1	1	1	1	1	1	1	1	1	1	0	1	1	1	1	1	1	1	1	1	1	1	0	0	0	1	1	1	1	1	1	1	1	1	0	1	1	0
Candidatus Levybacteria bacterium RIFCSPLOWO2_02_FULL_36_8b	Levybacteria	99.9	2	1	1	0	1	1	1	1	1	1	1	1	1	1	1	1	1	1	1	1	1	1	1	0	1	1	0	1	1	1	1	1	1	1	0	1	1	1	1	1	1	1	0
Candidatus Gottesmanbacteria bacterium RIFCSPLOWO2_02_FULL_42_29	Gottesmanbacteria	99.9	1	1	1	1	1	1	1	1	1	1	1	1	1	1	1	1	1	1	1	1	1	1	1	1	1	1	1	1	1	1	1	1	1	1	1	1	1	1	1	1	1	1	1
Candidatus Gottesmanbacteria bacterium RIFCSPLOWO2_02_FULL_40_10	Gottesmanbacteria	90.7	1	1	1	1	1	1	1	1	1	1	1	1	1	1	1	1	1	1	1	1	1	1	1	2	1	1	1	1	1	1	1	1	1	1	1	1	1	1	1	1	1	1	1
Candidatus Gottesmanbacteria bacterium RIFCSPLOWO2_02_FULL_38_8	Gottesmanbacteria	93	1	1	1	1	0	1	1	1	1	1	1	0	1	1	1	0	1	1	1	1	1	1	1	1	1	1	1	1	1	1	1	1	1	1	1	1	2	1	1	0	1	1	2
Candidatus Daviesbacteria bacterium RIFCSPLOWO2_02_FULL_43_11	Daviesbacteria	88.4	1	0	1	1	1	1	2	0	1	1	1	1	1	1	1	1	1	1	0	1	1	1	1	1	1	1	1	1	1	1	1	1	1	1	1	1	1	1	1	1	1	1	1
Candidatus Daviesbacteria bacterium RIFCSPLOWO2_02_FULL_41_8	Daviesbacteria	97.7	2	1	1	1	0	1	1	1	1	1	1	1	1	1	1	1	1	1	0	1	1	1	1	1	1	1	1	1	0	1	1	1	1	1	1	0	1	1	1	0	1	1	1
Candidatus Daviesbacteria bacterium RIFCSPLOWO2_02_FULL_40_8	Daviesbacteria	97.7	1	1	1	1	1	1	1	1	1	1	1	1	1	1	1	1	1	1	0	1	1	1	1	1	1	1	1	1	1	1	1	1	1	1	1	1	1	1	1	1	1	1	1
Candidatus Daviesbacteria bacterium RIFCSPLOWO2_02_FULL_39_13	Daviesbacteria	97.7	1	1	1	1	1	1	1	1	1	1	1	1	1	1	1	1	1	1	0	1	1	1	1	1	1	1	1	1	1	1	1	1	1	1	1	1	1	1	1	1	1	1	1
Candidatus Daviesbacteria bacterium RIFCSPLOWO2_02_FULL_38_18	Daviesbacteria	90.7	1	1	1	1	1	1	1	1	1	1	1	1	1	1	1	1	1	1	0	1	1	1	1	1	1	1	1	1	1	1	1	1	1	1	1	1	1	1	1	1	1	1	1
Candidatus Daviesbacteria bacterium RIFCSPLOWO2_02_FULL_38_15	Daviesbacteria	76.7	1	1	1	0	1	1	1	1	1	1	1	1	1	1	1	1	1	0	0	1	1	1	1	1	1	1	1	1	1	1	1	1	1	1	1	1	1	1	1	1	1	1	0
Candidatus Daviesbacteria bacterium RIFCSPLOWO2_02_FULL_36_8	Daviesbacteria	90.7	1	0	0	0	0	0	1	1	1	1	1	1	1	1	1	1	1	0	0	1	1	1	1	1	1	1	1	1	1	1	1	1	1	1	0	0	1	1	1	1	1	1	0
Candidatus Daviesbacteria bacterium RIFCSPLOWO2_02_FULL_36_7	Daviesbacteria	99.9	1	2	1	1	1	1	1	1	0	1	1	0	1	1	1	1	1	1	0	1	1	1	1	1	1	1	1	1	1	1	0	1	1	1	1	1	1	1	1	1	1	1	1
Candidatus Curtissbacteria bacterium RIFCSPLOWO2_02_FULL_42_37	Curtissbacteria	97.7	1	1	1	1	1	1	1	1	1	1	1	1	1	1	1	1	1	1	1	1	1	1	1	1	1	1	1	1	1	1	1	1	1	1	1	1	1	1	1	1	1	1	1
Candidatus Curtissbacteria bacterium RIFCSPLOWO2_02_FULL_40_13b	Curtissbacteria	99.9	1	1	1	1	1	1	1	1	0	1	1	1	1	1	1	1	1	1	1	1	1	1	1	1	1	1	1	1	1	1	1	1	1	1	1	1	1	1	1	1	1	1	1
Candidatus Curtissbacteria bacterium RIFCSPLOWO2_02_FULL_40_11	Curtissbacteria	88.4	1	1	1	1	1	1	1	1	1	1	1	1	1	1	1	1	1	1	1	1	1	1	1	1	1	1	1	1	1	1	1	1	1	1	1	1	1	1	1	1	1	1	1
Candidatus Blackburnbacteria bacterium RIFCSPLOWO2_02_FULL_44_9	Blackburnbacteria	86	1	0	1	2	2	1	1	1	1	1	1	1	1	1	1	1	1	1	1	1	1	1	0	1	1	1	1	1	1	1	0	0	1	1	1	1	2	1	1	2	0	1	1
Candidatus Blackburnbacteria bacterium RIFCSPLOWO2_02_FULL_40_10	Blackburnbacteria	99.9	1	0	1	1	0	1	1	0	1	1	1	1	1	1	1	0	1	1	0	1	1	1	0	1	1	1	1	1	1	1	1	1	1	1	1	1	1	1	1	1	1	1	1
Candidatus Beckwithbacteria bacterium RIFCSPLOWO2_02_FULL_49_12	Beckwithbacteria	95.3	2	1	1	1	1	1	2	1	1	1	1	1	1	1	1	1	1	1	1	1	1	1	1	1	1	1	1	1	1	1	1	1	1	1	1	1	1	1	1	1	1	1	1
Candidatus Beckwithbacteria bacterium RIFCSPLOWO2_02_FULL_47_23	Beckwithbacteria	95.3	1	0	1	1	1	2	1	1	1	1	1	1	1	1	1	1	1	1	1	1	0	1	1	1	1	1	1	1	1	1	1	1	1	1	1	1	1	1	1	1	1	1	1
Candidatus Amesbacteria bacterium RIFCSPLOWO2_02_FULL_48_11	Amesbacteria	99.9	2	1	1	1	0	1	1	1	1	1	1	1	1	1	1	1	1	1	1	1	0	1	1	1	1	1	1	1	1	1	1	1	1	1	1	1	1	1	1	1	1	1	1
Omnitrophica WOR_2 bacterium RIFCSPLOWO2_02_FULL_63_16	Omnitrophica	81.4	2	1	1	1	1	1	1	1	1	1	1	1	1	1	1	1	1	1	1	1	1	1	1	1	1	1	1	1	1	1	1	1	1	1	1	1	1	1	1	1	1	1	1
Omnitrophica WOR_2 bacterium RIFCSPLOWO2_02_FULL_50_19	Omnitrophica	86	1	1	1	1	1	0	1	1	1	0	1	1	1	0	1	1	1	0	1	1	1	1	1	1	1	1	1	0	1	0	1	1	1	1	1	1	1	0	1	1	1	0	1
Omnitrophica WOR_2 bacterium RIFCSPLOWO2_02_FULL_45_28	Omnitrophica	97.7	1	0	1	0	0	1	1	1	1	1	1	1	1	0	1	0	1	1	1	1	1	1	0	1	1	1	1	1	1	1	1	1	1	1	1	1	1	1	1	1	1	1	1
Omnitrophica bacterium RIFCSPLOWO2_02_FULL_45_16	Omnitrophica	97.7	1	1	1	1	1	1	1	1	1	1	1	1	1	1	1	1	1	0	1	1	1	1	1	1	1	1	1	1	1	1	1	1	1	1	1	1	1	1	1	1	1	1	1
Omnitrophica bacterium RIFCSPLOWO2_02_FULL_44_11	Omnitrophica	99.9	1	1	1	1	1	1	2	1	1	1	1	1	1	1	1	1	1	1	1	1	1	1	1	1	1	1	1	1	1	1	1	1	1	1	1	0	1	1	1	1	1	1	1
Candidatus Zambryskibacteria bacterium RIFCSPLOWO2_02_FULL_51_21	Zambryskibacteria	90.7	1	1	1	2	1	1	1	1	1	1	1	1	1	1	1	1	1	1	1	1	1	1	1	1	1	1	1	1	1	1	1	1	1	1	1	1	1	1	1	1	1	1	1
Candidatus Zambryskibacteria bacterium RIFCSPLOWO2_02_FULL_44_12b	Zambryskibacteria	95.3	1	1	1	1	1	1	1	1	1	1	1	1	1	1	1	0	1	1	0	1	1	1	1	1	1	1	1	1	0	1	1	1	1	1	1	1	1	1	1	0	1	1	1
Candidatus Zambryskibacteria bacterium RIFCSPLOWO2_02_FULL_39_69	Zambryskibacteria	97.7	1	1	1	1	1	2	1	1	2	1	1	1	1	1	1	0	1	1	0	1	1	1	2	1	1	1	1	1	1	1	1	1	1	1	1	1	1	1	1	1	1	1	1
Candidatus Zambryskibacteria bacterium RIFCSPLOWO2_02_FULL_39_26	Zambryskibacteria	97.7	1	1	1	1	1	1	1	1	1	1	1	1	1	1	1	0	1	1	1	1	1	1	1	1	1	1	1	1	1	1	1	1	1	1	1	1	1	1	1	1	1	1	1
Candidatus Zambryskibacteria bacterium RIFCSPLOWO2_02_FULL_39_14	Zambryskibacteria	95.3	1	1	1	1	1	1	1	1	1	1	1	1	1	1	1	1	1	1	1	1	1	1	1	1	1	1	1	1	1	1	1	1	1	1	1	0	1	1	1	1	1	1	2
Candidatus Zambryskibacteria bacterium RIFCSPLOWO2_02_FULL_38_13	Zambryskibacteria	93	1	1	1	2	2	1	1	1	1	1	1	1	1	1	0	1	1	1	1	1	1	1	1	1	1	1	1	1	1	1	1	1	1	1	1	1	1	1	1	1	0	1	1
Candidatus Yanofskybacteria bacterium RIFCSPLOWO2_02_FULL_47_9b	Yanofskybacteria	97.7	1	2	1	1	0	1	1	1	1	1	1	1	1	1	1	0	1	1	1	1	1	1	1	1	1	1	1	1	1	1	1	1	1	1	1	0	1	1	1	1	1	1	1
Candidatus Yanofskybacteria bacterium RIFCSPLOWO2_02_FULL_45_18	Yanofskybacteria	97.7	0	1	1	1	1	1	1	1	1	1	1	1	1	1	1	1	1	1	1	1	1	1	1	1	1	1	1	1	1	1	1	1	1	1	1	1	1	1	1	1	1	1	1
Candidatus Yanofskybacteria bacterium RIFCSPLOWO2_02_FULL_45_10	Yanofskybacteria	99.9	1	2	1	2	1	1	1	1	1	1	1	1	1	1	1	0	1	1	1	1	1	1	1	1	1	1	1	1	1	1	1	1	1	1	1	1	1	1	1	1	1	1	1
Candidatus Yanofskybacteria bacterium RIFCSPLOWO2_02_FULL_44_18	Yanofskybacteria	93	1	1	1	2	1	1	1	1	1	1	1	1	1	1	1	1	1	1	1	1	1	1	1	1	1	1	1	1	1	1	1	1	1	1	1	1	1	1	1	1	1	1	1
Candidatus Yanofskybacteria bacterium RIFCSPLOWO2_02_FULL_43_10b	Yanofskybacteria	97.7	1	1	1	1	1	1	1	1	1	1	1	1	1	1	1	1	1	1	0	1	1	1	1	1	1	1	1	1	1	1	1	0	1	1	1	1	1	1	1	0	1	1	1
Candidatus Yanofskybacteria bacterium RIFCSPLOWO2_02_FULL_43_10	Yanofskybacteria	99.9	1	0	1	1	1	1	1	1	1	1	1	1	1	1	1	1	1	1	1	1	1	1	1	1	1	1	1	1	1	1	1	1	1	1	1	1	1	1	1	1	1	1	1
Candidatus Yanofskybacteria bacterium RIFCSPLOWO2_02_FULL_41_13	Yanofskybacteria	81.4	1	1	1	1	1	1	1	1	1	1	1	1	1	1	1	1	1	1	1	1	1	1	1	1	1	1	1	1	1	1	1	1	1	1	1	1	1	1	1	1	1	1	1
Candidatus Wildermuthbacteria bacterium RIFCSPLOWO2_02_FULL_47_9c	Wildermuthbacteria	93	1	1	1	1	2	1	1	3	1	1	1	1	1	1	1	1	0	2	1	0	0	1	1	0	0	1	0	1	1	1	1	1	1	0	1	2	0	1	1	1	1	1	1
Candidatus Wildermuthbacteria bacterium RIFCSPLOWO2_02_FULL_47_10	Wildermuthbacteria	79.1	1	1	2	1	2	1	1	1	1	1	1	1	1	1	1	1	1	1	1	1	1	1	0	1	1	1	1	1	1	1	1	0	1	1	0	2	1	1	1	1	1	1	1
Candidatus Uhrbacteria bacterium RIFCSPLOWO2_02_FULL_54_37	Uhrbacteria	95.3	1	1	1	1	0	1	1	1	0	1	1	1	1	1	1	1	1	0	0	1	1	1	0	1	1	1	0	1	0	1	1	1	1	1	1	1	1	1	1	0	1	1	0
Candidatus Uhrbacteria bacterium RIFCSPLOWO2_02_FULL_53_10	Uhrbacteria	79.1	1	1	1	0	2	1	1	1	1	1	1	1	1	1	1	1	1	0	1	1	1	1	1	1	1	1	1	1	1	1	1	1	1	1	1	1	1	1	1	1	1	1	2
Candidatus Uhrbacteria bacterium RIFCSPLOWO2_02_FULL_51_9	Uhrbacteria	76.7	2	1	1	1	1	1	1	1	1	1	1	1	0	1	1	1	0	0	1	0	0	0	1	1	1	1	1	1	1	1	1	0	1	0	1	1	0	1	1	1	1	1	1
Candidatus Uhrbacteria bacterium RIFCSPLOWO2_02_FULL_49_11	Uhrbacteria	99.9	1	1	1	1	0	1	1	1	1	1	1	1	1	1	1	1	0	1	0	0	0	1	1	1	0	1	1	1	1	1	1	0	1	0	1	0	1	1	1	1	1	1	0
Candidatus Uhrbacteria bacterium RIFCSPLOWO2_02_FULL_48_18	Uhrbacteria	90.7	1	1	1	1	1	1	1	1	1	1	1	1	1	1	1	1	1	1	1	1	1	1	1	2	1	1	1	1	1	1	1	1	1	1	1	1	1	1	1	1	1	1	1
Candidatus Uhrbacteria bacterium RIFCSPLOWO2_02_FULL_48_12	Uhrbacteria	99.9	1	1	2	0	1	1	1	0	1	1	1	1	1	1	1	1	1	1	1	1	1	1	1	1	1	1	1	1	1	1	1	0	1	1	1	0	1	1	1	1	1	1	1
Candidatus Uhrbacteria bacterium RIFCSPLOWO2_02_FULL_46_25	Uhrbacteria	95.3	1	1	1	1	1	1	1	1	1	1	1	1	1	1	1	1	1	1	1	1	1	1	1	1	1	1	1	1	1	1	1	1	1	1	1	1	1	1	1	1	1	1	1
Candidatus Uhrbacteria bacterium RIFCSPLOWO2_02_FULL_46_19	Uhrbacteria	79.1	1	1	1	1	1	1	1	1	1	1	1	1	1	1	1	1	1	1	1	1	1	1	1	1	1	1	1	1	1	1	1	0	1	1	1	0	1	1	1	1	1	1	1
Candidatus Taylorbacteria bacterium RIFCSPLOWO2_02_FULL_50_120	Taylorbacteria	95.3	1	1	1	0	1	1	1	1	0	1	1	1	1	1	1	0	0	1	1	1	0	1	0	0	0	1	1	1	1	1	1	0	1	1	1	1	1	1	1	1	1	1	1
Candidatus Taylorbacteria bacterium RIFCSPLOWO2_02_FULL_48_16	Taylorbacteria	90.7	1	1	1	2	1	1	1	1	1	1	1	1	1	1	1	1	0	1	1	1	1	1	1	1	1	1	1	1	0	1	1	1	1	1	1	1	1	1	1	1	1	1	1
Candidatus Taylorbacteria bacterium RIFCSPLOWO2_02_FULL_46_40	Taylorbacteria	99.9	1	1	0	2	1	2	1	1	1	1	1	1	1	1	1	0	1	1	0	1	1	1	1	1	1	1	1	1	1	1	1	1	1	0	1	1	1	1	1	1	1	1	1
Candidatus Taylorbacteria bacterium RIFCSPLOWO2_02_FULL_45_10b	Taylorbacteria	88.4	1	1	2	1	2	1	1	1	1	1	1	1	1	1	1	1	1	1	1	1	1	1	1	1	1	1	1	1	1	1	1	1	1	1	1	1	2	1	1	1	1	1	1
Candidatus Taylorbacteria bacterium RIFCSPLOWO2_02_FULL_44_35	Taylorbacteria	99.9	1	2	1	1	0	1	1	1	1	1	1	1	1	1	1	0	1	0	1	1	1	1	0	1	1	1	1	1	1	1	1	1	1	1	1	1	1	1	1	1	1	1	0
Candidatus Taylorbacteria bacterium RIFCSPLOWO2_02_FULL_43_22b	Taylorbacteria	93	1	1	1	1	1	1	1	1	1	1	1	1	1	1	1	1	1	1	1	1	1	1	1	1	1	1	1	1	1	1	1	1	1	1	1	1	1	1	1	1	1	1	1
Candidatus Taylorbacteria bacterium RIFCSPLOWO2_02_FULL_43_11	Taylorbacteria	99.9	1	1	1	1	1	1	1	1	1	1	1	1	1	1	1	0	1	1	1	1	1	1	0	1	1	2	1	1	0	1	1	1	1	1	1	1	1	1	1	1	1	1	1
Candidatus Sungbacteria bacterium RIFCSPLOWO2_02_FULL_54_10	Sungbacteria	97.7	1	1	1	2	2	1	1	1	1	1	1	1	1	1	1	1	1	1	1	1	1	1	1	1	1	1	1	1	1	1	1	1	1	1	1	1	1	1	1	1	1	1	2
Candidatus Sungbacteria bacterium RIFCSPLOWO2_02_FULL_51_17	Sungbacteria	93	1	1	1	1	1	1	1	1	1	1	1	1	1	1	1	0	1	1	1	1	1	1	1	1	1	1	1	1	1	1	1	1	1	1	1	1	1	1	1	1	1	1	1
Candidatus Sungbacteria bacterium RIFCSPLOWO2_02_FULL_48_13b	Sungbacteria	88.4	1	1	1	1	1	1	1	1	1	1	1	1	1	1	1	0	1	1	1	1	1	1	1	1	1	1	1	1	1	1	1	0	1	1	0	1	1	1	1	1	1	1	2
Candidatus Sungbacteria bacterium RIFCSPLOWO2_02_FULL_47_9	Sungbacteria	93	1	1	0	1	1	1	1	1	1	1	1	1	1	1	1	0	1	0	1	1	1	1	1	1	1	1	1	1	1	1	1	1	1	1	0	1	1	1	1	1	1	1	0
Candidatus Staskawiczbacteria bacterium RIFCSPLOWO2_02_FULL_39_8	Staskawiczbacteria	90.7	1	2	1	1	0	2	1	1	1	1	1	1	1	1	1	1	1	1	0	1	1	1	1	1	1	1	1	1	1	1	1	1	1	1	1	0	1	1	1	1	1	1	2
Candidatus Spechtbacteria bacterium RIFCSPLOWO2_02_FULL_38_8	Spechtbacteria	95.3	1	1	1	1	1	1	1	1	1	1	1	1	1	1	1	1	1	1	0	1	1	1	0	1	0	1	1	1	1	1	1	1	1	1	0	1	1	1	1	1	1	1	1
Candidatus Ryanbacteria bacterium RIFCSPLOWO2_02_FULL_47_14	Ryanbacteria	83.7	1	0	1	1	0	1	1	1	1	1	1	1	1	1	1	1	1	1	1	1	1	1	1	1	1	1	1	1	1	1	1	1	1	1	1	1	1	1	1	1	1	1	1
Candidatus Ryanbacteria bacterium RIFCSPLOWO2_02_FULL_45_11c	Ryanbacteria	99.9	1	1	0	1	1	1	1	1	1	0	1	1	1	0	1	1	1	1	0	1	1	1	0	1	1	1	1	1	1	1	1	0	1	1	1	0	1	1	1	1	1	1	1
Candidatus Ryanbacteria bacterium RIFCSPLOWO2_02_FULL_44_40	Ryanbacteria	97.7	1	1	1	1	1	1	1	1	1	1	1	1	1	1	1	1	1	1	1	1	1	1	1	1	1	1	1	1	1	1	1	1	1	1	1	1	1	1	1	1	1	1	1
Candidatus Portnoybacteria bacterium RIFCSPLOWO2_12_FULL_39_9	Portnoybacteria	95.3	1	1	1	1	1	1	1	1	1	1	1	1	1	1	1	0	1	1	1	1	1	1	1	1	1	1	1	1	1	1	1	1	1	1	1	1	1	1	1	1	1	1	2
Candidatus Portnoybacteria bacterium RIFCSPLOWO2_02_FULL_40_15	Portnoybacteria	95.3	1	1	1	1	1	1	1	1	1	1	1	1	1	1	1	1	1	1	0	1	1	1	1	1	1	1	1	1	1	1	1	1	1	1	1	1	1	1	1	1	1	1	0
Candidatus Nomurabacteria bacterium RIFCSPLOWO2_02_FULL_44_12	Nomurabacteria	97.7	1	1	1	0	1	1	1	1	1	1	1	1	1	1	1	1	1	1	1	1	1	1	1	1	1	1	1	1	1	1	1	1	1	1	1	0	1	1	1	1	1	1	1
Candidatus Nomurabacteria bacterium RIFCSPLOWO2_02_FULL_42_24	Nomurabacteria	90.7	2	1	1	0	1	1	1	1	1	1	1	1	1	1	1	1	1	1	1	1	1	1	1	1	1	1	1	1	1	1	1	1	1	1	1	1	1	1	1	1	1	1	1
Candidatus Nomurabacteria bacterium RIFCSPLOWO2_02_FULL_42_17	Nomurabacteria	81.4	0	1	1	1	1	1	1	0	1	1	1	1	1	1	1	1	1	1	1	1	1	1	0	1	1	1	1	1	1	1	1	1	1	1	1	0	1	1	1	1	1	1	1
Candidatus Nomurabacteria bacterium RIFCSPLOWO2_02_FULL_41_9	Nomurabacteria	97.7	3	2	1	0	1	0	1	0	1	0	1	1	1	1	1	1	0	1	1	1	0	1	1	1	0	1	1	1	1	1	1	1	1	0	1	1	1	1	1	1	1	1	1
Candidatus Nomurabacteria bacterium RIFCSPLOWO2_02_FULL_40_67	Nomurabacteria	93	1	1	1	0	1	1	1	1	1	1	1	1	1	1	1	1	1	1	1	1	1	1	1	1	1	1	1	1	1	1	1	1	1	1	1	1	1	1	1	1	1	1	1
Candidatus Nomurabacteria bacterium RIFCSPLOWO2_02_FULL_40_10	Nomurabacteria	81.4	1	3	2	0	2	2	2	0	1	1	1	1	1	1	1	1	1	1	1	1	1	1	1	1	1	0	1	1	1	1	1	1	1	1	1	1	1	1	1	1	1	1	1
Candidatus Nomurabacteria bacterium RIFCSPLOWO2_02_FULL_36_8	Nomurabacteria	90.7	1	1	1	0	0	0	1	0	1	1	1	1	1	1	1	1	1	1	1	1	1	1	1	1	1	1	1	1	0	1	0	1	1	1	0	1	1	1	1	0	2	1	1
Candidatus Niyogibacteria bacterium RIFCSPLOWO2_02_FULL_45_13	Niyogibacteria	81.4	1	1	1	1	1	0	1	1	1	1	1	1	1	1	1	1	1	0	1	1	1	1	1	1	1	1	1	1	1	1	1	1	1	1	1	0	1	1	1	1	1	1	0
Candidatus Nealsonbacteria bacterium RIFCSPLOWO2_02_FULL_38_63	Nealsonbacteria	90.7	1	1	1	1	0	0	1	1	1	1	0	1	1	1	0	1	1	1	1	1	1	0	1	1	1	0	1	1	1	1	1	1	1	1	1	1	1	1	1	0	0	1	1
Candidatus Moranbacteria bacterium RIFCSPLOWO2_02_FULL_48_19	Moranbacteria	99.9	1	1	1	1	1	0	1	1	1	1	1	1	1	1	1	1	1	1	0	1	1	1	1	0	1	1	0	1	1	1	1	1	1	1	1	1	1	1	1	1	1	1	1
Candidatus Magasanikbacteria bacterium RIFCSPLOWO2_02_FULL_47_16	Magasanikbacteria	86	1	1	1	1	1	1	1	1	1	1	1	1	1	1	1	1	1	1	1	1	1	1	1	1	1	1	1	1	1	1	1	1	1	1	1	1	1	1	1	1	1	1	1
Candidatus Magasanikbacteria bacterium RIFCSPLOWO2_02_FULL_44_11	Magasanikbacteria	93	1	1	1	2	1	1	1	1	1	0	1	1	1	0	1	1	1	0	1	1	1	1	1	1	1	1	1	1	1	1	1	1	1	1	1	0	1	0	1	1	1	0	1
Candidatus Magasanikbacteria bacterium RIFCSPLOWO2_02_FULL_43_22	Magasanikbacteria	97.7	1	1	1	1	1	1	1	1	1	1	1	1	1	1	1	1	1	0	1	1	1	1	0	1	1	1	1	1	1	1	1	1	1	1	0	1	1	1	1	1	1	1	1
Candidatus Lloydbacteria bacterium RIFCSPLOWO2_02_FULL_54_12	Lloydbacteria	97.7	1	1	1	0	1	1	1	1	1	1	1	1	1	1	1	1	1	1	1	1	1	1	1	1	1	1	1	1	1	1	1	1	1	1	1	1	1	1	1	1	1	1	1
Candidatus Lloydbacteria bacterium RIFCSPLOWO2_02_FULL_51_11	Lloydbacteria	95.3	1	1	1	0	1	1	2	1	1	1	1	1	1	1	1	1	1	1	1	1	1	1	1	1	1	1	1	1	1	1	1	1	1	1	1	1	1	1	1	1	1	1	1
Candidatus Kuenenbacteria bacterium RIFCSPLOWO2_02_FULL_42_16	Kuenenbacteria	81.4	1	1	1	1	1	1	1	1	1	1	1	1	1	1	1	1	1	1	0	1	1	1	1	1	0	1	1	1	1	1	1	1	1	1	1	1	1	1	1	1	1	1	2
Candidatus Komeilibacteria bacterium RIFCSPLOWO2_02_FULL_48_11	Komeilibacteria	99.9	1	1	0	0	1	1	1	1	1	0	1	1	1	0	1	1	1	1	1	1	1	1	1	1	1	1	1	0	1	0	1	1	1	1	1	1	1	0	1	1	1	0	1
Candidatus Kerfeldbacteria bacterium RIFCSPLOWO2_02_FULL_42_19	Kerfeldbacteria	97.7	1	1	1	1	1	1	1	1	1	1	1	1	1	1	1	1	1	1	1	1	1	1	1	1	1	1	1	1	1	1	1	1	1	1	1	1	1	1	1	1	1	1	1
Candidatus Kaiserbacteria bacterium RIFCSPLOWO2_02_FULL_59_19	Kaiserbacteria	93	1	1	0	2	1	1	1	1	1	1	1	1	1	1	1	1	1	1	1	1	1	1	1	1	1	1	2	1	1	1	1	1	1	1	1	1	1	1	1	1	1	1	1
Candidatus Kaiserbacteria bacterium RIFCSPLOWO2_02_FULL_56_11	Kaiserbacteria	90.7	1	1	1	1	1	1	1	1	0	1	1	1	1	1	1	1	1	1	1	1	1	1	1	0	1	1	0	1	1	1	1	1	1	1	1	1	1	1	1	1	1	1	1
Candidatus Kaiserbacteria bacterium RIFCSPLOWO2_02_FULL_55_12	Kaiserbacteria	93	1	0	1	1	1	1	1	1	1	1	1	1	1	1	1	1	1	1	0	1	0	1	1	1	2	1	1	1	1	1	1	0	1	1	1	1	1	1	1	1	1	1	1
Candidatus Kaiserbacteria bacterium RIFCSPLOWO2_02_FULL_54_13	Kaiserbacteria	99.9	1	1	1	1	1	1	1	0	1	1	1	1	1	1	1	0	1	1	1	1	0	1	1	1	1	1	1	1	1	1	1	1	1	1	1	1	1	1	1	1	1	1	1
Candidatus Kaiserbacteria bacterium RIFCSPLOWO2_02_FULL_51_13	Kaiserbacteria	99.9	1	1	1	2	1	1	1	1	1	1	1	1	1	1	1	1	1	1	1	1	1	1	1	1	1	1	1	1	1	1	1	1	1	1	1	1	1	1	1	1	1	1	1
Candidatus Kaiserbacteria bacterium RIFCSPLOWO2_02_FULL_45_11b	Kaiserbacteria	97.7	1	1	1	2	1	1	1	1	1	1	1	1	1	1	1	1	1	1	1	1	1	1	1	1	1	1	1	1	1	1	1	1	1	1	1	1	1	1	1	1	1	1	1
Candidatus Jorgensenbacteria bacterium RIFCSPLOWO2_02_FULL_45_12	Jorgensenbacteria	99.9	0	1	1	2	1	1	1	1	1	1	1	1	1	1	1	1	1	1	1	1	1	1	1	1	1	1	1	1	1	1	1	1	1	1	1	1	1	1	1	1	1	1	1
Candidatus Jacksonbacteria bacterium RIFCSPLOWO2_02_FULL_44_20	Jacksonbacteria	79.1	1	1	1	1	1	1	1	1	1	1	1	1	1	1	1	1	1	1	1	1	1	1	1	1	1	1	1	1	1	1	1	1	1	1	1	1	1	1	1	1	1	1	1
Candidatus Jacksonbacteria bacterium RIFCSPLOWO2_02_FULL_43_9	Jacksonbacteria	90.7	1	0	1	1	2	1	1	2	1	1	1	1	1	1	1	1	1	1	1	1	0	1	1	0	1	1	0	0	1	0	1	1	1	1	1	0	1	0	1	1	1	1	0
Candidatus Harrisonbacteria bacterium RIFCSPLOWO2_02_FULL_45_10c	Harrisonbacteria	97.7	1	1	1	1	1	1	1	2	1	1	1	1	1	1	1	1	0	1	1	1	1	1	1	1	1	1	0	1	1	1	0	1	1	1	1	0	1	1	1	1	1	1	1
Candidatus Harrisonbacteria bacterium RIFCSPLOWO2_02_FULL_41_13b	Harrisonbacteria	90.7	1	1	1	1	1	1	1	1	1	1	1	1	1	1	1	1	1	1	1	1	1	1	1	1	1	1	1	1	1	1	1	1	1	1	1	1	1	1	1	1	0	1	1
Candidatus Harrisonbacteria bacterium RIFCSPLOWO2_02_FULL_41_11	Harrisonbacteria	99.9	1	1	2	1	2	1	1	1	1	1	1	0	1	1	1	1	1	1	1	1	1	1	0	1	1	1	1	1	1	1	1	0	1	1	0	1	1	1	1	1	1	1	1
Candidatus Giovannonibacteria bacterium RIFCSPLOWO2_02_FULL_45_28	Giovannonibacteria	97.7	1	1	1	1	1	1	1	1	1	1	1	1	1	1	1	1	1	1	1	1	1	1	1	1	1	1	1	1	1	1	1	1	1	1	1	1	1	1	1	1	1	1	1
Candidatus Giovannonibacteria bacterium RIFCSPLOWO2_02_FULL_45_14	Giovannonibacteria	97.7	1	1	1	1	1	1	1	1	1	1	1	1	1	1	1	0	1	1	1	1	1	1	1	1	1	1	1	1	1	1	1	1	1	1	1	1	1	1	1	1	1	1	1
Candidatus Giovannonibacteria bacterium RIFCSPLOWO2_02_FULL_43_54	Giovannonibacteria	95.3	1	1	0	1	1	1	1	1	2	1	1	1	1	1	1	1	1	1	1	1	1	1	1	1	1	1	1	1	1	1	1	1	1	1	1	1	1	1	1	1	1	1	1
Candidatus Giovannonibacteria bacterium RIFCSPLOWO2_02_FULL_43_37	Giovannonibacteria	97.7	1	1	1	1	1	1	1	1	1	1	1	1	1	1	1	1	1	1	0	1	1	1	1	1	1	1	1	1	1	1	1	0	1	1	2	1	1	1	1	1	1	1	1
Candidatus Giovannonibacteria bacterium RIFCSPLOWO2_02_FULL_43_11b	Giovannonibacteria	86	1	1	1	2	1	1	1	1	0	1	1	1	1	1	1	1	1	1	1	1	1	1	1	1	1	1	1	1	1	1	1	1	1	1	1	1	1	1	1	1	1	1	1
Candidatus Falkowbacteria bacterium RIFCSPLOWO2_02_FULL_45_21	Falkowbacteria	88.4	1	1	1	0	1	1	1	0	1	1	1	1	1	1	1	1	1	0	1	1	1	1	1	1	1	1	1	1	1	1	0	0	1	1	1	0	1	1	1	1	1	1	1
Candidatus Falkowbacteria bacterium RIFCSPLOWO2_02_FULL_45_15	Falkowbacteria	95.3	1	2	0	1	1	1	1	0	1	1	1	1	1	1	1	1	1	1	1	1	1	1	0	0	1	1	0	1	1	1	1	1	1	1	1	1	1	1	1	1	1	1	2
Candidatus Colwellbacteria bacterium RIFCSPLOWO2_02_FULL_45_11	Colwellbacteria	90.7	1	1	1	0	1	1	1	1	1	1	1	1	1	1	1	1	1	1	1	1	1	1	1	1	1	1	1	1	1	1	1	0	1	1	1	1	1	1	1	1	1	1	1
Candidatus Colwellbacteria bacterium RIFCSPLOWO2_02_FULL_44_20b	Colwellbacteria	81.4	1	1	1	0	1	1	1	1	0	1	1	1	1	1	1	1	1	1	1	1	1	1	0	1	1	1	1	1	1	1	0	1	1	1	1	1	1	1	1	1	1	1	1
Candidatus Campbellbacteria bacterium RIFCSPLOWO2_02_FULL_35_11	Campbellbacteria	90.7	1	1	1	1	0	0	1	1	1	1	0	1	1	1	1	1	2	1	1	1	1	0	0	1	1	0	1	1	1	1	1	1	0	1	1	1	1	1	1	1	0	1	1
Candidatus Buchananbacteria bacterium RIFCSPLOWO2_02_FULL_46_11b	Buchananbacteria	97.7	1	1	1	1	1	0	1	0	1	1	1	1	1	1	1	1	1	1	1	1	1	0	1	1	1	1	1	1	1	1	1	0	1	1	1	1	1	1	1	1	1	1	1
Candidatus Azambacteria bacterium RIFCSPLOWO2_02_FULL_44_14	Azambacteria_i	95.3	1	1	1	1	1	1	1	1	1	1	1	1	1	1	1	1	1	1	1	1	0	1	1	1	1	1	1	1	1	1	1	1	1	1	1	1	1	1	1	1	1	1	1
Candidatus Azambacteria bacterium RIFCSPLOWO2_02_FULL_42_10	Azambacteria_ii	93	1	1	1	1	1	1	1	1	1	1	1	1	1	1	1	1	1	1	0	1	1	1	1	1	1	1	1	1	1	1	1	1	1	1	0	1	1	1	1	1	1	1	1
Candidatus Azambacteria bacterium RIFCSPLOWO2_02_FULL_46_11	Azambacteria_i	95.3	1	1	1	1	1	0	1	1	1	1	1	1	1	1	1	0	1	1	0	1	1	1	1	1	1	1	1	1	1	1	1	1	1	1	1	1	1	1	1	1	1	1	1
Candidatus Andersenbacteria bacterium RIFCSPLOWO2_02_FULL_46_11	Andersenbacteria	99.9	1	1	1	1	1	2	1	1	1	1	1	1	1	1	1	1	1	1	1	1	0	1	1	1	1	1	1	1	1	1	1	1	1	1	1	0	1	1	1	1	1	1	1
Parcubacteria group bacterium RIFCSPLOWO2_02_FULL_40_12	-	99.9	1	2	1	1	1	1	1	1	1	1	1	1	1	1	1	1	1	1	1	1	1	1	1	1	1	1	1	1	1	1	1	1	1	1	1	1	1	1	1	1	1	1	1
Nitrospirae bacterium RIFCSPLOWO2_02_FULL_62_14	Nitrospirae	95.3	1	1	1	1	1	1	1	1	1	1	1	1	1	1	1	1	1	1	1	1	1	1	1	1	1	1	1	1	1	1	1	1	1	1	1	1	1	1	1	1	1	1	1
Nitrospinae bacterium RIFCSPLOWO2_02_FULL_39_110	Nitrospinae	97.7	1	1	0	1	1	1	1	1	1	1	1	1	1	1	1	1	1	1	1	1	1	1	1	1	1	1	1	1	1	1	0	1	1	1	1	1	1	1	1	1	1	1	1
candidate division NC10 bacterium RIFCSPLOWO2_02_FULL_66_22	NC10	97.7	1	0	1	1	1	1	1	1	1	1	1	1	1	1	1	1	1	1	1	1	1	1	1	1	1	1	1	1	1	1	1	1	1	1	1	1	1	1	1	1	1	1	1
Methylotenera sp. RIFCSPLOWO2_02_FULL_45_14	Betaproteobacteria	97.7	1	1	1	1	1	1	1	1	1	1	1	1	1	1	1	1	1	1	1	1	1	1	1	1	1	1	1	1	1	1	1	1	1	1	0	1	1	1	1	1	1	1	1
Candidatus Melainabacteria bacterium RIFCSPLOWO2_02_FULL_35_15	Melainabacteria	79.1	1	2	1	1	1	1	1	1	1	1	1	1	1	1	1	1	1	1	1	1	0	1	1	1	1	1	1	1	1	1	1	1	1	1	1	1	1	1	1	1	1	1	1
Candidatus Lindowbacteria bacterium RIFCSPLOWO2_02_FULL_62_12	Lindowbacteria	95.3	1	1	1	1	0	1	1	1	1	1	0	1	0	1	1	1	1	0	1	1	0	0	1	1	1	0	1	1	1	1	1	1	0	1	1	1	1	1	1	1	0	1	1
Ignavibacteria bacterium RIFCSPLOWO2_02_FULL_55_14	Ignavibacteria	83.7	1	1	1	1	1	1	1	1	1	1	1	1	1	1	1	1	1	1	1	1	1	1	1	1	1	1	1	1	1	1	1	1	1	1	1	0	1	0	1	1	1	1	1
Gemmatimonadetes bacterium RIFCSPLOWO2_02_FULL_71_11	Gemmatimonadetes	95.3	1	0	1	1	0	1	1	1	1	1	1	1	1	1	1	1	1	1	0	1	1	1	0	1	1	1	1	1	0	0	1	1	1	1	1	1	1	1	1	0	1	1	1
Gammaproteobacteria bacterium RIFCSPLOWO2_02_FULL_61_13	Gammaproteobacteria	95.3	1	1	1	1	1	1	1	1	1	1	1	1	1	1	1	1	1	1	0	1	1	1	1	1	1	1	1	2	1	1	1	0	1	1	1	1	1	1	1	1	1	1	1
Gammaproteobacteria bacterium RIFCSPLOWO2_02_FULL_57_10	Gammaproteobacteria	90.7	1	1	2	1	1	1	1	1	1	0	1	1	1	1	1	1	1	1	1	1	1	1	1	1	1	1	1	1	1	1	1	1	1	1	1	1	1	1	1	1	1	0	1
Gammaproteobacteria bacterium RIFCSPLOWO2_02_FULL_56_15	Gammaproteobacteria	67.4	0	1	1	1	1	1	1	0	1	1	1	1	1	0	1	1	1	1	1	1	1	1	1	1	1	1	1	1	1	1	1	1	1	1	1	1	1	0	1	1	1	1	2
Gammaproteobacteria bacterium RIFCSPLOWO2_02_FULL_52_10	Gammaproteobacteria	74.4	1	1	3	1	0	1	1	1	0	1	1	1	1	0	1	1	1	1	0	1	0	1	0	0	0	1	0	1	0	1	0	1	1	1	0	1	1	1	1	0	1	1	0
Gammaproteobacteria bacterium RIFCSPLOWO2_02_FULL_47_50	Gammaproteobacteria	79.1	1	0	0	1	0	0	1	1	1	0	1	1	1	1	1	1	1	0	0	1	1	1	0	1	1	1	1	1	1	1	1	1	1	1	1	0	1	1	1	1	1	0	0
Gammaproteobacteria bacterium RIFCSPLOWO2_02_FULL_42_9	Gammaproteobacteria	97.7	0	1	1	1	1	2	1	0	1	0	1	1	1	0	1	1	1	1	1	1	1	1	1	1	1	1	1	0	1	0	1	1	1	1	0	1	1	0	1	1	1	0	1
Gammaproteobacteria bacterium RIFCSPLOWO2_02_FULL_42_14	Gammaproteobacteria	97.7	1	1	1	0	1	1	1	1	1	1	1	1	1	1	1	1	1	1	1	1	1	1	1	1	1	1	1	1	1	1	1	1	1	1	1	1	1	1	1	1	1	1	1
Gammaproteobacteria bacterium RIFCSPLOWO2_02_FULL_38_11	Gammaproteobacteria	99.9	1	1	1	1	1	1	1	1	1	1	1	1	1	0	1	1	1	1	1	1	1	1	1	1	1	1	1	1	1	1	1	1	1	1	1	1	1	1	1	1	1	1	1
Gallionellales bacterium RIFCSPLOWO2_02_FULL_59_110	Betaproteobacteria	97.7	1	1	1	1	1	1	1	1	1	1	1	1	1	1	1	1	1	1	1	1	1	1	1	1	1	1	1	1	1	1	1	1	1	1	1	1	1	1	1	1	1	1	1
Gallionellales bacterium RIFCSPLOWO2_02_FULL_57_47	Betaproteobacteria	76.7	1	1	2	1	1	1	1	1	1	1	1	1	1	1	1	0	1	1	1	1	1	1	1	1	1	1	1	1	1	1	1	1	1	1	1	1	1	1	1	1	1	1	1
Elusimicrobia bacterium RIFCSPLOWO2_02_FULL_61_11	Elusimicrobia	99.9	0	1	1	0	1	0	1	1	0	1	1	1	1	1	1	1	1	0	1	0	1	1	1	1	1	1	0	1	1	1	0	1	1	1	0	1	1	1	0	1	1	1	1
Elusimicrobia bacterium RIFCSPLOWO2_02_FULL_39_32	Elusimicrobia	97.7	1	1	1	1	1	1	1	1	1	1	1	1	1	1	1	1	1	1	1	1	1	1	1	1	1	1	1	1	1	1	1	1	1	1	1	1	1	1	1	1	1	1	1
Candidatus Doudnabacteria bacterium RIFCSPLOWO2_02_FULL_49_13	Doudnabacteria	90.7	1	1	1	2	1	1	1	1	1	1	1	1	1	1	1	1	1	1	1	1	1	1	1	1	1	1	1	1	1	1	1	0	1	1	1	1	1	1	1	1	1	1	1
Candidatus Doudnabacteria bacterium RIFCSPLOWO2_02_FULL_48_8	Doudnabacteria	99.9	0	1	1	1	1	1	0	1	1	1	1	0	1	1	1	1	1	1	1	1	1	1	1	1	1	1	1	1	1	1	1	1	1	1	1	1	1	1	0	1	1	1	1
Candidatus Doudnabacteria bacterium RIFCSPLOWO2_02_FULL_48_13	Doudnabacteria	95.3	1	1	1	2	1	1	1	1	1	1	1	1	1	1	1	1	1	1	1	1	1	1	1	1	1	1	1	1	1	1	1	1	1	1	1	1	1	1	1	1	1	1	1
Candidatus Doudnabacteria bacterium RIFCSPLOWO2_02_FULL_42_9	Doudnabacteria	93	1	1	2	2	1	1	1	1	1	1	1	1	1	1	1	0	2	1	1	1	1	1	1	1	1	1	1	1	1	1	1	0	1	1	1	1	1	1	1	1	1	1	1
Deltaproteobacteria bacterium RIFCSPLOWO2_02_FULL_57_26	Deltaproteobacteria	93	1	1	0	1	1	1	1	0	1	1	1	1	1	1	1	1	1	1	1	1	1	1	1	1	1	1	1	1	1	1	1	1	1	1	1	0	1	1	1	1	1	1	1
Deltaproteobacteria bacterium RIFCSPLOWO2_02_FULL_55_12	Deltaproteobacteria	83.7	1	1	1	1	1	1	1	1	0	1	1	1	1	1	1	1	1	1	1	1	1	1	1	1	1	1	1	1	0	1	1	1	1	1	1	1	1	1	1	0	1	1	1
Deltaproteobacteria bacterium RIFCSPLOWO2_02_FULL_53_8	Deltaproteobacteria	99.9	2	1	1	1	1	1	1	1	1	1	1	1	1	1	1	1	1	1	0	1	1	1	0	0	1	1	0	0	1	1	1	1	1	1	0	0	1	1	1	1	1	1	2
Deltaproteobacteria bacterium RIFCSPLOWO2_02_FULL_50_16	Deltaproteobacteria	86	1	1	1	1	1	1	1	1	1	1	1	1	1	1	1	1	1	1	1	1	1	1	1	1	1	1	1	1	1	1	1	1	1	1	1	1	1	1	1	1	1	1	1
Deltaproteobacteria bacterium RIFCSPLOWO2_02_FULL_47_10	Deltaproteobacteria	74.4	1	1	1	1	1	1	1	1	1	0	1	0	1	1	0	1	1	1	1	1	1	1	1	1	1	1	1	1	1	1	1	1	1	1	1	0	1	1	0	1	1	0	1
Deltaproteobacteria bacterium RIFCSPLOWO2_02_FULL_46_8	Deltaproteobacteria	99.9	1	0	0	0	0	1	1	1	1	1	1	1	1	1	1	1	1	0	0	1	1	1	0	1	1	1	1	1	1	1	1	1	1	1	0	0	1	1	1	0	1	1	0
Deltaproteobacteria bacterium RIFCSPLOWO2_02_FULL_44_34	Deltaproteobacteria	99.9	1	1	1	2	1	1	1	1	1	1	1	1	1	1	1	1	1	1	1	1	1	1	1	1	1	1	1	1	1	1	1	1	1	1	1	1	1	1	1	1	1	1	1
Deltaproteobacteria bacterium RIFCSPLOWO2_02_FULL_44_10	Deltaproteobacteria	95.3	2	1	1	1	1	1	1	1	1	1	1	1	1	1	1	1	1	1	1	1	1	1	1	1	1	1	1	1	1	1	1	1	1	1	1	1	1	1	1	1	1	1	1
Deltaproteobacteria bacterium RIFCSPLOWO2_02_FULL_42_39	Deltaproteobacteria	97.7	1	1	2	1	1	1	1	1	1	1	1	1	1	1	1	0	1	1	1	1	1	1	1	1	1	1	1	1	1	1	1	0	1	1	1	1	1	1	1	1	1	1	1
Deltaproteobacteria bacterium RIFCSPLOWO2_02_FULL_40_36	Deltaproteobacteria	90.7	1	1	1	1	1	1	1	1	1	1	1	1	1	1	1	1	1	1	1	1	1	1	1	1	1	1	1	1	1	1	1	1	1	1	1	0	1	1	1	1	1	1	1
Chloroflexi bacterium RIFCSPLOWO2_02_FULL_71_16	Chloroflexi	93	1	2	1	1	1	1	1	2	0	1	1	1	0	1	1	1	1	1	1	1	1	1	1	1	1	1	1	1	0	1	1	1	1	1	1	1	1	1	1	0	1	1	1
Chlamydiae bacterium RIFCSPLOWO2_02_FULL_49_12	Chlamydiae	95.3	1	0	1	1	1	1	1	1	1	1	1	1	1	1	1	1	1	1	1	1	0	0	1	1	1	1	1	1	1	1	1	1	1	1	1	1	1	1	1	1	1	1	1
Chlamydiae bacterium RIFCSPLOWO2_02_FULL_45_22	Chlamydiae	99.9	1	1	1	1	1	1	1	1	1	1	1	1	1	1	1	1	1	1	1	1	0	1	1	1	1	1	1	1	1	1	1	1	1	1	1	0	1	1	1	1	1	1	1
Burkholderiales bacterium RIFCSPLOWO2_02_FULL_67_64	Betaproteobacteria	93	1	1	2	1	1	1	1	1	1	1	1	1	1	1	1	1	1	1	1	1	1	1	1	1	1	2	1	1	1	1	1	1	1	1	1	1	1	1	1	1	1	1	2
Burkholderiales bacterium RIFCSPLOWO2_02_FULL_66_35	Betaproteobacteria	99.9	1	1	2	1	2	1	1	1	1	1	0	1	1	1	1	1	1	1	1	1	1	0	1	1	1	1	1	1	1	1	1	1	1	1	1	1	1	1	1	0	1	1	1
Burkholderiales bacterium RIFCSPLOWO2_02_FULL_57_36	Betaproteobacteria	99.9	1	1	1	1	1	1	1	1	1	1	1	1	1	1	1	1	1	1	1	1	1	1	1	1	1	1	1	1	1	1	1	1	1	1	1	1	1	1	1	1	1	1	1
Betaproteobacteria bacterium RIFCSPLOWO2_02_FULL_68_150	Betaproteobacteria	99.9	1	1	1	1	1	1	1	1	1	1	1	1	1	1	1	1	1	1	1	1	1	1	1	1	1	1	1	1	1	1	1	1	1	1	1	1	1	1	1	1	1	1	1
Betaproteobacteria bacterium RIFCSPLOWO2_02_FULL_67_26	Betaproteobacteria	79.1	2	1	1	1	1	1	1	1	1	1	1	1	1	1	1	1	1	1	1	1	1	1	1	1	1	1	1	1	1	1	1	1	1	1	1	1	1	1	1	1	1	1	1
Betaproteobacteria bacterium RIFCSPLOWO2_02_FULL_67_19	Betaproteobacteria	95.3	1	1	1	1	1	1	1	1	1	0	1	1	1	0	1	1	1	1	1	1	1	1	1	1	1	1	1	0	1	0	1	1	1	1	0	0	1	0	1	1	1	0	0
Betaproteobacteria bacterium RIFCSPLOWO2_02_FULL_66_14	Betaproteobacteria	88.4	1	2	1	1	1	1	1	0	1	1	1	1	1	1	1	1	1	1	1	1	1	1	1	1	1	1	1	1	1	1	1	1	1	1	1	1	1	1	1	1	1	1	0
Betaproteobacteria bacterium RIFCSPLOWO2_02_FULL_65_24	Betaproteobacteria	95.3	1	0	1	1	2	1	1	1	0	1	1	1	1	1	1	1	1	1	1	1	1	1	1	1	1	1	1	1	0	1	0	1	1	1	1	1	1	1	1	0	1	1	1
Betaproteobacteria bacterium RIFCSPLOWO2_02_FULL_65_20	Betaproteobacteria	81.4	2	1	2	1	1	1	1	2	0	1	1	1	1	1	1	1	1	1	1	1	1	1	1	1	1	1	0	1	1	1	1	1	1	1	1	1	1	1	1	1	1	1	1
Betaproteobacteria bacterium RIFCSPLOWO2_02_FULL_64_12	Betaproteobacteria	97.7	1	1	0	1	1	1	1	0	1	1	1	1	1	1	1	0	1	1	1	1	1	1	1	1	1	1	1	1	0	1	1	0	1	1	0	0	1	1	1	0	1	1	1
Betaproteobacteria bacterium RIFCSPLOWO2_02_FULL_63_19	Betaproteobacteria	74.4	1	1	1	1	1	1	1	1	0	1	1	1	1	1	1	1	1	1	1	1	1	1	1	1	1	1	1	1	1	1	1	1	1	1	1	1	1	1	1	1	1	1	1
Betaproteobacteria bacterium RIFCSPLOWO2_02_FULL_62_79	Betaproteobacteria	90.7	0	1	0	1	0	1	1	1	1	0	1	1	1	1	1	1	1	1	0	1	1	1	0	1	1	1	1	1	1	1	0	0	1	1	1	0	1	1	1	1	1	0	0
Betaproteobacteria bacterium RIFCSPLOWO2_02_FULL_62_17	Betaproteobacteria	86	1	0	1	1	1	1	1	1	1	1	1	1	1	1	1	1	1	1	1	1	1	1	1	1	1	1	1	1	0	1	1	1	1	1	1	1	1	1	1	0	1	1	0
Bacteroidetes bacterium RIFCSPLOWO2_02_FULL_36_8	Bacteroidetes	93	2	1	1	1	0	1	0	1	1	1	1	0	1	1	0	1	1	1	1	1	1	1	1	1	1	1	1	1	1	1	1	1	1	1	1	1	1	1	0	1	1	1	0
Alphaproteobacteria bacterium RIFCSPLOWO2_02_FULL_43_54	Alphaproteobacteria	97.7	1	1	1	1	1	1	1	1	1	0	1	1	1	1	1	1	1	0	1	1	1	1	1	1	1	1	1	1	1	1	1	1	1	1	1	1	1	1	1	1	1	0	1
Alphaproteobacteria bacterium RIFCSPLOWO2_02_FULL_40_19	Alphaproteobacteria	97.7	2	1	1	1	1	1	1	1	1	1	1	1	1	1	1	1	1	1	1	1	1	0	1	1	1	1	1	1	1	1	1	1	1	1	1	1	1	1	1	1	1	1	1
Acidobacteria bacterium RIFCSPLOWO2_02_FULL_68_18	Acidobacteria	99.9	1	1	2	1	1	1	1	2	0	1	1	1	1	1	1	1	1	1	1	1	1	1	1	1	1	1	1	1	1	1	1	1	1	1	1	1	1	1	1	1	1	1	1
Acidobacteria bacterium RIFCSPLOWO2_02_FULL_67_36	Acidobacteria	99.9	1	1	2	1	1	1	1	2	1	1	1	1	1	1	1	1	1	1	1	1	1	1	1	1	1	1	1	1	1	1	1	1	1	1	1	1	1	1	1	1	1	1	1
Acidobacteria bacterium RIFCSPLOWO2_02_FULL_67_21	Acidobacteria	99.9	1	1	2	1	1	1	1	2	1	1	1	1	1	1	1	1	1	1	1	1	1	1	1	1	1	1	1	1	1	1	1	1	1	1	1	1	1	1	1	1	1	1	1
Acidobacteria bacterium RIFCSPLOWO2_02_FULL_65_29	Acidobacteria	97.7	1	1	2	1	1	1	1	2	1	1	1	1	1	1	1	1	1	1	1	1	1	1	1	1	1	1	1	1	1	1	1	1	1	1	1	1	1	1	1	1	1	1	1
Acidobacteria bacterium RIFCSPLOWO2_02_FULL_64_15	Acidobacteria	93	1	1	2	1	1	1	1	2	1	1	1	1	1	1	1	1	1	1	1	1	1	1	1	1	1	1	1	1	1	1	1	1	1	0	1	1	1	1	1	1	1	1	1
Acidobacteria bacterium RIFCSPLOWO2_02_FULL_61_28	Acidobacteria	72.1	1	1	1	1	1	1	1	1	0	1	1	1	1	1	1	1	1	1	1	1	1	1	1	1	1	1	1	1	0	1	1	1	1	1	1	1	1	1	1	0	1	1	1
Acidobacteria bacterium RIFCSPLOWO2_02_FULL_60_20	Acidobacteria	79.1	1	1	0	1	1	1	1	0	1	1	1	1	1	1	0	0	1	0	1	1	1	1	1	1	1	1	0	1	0	1	0	0	1	1	1	0	1	1	1	0	1	1	0
Acidobacteria bacterium RIFCSPLOWO2_02_FULL_59_13	Acidobacteria	93	1	0	1	0	1	1	1	1	1	0	1	1	1	1	1	1	1	1	1	1	1	1	1	1	1	1	1	0	0	1	1	1	1	1	0	0	1	1	1	0	1	0	1
Deltaproteobacteria bacterium RIFCSPLOWO2_02_56_12	Deltaproteobacteria	90.7	1	1	0	0	1	1	1	0	1	1	1	1	1	1	1	1	1	1	1	1	1	1	1	1	1	1	1	1	1	1	1	1	1	1	1	1	1	1	1	1	1	1	1
Deltaproteobacteria bacterium RIFCSPLOWO2_02_44_9	Deltaproteobacteria	88.4	1	1	1	0	2	1	1	1	1	0	1	1	1	1	1	1	1	1	1	1	1	1	1	1	1	1	1	1	1	1	1	1	1	1	1	1	1	1	1	1	1	0	0
Betaproteobacteria bacterium RIFCSPLOWO2_02_67_12	Betaproteobacteria	90.7	1	1	2	0	0	0	1	0	1	1	1	1	1	1	1	1	1	0	1	1	1	1	1	1	1	1	1	1	1	1	1	1	1	1	1	1	1	1	1	1	1	1	1
Betaproteobacteria bacterium RIFCSPLOWO2_02_64_14	Betaproteobacteria	93	1	0	1	1	1	1	1	0	1	1	1	1	1	1	1	1	1	1	0	1	1	1	0	1	1	1	1	1	1	1	1	1	1	1	1	1	1	1	1	1	1	1	2
Alphaproteobacteria bacterium RIFCSPLOWO2_02_42_7	Alphaproteobacteria	95.3	1	0	2	1	1	1	2	1	1	1	1	1	1	1	1	1	1	1	1	1	1	1	1	1	1	1	1	1	1	1	1	1	1	1	1	0	1	1	1	1	1	0	1
candidate division WWE3 bacterium RIFCSPLOWO2_01_FULL_53_14	WWE3	86	1	1	1	2	1	1	1	1	1	1	1	0	1	1	1	1	1	1	1	1	1	1	1	1	1	1	1	1	1	1	1	1	1	1	1	0	1	1	1	1	1	1	1
candidate division WWE3 bacterium RIFCSPLOWO2_01_FULL_42_11	WWE3	95.3	0	0	2	0	0	1	1	1	1	1	1	1	1	1	1	1	1	1	1	1	1	1	1	1	1	1	0	1	0	1	1	1	1	1	1	1	1	1	1	1	1	1	1
candidate division WWE3 bacterium RIFCSPLOWO2_01_FULL_41_9	WWE3	97.7	1	2	1	1	1	1	1	1	1	1	1	1	1	1	1	1	1	0	1	1	1	1	1	1	1	1	1	1	1	1	1	1	1	1	1	1	1	1	1	1	1	1	0
candidate division WWE3 bacterium RIFCSPLOWO2_01_FULL_41_18	WWE3	99.9	1	1	1	1	1	1	1	1	1	1	1	1	1	1	1	1	1	1	1	1	1	1	1	1	1	1	1	1	1	1	1	1	1	1	1	0	1	1	1	1	1	1	1
candidate division WWE3 bacterium RIFCSPLOWO2_01_FULL_39_13	WWE3	93	1	1	1	1	1	1	1	1	1	1	1	1	1	1	1	1	1	1	1	1	1	1	1	1	1	1	1	1	1	1	1	1	1	1	1	1	1	1	1	2	1	1	1
candidate division WWE3 bacterium RIFCSPLOWO2_01_FULL_37_24	WWE3	83.7	1	1	1	1	1	1	1	1	0	1	1	1	1	1	1	0	1	1	1	1	1	1	1	1	1	1	1	1	1	1	1	1	1	1	1	0	1	1	1	1	1	1	1
candidate division WWE3 bacterium RIFCSPLOWO2_01_FULL_37_15	WWE3	90.7	1	3	0	0	1	1	1	1	1	1	1	1	1	1	1	0	1	1	1	1	1	1	1	1	1	1	0	1	1	1	0	0	1	1	0	1	1	1	1	1	1	1	1
Candidatus Saccharibacteria bacterium RIFCSPLOWO2_01_FULL_49_22	Saccharibacteria	86	1	0	1	1	1	1	1	1	1	1	1	1	1	1	1	1	1	0	0	1	1	1	1	1	1	1	1	1	1	1	1	1	1	1	0	1	1	1	1	1	1	1	1
Candidatus Saccharibacteria bacterium RIFCSPLOWO2_01_FULL_48_13	Saccharibacteria	79.1	0	1	1	1	1	1	1	1	1	1	1	1	1	1	1	1	1	0	1	1	1	1	1	1	1	1	1	1	1	1	0	0	1	1	0	0	1	1	1	1	1	1	1
Rhodospirillales bacterium RIFCSPLOWO2_01_FULL_65_14	Alphaproteobacteria	93	2	1	1	0	0	1	1	0	1	1	0	0	1	1	1	1	1	1	1	1	1	0	1	1	1	0	1	1	1	1	1	1	1	1	0	1	1	0	1	1	1	1	1
Candidatus Peribacteria bacterium RIFCSPLOWO2_01_FULL_54_110	Peregrinibacteria	81.4	0	1	1	1	1	1	1	1	1	1	1	1	1	1	1	1	1	1	1	1	0	1	1	1	1	1	1	1	1	1	0	1	1	1	1	1	1	1	1	1	1	1	1
Candidatus Peribacteria bacterium RIFCSPLOWO2_01_FULL_53_10	Peregrinibacteria	97.7	1	1	1	0	1	1	1	1	1	1	1	1	1	1	1	0	1	1	1	1	1	0	1	1	1	1	1	1	1	1	0	0	1	1	0	0	1	1	1	1	1	1	0
Candidatus Peribacteria bacterium RIFCSPLOWO2_01_FULL_51_18	Peregrinibacteria	76.7	2	1	1	1	1	1	1	1	1	1	1	1	1	1	1	1	1	1	1	1	0	1	1	1	1	1	1	1	1	1	1	1	1	1	1	2	1	1	1	1	1	1	1
Candidatus Peregrinibacteria bacterium RIFCSPLOWO2_01_FULL_48_20	Peregrinibacteria	90.7	1	1	0	0	1	1	1	0	0	1	1	1	1	1	0	0	1	1	1	1	0	1	1	1	1	1	1	1	0	1	1	1	1	1	1	1	1	1	1	0	0	1	1
Candidatus Peregrinibacteria bacterium RIFCSPLOWO2_01_FULL_39_12	Peregrinibacteria	99.9	1	1	1	0	1	1	1	0	1	1	1	1	1	1	1	0	1	1	1	1	1	1	1	1	1	1	1	1	1	1	1	1	1	1	0	1	1	1	1	1	1	1	2
Candidatus Woykebacteria bacterium RIFCSPLOWO2_01_FULL_43_14	Woykebacteria	83.7	1	1	1	1	1	1	1	1	1	1	1	1	1	1	1	1	1	1	1	1	1	1	1	1	1	1	1	1	1	1	1	1	1	1	1	1	1	1	1	1	1	1	1
Candidatus Woykebacteria bacterium RIFCSPLOWO2_01_FULL_41_12	Woykebacteria	99.9	1	0	1	0	1	1	1	0	0	1	1	1	1	1	1	1	1	1	1	1	1	1	1	1	1	1	0	1	1	1	1	1	1	1	0	0	1	1	1	1	1	1	1
Candidatus Woesebacteria bacterium RIFCSPLOWO2_01_FULL_44_24b	Woesebacteria	99.9	1	1	1	1	1	1	1	1	1	1	1	1	1	1	1	1	1	1	1	1	1	1	1	1	1	1	1	1	1	1	1	1	1	1	1	1	1	1	1	1	1	1	1
Candidatus Woesebacteria bacterium RIFCSPLOWO2_01_FULL_44_14	Woesebacteria	95.3	1	1	1	1	1	1	1	1	1	1	1	1	1	1	1	1	1	1	1	1	1	1	1	1	1	1	1	1	1	1	1	1	1	1	1	1	1	1	1	1	1	1	1
Candidatus Woesebacteria bacterium RIFCSPLOWO2_01_FULL_43_11	Woesebacteria	95.3	1	1	2	1	1	1	1	1	1	1	1	1	1	1	1	1	1	1	0	1	1	1	0	1	1	1	1	1	1	1	1	1	1	1	1	1	1	1	1	1	1	1	1
Candidatus Woesebacteria bacterium RIFCSPLOWO2_01_FULL_42_67	Woesebacteria	95.3	1	1	1	1	1	1	1	1	1	1	1	1	1	1	1	1	1	1	1	1	1	1	1	1	1	1	0	1	1	1	1	1	1	1	1	0	1	1	1	1	1	1	1
Candidatus Woesebacteria bacterium RIFCSPLOWO2_01_FULL_39_61	Woesebacteria	99.9	1	1	0	1	1	1	1	2	1	1	1	1	1	1	1	1	1	1	1	1	1	1	1	1	1	1	1	1	1	1	1	1	1	1	0	1	1	1	1	1	1	1	1
Candidatus Woesebacteria bacterium RIFCSPLOWO2_01_FULL_39_25	Woesebacteria	97.7	1	1	1	1	1	1	1	1	1	1	1	1	1	1	1	1	1	1	1	1	1	1	1	1	1	1	1	1	1	1	1	1	1	1	1	1	1	1	1	1	1	1	1
Candidatus Woesebacteria bacterium RIFCSPLOWO2_01_FULL_39_23	Woesebacteria	99.9	1	1	1	1	1	1	1	1	0	1	1	1	1	1	1	1	1	1	1	1	1	1	1	1	1	1	1	1	1	1	1	1	1	1	1	1	1	1	1	1	1	1	1
Candidatus Woesebacteria bacterium RIFCSPLOWO2_01_FULL_39_21	Woesebacteria	99.9	1	1	1	1	1	1	1	1	1	1	1	1	1	1	1	1	1	1	1	1	1	1	1	1	1	1	1	1	1	1	1	1	1	1	1	1	1	1	1	1	1	1	1
Candidatus Woesebacteria bacterium RIFCSPLOWO2_01_FULL_39_14	Woesebacteria	99.9	1	1	1	1	2	1	1	1	1	1	1	1	1	1	1	1	1	1	1	1	1	1	1	1	1	1	1	1	1	1	1	1	1	1	1	1	1	1	1	1	1	1	1
Candidatus Woesebacteria bacterium RIFCSPLOWO2_01_FULL_39_10b	Woesebacteria	88.4	1	1	1	1	1	1	1	1	1	1	1	1	1	1	1	1	1	1	1	1	1	1	1	1	1	1	1	1	1	1	1	1	1	1	1	1	1	1	1	1	1	1	1
Candidatus Woesebacteria bacterium RIFCSPLOWO2_01_FULL_39_10	Woesebacteria	97.7	1	1	1	1	0	0	1	1	1	1	1	0	1	1	1	1	1	0	1	1	1	1	1	1	1	1	1	1	1	1	1	1	1	1	1	0	1	1	1	1	1	1	1
Candidatus Woesebacteria bacterium RIFCSPLOWO2_01_FULL_38_20	Woesebacteria	93	1	1	1	1	1	1	1	1	1	1	1	1	1	1	1	1	1	1	1	1	1	1	1	1	1	1	1	1	1	1	1	0	1	1	1	1	1	1	1	1	1	1	1
Candidatus Woesebacteria bacterium RIFCSPLOWO2_01_FULL_37_19	Woesebacteria	83.7	1	1	1	1	2	1	1	0	1	1	1	1	1	1	1	1	1	1	1	1	1	1	1	1	1	1	1	1	1	1	1	0	1	1	0	1	1	1	1	1	1	1	1
Candidatus Roizmanbacteria bacterium RIFCSPLOWO2_01_FULL_45_11	Roizmanbacteria	88.4	1	1	1	2	1	0	1	0	0	1	1	1	1	0	1	0	1	0	1	1	1	1	1	1	1	1	1	0	1	1	1	1	1	1	1	1	1	1	1	1	1	1	1
Candidatus Roizmanbacteria bacterium RIFCSPLOWO2_01_FULL_44_13	Roizmanbacteria	81.4	1	1	1	1	1	0	1	1	1	1	1	0	1	1	1	1	1	0	1	1	1	1	1	1	1	1	1	1	1	1	0	1	1	1	1	0	1	1	1	1	1	1	1
Candidatus Roizmanbacteria bacterium RIFCSPLOWO2_01_FULL_42_14	Roizmanbacteria	90.7	0	0	1	1	0	0	1	0	0	1	1	0	1	1	1	1	1	0	1	1	1	1	1	1	1	1	1	1	1	1	1	1	1	1	1	1	1	1	1	1	1	1	1
Candidatus Roizmanbacteria bacterium RIFCSPLOWO2_01_FULL_41_22	Roizmanbacteria	93	1	1	1	1	1	1	1	1	1	1	1	0	1	1	1	0	1	1	0	1	1	1	0	1	1	1	1	1	1	1	1	1	1	1	1	1	1	1	1	1	1	1	1
Candidatus Roizmanbacteria bacterium RIFCSPLOWO2_01_FULL_40_42	Roizmanbacteria	95.3	1	1	1	1	0	1	1	1	1	1	1	0	1	1	1	1	1	1	1	1	1	1	1	1	1	1	1	1	1	1	1	1	1	1	1	0	1	1	1	1	1	1	1
Candidatus Roizmanbacteria bacterium RIFCSPLOWO2_01_FULL_40_32	Roizmanbacteria	90.7	1	1	1	1	1	1	1	1	1	1	1	0	1	1	1	1	1	1	1	1	1	1	1	1	1	1	1	1	1	1	1	0	1	1	1	1	1	1	1	1	1	1	1
Candidatus Roizmanbacteria bacterium RIFCSPLOWO2_01_FULL_40_14	Roizmanbacteria	93	1	0	1	1	1	2	1	1	1	1	1	1	1	0	1	0	1	1	1	1	1	1	1	1	1	1	1	1	1	1	1	1	1	1	1	0	1	1	1	1	1	1	2
Candidatus Roizmanbacteria bacterium RIFCSPLOWO2_01_FULL_40_13	Roizmanbacteria	81.4	1	0	1	1	1	1	1	1	1	1	1	0	1	1	1	1	1	1	1	1	1	0	1	1	1	1	1	1	1	1	1	1	1	1	1	1	1	1	1	1	1	1	1
Candidatus Roizmanbacteria bacterium RIFCSPLOWO2_01_FULL_39_19	Roizmanbacteria	95.3	1	0	1	1	0	0	1	1	1	1	1	0	1	1	1	1	1	0	0	1	1	1	1	1	1	1	1	1	1	1	1	0	1	1	0	1	1	1	1	1	1	1	1
Candidatus Roizmanbacteria bacterium RIFCSPLOWO2_01_FULL_38_12	Roizmanbacteria	88.4	0	1	1	1	1	1	1	1	1	1	1	0	1	1	1	1	1	1	1	1	1	1	1	1	1	1	1	1	1	1	1	1	1	1	1	1	1	1	1	1	1	1	1
Candidatus Roizmanbacteria bacterium RIFCSPLOWO2_01_FULL_38_11	Roizmanbacteria	88.4	1	0	1	1	1	1	1	0	1	1	1	0	1	1	1	1	1	1	1	1	1	1	1	0	1	1	1	1	1	1	1	1	1	1	1	0	1	1	1	1	1	1	2
Candidatus Roizmanbacteria bacterium RIFCSPLOWO2_01_FULL_37_57	Roizmanbacteria	90.7	2	1	0	1	0	1	1	1	1	1	1	0	1	1	1	1	1	1	1	1	1	1	1	1	1	1	1	1	0	1	1	1	1	1	1	1	1	1	1	0	1	1	1
Candidatus Roizmanbacteria bacterium RIFCSPLOWO2_01_FULL_37_16	Roizmanbacteria	81.4	2	1	1	1	1	1	1	1	1	1	0	0	1	1	1	1	1	1	1	1	1	0	1	1	1	0	1	1	1	1	1	1	1	1	1	1	1	1	1	1	1	1	2
Candidatus Roizmanbacteria bacterium RIFCSPLOWO2_01_FULL_37_13	Roizmanbacteria	95.3	1	1	1	1	0	0	1	0	1	1	1	0	1	1	1	0	1	0	0	1	1	1	0	1	1	1	1	1	1	1	1	1	1	1	1	1	1	1	1	1	1	1	1
Candidatus Roizmanbacteria bacterium RIFCSPLOWO2_01_FULL_37_12	Roizmanbacteria	95.3	1	1	1	1	1	1	1	1	1	1	1	0	1	1	1	1	1	1	1	1	1	1	1	1	1	1	1	1	1	1	1	1	1	1	1	1	1	1	1	0	1	1	1
Candidatus Roizmanbacteria bacterium RIFCSPLOWO2_01_FULL_35_13	Roizmanbacteria	90.7	1	1	1	1	1	0	1	1	1	1	1	1	1	1	1	1	1	1	1	1	1	1	1	1	1	1	1	1	1	1	1	1	1	0	1	1	1	1	1	1	1	1	1
Candidatus Pacebacteria bacterium RIFCSPLOWO2_01_FULL_47_12	Pacebacteria	95.3	1	1	1	1	1	1	1	0	1	1	1	1	1	1	1	0	1	1	0	1	1	1	0	1	1	1	1	1	1	1	1	1	1	1	1	1	1	1	1	1	1	1	2
Candidatus Levybacteria bacterium RIFCSPLOWO2_01_FULL_42_15	Levybacteria	88.4	1	1	1	0	1	1	1	1	1	1	1	1	1	1	1	1	1	1	1	1	1	1	1	1	1	1	1	1	1	1	1	1	1	1	1	1	1	1	1	1	1	1	0
Candidatus Levybacteria bacterium RIFCSPLOWO2_01_FULL_40_96	Levybacteria	97.7	1	1	1	0	0	1	1	1	1	1	1	1	1	1	1	1	1	1	1	1	1	1	1	0	1	1	0	1	1	1	1	1	1	1	0	1	1	1	1	1	1	1	1
Candidatus Levybacteria bacterium RIFCSPLOWO2_01_FULL_40_64	Levybacteria	99.9	1	1	1	1	1	1	1	1	1	1	1	1	1	1	1	1	1	1	1	1	1	1	1	1	1	1	1	1	1	1	1	1	1	1	1	0	1	1	1	1	1	1	1
Candidatus Levybacteria bacterium RIFCSPLOWO2_01_FULL_39_24	Levybacteria	95.3	2	1	1	1	1	1	1	1	1	1	1	1	1	1	1	1	1	1	1	1	1	1	1	1	1	1	1	1	1	1	1	1	1	1	1	1	1	1	1	1	1	1	2
Candidatus Levybacteria bacterium RIFCSPLOWO2_01_FULL_39_10	Levybacteria	97.7	1	1	0	1	1	1	1	1	1	1	1	1	1	2	1	1	1	1	1	1	1	1	1	1	1	1	1	1	1	1	1	0	1	1	1	1	1	1	1	1	1	1	1
Candidatus Levybacteria bacterium RIFCSPLOWO2_01_FULL_38_23	Levybacteria	99.9	1	1	1	1	1	1	1	1	1	1	1	1	1	1	1	1	1	1	1	1	1	1	1	1	1	1	1	1	1	1	1	0	1	1	1	1	1	1	1	1	1	1	1
Candidatus Levybacteria bacterium RIFCSPLOWO2_01_FULL_38_21	Levybacteria	93	1	1	1	1	1	1	1	1	1	1	1	1	1	1	1	1	1	1	1	1	1	1	1	1	1	1	1	1	1	1	1	1	1	1	1	1	1	1	1	1	1	1	1
Candidatus Levybacteria bacterium RIFCSPLOWO2_01_FULL_38_13	Levybacteria	95.3	1	0	1	1	1	1	1	1	1	1	1	1	1	1	1	1	1	1	0	1	1	1	0	1	1	1	1	1	1	1	1	1	1	1	1	1	1	1	1	1	1	1	1
Candidatus Levybacteria bacterium RIFCSPLOWO2_01_FULL_38_120	Levybacteria	88.4	0	1	1	1	0	1	1	1	1	1	1	1	1	1	1	1	1	1	1	1	1	1	1	1	1	1	1	1	1	1	1	1	1	1	1	1	1	1	1	1	1	1	1
Candidatus Levybacteria bacterium RIFCSPLOWO2_01_FULL_37_26	Levybacteria	97.7	1	0	1	1	1	0	1	1	0	1	1	1	1	1	1	1	1	0	1	1	1	1	1	1	1	1	2	1	1	1	1	1	1	1	1	1	1	1	1	1	1	1	0
Candidatus Levybacteria bacterium RIFCSPLOWO2_01_FULL_37_20	Levybacteria	86	1	1	1	1	1	1	1	1	0	1	1	1	1	1	1	1	1	1	1	1	1	1	1	1	1	1	1	1	1	1	1	1	1	1	1	1	1	1	1	1	1	1	1
Candidatus Levybacteria bacterium RIFCSPLOWO2_01_FULL_36_54	Levybacteria	97.7	1	1	1	1	0	1	2	1	1	1	1	1	1	1	1	0	1	1	0	1	1	1	0	1	1	1	1	1	1	1	1	1	1	1	0	1	1	1	1	1	1	1	0
Candidatus Levybacteria bacterium RIFCSPLOWO2_01_FULL_36_13	Levybacteria	86	1	1	1	1	1	1	1	1	1	1	1	1	1	1	1	1	1	1	1	1	1	1	1	1	1	1	1	1	1	1	1	0	1	1	1	1	1	1	1	1	1	1	1
Candidatus Gottesmanbacteria bacterium RIFCSPLOWO2_01_FULL_49_10	Gottesmanbacteria	88.4	1	1	2	1	0	1	0	1	1	1	1	1	1	1	1	1	1	1	1	1	1	1	1	1	1	1	1	1	1	1	1	0	1	1	0	1	1	1	1	0	1	1	0
Candidatus Gottesmanbacteria bacterium RIFCSPLOWO2_01_FULL_48_11	Gottesmanbacteria	86	1	1	2	1	1	1	2	1	0	1	1	1	1	1	1	1	1	2	0	1	1	1	0	1	1	1	0	1	1	1	0	1	1	1	1	1	1	1	1	1	1	1	1
Candidatus Gottesmanbacteria bacterium RIFCSPLOWO2_01_FULL_46_9	Gottesmanbacteria	81.4	1	0	1	0	1	1	1	1	0	1	1	1	1	1	1	1	1	1	1	1	1	1	1	0	1	1	1	1	1	1	0	1	1	1	1	1	1	1	1	1	1	1	0
Candidatus Gottesmanbacteria bacterium RIFCSPLOWO2_01_FULL_46_21	Gottesmanbacteria	99.9	1	1	1	1	0	0	1	1	1	0	1	1	1	0	1	1	1	1	1	1	1	1	1	1	1	1	1	0	1	0	1	1	1	1	1	1	1	0	1	1	1	0	1
Candidatus Gottesmanbacteria bacterium RIFCSPLOWO2_01_FULL_43_11b	Gottesmanbacteria	99.9	1	1	1	1	1	1	1	1	1	1	1	1	1	1	1	1	1	1	1	1	1	1	1	1	1	1	1	1	1	1	1	1	1	1	1	1	1	1	1	1	1	1	1
Candidatus Gottesmanbacteria bacterium RIFCSPLOWO2_01_FULL_42_22	Gottesmanbacteria	88.4	1	1	1	1	1	1	1	1	1	1	1	1	1	1	1	1	1	1	1	1	1	1	1	1	1	1	1	1	1	1	1	1	1	1	1	1	1	1	1	1	1	1	1
Candidatus Gottesmanbacteria bacterium RIFCSPLOWO2_01_FULL_42_10	Gottesmanbacteria	99.9	2	1	1	1	2	0	1	1	0	1	1	1	1	1	1	1	1	0	1	1	1	1	1	1	1	1	1	1	0	1	1	1	1	1	1	1	1	1	1	0	1	1	1
Candidatus Gottesmanbacteria bacterium RIFCSPLOWO2_01_FULL_40_10	Gottesmanbacteria	81.4	1	1	1	1	1	1	2	1	1	1	1	1	1	1	1	1	1	1	1	1	1	1	1	1	1	1	1	1	1	1	1	1	1	1	1	1	1	1	1	1	1	1	1
Candidatus Gottesmanbacteria bacterium RIFCSPLOWO2_01_FULL_39_12b	Gottesmanbacteria	95.3	2	1	1	1	0	1	0	1	1	1	1	0	1	1	0	1	1	1	1	1	1	1	1	1	1	0	1	1	1	0	1	1	1	1	1	1	1	1	0	1	0	1	1
Candidatus Daviesbacteria bacterium RIFCSPLOWO2_01_FULL_43_38	Daviesbacteria	97.7	1	1	0	1	1	1	1	1	1	1	1	1	1	1	1	1	1	1	0	1	1	1	1	1	1	1	1	1	1	1	1	1	1	1	1	1	1	1	1	1	1	1	1
Candidatus Daviesbacteria bacterium RIFCSPLOWO2_01_FULL_43_15	Daviesbacteria	88.4	1	1	1	1	1	1	1	1	1	1	1	1	1	1	1	1	1	1	0	1	1	1	1	1	1	1	1	1	1	1	1	1	1	1	1	1	1	1	1	1	1	1	1
Candidatus Daviesbacteria bacterium RIFCSPLOWO2_01_FULL_41_32	Daviesbacteria	86	1	1	1	1	0	1	1	1	0	1	1	1	1	1	1	1	1	1	0	1	1	1	1	1	1	1	1	1	1	1	1	1	1	1	0	0	1	1	1	1	1	1	1
Candidatus Daviesbacteria bacterium RIFCSPLOWO2_01_FULL_40_27	Daviesbacteria	93	1	1	1	0	0	1	1	1	0	1	1	1	1	1	1	1	1	1	0	1	1	1	1	1	1	1	1	1	1	1	0	1	1	1	1	0	1	1	1	1	1	1	1
Candidatus Daviesbacteria bacterium RIFCSPLOWO2_01_FULL_40_24	Daviesbacteria	97.7	2	1	1	1	1	0	1	1	1	1	1	1	1	1	1	1	1	0	0	1	1	1	1	1	1	1	1	1	1	1	1	1	1	1	1	1	1	1	1	1	1	1	1
Candidatus Daviesbacteria bacterium RIFCSPLOWO2_01_FULL_39_23	Daviesbacteria	97.7	1	1	1	1	1	1	1	1	1	1	1	1	1	1	1	1	1	1	0	1	1	1	1	1	1	1	1	1	1	1	1	1	1	1	1	1	1	1	1	1	1	1	1
Candidatus Daviesbacteria bacterium RIFCSPLOWO2_01_FULL_39_12	Daviesbacteria	93	1	1	1	1	1	1	1	1	1	1	1	1	1	1	1	1	1	1	0	1	1	1	1	1	1	1	1	1	1	1	1	1	1	1	1	1	1	1	1	1	1	1	1
Candidatus Daviesbacteria bacterium RIFCSPLOWO2_01_FULL_38_10	Daviesbacteria	97.7	1	1	1	1	1	0	2	2	0	1	1	1	1	1	1	1	1	1	0	1	1	1	1	1	1	1	1	1	1	1	1	1	1	1	1	1	1	1	1	1	1	1	1
Candidatus Daviesbacteria bacterium RIFCSPLOWO2_01_FULL_37_10	Daviesbacteria	83.7	1	1	1	1	1	1	1	1	1	1	1	1	1	1	1	1	1	1	0	1	1	1	1	1	1	1	1	1	1	1	1	1	1	1	1	1	1	1	1	1	1	1	1
Candidatus Daviesbacteria bacterium RIFCSPLOWO2_01_FULL_36_8	Daviesbacteria	99.9	0	1	1	1	0	1	2	1	1	1	1	1	1	1	1	1	1	1	0	1	1	1	1	1	1	1	0	1	0	1	0	1	1	1	1	1	1	1	1	1	1	0	1
Candidatus Curtissbacteria bacterium RIFCSPLOWO2_01_FULL_42_50	Curtissbacteria	95.3	1	1	1	1	1	1	1	1	1	1	1	1	1	1	1	1	1	1	1	1	1	1	1	1	1	1	1	1	1	1	1	1	1	1	1	1	1	1	1	1	1	1	1
Candidatus Curtissbacteria bacterium RIFCSPLOWO2_01_FULL_42_26	Curtissbacteria	97.7	1	1	1	1	1	1	1	1	1	1	1	1	1	1	1	1	1	1	1	0	1	1	1	1	1	1	1	1	1	1	1	1	1	0	1	1	1	1	1	1	1	1	1
Candidatus Curtissbacteria bacterium RIFCSPLOWO2_01_FULL_41_28	Curtissbacteria	93	1	1	1	1	1	1	1	1	0	1	1	1	1	1	1	1	1	1	1	1	1	1	1	1	1	1	1	1	1	1	1	1	1	1	1	1	1	1	1	1	1	1	1
Candidatus Curtissbacteria bacterium RIFCSPLOWO2_01_FULL_41_18	Curtissbacteria	83.7	1	1	1	1	1	1	1	1	0	1	1	1	1	1	1	1	1	1	1	2	0	1	1	1	1	1	1	1	1	1	1	1	1	1	0	1	1	1	1	1	1	1	1
Candidatus Curtissbacteria bacterium RIFCSPLOWO2_01_FULL_39_62	Curtissbacteria	93	1	1	1	1	0	0	1	0	0	1	1	1	1	1	1	1	1	0	1	1	1	1	1	1	1	1	1	1	1	1	1	1	1	1	0	1	1	1	1	1	1	1	0
Candidatus Curtissbacteria bacterium RIFCSPLOWO2_01_FULL_38_11b	Curtissbacteria	86	1	1	1	1	0	1	1	1	0	1	1	1	1	1	1	1	1	0	1	1	1	1	1	1	1	1	1	1	1	1	1	1	1	1	1	1	1	1	1	1	1	1	1
Candidatus Curtissbacteria bacterium RIFCSPLOWO2_01_FULL_37_9	Curtissbacteria	90.7	1	1	0	1	0	1	1	1	0	1	1	1	1	1	1	1	1	1	1	1	1	1	1	0	1	1	1	1	1	1	1	1	1	1	0	0	1	1	1	1	1	1	1
Candidatus Collierbacteria bacterium RIFCSPLOWO2_01_FULL_50_23	Collierbacteria	99.9	1	1	1	1	1	1	0	2	0	1	1	1	1	1	1	1	1	1	1	1	1	1	1	1	1	1	1	1	1	1	1	1	0	1	1	0	1	1	1	1	1	1	1
Candidatus Chisholmbacteria bacterium RIFCSPLOWO2_01_FULL_50_28	Chisholmbacteria	95.3	1	1	1	1	1	1	1	1	1	1	1	1	1	1	1	1	1	1	1	1	1	1	1	1	1	1	1	1	1	1	1	1	1	1	1	1	1	1	1	1	1	1	1
Candidatus Chisholmbacteria bacterium RIFCSPLOWO2_01_FULL_49_14	Chisholmbacteria	88.4	1	1	2	1	1	1	1	1	1	1	1	1	1	1	1	1	1	1	1	1	1	1	0	1	1	1	1	1	1	1	1	1	1	1	1	0	1	1	1	1	1	1	1
Candidatus Blackburnbacteria bacterium RIFCSPLOWO2_01_FULL_44_43	Blackburnbacteria	83.7	1	0	1	0	1	1	1	0	0	1	1	1	1	1	1	1	1	1	1	1	1	1	1	1	1	1	1	1	1	1	0	1	1	1	1	1	1	1	1	1	1	1	1
Candidatus Blackburnbacteria bacterium RIFCSPLOWO2_01_FULL_41_27	Blackburnbacteria	99.9	2	1	1	1	1	0	1	1	0	1	1	1	1	1	1	1	1	0	1	1	1	1	1	1	1	1	0	1	0	1	0	1	1	1	1	1	1	1	1	0	1	1	1
Candidatus Blackburnbacteria bacterium RIFCSPLOWO2_01_FULL_40_20	Blackburnbacteria	99.9	1	1	1	1	1	1	1	1	1	1	1	1	1	1	1	1	1	1	1	1	1	1	1	1	1	1	1	1	1	1	1	1	1	1	1	1	1	1	1	1	1	1	1
Candidatus Beckwithbacteria bacterium RIFCSPLOWO2_01_FULL_49_47	Beckwithbacteria	99.9	1	1	1	1	1	1	1	1	1	1	1	1	1	1	1	1	1	1	1	1	1	1	1	1	1	1	1	1	1	1	1	1	1	1	1	1	1	1	1	1	1	1	1
Candidatus Amesbacteria bacterium RIFCSPLOWO2_01_FULL_49_25	Amesbacteria	88.4	1	1	2	1	1	1	1	1	1	1	1	1	1	1	1	1	1	1	1	1	1	1	1	1	1	1	1	1	1	1	1	1	1	1	1	1	1	1	1	1	1	1	1
Candidatus Amesbacteria bacterium RIFCSPLOWO2_01_FULL_48_50	Amesbacteria	97.7	1	1	0	1	1	1	1	1	1	1	1	1	1	1	1	1	1	0	1	1	0	1	1	1	1	1	1	1	1	1	1	1	1	1	0	1	1	1	1	1	1	1	0
Candidatus Amesbacteria bacterium RIFCSPLOWO2_01_FULL_48_25	Amesbacteria	83.7	1	1	1	1	1	1	1	1	1	1	1	1	1	1	1	1	1	1	1	0	1	1	1	1	1	1	1	1	1	1	1	1	1	1	1	1	1	1	1	1	1	1	1
Candidatus Amesbacteria bacterium RIFCSPLOWO2_01_FULL_47_33	Amesbacteria	76.7	1	1	0	1	1	1	0	1	1	1	1	0	1	1	1	1	1	1	1	0	0	1	1	1	1	1	1	0	1	0	1	1	1	1	1	1	1	1	1	1	1	1	1
Microgenomates group bacterium RIFCSPLOWO2_01_FULL_47_10	OP11	88.4	0	1	1	1	0	1	2	0	1	1	1	0	1	0	1	1	1	1	0	1	1	1	1	1	1	1	1	1	1	1	1	0	1	1	1	0	1	0	1	1	1	1	0
Microgenomates group bacterium RIFCSPLOWO2_01_FULL_46_13	OP11	74.4	1	1	1	1	1	1	1	1	1	1	1	1	1	1	1	0	1	1	0	1	1	1	1	1	1	1	1	1	1	1	0	1	1	1	1	0	1	1	1	1	1	1	0
Omnitrophica WOR_2 bacterium RIFCSPLOWO2_01_FULL_41_12	Omnitrophica	97.7	1	1	1	1	1	0	1	1	1	0	1	0	1	1	0	1	1	1	0	1	1	0	0	2	1	0	1	1	1	1	1	1	1	1	1	1	1	1	0	1	0	0	1
Omnitrophica bacterium RIFCSPLOWO2_01_FULL_50_24	Omnitrophica	99.9	1	1	0	1	1	1	1	1	1	1	1	1	1	1	1	1	1	1	1	1	1	1	1	1	1	1	1	1	1	1	1	1	1	1	1	1	1	1	1	1	1	1	1
Omnitrophica bacterium RIFCSPLOWO2_01_FULL_45_24	Omnitrophica	95.3	1	1	1	1	1	1	1	1	1	1	1	1	1	1	1	1	1	2	1	1	1	1	1	1	1	1	1	1	1	1	1	1	1	1	1	1	1	1	1	1	1	1	2
Omnitrophica bacterium RIFCSPLOWO2_01_FULL_45_10b	Omnitrophica	99.9	1	1	1	1	1	1	1	1	1	1	1	1	1	1	1	1	1	0	1	1	1	1	1	1	1	1	1	1	1	1	1	1	1	1	1	0	1	1	1	1	1	1	1
Omnitrophica bacterium RIFCSPLOWO2_01_FULL_45_10	Omnitrophica	97.7	1	1	1	1	1	1	1	1	1	1	1	1	1	1	1	1	1	1	1	1	1	1	1	1	1	1	1	1	1	1	1	1	1	1	1	1	1	1	1	1	1	1	2
Candidatus Zambryskibacteria bacterium RIFCSPLOWO2_01_FULL_52_12	Zambryskibacteria	99.9	1	1	2	2	1	1	1	1	1	1	1	1	1	1	1	1	1	0	1	1	1	1	1	1	1	1	1	1	1	1	1	1	1	1	1	1	1	1	1	1	1	1	1
Candidatus Zambryskibacteria bacterium RIFCSPLOWO2_01_FULL_48_25	Zambryskibacteria	95.3	1	1	1	2	1	1	1	1	1	1	1	1	1	1	1	1	1	1	1	1	1	1	1	1	1	1	1	1	1	1	1	1	1	1	1	1	1	1	1	1	1	1	1
Candidatus Zambryskibacteria bacterium RIFCSPLOWO2_01_FULL_47_33	Zambryskibacteria	83.7	1	1	1	1	1	1	1	1	1	1	1	1	1	1	1	1	1	0	1	1	1	1	1	1	1	1	1	1	1	1	1	1	1	1	1	1	1	1	1	1	1	1	0
Candidatus Zambryskibacteria bacterium RIFCSPLOWO2_01_FULL_47_14	Zambryskibacteria	88.4	1	1	1	1	1	1	0	1	1	1	1	0	1	1	0	1	1	1	1	1	1	0	1	1	1	0	1	1	1	1	1	1	1	1	1	1	1	1	0	1	0	1	1
Candidatus Zambryskibacteria bacterium RIFCSPLOWO2_01_FULL_45_43	Zambryskibacteria	97.7	1	0	1	2	1	1	1	2	2	1	1	1	1	1	1	0	1	0	1	1	1	1	0	1	1	1	1	1	1	1	1	1	1	1	0	1	1	1	1	1	1	1	1
Candidatus Zambryskibacteria bacterium RIFCSPLOWO2_01_FULL_45_21	Zambryskibacteria	90.7	1	1	1	1	1	1	1	1	1	1	1	1	1	1	1	1	1	1	1	1	1	1	1	1	1	1	1	1	1	1	1	1	1	1	1	1	1	1	1	1	1	1	0
Candidatus Zambryskibacteria bacterium RIFCSPLOWO2_01_FULL_43_17	Zambryskibacteria	97.7	1	1	1	0	1	1	1	1	1	1	1	1	1	1	1	1	1	1	1	1	1	1	1	1	1	1	1	0	1	0	1	1	1	1	1	1	1	0	1	1	1	1	1
Candidatus Zambryskibacteria bacterium RIFCSPLOWO2_01_FULL_42_41	Zambryskibacteria	99.9	1	1	1	1	1	2	1	1	1	1	1	1	1	1	1	1	1	1	1	1	1	1	1	1	1	1	1	1	1	1	1	0	1	1	1	1	1	1	1	1	1	1	2
Candidatus Zambryskibacteria bacterium RIFCSPLOWO2_01_FULL_39_39	Zambryskibacteria	97.7	1	1	1	2	1	1	1	1	1	1	1	1	1	1	1	1	1	1	1	1	1	1	1	1	1	1	1	1	1	1	1	1	1	1	1	1	1	1	1	1	1	1	1
Candidatus Zambryskibacteria bacterium RIFCSPLOWO2_01_FULL_35_19	Zambryskibacteria	90.7	2	1	1	1	1	1	1	1	1	1	1	1	1	1	1	1	1	1	0	1	1	1	1	1	1	1	1	1	1	1	1	1	1	1	1	1	1	1	1	1	1	1	1
Candidatus Yonathbacteria bacterium RIFCSPLOWO2_01_FULL_47_33b	Yonathbacteria	99.9	1	0	1	0	1	1	1	0	1	1	1	1	1	1	1	1	1	1	1	1	0	1	1	1	1	1	1	1	1	1	1	1	1	1	1	1	1	1	1	1	1	1	1
Candidatus Yonathbacteria bacterium RIFCSPLOWO2_01_FULL_43_27	Yonathbacteria	97.7	1	1	1	1	1	1	1	1	1	1	1	1	1	1	1	1	1	1	1	1	1	1	1	1	1	1	1	1	1	1	1	1	1	1	1	1	1	1	1	1	1	1	1
Candidatus Yonathbacteria bacterium RIFCSPLOWO2_01_FULL_43_20	Yonathbacteria	93	1	1	1	0	1	1	1	1	1	1	1	1	1	1	1	1	1	1	1	1	1	1	1	1	1	1	1	1	1	1	1	1	1	1	1	1	1	1	1	1	1	1	1
Candidatus Yanofskybacteria bacterium RIFCSPLOWO2_01_FULL_49_25	Yanofskybacteria	97.7	1	1	1	1	1	1	1	1	1	1	1	1	1	1	1	0	1	1	0	1	1	1	0	1	1	1	1	1	1	1	1	1	1	1	1	1	1	1	1	1	1	1	1
Candidatus Yanofskybacteria bacterium RIFCSPLOWO2_01_FULL_49_17	Yanofskybacteria	93	1	1	1	1	1	1	1	1	1	1	1	1	1	1	1	1	1	1	1	1	1	1	1	1	1	1	1	1	1	1	1	1	1	1	1	0	1	1	1	1	1	1	1
Candidatus Yanofskybacteria bacterium RIFCSPLOWO2_01_FULL_45_72	Yanofskybacteria	97.7	0	2	1	1	1	1	1	0	1	1	1	1	1	1	1	1	1	1	1	1	1	1	0	1	1	1	1	1	1	1	1	1	1	1	1	1	1	1	1	1	1	1	1
Candidatus Yanofskybacteria bacterium RIFCSPLOWO2_01_FULL_44_88	Yanofskybacteria	86	1	1	1	1	1	1	1	1	1	1	1	1	1	1	1	1	1	1	0	1	1	1	1	1	1	1	1	1	1	1	1	1	1	1	1	1	1	1	1	1	1	1	1
Candidatus Yanofskybacteria bacterium RIFCSPLOWO2_01_FULL_44_22	Yanofskybacteria	97.7	1	2	1	1	1	1	1	1	1	0	1	1	1	0	1	1	1	1	1	1	1	1	1	1	1	1	1	0	1	0	1	1	1	1	1	1	1	0	1	1	1	0	1
Candidatus Yanofskybacteria bacterium RIFCSPLOWO2_01_FULL_43_46	Yanofskybacteria	99.9	1	1	1	1	1	1	1	1	1	1	1	1	1	1	1	1	1	1	1	1	1	1	1	1	1	1	1	1	1	1	1	1	1	1	0	1	1	1	1	1	1	1	1
Candidatus Yanofskybacteria bacterium RIFCSPLOWO2_01_FULL_43_22	Yanofskybacteria	99.9	1	1	1	1	1	1	1	1	1	1	1	1	1	1	1	1	1	1	1	1	1	1	1	1	1	1	1	1	1	1	1	1	1	1	1	1	1	1	1	1	1	1	1
Candidatus Yanofskybacteria bacterium RIFCSPLOWO2_01_FULL_42_49	Yanofskybacteria	99.9	1	1	1	1	1	1	1	1	1	1	1	1	1	1	1	1	1	1	1	1	1	1	1	1	1	1	1	1	1	1	1	1	1	1	1	1	1	1	1	1	1	1	1
Candidatus Yanofskybacteria bacterium RIFCSPLOWO2_01_FULL_41_67	Yanofskybacteria	99.9	1	1	1	1	1	1	1	1	1	1	1	1	1	1	1	1	1	1	1	1	1	1	1	1	1	1	1	1	1	1	1	1	1	1	1	1	1	1	1	1	1	1	1
Candidatus Yanofskybacteria bacterium RIFCSPLOWO2_01_FULL_41_34	Yanofskybacteria	88.4	1	1	1	1	1	1	1	1	1	1	1	1	1	1	1	1	1	1	1	1	1	1	1	1	1	1	1	1	1	1	1	1	1	1	1	1	1	1	1	1	1	1	1
Candidatus Yanofskybacteria bacterium RIFCSPLOWO2_01_FULL_41_33	Yanofskybacteria	93	1	1	1	0	0	0	1	1	1	1	1	1	1	1	1	1	1	1	1	1	1	1	1	1	1	1	1	1	0	1	1	1	1	1	1	1	1	1	1	0	1	1	1
Candidatus Yanofskybacteria bacterium RIFCSPLOWO2_01_FULL_39_28	Yanofskybacteria	99.9	1	1	1	1	0	1	1	0	1	1	1	1	1	1	1	1	1	1	1	1	1	1	1	1	1	1	1	1	1	1	0	1	1	1	1	1	1	1	1	1	1	1	1
Candidatus Wolfebacteria bacterium RIFCSPLOWO2_01_FULL_47_17b	Wolfebacteria	99.9	1	1	1	1	1	1	1	1	1	1	1	1	1	1	1	1	1	1	1	1	1	1	1	1	1	1	1	1	1	1	1	1	1	1	1	1	1	1	1	1	1	1	1
Candidatus Wolfebacteria bacterium RIFCSPLOWO2_01_FULL_45_19	Wolfebacteria	99.9	1	1	1	1	1	1	1	1	1	1	1	1	1	1	1	1	1	1	1	1	1	1	1	1	1	1	1	1	1	1	1	1	1	1	1	1	1	1	1	1	1	1	1
Candidatus Wolfebacteria bacterium RIFCSPLOWO2_01_FULL_38_11	Wolfebacteria	99.9	1	1	2	1	1	1	1	1	1	1	1	1	1	1	1	1	1	1	1	1	1	1	1	1	1	1	1	1	1	1	1	1	1	1	1	1	1	1	1	1	1	1	1
Candidatus Wildermuthbacteria bacterium RIFCSPLOWO2_01_FULL_50_46	Wildermuthbacteria	93	1	1	1	1	1	1	1	1	1	1	1	1	1	1	1	1	1	1	1	1	1	1	1	1	1	1	1	1	1	1	1	1	1	1	1	1	1	1	1	1	1	1	1
Candidatus Wildermuthbacteria bacterium RIFCSPLOWO2_01_FULL_48_35	Wildermuthbacteria	88.4	1	1	1	1	1	0	1	1	0	1	1	1	1	1	1	1	1	1	1	1	1	1	1	1	1	1	1	1	1	1	1	0	1	1	2	1	1	1	1	1	1	1	1
Candidatus Wildermuthbacteria bacterium RIFCSPLOWO2_01_FULL_48_29	Wildermuthbacteria	97.7	0	1	1	1	1	1	1	1	1	1	1	1	1	1	1	1	1	0	0	1	1	1	0	1	1	1	1	1	1	1	1	1	1	1	1	0	1	1	1	1	1	1	1
Candidatus Wildermuthbacteria bacterium RIFCSPLOWO2_01_FULL_48_16	Wildermuthbacteria	79.1	1	1	1	2	1	1	1	1	1	1	1	1	1	1	1	1	1	1	1	1	1	1	0	1	1	1	1	1	1	1	1	1	1	1	1	1	1	1	1	1	1	1	1
Candidatus Wildermuthbacteria bacterium RIFCSPLOWO2_01_FULL_47_18	Wildermuthbacteria	81.4	1	1	1	0	1	1	1	0	1	0	1	1	1	0	1	1	1	1	1	1	1	1	1	1	1	1	1	0	1	0	1	1	1	1	0	1	1	0	1	1	1	0	1
Candidatus Uhrbacteria bacterium RIFCSPLOWO2_01_FULL_55_36	Uhrbacteria	90.7	1	1	1	1	0	1	1	1	0	1	1	1	1	1	1	1	1	0	0	1	1	1	0	1	1	1	0	1	1	1	0	1	1	1	1	1	1	1	1	1	2	1	0
Candidatus Uhrbacteria bacterium RIFCSPLOWO2_01_FULL_53_9	Uhrbacteria	97.7	1	1	1	0	1	0	1	0	1	1	1	1	1	1	1	1	1	1	1	1	1	1	1	1	1	2	1	1	1	1	0	1	1	1	1	1	1	1	1	1	1	1	1
Candidatus Uhrbacteria bacterium RIFCSPLOWO2_01_FULL_47_25	Uhrbacteria	99.9	1	1	1	1	1	1	1	1	1	1	1	1	1	1	1	1	1	1	1	1	1	1	1	1	1	1	1	1	1	1	1	1	1	1	1	0	1	1	1	1	1	1	1
Candidatus Uhrbacteria bacterium RIFCSPLOWO2_01_FULL_47_24	Uhrbacteria	97.7	1	1	1	1	1	1	1	1	1	1	1	1	1	1	1	1	1	1	1	1	1	1	1	1	1	1	1	1	1	1	1	1	1	1	1	1	1	1	1	1	1	1	2
Candidatus Uhrbacteria bacterium RIFCSPLOWO2_01_FULL_47_17	Uhrbacteria	93	1	1	1	1	1	0	1	1	1	1	1	1	1	1	1	1	1	1	1	1	1	1	1	1	1	1	1	1	1	1	1	1	1	1	1	1	1	1	1	1	1	1	1
Candidatus Terrybacteria bacterium RIFCSPLOWO2_01_FULL_58_14	Terrybacteria	97.7	1	1	1	0	1	1	1	1	1	1	1	1	1	1	1	1	1	1	1	0	1	1	1	1	1	1	1	1	1	1	1	0	1	1	1	1	1	1	1	1	1	1	1
Candidatus Terrybacteria bacterium RIFCSPLOWO2_01_FULL_48_14	Terrybacteria	99.9	1	1	1	1	1	1	0	1	1	1	1	1	1	1	1	1	1	1	1	1	1	1	1	1	1	1	1	1	1	1	1	1	1	1	1	1	1	1	1	1	1	1	1
Candidatus Terrybacteria bacterium RIFCSPLOWO2_01_FULL_44_24	Terrybacteria	99.9	1	1	1	1	1	1	1	1	1	1	1	1	1	1	1	1	1	1	1	1	1	1	1	1	1	1	1	1	1	1	1	1	1	1	1	1	1	1	1	1	1	1	1
Candidatus Terrybacteria bacterium RIFCSPLOWO2_01_FULL_40_23	Terrybacteria	86	1	1	1	1	1	1	1	1	1	1	1	1	1	1	1	1	1	1	1	1	1	1	1	1	1	1	1	1	1	1	1	1	1	1	1	1	1	1	1	1	1	1	1
Candidatus Taylorbacteria bacterium RIFCSPLOWO2_01_FULL_50_130	Taylorbacteria	99.9	1	1	1	0	1	1	1	0	0	1	1	1	1	1	1	0	1	1	1	1	1	1	0	1	1	1	1	1	1	1	1	0	1	1	1	1	1	1	1	1	1	1	1
Candidatus Taylorbacteria bacterium RIFCSPLOWO2_01_FULL_48_100	Taylorbacteria	99.9	1	1	1	2	1	1	1	1	1	1	1	1	1	1	1	1	1	1	1	1	1	1	1	1	1	1	1	1	1	1	1	1	1	1	1	1	1	1	1	1	1	1	1
Candidatus Taylorbacteria bacterium RIFCSPLOWO2_01_FULL_45_59	Taylorbacteria	90.7	1	1	1	1	1	1	1	1	1	1	1	1	1	1	1	1	1	1	1	1	1	1	1	1	1	1	1	1	1	1	1	1	1	1	1	1	1	1	1	1	1	1	1
Candidatus Taylorbacteria bacterium RIFCSPLOWO2_01_FULL_45_34b	Taylorbacteria	95.3	2	1	1	1	1	1	1	1	1	1	1	1	1	1	1	0	1	0	1	1	1	1	0	1	1	1	1	1	1	1	0	1	1	1	1	1	1	1	1	1	1	1	1
Candidatus Taylorbacteria bacterium RIFCSPLOWO2_01_FULL_45_15b	Taylorbacteria	86	1	1	1	1	2	1	1	1	1	1	1	1	1	1	1	1	1	1	1	0	1	1	1	1	1	1	1	1	1	1	0	1	1	1	1	1	1	1	1	1	1	1	1
Candidatus Taylorbacteria bacterium RIFCSPLOWO2_01_FULL_44_26	Taylorbacteria	97.7	1	0	1	2	0	1	1	0	0	1	1	1	1	1	1	0	1	1	1	1	1	1	1	1	1	1	1	1	1	1	1	1	1	1	1	0	1	1	1	1	1	1	1
Candidatus Taylorbacteria bacterium RIFCSPLOWO2_01_FULL_43_83	Taylorbacteria	93	1	1	1	1	1	1	1	0	1	1	1	1	1	1	1	1	1	1	1	1	1	1	1	1	1	1	1	1	1	1	1	1	1	1	1	1	1	1	1	1	1	1	1
Candidatus Taylorbacteria bacterium RIFCSPLOWO2_01_FULL_43_44	Taylorbacteria	83.7	1	0	1	1	1	1	1	1	1	1	1	1	1	1	1	0	1	1	1	1	1	1	0	1	1	1	1	1	1	1	1	1	1	1	1	1	1	1	1	1	1	1	1
Candidatus Tagabacteria bacterium RIFCSPLOWO2_01_FULL_42_9	Tagabacteria	81.4	2	0	1	1	2	1	1	1	1	1	1	1	1	1	1	1	1	1	1	1	1	1	1	1	1	1	1	0	0	0	0	1	1	1	1	1	1	0	1	0	1	1	1
Candidatus Tagabacteria bacterium RIFCSPLOWO2_01_FULL_39_11	Tagabacteria	86	1	2	0	1	0	1	2	1	1	1	1	1	1	0	1	1	1	1	1	1	1	1	1	0	0	1	0	1	1	1	0	1	1	1	1	1	1	1	1	1	1	1	0
Candidatus Sungbacteria bacterium RIFCSPLOWO2_01_FULL_60_25	Sungbacteria	90.7	1	0	1	1	1	1	1	1	0	1	1	1	1	1	1	1	1	0	1	1	1	1	1	1	1	1	1	1	1	1	1	1	0	1	0	0	1	1	1	1	1	1	2
Candidatus Sungbacteria bacterium RIFCSPLOWO2_01_FULL_59_16	Sungbacteria	99.9	0	1	1	1	1	1	1	1	0	1	1	1	1	1	1	0	1	1	0	1	1	1	1	1	1	1	1	1	1	1	1	1	1	1	1	1	1	1	1	1	1	1	1
Candidatus Sungbacteria bacterium RIFCSPLOWO2_01_FULL_54_21	Sungbacteria	90.7	1	1	1	2	2	1	1	1	1	1	1	1	1	1	1	1	1	1	1	1	1	1	1	1	1	1	1	1	1	1	1	1	1	1	1	1	1	1	1	1	1	1	3
Candidatus Sungbacteria bacterium RIFCSPLOWO2_01_FULL_51_34	Sungbacteria	95.3	1	0	1	1	2	0	1	1	1	1	1	1	1	1	1	0	1	1	1	1	1	1	1	1	1	1	0	1	1	1	1	1	1	1	1	1	1	1	1	1	1	1	1
Candidatus Sungbacteria bacterium RIFCSPLOWO2_01_FULL_47_32	Sungbacteria	93	1	1	1	1	1	1	1	1	1	1	1	1	1	1	1	1	1	1	0	1	1	1	1	1	1	1	1	1	1	1	1	1	1	1	1	1	1	1	1	1	1	1	0
Candidatus Sungbacteria bacterium RIFCSPLOWO2_01_FULL_47_10	Sungbacteria	99.9	1	1	0	1	1	1	1	1	1	1	1	1	1	1	1	1	2	1	1	1	1	1	1	1	1	1	1	1	1	1	1	0	1	1	1	1	1	1	1	1	1	0	1
Candidatus Staskawiczbacteria bacterium RIFCSPLOWO2_01_FULL_43_17b	Staskawiczbacteria	99.9	1	1	1	1	1	2	1	1	1	1	1	1	1	1	1	1	1	1	1	1	1	1	1	1	1	1	1	1	1	1	1	1	1	1	1	1	1	1	1	1	1	1	1
Candidatus Staskawiczbacteria bacterium RIFCSPLOWO2_01_FULL_40_39	Staskawiczbacteria	95.3	1	3	1	1	1	3	1	1	1	1	1	1	1	1	1	1	1	1	1	1	1	1	1	1	1	1	1	1	1	1	1	1	1	1	1	1	1	1	1	1	1	1	2
Candidatus Staskawiczbacteria bacterium RIFCSPLOWO2_01_FULL_38_12b	Staskawiczbacteria	76.7	1	1	1	1	1	1	1	0	1	1	1	1	1	1	1	1	1	1	1	1	1	1	1	1	1	1	1	1	1	1	1	0	1	1	1	1	1	1	1	1	1	1	1
Candidatus Staskawiczbacteria bacterium RIFCSPLOWO2_01_FULL_37_25b	Staskawiczbacteria	99.9	0	1	1	1	0	1	1	1	1	1	1	1	1	0	1	1	1	0	1	1	1	1	1	1	1	1	1	0	1	0	0	1	1	1	1	0	1	0	1	1	1	1	0
Candidatus Staskawiczbacteria bacterium RIFCSPLOWO2_01_FULL_37_19	Staskawiczbacteria	81.4	1	1	1	1	1	1	1	1	1	1	1	1	1	1	1	1	1	1	1	1	1	1	1	1	1	1	1	1	1	1	1	1	1	1	1	1	1	1	1	1	1	1	1
Candidatus Staskawiczbacteria bacterium RIFCSPLOWO2_01_FULL_33_9	Staskawiczbacteria	97.7	2	1	1	1	0	0	1	1	0	1	1	1	1	1	1	1	1	0	1	1	1	1	1	1	1	1	1	0	1	1	0	1	1	1	0	0	1	1	1	1	1	1	3
Candidatus Staskawiczbacteria bacterium RIFCSPLOWO2_01_FULL_33_13	Staskawiczbacteria	88.4	1	1	1	1	1	1	1	1	1	1	1	1	1	1	1	1	1	1	1	1	1	1	1	1	1	1	1	1	1	1	1	0	1	1	1	1	1	1	1	1	1	1	1
Candidatus Spechtbacteria bacterium RIFCSPLOWO2_01_FULL_46_10	Spechtbacteria	79.1	0	1	1	1	1	0	1	0	1	1	1	1	1	1	1	0	1	1	1	1	1	1	1	1	1	1	1	0	1	1	1	1	1	1	1	1	1	1	1	1	1	1	1
Candidatus Spechtbacteria bacterium RIFCSPLOWO2_01_FULL_43_12	Spechtbacteria	93	1	0	0	1	0	0	1	1	0	1	1	0	1	1	1	1	1	1	0	1	1	1	1	1	1	1	1	1	1	1	1	1	1	1	1	1	1	1	0	1	1	1	0
Candidatus Spechtbacteria bacterium RIFCSPLOWO2_01_FULL_38_20	Spechtbacteria	83.7	1	1	2	1	0	1	1	1	1	1	1	1	1	1	1	1	1	1	0	1	1	1	1	1	1	1	1	1	1	1	1	1	1	1	0	1	1	1	1	1	1	1	1
Candidatus Ryanbacteria bacterium RIFCSPLOWO2_01_FULL_48_26	Ryanbacteria	86	1	1	1	1	1	1	1	2	1	1	1	1	1	1	1	1	0	1	1	1	0	1	0	0	0	1	1	1	1	1	1	1	1	0	0	1	1	1	1	1	1	1	1
Candidatus Ryanbacteria bacterium RIFCSPLOWO2_01_FULL_47_79	Ryanbacteria	99.9	1	0	1	1	0	0	1	1	1	1	1	1	1	1	1	0	1	1	1	1	1	1	1	1	1	1	1	1	1	1	1	0	1	1	1	1	1	1	1	1	1	1	0
Candidatus Ryanbacteria bacterium RIFCSPLOWO2_01_FULL_44_230	Ryanbacteria	90.7	1	1	1	1	1	1	1	1	1	1	1	1	1	1	1	1	1	1	1	1	1	1	1	1	1	1	1	1	1	1	1	1	1	1	1	1	1	1	1	1	1	1	1
Candidatus Portnoybacteria bacterium RIFCSPLOWO2_02_FULL_39_11	Portnoybacteria	93	1	0	1	1	1	1	0	1	1	1	1	1	1	1	1	1	1	0	1	1	1	1	1	1	1	1	1	1	1	1	1	0	1	1	1	1	1	1	1	1	1	1	1
Candidatus Portnoybacteria bacterium RIFCSPLOWO2_01_FULL_43_11	Portnoybacteria	90.7	1	1	1	0	1	1	1	1	1	1	1	1	1	1	1	1	1	0	1	1	1	1	1	1	1	1	1	1	1	1	1	1	1	1	0	1	1	1	1	1	1	1	1
Candidatus Nomurabacteria bacterium RIFCSPLOWO2_01_FULL_46_18	Nomurabacteria	93	1	0	2	0	1	0	1	1	1	1	1	1	1	1	1	1	1	1	0	1	1	1	1	1	1	1	1	1	1	1	1	1	1	1	1	1	1	1	1	1	1	1	1
Candidatus Nomurabacteria bacterium RIFCSPLOWO2_01_FULL_43_15	Nomurabacteria	93	1	1	1	0	0	1	1	1	1	1	1	1	1	1	1	1	1	0	1	1	1	1	1	1	1	1	1	1	1	1	1	1	1	1	1	1	1	1	1	1	1	1	2
Candidatus Nomurabacteria bacterium RIFCSPLOWO2_01_FULL_42_20	Nomurabacteria	97.7	1	1	1	1	1	1	1	1	1	1	1	1	1	1	1	1	1	1	0	1	1	1	0	1	1	1	1	1	0	1	1	1	1	1	1	1	1	1	1	1	1	1	1
Candidatus Nomurabacteria bacterium RIFCSPLOWO2_01_FULL_42_17	Nomurabacteria	99.9	1	1	1	0	1	1	1	1	1	1	1	1	1	1	1	1	1	1	1	1	1	1	1	1	1	1	1	1	1	1	1	1	1	1	1	1	1	1	1	1	1	1	2
Candidatus Nomurabacteria bacterium RIFCSPLOWO2_01_FULL_41_52b	Nomurabacteria	93	1	1	1	1	1	1	1	1	1	1	1	1	1	1	1	1	1	1	1	1	1	1	1	1	1	1	1	1	1	1	1	1	1	1	1	1	1	1	1	1	1	1	1
Candidatus Nomurabacteria bacterium RIFCSPLOWO2_01_FULL_41_52	Nomurabacteria	93	2	1	1	0	1	1	1	1	1	1	1	1	1	1	1	0	1	1	1	1	1	1	1	1	1	1	1	1	1	1	1	1	1	1	1	1	1	1	1	1	1	1	0
Candidatus Nomurabacteria bacterium RIFCSPLOWO2_01_FULL_41_220	Nomurabacteria	93	1	1	1	0	1	1	1	1	1	1	1	1	1	1	1	0	1	1	1	1	1	1	1	1	1	1	1	1	1	1	1	0	1	1	1	1	1	1	1	1	1	1	1
Candidatus Nomurabacteria bacterium RIFCSPLOWO2_01_FULL_41_21	Nomurabacteria	97.7	1	0	1	0	1	1	2	1	1	1	1	1	1	1	1	1	1	1	0	1	1	1	1	1	1	1	1	1	1	1	1	1	1	1	1	1	1	1	1	1	1	1	1
Candidatus Nomurabacteria bacterium RIFCSPLOWO2_01_FULL_41_18	Nomurabacteria	97.7	1	1	1	0	1	1	1	1	1	1	1	1	1	1	1	1	1	1	1	1	1	1	1	1	1	1	1	1	1	1	1	1	1	1	1	1	1	1	1	1	1	1	1
Candidatus Nomurabacteria bacterium RIFCSPLOWO2_01_FULL_41_12	Nomurabacteria	86	1	1	1	0	1	1	1	1	1	1	1	1	1	1	1	1	1	1	1	1	1	1	1	1	1	1	1	1	1	1	1	1	1	1	1	1	1	1	1	1	1	1	1
Candidatus Nomurabacteria bacterium RIFCSPLOWO2_01_FULL_40_18	Nomurabacteria	88.4	1	1	1	0	1	1	1	1	0	1	1	1	0	1	1	1	1	1	1	1	1	1	1	1	1	1	1	1	0	1	0	1	1	1	1	1	1	1	1	0	1	1	1
Candidatus Nomurabacteria bacterium RIFCSPLOWO2_01_FULL_40_15	Nomurabacteria	97.7	1	0	1	1	2	1	1	0	1	1	1	0	1	1	1	0	1	1	1	1	1	1	1	1	1	1	1	1	1	1	1	1	1	1	0	1	1	1	1	1	1	1	1
Candidatus Nomurabacteria bacterium RIFCSPLOWO2_01_FULL_39_18	Nomurabacteria	90.7	1	1	1	0	1	1	1	1	1	1	1	1	1	1	1	1	1	1	1	1	1	1	1	1	1	1	1	1	1	1	1	1	1	1	1	1	1	1	1	1	1	1	1
Candidatus Nomurabacteria bacterium RIFCSPLOWO2_01_FULL_39_17	Nomurabacteria	90.7	1	1	1	0	1	1	1	1	1	1	1	1	1	1	1	1	1	1	0	1	1	1	1	1	1	1	1	1	1	1	0	1	1	1	0	1	1	1	1	1	1	1	1
Candidatus Nomurabacteria bacterium RIFCSPLOWO2_01_FULL_37_49	Nomurabacteria	97.7	2	1	1	0	1	1	1	1	1	1	1	1	1	1	1	0	1	0	1	1	1	1	0	1	1	1	1	1	1	1	1	1	1	1	1	1	1	1	1	1	1	1	1
Candidatus Nomurabacteria bacterium RIFCSPLOWO2_01_FULL_37_25	Nomurabacteria	95.3	1	1	1	0	1	1	1	1	1	1	1	1	1	1	1	1	1	1	1	1	1	1	1	1	1	1	1	1	1	1	1	1	1	1	1	1	1	1	1	1	1	1	1
Candidatus Nomurabacteria bacterium RIFCSPLOWO2_01_FULL_36_16	Nomurabacteria	93	1	1	1	0	1	1	1	0	1	1	1	1	1	1	1	1	1	1	1	1	1	1	1	1	1	1	1	1	1	1	1	1	1	1	1	1	1	1	1	1	1	1	1
Candidatus Nomurabacteria bacterium RIFCSPLOWO2_01_FULL_36_10b	Nomurabacteria	67.4	1	0	1	0	1	1	1	1	1	1	1	1	1	1	1	1	1	1	1	1	1	1	1	1	1	1	1	1	1	1	0	1	1	1	1	1	1	1	1	1	1	1	1
Candidatus Nomurabacteria bacterium RIFCSPLOWO2_01_FULL_33_24	Nomurabacteria	90.7	0	0	0	0	0	1	1	1	1	0	1	1	1	0	1	1	1	1	0	1	1	1	0	1	1	1	1	0	1	0	1	1	1	1	0	1	1	0	1	1	1	0	1
Candidatus Nomurabacteria bacterium RIFCSPLOWO2_01_FULL_33_17	Nomurabacteria	95.3	1	1	1	0	1	1	1	0	1	1	1	1	1	1	1	1	1	1	1	1	1	1	1	1	1	1	1	1	1	1	0	1	1	1	0	1	1	1	1	1	1	1	1
Candidatus Niyogibacteria bacterium RIFCSPLOWO2_01_FULL_45_48	Niyogibacteria	88.4	1	1	1	1	1	1	1	1	0	1	1	1	1	1	1	1	1	1	1	1	1	1	1	1	1	1	1	1	1	1	1	1	1	1	1	0	1	1	1	1	1	1	1
Candidatus Nealsonbacteria bacterium RIFCSPLOWO2_01_FULL_43_36	Nealsonbacteria	90.7	1	1	1	1	0	1	1	1	1	1	1	1	1	1	1	1	1	1	0	1	1	1	1	1	1	2	1	1	1	1	1	0	1	1	0	1	1	1	1	1	1	1	0
Candidatus Nealsonbacteria bacterium RIFCSPLOWO2_01_FULL_43_32	Nealsonbacteria	79.1	1	1	1	1	1	1	1	0	1	1	1	1	1	1	1	0	1	1	1	1	1	1	1	1	1	1	1	1	1	1	1	1	1	1	0	1	1	1	1	1	1	1	0
Candidatus Nealsonbacteria bacterium RIFCSPLOWO2_01_FULL_41_9	Nealsonbacteria	90.7	1	0	1	1	2	0	1	1	0	1	1	1	1	1	1	1	1	1	0	1	1	1	0	1	1	1	1	1	0	1	0	0	1	1	1	1	1	1	1	0	1	1	1
Candidatus Nealsonbacteria bacterium RIFCSPLOWO2_01_FULL_38_120	Nealsonbacteria	95.3	1	1	1	1	1	0	1	1	1	1	1	1	1	1	0	0	1	1	1	1	1	1	1	1	1	1	1	1	1	1	1	1	1	1	1	1	1	1	1	1	0	1	1
Candidatus Magasanikbacteria bacterium RIFCSPLOWO2_01_FULL_43_20b	Magasanikbacteria	97.7	1	1	1	1	1	1	1	1	1	1	1	1	1	1	1	1	1	1	1	1	1	1	0	1	1	1	1	1	1	1	1	1	1	1	0	1	1	1	1	1	1	1	1
Candidatus Magasanikbacteria bacterium RIFCSPLOWO2_01_FULL_40_15	Magasanikbacteria	99.9	1	1	1	1	1	1	1	0	1	1	1	1	1	1	1	1	1	1	1	1	1	1	1	1	1	1	1	1	1	1	1	1	1	1	1	1	1	1	1	1	1	1	1
Candidatus Magasanikbacteria bacterium RIFCSPLOWO2_01_FULL_33_34	Magasanikbacteria	86	1	1	1	1	1	1	1	1	1	1	1	1	1	1	1	1	1	1	1	1	1	1	1	1	1	1	1	1	1	1	1	1	1	1	1	1	1	1	1	1	1	1	1
Candidatus Lloydbacteria bacterium RIFCSPLOWO2_01_FULL_54_18	Lloydbacteria	97.7	1	1	1	0	1	1	1	1	1	1	1	1	1	1	1	1	0	1	1	1	0	1	1	0	0	1	0	1	1	1	1	1	1	1	1	1	1	1	1	1	1	1	1
Candidatus Lloydbacteria bacterium RIFCSPLOWO2_01_FULL_50_20	Lloydbacteria	97.7	1	1	1	0	1	1	1	1	1	1	1	1	1	1	1	1	1	1	1	1	1	1	1	1	1	1	1	1	1	1	1	1	1	1	1	1	1	1	1	1	1	1	1
Candidatus Liptonbacteria bacterium RIFCSPLOWO2_01_FULL_56_20	Liptonbacteria	88.4	1	1	1	1	1	1	1	1	1	1	1	1	1	1	1	1	1	1	1	1	1	1	1	1	1	1	1	1	1	0	1	1	1	1	1	1	1	1	1	1	1	1	1
Candidatus Liptonbacteria bacterium RIFCSPLOWO2_01_FULL_53_13	Liptonbacteria	99.9	1	1	0	0	2	1	1	0	1	1	1	1	1	1	1	0	1	1	1	1	1	1	1	1	1	1	0	1	1	1	1	1	1	1	1	1	1	1	1	1	1	1	1
Candidatus Liptonbacteria bacterium RIFCSPLOWO2_01_FULL_52_25	Liptonbacteria	95.3	1	1	1	1	1	1	1	1	1	1	1	1	1	1	1	1	1	2	1	1	1	1	1	1	1	1	1	1	1	1	1	1	1	1	1	1	1	1	1	1	1	1	1
Candidatus Liptonbacteria bacterium RIFCSPLOWO2_01_FULL_45_15	Liptonbacteria	90.7	0	2	1	1	1	1	1	1	1	1	1	1	1	1	1	1	1	1	1	1	1	1	1	1	1	1	1	1	1	1	0	1	1	1	1	1	1	1	1	1	1	1	1
Candidatus Levybacteria bacterium RIFCSPLOWO2_01_FULL_36_10	Levybacteria	74.4	1	1	1	1	1	1	2	1	1	1	1	1	1	1	1	1	1	1	0	1	1	1	0	1	1	1	1	1	1	1	1	1	1	1	1	1	0	1	1	1	1	1	0
Candidatus Komeilibacteria bacterium RIFCSPLOWO2_01_FULL_53_11	Komeilibacteria	93	1	0	1	1	2	0	1	1	0	1	1	1	1	1	1	1	1	1	1	1	1	1	0	0	1	1	0	1	0	1	1	0	1	1	0	0	1	1	1	0	1	1	1
Candidatus Komeilibacteria bacterium RIFCSPLOWO2_01_FULL_52_15	Komeilibacteria	83.7	1	1	1	1	1	1	1	1	0	1	1	1	1	1	1	1	1	1	1	1	1	1	1	1	1	1	1	1	1	1	1	1	1	1	0	0	1	1	1	1	1	1	1
Candidatus Komeilibacteria bacterium RIFCSPLOWO2_01_FULL_45_10	Komeilibacteria	99.9	0	1	1	1	2	1	1	1	1	1	1	1	1	1	1	1	1	1	0	1	1	1	1	1	1	1	1	1	1	1	0	0	0	1	0	1	1	1	1	1	1	1	0
Candidatus Kerfeldbacteria bacterium RIFCSPLOWO2_01_FULL_48_11	Kerfeldbacteria	86	1	1	1	1	1	1	1	1	1	1	1	1	1	1	1	1	1	1	1	1	1	1	1	1	1	1	1	1	1	1	1	1	1	1	1	1	1	1	1	1	1	1	1
Candidatus Kaiserbacteria bacterium RIFCSPLOWO2_01_FULL_59_34	Kaiserbacteria	97.7	2	1	0	2	0	0	1	1	1	1	1	1	1	1	1	1	1	1	0	1	1	1	1	1	1	1	2	1	1	1	0	1	1	1	1	0	1	1	1	1	1	1	1
Candidatus Kaiserbacteria bacterium RIFCSPLOWO2_01_FULL_55_25	Kaiserbacteria	93	1	1	1	2	1	1	1	1	1	1	1	1	1	1	1	1	1	1	1	1	0	1	1	1	1	1	1	1	1	1	1	1	1	1	1	1	1	1	1	1	1	1	1
Candidatus Kaiserbacteria bacterium RIFCSPLOWO2_01_FULL_55_19	Kaiserbacteria	90.7	1	0	1	1	1	1	1	1	0	1	1	1	1	1	1	1	1	1	1	1	1	1	1	1	1	1	1	1	1	1	1	0	1	1	1	1	1	1	1	1	1	1	1
Candidatus Kaiserbacteria bacterium RIFCSPLOWO2_01_FULL_54_24	Kaiserbacteria	93	1	0	2	2	1	1	1	1	1	1	1	1	1	1	1	2	1	1	1	1	1	1	1	1	1	1	1	1	0	1	1	1	1	1	0	1	1	1	1	0	1	1	1
Candidatus Kaiserbacteria bacterium RIFCSPLOWO2_01_FULL_54_22	Kaiserbacteria	83.7	1	1	1	2	0	1	1	1	1	1	1	1	1	1	1	1	1	1	1	1	0	1	0	1	1	1	1	1	1	1	1	1	1	1	1	1	1	1	1	1	1	1	1
Candidatus Kaiserbacteria bacterium RIFCSPLOWO2_01_FULL_54_20	Kaiserbacteria	97.7	1	1	1	1	1	1	1	0	1	1	1	1	1	0	1	0	1	1	1	1	1	1	1	1	1	1	0	1	0	1	1	1	1	1	1	0	1	1	1	0	1	1	1
Candidatus Kaiserbacteria bacterium RIFCSPLOWO2_01_FULL_54_13	Kaiserbacteria	86	2	1	1	1	1	1	1	1	1	1	1	1	1	1	1	1	1	1	1	1	1	1	1	1	1	1	0	1	1	1	1	1	1	1	1	1	1	1	1	1	1	1	1
Candidatus Kaiserbacteria bacterium RIFCSPLOWO2_01_FULL_53_17	Kaiserbacteria	90.7	1	1	0	1	1	1	1	1	0	1	1	1	1	1	1	2	1	1	1	1	0	1	1	1	1	1	1	1	1	1	0	1	1	1	0	0	1	1	1	1	1	1	1
Candidatus Kaiserbacteria bacterium RIFCSPLOWO2_01_FULL_52_36	Kaiserbacteria	95.3	1	1	1	1	2	1	1	1	0	1	1	1	1	1	1	1	1	1	1	1	1	1	1	1	1	1	1	1	0	1	1	1	1	1	1	0	1	1	1	0	1	1	1
Candidatus Kaiserbacteria bacterium RIFCSPLOWO2_01_FULL_52_12b	Kaiserbacteria	97.7	0	1	1	0	2	1	2	1	1	1	1	1	1	1	1	2	1	1	1	1	1	1	1	1	1	1	1	1	1	1	1	1	1	1	1	1	1	1	1	1	1	1	1
Candidatus Kaiserbacteria bacterium RIFCSPLOWO2_01_FULL_51_21	Kaiserbacteria	99.9	0	1	1	1	1	1	1	1	1	1	1	1	1	1	1	1	1	1	1	1	1	1	1	1	1	1	1	1	1	1	1	1	1	1	1	1	1	1	1	1	1	1	1
Candidatus Kaiserbacteria bacterium RIFCSPLOWO2_01_FULL_50_24	Kaiserbacteria	99.9	1	1	1	2	1	1	1	1	1	1	1	1	1	1	1	1	1	1	1	1	1	1	1	1	1	1	1	1	1	1	1	1	1	1	1	1	1	1	1	1	1	1	1
Candidatus Kaiserbacteria bacterium RIFCSPLOWO2_01_FULL_45_25	Kaiserbacteria	97.7	1	1	1	2	1	1	2	1	1	1	1	1	1	1	1	1	1	1	1	1	1	1	1	1	1	1	1	1	1	1	1	1	1	1	1	1	1	1	1	1	1	1	1
Candidatus Jorgensenbacteria bacterium RIFCSPLOWO2_01_FULL_45_25b	Jorgensenbacteria	95.3	1	1	1	1	0	1	1	1	1	1	1	1	1	1	1	1	1	1	1	1	1	1	1	1	1	1	1	1	1	1	1	1	1	1	1	1	1	1	1	1	1	1	1
Candidatus Jacksonbacteria bacterium RIFCSPLOWO2_01_FULL_44_13	Jacksonbacteria	99.9	1	1	1	1	1	1	1	1	1	1	1	1	1	1	1	1	1	1	1	1	0	1	1	1	1	1	1	1	1	1	1	1	1	1	1	0	1	1	1	1	1	1	1
Candidatus Harrisonbacteria bacterium RIFCSPLOWO2_01_FULL_44_18	Harrisonbacteria	99.9	1	1	1	1	1	1	1	1	1	1	1	1	1	1	1	1	1	1	1	1	1	1	1	1	1	1	1	1	1	1	1	1	1	1	1	1	1	1	1	1	1	1	1
Candidatus Harrisonbacteria bacterium RIFCSPLOWO2_01_FULL_40_28	Harrisonbacteria	99.9	1	1	1	1	1	1	1	1	1	1	1	1	1	1	1	1	1	1	1	1	1	1	1	1	1	1	1	1	1	1	1	1	1	1	1	1	1	1	1	1	1	1	1
Candidatus Giovannonibacteria bacterium RIFCSPLOWO2_01_FULL_48_47	Giovannonibacteria	99.9	1	1	1	1	1	1	1	1	1	1	1	1	1	1	1	1	1	1	1	1	1	1	1	1	1	1	1	1	1	1	1	1	1	1	1	1	1	1	1	1	1	1	1
Candidatus Giovannonibacteria bacterium RIFCSPLOWO2_01_FULL_46_32	Giovannonibacteria	79.1	1	1	1	1	2	1	1	1	1	1	1	1	1	1	1	1	1	1	1	1	1	1	1	1	1	1	1	1	1	1	1	1	1	1	1	2	1	1	1	1	1	1	1
Candidatus Giovannonibacteria bacterium RIFCSPLOWO2_01_FULL_46_13	Giovannonibacteria	95.3	1	0	1	1	1	0	0	1	1	1	1	0	1	1	0	1	1	1	1	1	1	1	1	1	1	0	1	1	1	1	1	1	1	1	1	1	1	1	0	1	0	1	0
Candidatus Giovannonibacteria bacterium RIFCSPLOWO2_01_FULL_45_34	Giovannonibacteria	99.9	0	1	1	1	1	1	1	1	1	1	1	1	1	1	1	0	1	1	1	1	1	1	1	1	1	1	1	1	1	1	1	1	1	1	1	1	1	1	1	1	1	1	1
Candidatus Giovannonibacteria bacterium RIFCSPLOWO2_01_FULL_45_140	Giovannonibacteria	95.3	1	1	1	1	1	1	1	1	1	1	1	1	1	1	1	1	1	1	1	1	1	1	1	1	1	1	1	1	1	1	1	1	1	1	1	1	1	1	1	1	1	1	1
Candidatus Giovannonibacteria bacterium RIFCSPLOWO2_01_FULL_44_40	Giovannonibacteria	90.7	1	1	1	1	1	1	0	1	1	1	1	0	1	1	1	1	1	1	1	1	1	1	1	1	1	1	1	1	1	1	1	1	1	1	1	1	1	1	1	1	1	1	1
Candidatus Giovannonibacteria bacterium RIFCSPLOWO2_01_FULL_44_16	Giovannonibacteria	93	0	1	1	1	1	1	1	1	0	1	1	1	1	1	1	1	1	1	1	1	1	1	1	1	1	1	0	1	1	1	1	1	1	1	1	0	1	1	1	1	1	1	1
Candidatus Giovannonibacteria bacterium RIFCSPLOWO2_01_FULL_43_60	Giovannonibacteria	95.3	1	1	1	1	1	1	1	1	0	1	1	1	1	1	1	0	1	1	1	1	1	1	1	1	1	1	1	1	1	1	1	1	1	1	1	1	1	1	1	0	1	1	1
Candidatus Giovannonibacteria bacterium RIFCSPLOWO2_01_FULL_43_160	Giovannonibacteria	97.7	1	1	1	1	1	1	1	1	1	1	1	1	1	1	1	1	1	1	0	1	1	1	1	1	1	1	1	1	1	1	1	0	1	1	1	1	1	1	1	1	1	1	1
Candidatus Colwellbacteria bacterium RIFCSPLOWO2_01_FULL_48_10	Colwellbacteria	99.9	1	1	1	2	1	1	1	0	1	1	1	1	1	1	1	1	1	1	1	1	1	1	1	1	1	1	1	1	1	1	1	1	1	1	1	1	1	1	1	1	1	1	1
Candidatus Campbellbacteria bacterium RIFCSPLOWO2_01_FULL_34_15	Campbellbacteria	83.7	1	1	1	1	1	1	1	1	1	1	1	1	1	1	1	1	1	1	1	1	1	1	1	1	1	1	1	1	1	1	1	1	1	1	1	1	1	1	1	1	1	1	1
Candidatus Buchananbacteria bacterium RIFCSPLOWO2_01_FULL_56_15	Buchananbacteria	88.4	1	1	1	0	0	1	1	1	1	1	1	1	1	1	1	0	1	1	1	1	1	1	0	1	1	1	1	1	1	1	1	0	1	1	1	0	1	1	1	1	1	1	0
Candidatus Buchananbacteria bacterium RIFCSPLOWO2_01_FULL_46_12	Buchananbacteria	90.7	1	3	0	1	0	1	1	0	1	1	1	1	1	1	1	1	1	1	1	1	1	1	1	1	1	1	1	1	1	1	0	2	1	1	1	0	1	1	2	1	1	1	1
Candidatus Buchananbacteria bacterium RIFCSPLOWO2_01_FULL_45_31	Buchananbacteria	97.7	1	1	1	0	1	1	1	1	0	1	1	1	1	1	1	1	1	1	1	1	1	1	0	1	1	1	1	1	1	1	0	1	1	1	1	1	1	1	1	1	1	1	1
Candidatus Buchananbacteria bacterium RIFCSPLOWO2_01_FULL_40_23b	Buchananbacteria	99.9	1	2	1	1	1	1	1	1	1	1	1	1	1	1	1	1	1	1	0	1	1	2	1	1	1	1	1	1	1	1	1	1	1	1	1	1	1	1	1	1	1	1	1
Candidatus Buchananbacteria bacterium RIFCSPLOWO2_01_FULL_39_33	Buchananbacteria	95.3	1	1	1	1	1	1	1	1	1	1	1	1	1	1	1	1	1	1	1	1	1	1	1	1	1	1	1	1	1	1	1	1	1	1	1	1	1	1	1	1	1	1	1
Candidatus Azambacteria bacterium RIFCSPLOWO2_01_FULL_44_84	Azambacteria_ii	99.9	1	1	0	1	1	1	1	1	0	1	1	1	1	1	1	1	1	1	1	1	1	1	1	1	1	1	1	1	1	1	1	1	1	1	1	1	1	1	1	1	1	1	1
Candidatus Azambacteria bacterium RIFCSPLOWO2_01_FULL_46_26	Azambacteria_i	99.9	1	1	1	1	1	1	1	1	1	1	1	1	1	1	1	1	1	1	1	1	1	1	1	1	1	1	1	1	1	1	1	1	1	1	1	1	1	1	1	1	1	1	1
Candidatus Azambacteria bacterium RIFCSPLOWO2_01_FULL_46_25	Azambacteria_i	90.7	1	1	1	1	1	1	1	1	1	1	1	1	1	1	1	1	1	1	1	1	1	1	1	1	1	1	1	1	1	1	1	1	1	1	1	1	1	1	1	1	1	1	1
Candidatus Azambacteria bacterium RIFCSPLOWO2_01_FULL_37_9	Azambacteria_i	97.7	1	1	1	1	0	2	1	0	1	1	1	1	1	1	1	1	1	1	1	1	1	1	1	1	1	1	1	1	1	1	1	0	1	1	1	1	1	1	1	1	1	0	1
Candidatus Adlerbacteria bacterium RIFCSPLOWO2_01_FULL_54_21b	Adlerbacteria	97.7	1	1	2	2	1	1	1	1	1	1	1	1	1	1	1	0	1	1	1	1	1	1	1	1	1	1	1	1	1	1	1	1	1	1	1	1	1	1	1	1	1	1	1
Candidatus Adlerbacteria bacterium RIFCSPLOWO2_01_FULL_54_16	Adlerbacteria	95.3	1	1	1	1	1	1	1	1	1	1	1	1	1	1	1	1	1	1	1	1	1	1	1	1	1	1	1	1	1	1	1	1	1	1	1	0	1	1	1	2	1	1	1
Candidatus Adlerbacteria bacterium RIFCSPLOWO2_01_FULL_51_16	Adlerbacteria	99.9	1	0	1	2	0	1	1	1	1	1	1	1	1	1	1	1	1	1	1	1	1	1	1	1	1	1	1	1	1	1	1	1	1	1	1	1	1	1	1	1	1	1	1
Parcubacteria group bacterium RIFCSPLOWO2_01_FULL_48_18	-	95.3	1	1	1	1	1	1	1	1	1	1	1	1	1	1	1	1	1	1	1	1	1	1	1	1	1	1	1	1	1	1	1	1	1	1	1	1	1	1	1	1	1	1	1
Parcubacteria group bacterium RIFCSPLOWO2_01_FULL_40_65	-	99.9	1	2	1	1	1	0	1	1	0	1	1	1	1	1	1	1	1	1	1	1	1	1	1	1	1	1	1	1	1	1	1	1	1	1	1	1	1	1	1	1	1	1	1
Nitrospirae bacterium RIFCSPLOWO2_01_FULL_62_17	Nitrospirae	65.1	1	1	1	1	1	1	1	1	1	1	1	1	1	1	1	1	1	1	1	1	1	1	1	1	1	1	1	1	1	1	1	1	1	1	1	1	1	1	1	1	1	1	2
Nitrospinae bacterium RIFCSPLOWO2_01_FULL_39_10	Nitrospinae	97.7	1	0	1	1	1	1	1	0	1	1	0	0	1	1	0	0	1	1	0	1	1	0	0	1	1	0	1	1	1	1	0	0	1	1	1	1	1	0	0	1	0	1	1
Candidatus Muproteobacteria bacterium RIFCSPLOWO2_01_FULL_60_18	Muproteobacteria	99.9	1	1	1	1	1	1	1	1	1	1	1	1	1	1	1	1	1	0	1	1	1	1	1	1	1	1	1	1	1	1	1	1	1	1	1	1	1	1	1	1	1	1	1
candidate division Kazan bacterium RIFCSPLOWO2_01_FULL_48_13	KAZAN	99.9	1	1	1	1	2	1	1	1	1	1	1	1	1	1	1	1	1	1	1	1	1	1	1	1	1	1	1	1	1	1	1	1	1	1	1	1	1	1	1	1	1	1	1
candidate division Kazan bacterium RIFCSPLOWO2_01_FULL_45_19	KAZAN	83.7	1	1	1	1	1	1	1	1	1	1	1	1	1	1	1	1	1	1	1	1	1	1	1	1	1	1	1	1	1	1	1	1	1	1	1	1	1	1	1	1	1	1	1
Gammaproteobacteria bacterium RIFCSPLOWO2_01_FULL_47_190	Gammaproteobacteria	93	1	1	0	1	0	1	1	1	1	0	1	1	1	1	1	1	1	1	0	1	1	1	0	1	1	1	1	1	1	1	1	1	1	1	0	1	1	1	1	1	1	0	1
Elusimicrobia bacterium RIFCSPLOWO2_01_FULL_64_13	Elusimicrobia	76.7	0	0	1	1	1	1	1	1	1	1	1	1	1	1	1	1	1	1	1	1	1	1	1	1	1	1	1	0	1	1	1	1	1	1	1	1	1	1	1	1	1	1	2
Elusimicrobia bacterium RIFCSPLOWO2_01_FULL_60_11	Elusimicrobia	99.9	2	1	1	0	1	0	0	1	1	1	1	1	1	1	1	1	1	0	1	1	0	1	0	0	0	1	0	1	1	1	1	1	1	1	0	1	1	1	1	1	1	1	1
Elusimicrobia bacterium RIFCSPLOWO2_01_FULL_59_12	Elusimicrobia	88.4	2	1	1	1	1	2	1	1	1	1	1	1	1	1	1	1	1	1	1	1	1	1	1	1	1	1	1	1	1	1	1	1	1	1	1	1	1	1	1	1	1	1	1
Elusimicrobia bacterium RIFCSPLOWO2_01_FULL_54_10	Elusimicrobia	97.7	1	1	1	2	1	1	1	1	1	1	1	1	1	1	1	0	1	1	1	1	1	1	0	1	1	1	1	1	0	1	0	1	1	1	1	1	1	1	0	1	1	1	1
Candidatus Doudnabacteria bacterium RIFCSPLOWO2_01_FULL_49_40	Doudnabacteria	99.9	2	1	1	2	1	1	2	1	1	1	1	1	1	1	1	1	1	1	1	1	1	1	1	1	1	1	1	1	1	1	1	0	1	1	1	1	1	1	1	1	1	1	1
Candidatus Doudnabacteria bacterium RIFCSPLOWO2_01_FULL_48_57	Doudnabacteria	97.7	1	1	1	2	1	1	1	1	1	1	1	1	1	1	1	1	1	1	1	1	1	1	1	1	1	1	1	1	1	1	1	1	1	1	1	1	1	1	1	1	1	1	1
Candidatus Doudnabacteria bacterium RIFCSPLOWO2_01_FULL_44_21	Doudnabacteria	99.9	1	1	2	2	1	1	1	1	1	1	1	1	1	1	1	2	2	1	1	2	2	1	0	1	2	1	1	1	1	1	1	1	1	2	1	1	1	1	1	1	1	1	1
Candidatus Doudnabacteria bacterium RIFCSPLOWO2_01_FULL_42_60	Doudnabacteria	99.9	1	1	1	2	1	1	1	1	1	1	1	1	1	1	1	1	1	1	1	1	1	1	1	1	1	1	1	1	1	1	1	1	1	1	1	1	1	1	1	1	1	1	1
Deltaproteobacteria bacterium RIFCSPLOWO2_01_FULL_45_74	Deltaproteobacteria	86	1	1	1	2	1	1	1	1	1	1	1	1	1	1	1	1	1	1	1	1	1	1	1	1	1	1	1	1	1	1	1	1	1	1	1	1	1	1	1	1	1	1	1
Deltaproteobacteria bacterium RIFCSPLOWO2_01_FULL_42_9	Deltaproteobacteria	81.4	2	1	3	0	1	1	2	1	1	1	1	1	1	1	1	1	0	1	1	1	0	0	1	1	1	1	1	1	1	1	1	1	1	1	1	1	1	1	1	0	1	1	0
Deltaproteobacteria bacterium RIFCSPLOWO2_01_FULL_38_9	Deltaproteobacteria	95.3	2	1	1	1	1	1	1	1	1	1	1	1	1	1	1	1	0	1	1	0	0	1	1	0	0	1	0	1	1	1	1	1	1	0	0	1	1	1	1	1	1	1	1
Chlamydiae bacterium RIFCSPLOWO2_01_FULL_44_52	Chlamydiae	81.4	1	1	1	1	1	1	1	1	1	1	1	1	1	1	1	1	1	1	1	1	0	1	1	1	1	1	1	1	1	1	1	1	1	1	1	0	1	1	1	1	1	1	1
Chlamydiae bacterium RIFCSPLOWO2_01_FULL_28_7	Chlamydiae	97.7	0	1	1	1	1	1	2	1	1	1	1	1	1	0	1	1	1	1	0	1	1	1	0	1	1	1	1	1	1	1	0	1	1	1	0	0	1	1	1	1	1	1	0
Candidatus Berkelbacteria bacterium RIFCSPLOWO2_01_FULL_50_28	Berkelbacteria	86	1	1	1	1	1	1	1	1	1	1	1	1	1	1	1	1	1	0	1	1	1	1	1	1	1	1	1	1	1	1	1	1	1	1	1	1	1	1	1	1	1	1	1
Alphaproteobacteria bacterium RIFCSPLOWO2_01_FULL_45_8	Alphaproteobacteria	97.7	2	1	1	2	1	0	1	1	1	1	1	1	1	1	1	1	0	0	1	0	1	1	1	1	1	1	1	1	0	1	1	1	1	1	1	1	1	1	1	0	1	1	2
Alphaproteobacteria bacterium RIFCSPLOWO2_01_FULL_40_26	Alphaproteobacteria	74.4	2	1	1	1	1	1	1	1	1	1	1	1	1	1	1	1	1	1	1	1	1	0	1	1	1	1	1	1	1	1	1	1	1	1	1	1	1	1	1	1	1	1	1
Candidatus Doudnabacteria bacterium RIFCSPLOWO2_01_41_7	Doudnabacteria	81.4	0	1	2	2	0	1	1	1	1	0	1	1	1	0	1	1	1	0	0	1	1	1	1	1	1	1	1	0	0	0	1	1	1	1	1	1	1	0	1	0	1	1	1
Deltaproteobacteria bacterium RIFCSPLOWO2_01_44_7	Deltaproteobacteria	81.4	1	0	1	1	1	1	1	1	0	0	1	1	1	0	2	1	1	1	1	1	1	1	1	1	1	1	1	1	0	1	1	1	1	1	0	1	1	1	1	0	1	0	1
Planctomycetes bacterium RIFCSPHIGHO2_12_42_15	Planctomycetes	79.1	1	0	1	1	1	1	1	0	1	1	1	0	1	1	1	1	1	1	0	1	0	1	0	1	1	1	1	1	1	0	1	1	1	1	1	0	1	1	1	1	1	1	1
Planctomycetes bacterium RIFCSPHIGHO2_12_39_6	Planctomycetes	95.3	1	1	1	1	0	1	1	1	0	1	1	1	1	1	0	0	1	1	0	2	0	1	1	1	1	1	1	1	1	1	0	1	1	1	1	1	1	1	1	1	0	0	1
Candidatus Roizmanbacteria bacterium RIFCSPHIGHO2_12_41_18	Roizmanbacteria	88.4	1	1	1	1	1	1	1	1	1	1	1	0	1	1	1	1	1	1	1	1	1	1	1	1	1	1	1	1	1	1	1	1	1	1	1	0	1	1	1	1	1	1	1
Candidatus Curtissbacteria bacterium RIFCSPHIGHO2_12_41_11	Curtissbacteria	97.7	1	1	1	1	0	1	1	0	1	1	1	1	1	1	1	0	1	1	1	1	1	1	1	1	1	1	1	1	1	0	1	1	1	1	0	1	1	1	1	1	1	1	1
Candidatus Nomurabacteria bacterium RIFCSPHIGHO2_12_40_11	Nomurabacteria	88.4	1	1	1	0	1	1	1	1	1	1	1	1	1	1	1	1	1	1	1	1	1	1	1	1	1	1	1	1	1	1	1	1	1	1	1	1	1	1	1	1	1	1	1
Candidatus Kaiserbacteria bacterium RIFCSPHIGHO2_12_45_16	Kaiserbacteria	88.4	1	0	2	3	1	1	1	2	1	1	1	1	1	1	1	1	1	1	1	1	1	1	0	1	1	0	1	1	1	1	1	0	1	1	1	1	1	1	1	1	1	1	0
Candidatus Giovannonibacteria bacterium RIFCSPHIGHO2_12_44_12	Giovannonibacteria	95.3	1	1	0	1	1	1	1	0	1	1	1	1	1	1	1	0	1	1	1	1	1	1	1	1	1	1	1	1	1	1	1	0	1	1	1	0	1	1	1	1	1	1	1
Gammaproteobacteria bacterium RIFCSPHIGHO2_12_38_15	Gammaproteobacteria	95.3	0	1	1	1	1	1	2	1	0	1	1	1	1	1	1	1	1	1	1	1	1	1	1	1	1	1	1	1	1	1	1	1	1	1	1	1	1	1	1	1	1	1	1
candidate division WWE3 bacterium RIFCSPHIGHO2_12_FULL_38_15	WWE3	93	1	1	1	1	1	1	1	1	0	1	1	1	1	1	1	1	1	1	1	1	1	1	1	1	1	1	1	1	1	1	1	1	1	1	1	0	1	1	1	1	1	1	1
Verrucomicrobia bacterium RIFCSPHIGHO2_12_FULL_41_10	Verrucomicrobia	81.4	1	1	1	1	1	0	1	1	1	1	1	1	1	1	1	0	1	1	1	1	1	1	1	1	1	1	1	1	1	1	1	1	1	1	2	0	1	1	1	1	1	1	2
candidate division TM6 bacterium RIFCSPHIGHO2_12_FULL_38_8	TM6	99.9	0	1	2	1	1	1	0	1	1	1	1	0	1	0	1	1	1	1	1	1	1	1	1	1	1	1	1	0	1	0	1	1	1	1	1	1	1	0	1	1	0	1	1
candidate division TM6 bacterium RIFCSPHIGHO2_12_FULL_36_22	TM6	97.7	1	1	1	1	1	1	1	1	1	1	1	1	1	1	1	1	1	1	1	1	1	1	1	1	1	1	1	1	1	1	1	1	1	1	1	1	1	1	1	1	1	1	1
candidate division TM6 bacterium RIFCSPHIGHO2_12_FULL_32_22	TM6	97.7	1	1	1	2	1	1	1	1	1	1	1	1	1	1	1	1	1	1	1	1	1	1	1	1	1	1	1	1	1	1	1	1	1	1	1	0	1	1	1	1	1	1	1
Sulfurimonas sp. RIFCSPHIGHO2_12_FULL_36_9	Epsilonproteobacteria	88.4	3	1	1	2	2	2	1	1	1	1	1	1	1	1	1	1	1	1	1	1	0	1	1	1	1	1	1	1	1	1	1	1	1	1	1	1	1	1	1	1	1	1	1
Sulfuricurvum sp. RIFCSPHIGHO2_12_FULL_44_8	Epsilonproteobacteria	97.7	0	1	2	1	1	1	1	1	1	1	1	1	1	1	1	0	1	2	1	1	0	0	1	1	1	0	1	1	1	1	1	1	1	1	1	1	1	1	1	1	1	1	2
Sphingopyxis sp. RIFCSPHIGHO2_12_FULL_65_19	Alphaproteobacteria	95.3	1	1	1	1	1	1	1	1	1	1	1	1	1	1	1	1	1	1	1	1	1	1	1	1	1	1	1	1	1	1	1	1	1	1	1	1	1	0	1	1	1	1	1
Candidatus Saccharibacteria bacterium RIFCSPHIGHO2_12_FULL_49_19	Saccharibacteria	86	1	0	1	1	1	1	1	1	1	1	1	1	1	1	1	1	1	1	0	1	1	1	1	1	1	1	1	1	1	1	1	1	1	1	1	1	1	1	1	1	1	1	1
Candidatus Saccharibacteria bacterium RIFCSPHIGHO2_12_FULL_48_21	Saccharibacteria	86	1	0	1	0	1	1	1	1	1	1	1	1	1	1	1	1	1	0	1	1	1	1	0	1	1	1	1	1	1	1	1	1	1	1	0	0	1	1	1	1	1	1	1
Candidatus Saccharibacteria bacterium RIFCSPHIGHO2_12_FULL_47_17	Saccharibacteria	99.9	1	1	0	1	1	1	1	1	1	1	1	1	1	1	1	1	0	1	1	1	0	1	1	0	0	1	1	1	1	1	1	1	1	0	1	1	1	1	1	1	1	1	1
Candidatus Saccharibacteria bacterium RIFCSPHIGHO2_12_FULL_47_16b	Saccharibacteria	99.9	1	1	1	1	1	1	1	1	1	1	1	1	1	1	1	1	1	1	1	1	1	1	1	1	1	1	1	1	1	1	1	1	1	1	1	1	1	1	1	1	1	1	1
Candidatus Saccharibacteria bacterium RIFCSPHIGHO2_12_FULL_47_16	Saccharibacteria	99.9	1	1	1	1	1	1	1	1	1	1	1	1	1	1	1	1	1	1	1	1	1	1	1	1	1	1	1	1	1	1	1	1	1	1	1	1	1	1	1	1	1	1	1
Candidatus Saccharibacteria bacterium RIFCSPHIGHO2_12_FULL_44_22	Saccharibacteria	86	1	1	2	1	1	1	1	1	1	1	1	1	1	1	1	1	1	1	1	1	1	1	1	1	1	1	1	1	1	1	1	1	1	1	1	1	1	1	1	1	1	1	1
Candidatus Saccharibacteria bacterium RIFCSPHIGHO2_12_FULL_42_8	Saccharibacteria	99.9	2	1	1	1	2	1	0	1	1	1	1	1	1	1	1	1	0	1	1	1	0	1	1	1	0	1	1	1	1	1	1	0	1	0	1	1	2	1	1	1	1	1	1
Candidatus Saccharibacteria bacterium RIFCSPHIGHO2_12_FULL_41_12	Saccharibacteria	90.7	1	1	1	1	1	1	1	1	1	1	1	1	1	1	1	1	1	1	1	1	1	1	1	1	1	1	1	1	1	1	1	1	1	1	1	1	1	1	1	1	1	1	1
Candidatus Rokubacteria bacterium RIFCSPHIGHO2_12_FULL_73_22	Rokubacteria	99.9	1	1	1	1	1	1	1	2	1	1	1	1	1	1	1	1	1	1	1	1	1	1	1	1	1	1	1	1	0	1	0	0	1	1	1	1	1	1	1	0	1	1	1
Rhodobacterales bacterium RIFCSPHIGHO2_12_FULL_62_75	Alphaproteobacteria	99.9	1	1	1	1	1	1	1	1	1	1	1	1	1	1	1	1	1	1	1	1	1	1	1	1	1	1	1	1	1	1	1	1	1	1	1	1	1	1	1	1	1	1	1
Pseudomonadales bacterium RIFCSPHIGHO2_12_FULL_40_16	Gammaproteobacteria	86	1	1	1	1	1	1	1	1	1	1	1	1	1	1	1	1	1	1	1	1	1	1	1	1	1	1	1	1	1	1	1	1	1	1	1	1	1	1	1	1	1	1	1
Planctomycetes bacterium RIFCSPHIGHO2_12_FULL_52_36	Planctomycetes	79.1	1	1	1	0	1	0	1	1	1	1	1	1	1	1	1	1	1	1	0	1	1	1	0	1	1	1	1	1	1	1	1	0	1	1	1	1	1	1	1	1	1	1	0
Planctomycetes bacterium RIFCSPHIGHO2_12_FULL_51_37	Planctomycetes	95.3	1	0	1	1	0	1	1	1	1	0	1	1	1	1	1	1	1	1	0	1	1	1	0	1	1	1	1	1	1	1	0	1	1	1	1	0	1	1	1	1	1	0	0
Candidatus Peribacteria bacterium RIFCSPHIGHO2_12_FULL_55_11	Peregrinibacteria	95.3	1	1	1	1	1	1	1	1	1	1	1	1	1	1	1	1	1	1	0	0	1	1	1	1	1	1	2	1	1	1	1	1	1	1	1	1	2	1	1	1	1	1	1
Candidatus Peribacteria bacterium RIFCSPHIGHO2_12_FULL_54_10	Peregrinibacteria	93	1	1	1	1	1	1	1	1	1	1	1	1	1	1	1	1	1	1	1	1	0	1	1	1	1	1	1	1	1	1	1	1	1	1	1	0	1	1	1	1	1	1	1
Candidatus Woykebacteria bacterium RIFCSPHIGHO2_12_FULL_45_10	Woykebacteria	97.7	1	1	2	1	0	1	1	2	0	1	1	1	1	1	2	1	1	1	1	1	1	1	1	1	1	1	1	1	1	1	1	1	1	1	1	1	1	1	1	1	0	1	1
Candidatus Woykebacteria bacterium RIFCSPHIGHO2_12_FULL_43_10	Woykebacteria	93	2	1	1	1	1	1	1	1	0	1	1	1	1	1	1	1	1	1	1	1	1	1	1	1	1	1	1	1	1	1	1	1	1	1	1	1	1	1	1	2	1	1	2
Candidatus Woesebacteria bacterium RIFCSPHIGHO2_12_FULL_46_16	Woesebacteria	99.9	0	1	1	2	1	0	1	1	1	1	1	1	1	1	1	1	1	0	1	1	1	1	1	1	1	1	1	1	1	1	1	1	1	1	1	1	1	1	1	1	1	1	1
Candidatus Woesebacteria bacterium RIFCSPHIGHO2_12_FULL_44_11	Woesebacteria	90.7	1	1	1	1	1	1	1	1	1	1	1	1	1	1	1	1	1	1	1	1	1	1	1	1	1	1	1	1	1	1	1	1	1	1	1	1	1	1	1	1	1	1	1
Candidatus Woesebacteria bacterium RIFCSPHIGHO2_12_FULL_42_9	Woesebacteria	97.7	1	1	1	1	1	0	1	1	1	1	1	1	1	0	1	1	1	1	0	1	1	1	0	1	1	1	1	1	1	1	1	1	1	1	1	1	1	1	1	1	1	1	1
Candidatus Woesebacteria bacterium RIFCSPHIGHO2_12_FULL_41_24	Woesebacteria	95.3	1	1	1	1	1	1	1	1	1	1	1	1	1	1	1	1	1	1	1	1	1	1	1	1	1	1	1	1	1	1	1	1	1	1	1	0	1	1	1	1	1	1	1
Candidatus Woesebacteria bacterium RIFCSPHIGHO2_12_FULL_40_20	Woesebacteria	95.3	1	1	0	1	1	1	1	1	1	1	1	1	1	1	1	1	1	1	1	1	1	1	1	1	1	1	1	1	1	1	1	1	1	1	0	1	1	1	1	1	1	1	1
Candidatus Woesebacteria bacterium RIFCSPHIGHO2_12_FULL_38_9	Woesebacteria	99.9	1	1	1	1	1	1	1	1	0	1	1	1	1	1	1	1	1	1	1	1	1	1	1	1	1	1	1	1	1	1	1	1	1	0	1	1	1	1	1	1	1	1	1
Candidatus Woesebacteria bacterium RIFCSPHIGHO2_12_FULL_38_11	Woesebacteria	76.7	1	1	1	1	1	1	1	2	1	1	1	1	1	1	1	1	1	1	1	1	1	1	1	1	1	1	1	1	1	1	1	1	1	1	1	1	1	1	1	1	1	1	1
Candidatus Roizmanbacteria bacterium RIFCSPHIGHO2_12_FULL_44_10	Roizmanbacteria	88.4	1	1	1	1	0	1	1	1	0	1	1	0	1	1	1	0	1	1	1	1	1	1	1	0	0	1	0	1	0	1	0	1	1	1	1	1	1	1	1	1	1	0	2
Candidatus Roizmanbacteria bacterium RIFCSPHIGHO2_12_FULL_42_10	Roizmanbacteria	93	1	0	1	1	1	0	1	0	1	1	1	0	1	1	1	1	1	0	1	1	1	1	1	2	1	1	1	1	1	1	1	1	1	1	1	1	1	1	1	1	1	1	1
Candidatus Roizmanbacteria bacterium RIFCSPHIGHO2_12_FULL_41_11	Roizmanbacteria	93	1	1	1	1	1	0	1	1	1	1	1	0	1	1	1	1	1	0	1	1	1	1	1	1	1	1	1	1	1	1	1	1	1	1	1	1	1	1	1	1	1	1	1
Candidatus Roizmanbacteria bacterium RIFCSPHIGHO2_12_FULL_40_130	Roizmanbacteria	79.1	1	1	1	1	0	1	1	1	1	1	1	0	1	1	1	1	1	1	1	1	1	1	1	1	1	1	1	1	1	1	1	1	1	1	1	0	1	1	1	1	1	1	1
Candidatus Roizmanbacteria bacterium RIFCSPHIGHO2_12_FULL_39_8	Roizmanbacteria	93	0	2	0	0	1	1	1	0	1	1	1	0	1	1	1	1	0	1	0	1	1	1	0	1	1	1	1	1	1	1	1	1	1	1	1	1	1	1	1	1	1	1	0
Candidatus Roizmanbacteria bacterium RIFCSPHIGHO2_12_FULL_38_13	Roizmanbacteria	90.7	1	1	1	1	1	1	1	1	1	1	1	0	1	1	1	1	1	1	1	1	1	1	1	1	1	1	1	1	1	1	0	1	1	1	1	1	1	1	1	1	1	1	0
Candidatus Roizmanbacteria bacterium RIFCSPHIGHO2_12_FULL_37_9b	Roizmanbacteria	97.7	1	1	1	1	1	1	1	1	1	0	0	0	1	1	1	1	1	1	1	1	1	1	1	1	1	1	1	1	1	1	1	1	1	1	1	1	1	1	1	1	1	0	1
Candidatus Roizmanbacteria bacterium RIFCSPHIGHO2_12_FULL_37_23	Roizmanbacteria	93	1	1	1	1	1	1	1	1	1	1	1	0	1	1	1	1	1	1	1	1	1	1	1	1	1	1	1	1	1	1	1	1	1	1	1	1	1	1	1	1	1	1	1
Candidatus Roizmanbacteria bacterium RIFCSPHIGHO2_12_FULL_36_11	Roizmanbacteria	86	2	1	0	1	1	1	1	0	1	1	1	0	1	1	1	1	1	1	1	1	1	1	1	1	1	1	1	1	1	1	1	1	1	1	1	1	1	1	1	1	1	1	1
Candidatus Roizmanbacteria bacterium RIFCSPHIGHO2_12_FULL_33_9	Roizmanbacteria	95.3	1	1	1	1	1	1	0	1	1	1	1	0	1	0	1	1	1	1	1	1	1	0	1	1	1	1	1	1	1	1	1	1	1	1	1	0	1	1	1	0	1	1	2
Candidatus Levybacteria bacterium RIFCSPHIGHO2_12_FULL_40_44	Levybacteria	97.7	1	1	1	1	0	1	1	1	1	1	1	1	1	1	1	1	1	1	1	1	1	1	1	1	1	1	1	1	1	1	1	1	1	1	1	1	1	1	1	1	1	1	0
Candidatus Levybacteria bacterium RIFCSPHIGHO2_12_FULL_40_31	Levybacteria	99.9	1	1	1	1	1	1	1	1	1	1	1	1	1	1	1	1	1	1	1	1	1	1	1	1	1	1	1	1	1	1	1	1	1	1	1	0	1	1	1	1	1	1	1
Candidatus Levybacteria bacterium RIFCSPHIGHO2_12_FULL_39_9	Levybacteria	97.7	1	1	1	1	1	1	1	1	1	1	1	1	1	1	1	1	1	1	1	1	1	1	1	1	1	1	1	1	1	1	1	1	1	1	1	1	1	1	1	1	1	1	1
Candidatus Levybacteria bacterium RIFCSPHIGHO2_12_FULL_39_39	Levybacteria	99.9	1	1	1	1	1	1	1	1	0	1	1	1	1	1	1	1	1	1	1	1	1	1	1	1	1	1	1	1	1	1	1	1	1	1	1	1	1	1	1	1	1	1	1
Candidatus Levybacteria bacterium RIFCSPHIGHO2_12_FULL_38_12	Levybacteria	95.3	1	1	1	1	1	1	1	1	1	1	1	1	1	1	1	1	1	1	1	1	1	1	1	1	1	1	1	1	1	1	1	1	1	1	1	1	1	1	1	1	1	1	1
Candidatus Levybacteria bacterium RIFCSPHIGHO2_12_FULL_37_9	Levybacteria	83.7	1	1	2	1	1	1	1	1	1	1	1	1	1	1	1	1	1	1	1	1	1	1	1	1	1	1	1	1	1	1	1	1	1	1	0	1	1	1	1	1	1	1	0
Candidatus Levybacteria bacterium RIFCSPHIGHO2_12_FULL_37_12	Levybacteria	97.7	1	1	1	1	1	0	0	1	1	1	1	0	1	1	1	0	1	0	1	1	1	1	1	1	1	1	1	1	1	0	1	1	1	1	1	1	1	1	1	1	1	1	0
Candidatus Gottesmanbacteria bacterium RIFCSPHIGHO2_12_FULL_43_26	Gottesmanbacteria	99.9	0	1	1	1	1	1	1	1	1	1	1	1	1	1	1	1	1	1	1	1	1	1	1	1	1	1	1	1	1	1	1	1	1	1	1	1	1	1	1	1	1	1	1
Candidatus Gottesmanbacteria bacterium RIFCSPHIGHO2_12_FULL_40_13	Gottesmanbacteria	97.7	1	1	1	1	1	1	1	1	1	1	1	1	1	1	1	1	1	1	1	1	1	1	1	1	1	1	1	1	1	1	1	1	1	1	1	1	1	1	1	1	1	1	1
Candidatus Daviesbacteria bacterium RIFCSPHIGHO2_12_FULL_47_45	Daviesbacteria	95.3	1	1	1	1	1	1	1	1	1	1	1	1	1	1	1	1	1	1	0	1	1	1	1	1	1	1	1	1	1	1	1	1	1	1	1	1	1	1	1	1	1	1	1
Candidatus Daviesbacteria bacterium RIFCSPHIGHO2_12_FULL_43_11	Daviesbacteria	97.7	1	1	1	1	1	1	1	1	1	1	1	1	1	1	1	1	1	1	0	1	1	1	1	1	1	1	1	1	1	1	1	1	1	1	1	1	1	1	1	1	1	1	0
Candidatus Daviesbacteria bacterium RIFCSPHIGHO2_12_FULL_38_25	Daviesbacteria	97.7	1	1	1	1	1	2	1	1	1	1	1	1	1	1	1	1	1	1	0	1	1	1	1	1	1	1	1	1	1	1	1	1	1	1	1	1	1	1	1	1	1	1	1
Candidatus Daviesbacteria bacterium RIFCSPHIGHO2_12_FULL_37_16	Daviesbacteria	97.7	1	1	1	1	1	1	1	1	1	1	1	1	1	1	1	1	1	1	0	1	1	1	1	1	1	1	1	1	1	1	1	1	1	1	1	1	1	1	1	1	1	1	1
Candidatus Daviesbacteria bacterium RIFCSPHIGHO2_12_FULL_37_11	Daviesbacteria	99.9	1	1	1	1	1	1	1	1	1	1	1	1	1	1	1	1	1	1	0	1	1	1	1	1	1	1	1	1	1	1	1	1	1	1	1	1	1	1	1	1	1	1	1
Candidatus Curtissbacteria bacterium RIFCSPHIGHO2_12_FULL_42_33	Curtissbacteria	93	1	1	1	1	1	1	1	1	1	1	1	1	1	1	1	1	1	1	1	1	1	1	1	1	1	1	1	1	1	1	1	1	1	1	1	1	1	1	1	1	1	1	1
Candidatus Curtissbacteria bacterium RIFCSPHIGHO2_12_FULL_41_17	Curtissbacteria	99.9	1	1	1	1	1	1	1	1	1	1	1	1	1	1	1	1	1	1	0	1	1	1	0	1	1	1	1	1	1	1	1	1	1	1	0	1	1	1	1	1	1	1	1
Candidatus Curtissbacteria bacterium RIFCSPHIGHO2_12_FULL_41_13	Curtissbacteria	88.4	1	1	1	1	1	1	1	1	1	1	1	1	1	1	1	1	1	1	1	1	1	1	1	1	1	1	1	1	1	1	1	1	1	1	1	1	1	1	1	1	1	1	1
Candidatus Curtissbacteria bacterium RIFCSPHIGHO2_12_FULL_38_9b	Curtissbacteria	88.4	1	1	0	1	1	0	1	1	1	1	1	1	1	1	1	1	1	0	1	1	1	1	1	1	1	1	1	1	1	1	1	1	1	1	1	0	1	1	1	1	1	1	0
Candidatus Curtissbacteria bacterium RIFCSPHIGHO2_12_FULL_38_37	Curtissbacteria	74.4	1	1	1	1	0	1	1	0	0	1	1	1	1	1	1	1	1	1	1	1	1	1	1	1	1	1	1	1	1	1	1	1	1	1	0	1	1	1	1	1	1	1	0
Candidatus Chisholmbacteria bacterium RIFCSPHIGHO2_12_FULL_49_9	Chisholmbacteria	97.7	1	1	0	0	0	0	1	0	1	1	1	1	1	1	1	0	1	0	0	1	1	1	0	1	1	1	1	1	1	1	1	1	1	1	1	0	1	1	1	1	1	1	0
Candidatus Blackburnbacteria bacterium RIFCSPHIGHO2_12_FULL_44_25	Blackburnbacteria	93	1	0	1	1	1	1	1	1	1	1	1	1	1	1	1	1	1	1	1	1	1	1	1	1	1	1	1	1	1	1	1	1	1	1	1	1	1	1	1	1	1	1	1
Candidatus Blackburnbacteria bacterium RIFCSPHIGHO2_12_FULL_41_13b	Blackburnbacteria	32.6	1	1	1	1	1	0	1	1	1	1	1	1	1	1	1	1	1	0	1	1	1	1	1	1	1	1	0	1	1	1	1	1	1	1	1	1	1	1	1	1	1	1	1
Candidatus Beckwithbacteria bacterium RIFCSPHIGHO2_12_FULL_49_13	Beckwithbacteria	81.4	1	1	1	1	1	1	1	1	1	1	1	1	1	1	1	1	1	1	1	1	1	1	1	1	1	1	1	1	1	1	1	1	1	1	1	1	1	1	1	1	1	1	1
Candidatus Beckwithbacteria bacterium RIFCSPHIGHO2_12_FULL_47_17	Beckwithbacteria	95.3	0	1	0	1	1	0	1	1	1	1	1	1	1	1	1	0	1	0	1	1	0	1	1	1	1	1	1	1	1	1	1	1	1	1	0	1	1	1	1	1	1	1	0
Candidatus Amesbacteria bacterium RIFCSPHIGHO2_12_FULL_48_14	Amesbacteria	90.7	1	1	1	1	1	1	1	1	1	1	1	1	1	1	1	1	1	1	1	1	0	1	1	1	1	1	1	1	1	1	1	1	1	1	0	1	1	1	1	1	1	1	1
Omnitrophica WOR_2 bacterium RIFCSPHIGHO2_12_FULL_64_13	Omnitrophica	93	1	1	1	1	1	1	1	1	1	1	1	1	1	1	1	0	1	1	1	1	1	1	1	1	1	1	0	1	1	1	1	0	1	1	1	0	1	1	2	1	1	1	1
Omnitrophica bacterium RIFCSPHIGHO2_12_FULL_44_12	Omnitrophica	93	1	1	1	1	1	1	2	1	1	1	1	1	1	1	1	1	1	1	1	1	1	1	1	1	1	1	1	1	0	1	1	1	1	1	1	0	1	1	1	0	1	1	1
Candidatus Zambryskibacteria bacterium RIFCSPHIGHO2_12_FULL_48_10	Zambryskibacteria	99.9	1	1	1	1	1	1	1	1	1	1	1	1	1	1	1	0	1	1	1	0	1	1	1	1	1	1	1	1	1	1	1	1	1	0	1	1	1	1	1	1	1	1	1
Candidatus Zambryskibacteria bacterium RIFCSPHIGHO2_12_FULL_44_12b	Zambryskibacteria	99.9	1	1	1	1	1	1	1	1	1	1	1	1	1	1	1	1	1	1	1	1	1	1	1	1	1	1	1	1	1	1	1	1	1	1	1	1	1	1	1	1	1	1	1
Candidatus Zambryskibacteria bacterium RIFCSPHIGHO2_12_FULL_43_12b	Zambryskibacteria	93	1	1	1	2	1	1	1	1	1	1	1	1	1	1	1	1	1	1	1	1	1	1	1	1	1	1	1	1	1	1	1	1	1	1	1	1	1	1	1	1	1	1	1
Candidatus Zambryskibacteria bacterium RIFCSPHIGHO2_12_FULL_39_47	Zambryskibacteria	99.9	1	1	1	1	2	1	1	0	1	1	1	1	1	1	1	0	1	1	1	1	1	1	1	1	1	1	1	1	1	1	1	1	1	1	1	0	1	1	1	1	1	1	1
Candidatus Zambryskibacteria bacterium RIFCSPHIGHO2_12_FULL_39_21	Zambryskibacteria	95.3	1	1	1	2	1	1	1	1	1	1	1	1	1	1	1	1	1	1	1	1	1	1	1	1	1	1	1	1	1	1	1	1	1	1	1	1	1	1	1	1	1	1	1
Candidatus Zambryskibacteria bacterium RIFCSPHIGHO2_12_FULL_38_37	Zambryskibacteria	95.3	1	1	1	1	2	2	1	1	0	1	1	1	1	1	1	1	1	1	1	1	1	1	1	1	1	1	1	1	1	1	1	1	1	1	1	0	1	1	1	1	1	1	2
Candidatus Zambryskibacteria bacterium RIFCSPHIGHO2_12_FULL_38_34	Zambryskibacteria	95.3	1	1	0	2	2	1	1	1	1	1	1	1	1	1	1	1	1	1	0	1	1	1	1	1	1	1	1	1	1	1	1	1	1	1	1	1	1	1	1	1	1	1	1
Candidatus Yanofskybacteria bacterium RIFCSPHIGHO2_12_FULL_45_19b	Yanofskybacteria	99.9	1	1	1	0	1	1	1	1	1	1	1	1	1	1	1	0	1	1	1	1	1	1	1	1	1	1	1	1	1	1	1	1	1	1	1	1	1	1	1	1	1	1	1
Candidatus Yanofskybacteria bacterium RIFCSPHIGHO2_12_FULL_44_29b	Yanofskybacteria	97.7	2	1	1	1	1	1	1	1	1	1	1	1	1	1	1	1	1	1	1	1	1	1	1	1	1	1	1	1	1	1	1	1	1	1	1	1	1	1	1	1	1	1	1
Candidatus Yanofskybacteria bacterium RIFCSPHIGHO2_12_FULL_43_11	Yanofskybacteria	95.3	1	1	1	1	1	1	1	1	1	1	1	1	1	1	1	0	1	1	1	1	1	1	1	1	1	1	1	1	1	1	1	1	1	1	1	1	1	1	1	1	1	1	1
Candidatus Yanofskybacteria bacterium RIFCSPHIGHO2_12_FULL_41_9	Yanofskybacteria	99.9	1	1	2	0	1	1	1	1	1	1	1	1	1	1	1	1	1	0	1	1	1	1	1	1	1	1	1	1	1	1	1	1	1	1	1	1	1	1	1	1	1	1	1
Candidatus Wildermuthbacteria bacterium RIFCSPHIGHO2_12_FULL_49_13	Wildermuthbacteria	86	1	1	1	1	1	1	1	1	1	1	1	1	1	1	1	1	1	1	1	1	1	1	1	1	1	1	1	1	1	1	1	1	1	1	1	1	1	1	1	1	1	1	1
Candidatus Wildermuthbacteria bacterium RIFCSPHIGHO2_12_FULL_45_9	Wildermuthbacteria	88.4	1	1	2	1	0	1	1	1	1	0	1	1	1	0	1	0	1	1	1	1	1	1	1	1	1	1	1	1	1	1	0	1	1	1	0	1	1	1	1	1	1	1	1
Candidatus Wildermuthbacteria bacterium RIFCSPHIGHO2_12_FULL_40_12	Wildermuthbacteria	97.7	0	1	1	1	1	2	0	1	1	1	1	1	1	1	1	0	1	1	1	1	1	1	1	1	1	1	1	1	1	1	1	1	1	1	0	1	1	1	1	1	1	1	0
Candidatus Uhrbacteria bacterium RIFCSPHIGHO2_12_FULL_60_25	Uhrbacteria	86	1	1	1	1	2	1	1	1	1	1	1	1	1	1	1	1	1	1	1	1	1	1	1	1	1	1	1	1	1	1	1	1	1	1	1	0	1	1	1	1	1	1	1
Candidatus Uhrbacteria bacterium RIFCSPHIGHO2_12_FULL_57_11	Uhrbacteria	81.4	1	1	1	1	0	1	1	1	0	1	1	1	1	1	1	1	1	0	1	1	1	1	1	1	1	1	0	1	1	1	1	0	1	1	0	1	1	1	1	1	1	1	1
Candidatus Uhrbacteria bacterium RIFCSPHIGHO2_12_FULL_54_23	Uhrbacteria	97.7	1	2	1	1	0	1	1	1	1	1	1	1	1	1	1	0	1	1	0	2	1	1	0	1	1	1	1	1	0	1	0	1	1	1	1	1	1	1	1	0	2	1	0
Candidatus Uhrbacteria bacterium RIFCSPHIGHO2_12_FULL_47_12	Uhrbacteria	81.4	1	1	1	1	1	1	1	1	1	1	1	1	1	1	1	1	1	1	1	1	1	1	1	1	1	1	1	1	1	1	1	0	1	1	1	1	1	1	1	1	1	1	1
Candidatus Uhrbacteria bacterium RIFCSPHIGHO2_12_FULL_47_11	Uhrbacteria	90.7	0	1	1	1	1	1	1	1	1	0	1	1	1	0	1	1	1	1	1	1	1	1	1	1	1	1	1	0	1	0	1	1	1	1	1	0	1	0	1	1	1	0	1
Candidatus Uhrbacteria bacterium RIFCSPHIGHO2_12_FULL_46_13	Uhrbacteria	99.9	1	1	1	1	1	1	1	1	1	1	1	1	1	1	1	0	1	0	1	1	1	1	1	1	1	1	1	1	1	1	1	1	1	1	1	0	1	1	1	1	1	1	0
Candidatus Taylorbacteria bacterium RIFCSPHIGHO2_12_FULL_45_16	Taylorbacteria	97.7	1	1	1	1	1	1	1	1	1	1	1	1	1	1	1	1	1	1	1	1	1	1	1	1	1	1	1	1	1	1	1	1	1	1	1	1	1	1	1	1	1	1	1
Candidatus Taylorbacteria bacterium RIFCSPHIGHO2_12_FULL_42_34	Taylorbacteria	86	1	1	1	1	1	1	1	0	1	1	1	1	1	1	1	1	1	1	1	1	1	1	1	1	1	1	1	1	1	1	1	1	1	1	1	1	1	1	1	1	1	1	1
Candidatus Staskawiczbacteria bacterium RIFCSPHIGHO2_12_FULL_38_11	Staskawiczbacteria	93	1	1	1	0	1	1	1	1	1	0	1	1	1	0	1	0	1	1	0	1	1	1	1	1	1	1	1	1	1	1	1	1	1	1	1	1	1	1	1	1	1	0	1
Candidatus Spechtbacteria bacterium RIFCSPHIGHO2_12_FULL_38_30	Spechtbacteria	93	1	1	1	1	0	1	1	1	1	1	1	1	1	1	1	0	1	1	0	1	1	1	1	1	1	1	1	1	1	1	1	1	1	1	1	1	1	1	1	1	1	1	1
Candidatus Ryanbacteria bacterium RIFCSPHIGHO2_12_FULL_47_12b	Ryanbacteria	99.9	1	1	1	1	0	0	1	1	1	1	1	1	1	1	1	0	1	1	1	1	1	1	1	1	1	1	1	1	1	1	1	1	1	1	1	1	1	1	1	1	1	1	1
Candidatus Ryanbacteria bacterium RIFCSPHIGHO2_12_FULL_44_20	Ryanbacteria	93	1	1	1	1	1	1	1	1	1	1	1	1	1	1	1	1	1	1	1	1	1	1	1	1	1	1	1	1	1	1	1	1	1	1	1	1	1	1	1	1	1	1	1
Candidatus Portnoybacteria bacterium RIFCSPLOWO2_01_FULL_38_39	Portnoybacteria	83.7	1	1	1	1	2	1	1	1	1	1	1	1	1	1	1	0	1	1	1	1	1	1	1	1	1	1	1	1	0	1	1	1	1	1	1	1	1	1	1	0	1	1	2
Candidatus Portnoybacteria bacterium RIFCSPHIGHO2_12_FULL_40_11	Portnoybacteria	88.4	2	1	1	0	1	1	1	0	1	0	1	1	1	1	1	0	1	0	1	1	1	1	1	1	1	1	1	1	1	1	1	1	0	1	1	0	1	1	1	1	1	1	1
Candidatus Nomurabacteria bacterium RIFCSPHIGHO2_12_FULL_44_22b	Nomurabacteria	97.7	1	1	1	0	2	1	1	0	1	1	1	1	1	1	1	0	1	1	1	1	1	1	0	1	1	1	1	1	1	1	1	1	1	1	1	0	1	1	1	1	1	1	1
Candidatus Nomurabacteria bacterium RIFCSPHIGHO2_12_FULL_42_19	Nomurabacteria	97.7	1	1	1	0	1	1	1	1	1	1	1	1	1	1	1	1	1	1	1	1	1	1	1	1	1	1	1	1	1	1	1	1	1	1	1	1	1	1	1	1	1	1	1
Candidatus Nomurabacteria bacterium RIFCSPHIGHO2_12_FULL_40_77	Nomurabacteria	97.7	2	1	2	0	1	1	1	1	1	1	1	1	1	1	1	1	1	1	1	1	1	1	1	1	1	1	1	1	1	1	1	1	1	1	1	1	1	1	1	1	1	1	1
Candidatus Nomurabacteria bacterium RIFCSPHIGHO2_12_FULL_40_64	Nomurabacteria	95.3	1	1	1	0	1	1	1	1	1	1	1	1	1	1	1	1	1	1	1	1	1	1	1	1	1	1	1	1	1	1	1	1	1	1	1	1	1	1	1	1	1	1	1
Candidatus Nomurabacteria bacterium RIFCSPHIGHO2_12_FULL_37_29	Nomurabacteria	90.7	2	1	1	0	1	1	1	2	0	1	1	1	1	1	1	1	1	1	1	1	1	1	1	1	1	1	1	1	1	1	1	1	1	1	1	1	1	1	1	1	1	1	1
Candidatus Nealsonbacteria bacterium RIFCSPHIGHO2_12_FULL_38_18	Nealsonbacteria	83.7	1	1	1	1	0	1	1	1	1	1	1	1	1	1	1	0	1	1	0	1	1	1	1	1	1	1	1	1	1	1	1	1	1	1	1	1	1	1	1	0	1	1	1
Candidatus Moranbacteria bacterium RIFCSPHIGHO2_12_FULL_54_9	Moranbacteria	95.3	1	0	1	1	0	0	2	1	1	1	1	1	1	1	1	1	1	1	1	1	1	0	1	1	1	1	1	1	1	2	0	0	1	1	0	1	1	1	1	1	1	1	1
Candidatus Moranbacteria bacterium RIFCSPHIGHO2_12_FULL_40_10	Moranbacteria	97.7	1	1	1	1	1	1	1	1	1	1	1	1	1	1	1	1	1	0	1	1	1	1	1	0	1	1	1	1	1	1	1	1	1	1	1	1	1	1	1	1	1	1	1
Candidatus Magasanikbacteria bacterium RIFCSPHIGHO2_12_FULL_41_16	Magasanikbacteria	93	1	1	1	1	1	1	1	0	1	1	1	1	1	1	1	1	1	1	1	1	1	1	1	1	1	1	1	1	1	1	1	1	1	1	1	1	1	1	1	1	1	1	1
Candidatus Liptonbacteria bacterium RIFCSPHIGHO2_12_FULL_60_13	Liptonbacteria	97.7	1	1	1	1	1	1	1	1	1	1	1	1	1	1	1	1	1	1	1	1	1	1	1	1	1	1	1	1	1	1	0	0	1	1	0	1	1	1	1	1	1	1	1
Candidatus Kuenenbacteria bacterium RIFCSPHIGHO2_12_FULL_42_14	Kuenenbacteria	99.9	2	1	1	1	1	1	1	1	1	1	1	1	1	1	1	1	1	1	1	1	1	0	1	1	1	1	1	1	1	1	1	1	1	1	1	1	1	1	1	1	1	1	1
Candidatus Kerfeldbacteria bacterium RIFCSPHIGHO2_12_FULL_48_17	Kerfeldbacteria	99.9	1	1	1	1	2	1	1	1	1	1	1	1	1	1	1	1	1	1	1	1	1	1	1	1	1	1	1	1	1	1	1	1	1	1	1	1	1	1	1	1	1	1	1
Candidatus Kerfeldbacteria bacterium RIFCSPHIGHO2_12_FULL_42_13	Kerfeldbacteria	97.7	1	1	1	1	1	1	1	1	1	1	1	1	1	1	1	1	1	1	1	1	1	1	1	1	1	1	1	1	1	1	1	1	1	1	1	1	1	1	1	1	1	1	1
Candidatus Kaiserbacteria bacterium RIFCSPHIGHO2_12_FULL_56_13	Kaiserbacteria	97.7	1	1	1	1	1	1	1	1	1	1	1	1	1	1	1	1	1	1	1	1	1	1	1	1	1	1	1	1	1	1	1	1	1	1	1	1	1	1	1	1	1	1	0
Candidatus Kaiserbacteria bacterium RIFCSPHIGHO2_12_FULL_55_13	Kaiserbacteria	95.3	1	1	2	2	1	1	1	1	1	1	1	1	1	1	1	1	1	1	1	1	0	1	1	1	1	1	1	1	1	1	1	1	1	1	1	1	1	1	1	1	1	1	1
Candidatus Kaiserbacteria bacterium RIFCSPHIGHO2_12_FULL_54_16	Kaiserbacteria	95.3	1	1	1	1	1	1	1	1	1	1	1	1	1	1	1	0	1	1	1	1	1	1	1	1	1	1	1	1	1	1	1	1	1	1	1	0	1	1	1	1	1	1	1
Candidatus Kaiserbacteria bacterium RIFCSPHIGHO2_12_FULL_53_13	Kaiserbacteria	95.3	1	1	1	1	1	1	1	1	1	1	1	1	1	1	1	0	1	1	1	1	1	1	1	1	1	1	1	1	1	1	1	1	1	1	1	0	1	1	1	1	1	1	1
Candidatus Jacksonbacteria bacterium RIFCSPHIGHO2_12_FULL_44_12	Jacksonbacteria	90.7	1	1	1	1	1	1	1	1	1	1	1	1	1	1	1	1	1	1	1	1	1	1	1	1	1	1	1	1	1	1	1	1	1	1	1	0	1	1	1	1	1	1	0
Candidatus Harrisonbacteria bacterium RIFCSPHIGHO2_12_FULL_48_16	Harrisonbacteria	99.9	1	2	1	1	1	1	1	1	1	1	1	1	1	1	1	1	1	1	0	1	1	1	1	1	1	1	1	1	0	1	1	1	1	1	1	0	1	1	1	0	1	1	2
Candidatus Giovannonibacteria bacterium RIFCSPHIGHO2_12_FULL_45_19	Giovannonibacteria	95.3	1	1	1	1	1	1	1	1	1	1	1	1	1	1	1	1	1	1	1	1	1	1	1	1	1	1	1	1	1	1	1	1	1	1	1	1	1	1	1	1	1	1	1
Candidatus Giovannonibacteria bacterium RIFCSPHIGHO2_12_FULL_44_42	Giovannonibacteria	95.3	1	1	1	0	1	0	1	1	2	1	1	1	1	1	1	1	1	1	1	1	1	1	1	1	1	1	1	1	1	1	1	1	1	1	1	1	1	1	1	1	1	1	1
Candidatus Giovannonibacteria bacterium RIFCSPHIGHO2_12_FULL_44_29	Giovannonibacteria	97.7	1	1	1	1	1	1	0	1	1	1	1	0	1	1	1	1	1	1	1	1	1	1	1	1	1	1	1	1	1	1	1	1	1	1	1	1	1	1	1	1	1	1	1
Candidatus Giovannonibacteria bacterium RIFCSPHIGHO2_12_FULL_44_22	Giovannonibacteria	95.3	1	0	1	1	1	1	1	1	1	1	1	1	1	1	1	1	1	1	1	1	1	1	1	1	1	1	1	1	1	1	1	1	1	1	1	1	1	1	1	1	1	1	1
Candidatus Giovannonibacteria bacterium RIFCSPHIGHO2_12_FULL_43_15	Giovannonibacteria	97.7	1	1	1	2	1	1	1	1	0	1	1	1	1	1	1	0	1	1	1	1	1	1	1	1	1	1	1	1	1	1	1	1	1	1	1	1	1	1	1	1	1	1	1
Candidatus Colwellbacteria bacterium RIFCSPHIGHO2_12_FULL_44_17	Colwellbacteria	97.7	1	1	1	0	1	1	1	1	1	1	1	1	2	1	1	1	1	1	1	1	1	1	1	1	1	1	1	1	1	1	1	1	1	1	1	1	1	1	1	1	1	1	1
Candidatus Colwellbacteria bacterium RIFCSPHIGHO2_12_FULL_43_12	Colwellbacteria	79.1	1	1	1	1	1	1	2	1	1	1	1	1	1	1	1	1	1	1	1	1	1	1	1	1	1	1	1	1	1	1	1	1	1	1	1	0	1	1	1	1	1	1	1
Candidatus Campbellbacteria bacterium RIFCSPHIGHO2_12_FULL_35_10	Campbellbacteria	86	1	1	0	2	1	1	0	1	0	1	1	0	1	1	0	0	1	1	2	1	1	1	0	1	1	1	1	1	1	1	1	1	1	1	1	1	1	1	0	1	0	1	1
Candidatus Andersenbacteria bacterium RIFCSPHIGHO2_12_FULL_46_9	Andersenbacteria	93	1	1	1	1	1	1	1	0	1	1	1	1	1	0	1	1	1	1	0	1	0	1	1	1	1	1	1	1	1	1	0	1	1	1	1	0	2	1	1	1	1	1	1
Candidatus Andersenbacteria bacterium RIFCSPHIGHO2_12_FULL_45_11b	Andersenbacteria	95.3	1	1	1	1	1	2	1	1	1	1	1	1	1	1	1	1	1	1	0	0	0	1	1	1	1	1	1	1	1	1	1	1	1	1	1	1	1	1	1	1	1	1	1
Candidatus Andersenbacteria bacterium RIFCSPHIGHO2_12_FULL_45_11	Andersenbacteria	93	1	2	1	1	1	1	1	1	1	1	1	1	1	1	1	1	1	1	1	1	1	1	1	1	1	1	1	1	1	1	1	0	1	1	0	1	1	1	1	1	1	1	1
Candidatus Adlerbacteria bacterium RIFCSPHIGHO2_12_FULL_53_18	Adlerbacteria	99.9	1	1	1	0	1	1	1	1	1	1	1	1	1	1	1	1	1	1	1	1	1	1	1	1	1	1	1	1	0	1	1	1	1	1	1	1	1	1	1	0	1	1	1
Nitrospinae bacterium RIFCSPHIGHO2_12_FULL_39_42	Nitrospinae	99.9	1	1	1	1	1	1	1	1	1	1	1	1	1	1	1	1	1	1	1	1	1	1	1	1	1	1	1	1	1	1	1	1	1	1	1	1	1	1	1	1	1	1	1
Candidatus Muproteobacteria bacterium RIFCSPHIGHO2_12_FULL_60_33	Muproteobacteria	93	1	1	1	1	1	1	1	1	1	1	1	1	1	1	1	1	1	1	1	1	1	1	1	1	1	1	1	1	1	1	1	1	1	1	1	1	1	1	1	1	1	1	1
Legionellales bacterium RIFCSPHIGHO2_12_FULL_42_9	Gammaproteobacteria	99.9	1	1	1	1	2	0	1	0	1	1	1	1	1	1	1	1	1	0	1	1	1	1	1	1	1	1	1	1	1	1	1	1	1	1	1	1	1	1	1	1	1	1	2
Legionellales bacterium RIFCSPHIGHO2_12_FULL_37_14	Gammaproteobacteria	95.3	1	1	1	1	1	1	1	1	1	1	1	1	1	1	1	1	1	1	1	1	1	1	1	1	1	1	1	1	1	1	1	1	1	1	1	1	1	1	1	1	1	1	1
Legionellales bacterium RIFCSPHIGHO2_12_FULL_35_11	Gammaproteobacteria	99.9	1	1	1	1	1	1	1	1	1	1	1	1	1	1	1	1	1	1	1	1	1	1	1	1	1	1	1	1	1	1	1	1	1	1	1	0	0	1	1	1	1	1	1
Gammaproteobacteria bacterium RIFCSPHIGHO2_12_FULL_63_22	Gammaproteobacteria	90.7	1	1	2	1	1	1	1	1	1	1	1	1	1	1	1	1	1	1	1	1	1	1	1	1	1	1	1	1	1	1	1	1	1	1	1	1	1	2	1	1	1	1	1
Gammaproteobacteria bacterium RIFCSPHIGHO2_12_FULL_45_9	Gammaproteobacteria	88.4	1	1	3	0	1	1	1	1	1	1	1	1	1	1	1	1	2	1	0	1	1	1	0	2	1	1	1	1	1	1	1	1	1	1	0	1	1	1	1	1	1	1	2
Gammaproteobacteria bacterium RIFCSPHIGHO2_12_FULL_45_12	Gammaproteobacteria	93	0	0	1	0	0	1	1	0	1	1	1	1	1	1	1	1	1	1	1	1	1	1	1	1	1	1	1	1	1	1	1	1	1	1	1	1	1	1	1	1	1	1	1
Gammaproteobacteria bacterium RIFCSPHIGHO2_12_FULL_43_28	Gammaproteobacteria	86	1	1	1	1	1	1	1	1	1	1	1	1	1	1	1	1	1	1	0	1	1	1	0	1	1	1	1	1	1	1	1	1	1	1	1	0	1	1	1	1	1	1	1
Gammaproteobacteria bacterium RIFCSPHIGHO2_12_FULL_42_13	Gammaproteobacteria	88.4	0	0	1	1	0	1	1	0	1	1	1	1	1	1	1	1	1	1	1	1	1	1	1	1	1	1	1	1	1	1	0	1	1	1	1	1	1	1	1	1	1	1	0
Gammaproteobacteria bacterium RIFCSPHIGHO2_12_FULL_42_10	Gammaproteobacteria	93	1	1	1	1	1	1	0	1	1	1	1	1	1	1	1	1	1	1	1	1	1	1	1	1	1	1	1	0	1	0	1	0	1	1	1	1	1	1	1	1	1	1	0
Gammaproteobacteria bacterium RIFCSPHIGHO2_12_FULL_41_25	Gammaproteobacteria	99.9	1	1	1	1	1	1	1	1	0	1	1	1	1	1	1	1	1	1	1	1	1	1	1	1	1	1	1	1	0	1	1	1	1	1	1	1	1	1	1	0	1	1	1
Gammaproteobacteria bacterium RIFCSPHIGHO2_12_FULL_41_20	Gammaproteobacteria	90.7	1	1	1	1	1	1	1	1	1	1	1	1	1	1	1	1	1	1	1	1	1	1	1	1	1	1	1	1	1	1	1	1	1	1	1	1	1	1	1	1	1	1	1
Gammaproteobacteria bacterium RIFCSPHIGHO2_12_FULL_41_15	Gammaproteobacteria	97.7	1	1	0	0	1	1	1	1	1	1	1	1	1	1	1	0	1	1	1	1	1	1	1	1	1	1	1	1	1	1	1	0	1	1	1	1	1	1	1	1	1	1	1
Gammaproteobacteria bacterium RIFCSPHIGHO2_12_FULL_40_19	Gammaproteobacteria	97.7	1	1	1	1	1	1	1	1	1	1	1	1	1	1	1	1	1	1	1	1	1	1	1	1	1	1	1	1	1	1	1	0	1	1	1	1	1	1	1	1	1	1	1
Gammaproteobacteria bacterium RIFCSPHIGHO2_12_FULL_39_24	Gammaproteobacteria	83.7	1	1	1	1	1	1	1	1	1	1	1	1	1	1	1	1	1	1	1	1	0	1	1	1	1	1	1	1	1	1	1	1	1	1	1	1	1	1	1	1	1	1	1
Gammaproteobacteria bacterium RIFCSPHIGHO2_12_FULL_38_14	Gammaproteobacteria	93	1	1	1	1	1	1	1	1	0	0	1	1	1	2	1	0	1	1	1	1	1	1	1	1	1	1	1	1	0	1	1	0	1	1	1	1	1	1	1	0	1	0	1
Gammaproteobacteria bacterium RIFCSPHIGHO2_12_FULL_38_11	Gammaproteobacteria	99.9	1	1	1	1	1	1	1	1	0	0	1	1	1	1	1	1	1	1	1	1	1	1	1	1	1	1	1	1	1	1	1	0	1	1	1	1	1	1	1	1	1	1	1
Gammaproteobacteria bacterium RIFCSPHIGHO2_12_FULL_37_34	Gammaproteobacteria	93	1	1	1	2	1	1	1	1	1	1	1	1	1	1	1	1	1	1	1	1	1	1	1	1	1	1	1	1	1	1	1	1	1	1	1	1	1	1	1	1	1	1	1
Gammaproteobacteria bacterium RIFCSPHIGHO2_12_FULL_37_14	Gammaproteobacteria	99.9	1	1	1	1	1	1	1	1	0	1	1	1	1	1	1	1	1	1	1	1	1	1	1	1	1	1	1	1	0	1	1	1	1	1	1	1	1	1	1	0	1	1	1
Gammaproteobacteria bacterium RIFCSPHIGHO2_12_FULL_36_30	Gammaproteobacteria	99.9	1	1	1	1	1	1	1	1	1	1	1	1	1	1	1	1	1	1	1	1	1	1	1	1	1	1	1	1	1	1	1	1	1	1	1	1	1	1	1	1	1	1	1
Gammaproteobacteria bacterium RIFCSPHIGHO2_12_FULL_35_23	Gammaproteobacteria	99.9	1	1	1	1	1	1	1	1	1	1	1	1	1	1	1	1	1	1	1	1	1	1	1	1	1	1	1	1	1	1	1	1	1	1	1	1	1	1	1	1	1	1	1
Fluviicola sp. RIFCSPHIGHO2_12_FULL_43_24	Bacteroidetes	93	1	1	1	1	1	1	1	1	1	1	1	1	1	1	1	1	1	1	1	1	1	1	1	1	1	1	1	1	1	1	1	1	1	1	1	1	1	1	1	1	1	1	1
Erythrobacter sp. RIFCSPHIGHO2_12_FULL_63_10	Alphaproteobcteria	97.7	1	2	1	1	3	1	2	1	1	1	0	2	1	1	1	1	1	1	1	1	1	1	1	1	1	1	1	1	0	1	0	1	1	1	1	1	2	1	1	1	1	1	1
Candidatus Doudnabacteria bacterium RIFCSPHIGHO2_12_FULL_48_16	Doudnabacteria	99.9	1	1	1	2	1	1	1	1	1	1	1	1	1	1	1	1	1	1	1	1	1	1	1	1	1	1	1	1	1	1	1	0	1	1	1	1	1	1	1	1	1	1	1
Candidatus Doudnabacteria bacterium RIFCSPHIGHO2_12_FULL_48_11	Doudnabacteria	99.9	1	2	1	2	1	1	1	1	1	1	1	1	1	1	1	1	1	1	1	1	1	1	1	1	1	1	1	1	1	1	1	1	1	1	1	1	1	1	1	1	1	2	1
Candidatus Doudnabacteria bacterium RIFCSPHIGHO2_12_FULL_47_25	Doudnabacteria	99.9	1	1	1	2	1	1	1	1	1	1	1	1	1	1	1	1	1	1	1	1	1	1	1	1	1	1	1	1	1	1	1	1	1	1	1	1	1	1	1	1	1	1	1
Candidatus Doudnabacteria bacterium RIFCSPHIGHO2_12_FULL_42_22	Doudnabacteria	99.9	1	1	1	2	1	1	1	1	1	1	1	1	1	1	1	1	1	1	1	1	1	1	1	1	1	1	1	1	1	1	1	1	1	1	1	1	1	1	1	1	1	1	1
Deltaproteobacteria bacterium RIFCSPHIGHO2_12_FULL_44_21	Deltaproteobacteria	93	1	1	1	2	1	1	1	1	1	1	1	1	1	1	1	1	1	1	1	1	1	1	1	1	1	1	1	1	1	1	1	1	1	1	1	1	1	1	1	1	1	1	1
Deltaproteobacteria bacterium RIFCSPHIGHO2_12_FULL_43_9	Deltaproteobacteria	97.7	1	1	1	1	1	1	2	1	0	1	1	1	1	0	1	1	1	1	1	1	1	1	1	1	1	1	1	1	1	1	1	1	1	1	1	0	1	1	1	1	1	1	1
Deltaproteobacteria bacterium RIFCSPHIGHO2_12_FULL_40_32	Deltaproteobacteria	88.4	1	1	1	1	1	1	1	1	1	1	1	1	1	1	1	1	1	1	1	1	1	1	1	1	1	1	1	1	1	1	1	1	1	1	1	0	1	1	1	1	1	1	1
Candidatus Dadabacteria bacterium RIFCSPHIGHO2_12_FULL_53_21	Dadabacteria	99.9	1	1	1	1	0	1	1	1	1	1	1	1	1	1	1	1	1	1	0	1	1	1	0	1	1	1	1	1	1	1	1	1	1	1	1	0	1	1	1	1	1	1	0
Curvibacter sp. RIFCSPHIGHO2_12_FULL_63_18	Betaproteobacteria	97.7	1	1	1	1	1	1	1	1	1	1	1	1	1	1	1	1	1	1	1	1	1	1	1	1	1	1	1	1	1	1	1	1	1	1	1	1	1	1	1	1	1	1	1
Coxiella sp. RIFCSPHIGHO2_12_FULL_44_14	Gammaproteobacteria	97.7	1	1	1	1	1	1	1	1	1	1	1	1	1	1	1	1	1	1	1	1	1	1	1	1	1	1	1	1	1	1	0	1	1	1	1	1	1	1	1	1	1	1	1
Coxiella sp. RIFCSPHIGHO2_12_FULL_42_15	Gammaproteobacteria	81.4	1	1	0	1	1	1	1	1	1	1	1	1	1	1	1	1	1	1	1	1	1	1	1	1	1	1	1	1	1	1	1	1	1	1	1	1	1	1	1	1	1	1	1
Chlamydiae bacterium RIFCSPHIGHO2_12_FULL_49_9	Chlamydiae	83.7	1	1	1	1	1	1	1	1	1	0	1	1	1	1	1	1	1	0	1	0	0	1	1	1	1	1	1	1	1	1	1	1	1	0	1	0	1	1	1	1	1	0	0
Chlamydiae bacterium RIFCSPHIGHO2_12_FULL_49_32	Chlamydiae	88.4	1	0	1	1	1	0	1	1	1	1	1	1	1	1	1	1	1	0	0	1	0	0	0	1	1	1	1	1	1	1	1	1	1	1	1	1	1	1	1	1	1	1	1
Chlamydiae bacterium RIFCSPHIGHO2_12_FULL_49_11	Chlamydiae	95.3	1	1	1	1	1	1	1	1	1	1	1	1	1	1	1	1	1	1	0	1	0	1	0	1	1	1	1	1	0	1	1	1	1	1	1	0	2	1	1	1	1	1	1
Chlamydiae bacterium RIFCSPHIGHO2_12_FULL_44_59	Chlamydiae	88.4	1	1	1	1	1	1	1	1	1	1	1	1	1	1	1	1	1	1	1	1	0	1	1	1	1	1	1	1	1	1	1	1	1	1	1	0	1	1	1	1	1	1	1
Chlamydiae bacterium RIFCSPHIGHO2_12_FULL_27_8	Chlamydiae	83.7	1	1	0	1	1	1	1	1	1	1	1	1	1	1	1	1	1	1	1	1	1	1	1	1	1	1	0	1	0	1	1	1	1	1	1	0	1	1	1	0	1	1	1
Caulobacterales bacterium RIFCSPHIGHO2_12_FULL_68_13	Alphaproteobacteria	99.9	1	1	1	0	2	0	2	1	1	1	1	0	1	1	1	1	1	1	1	1	1	1	1	1	0	1	1	1	0	1	0	1	1	1	1	1	1	1	1	0	1	1	1
Burkholderiales bacterium RIFCSPHIGHO2_12_FULL_69_20	Betaproteobacteria	99.9	2	1	1	1	1	1	1	1	1	1	1	1	1	1	1	1	1	1	1	1	1	1	1	1	1	1	1	1	1	1	1	1	1	1	1	1	1	1	1	1	1	1	1
Burkholderiales bacterium RIFCSPHIGHO2_12_FULL_67_38	Betaproteobacteria	97.7	1	2	3	1	1	1	1	1	1	1	1	1	1	1	1	1	2	1	1	1	1	1	1	1	1	2	1	1	2	1	1	1	1	1	1	1	1	1	1	1	1	1	1
Burkholderiales bacterium RIFCSPHIGHO2_12_FULL_65_48	Betaproteobacteria	83.7	1	1	1	1	2	1	1	1	1	1	1	1	1	1	1	1	1	1	1	1	1	1	1	1	1	1	1	1	0	1	1	1	2	1	1	1	1	1	1	1	1	1	1
Burkholderiales bacterium RIFCSPHIGHO2_12_FULL_63_20	Betaproteobacteria	99.9	1	1	1	1	1	1	1	1	1	1	1	1	1	1	1	1	0	1	1	0	0	1	1	0	0	1	0	1	1	1	1	1	1	0	1	1	1	1	1	1	1	1	1
Burkholderiales bacterium RIFCSPHIGHO2_12_FULL_61_11	Betaproteobacteria	90.7	2	1	1	1	2	1	1	2	1	1	1	1	1	1	1	1	1	1	1	1	1	1	1	1	1	1	1	1	1	1	1	1	1	1	2	1	2	1	1	1	1	1	2
Betaproteobacteria bacterium RIFCSPHIGHO2_12_FULL_69_13	Betaproteobacteria	99.9	1	1	1	1	2	0	1	1	1	1	1	1	1	1	1	1	1	0	1	1	1	1	1	1	1	1	1	1	1	1	0	1	1	0	1	1	1	1	1	1	1	1	1
Candidatus Berkelbacteria bacterium RIFCSPHIGHO2_12_FULL_50_11	Berkelbacteria	93	1	1	2	1	1	1	1	2	1	1	1	1	1	1	1	1	1	1	1	1	1	1	1	1	1	1	1	1	1	1	1	1	1	1	1	1	1	1	1	1	1	1	1
Candidatus Berkelbacteria bacterium RIFCSPHIGHO2_12_FULL_36_9	Berkelbacteria	93	1	1	1	1	0	1	2	1	1	1	1	1	1	1	1	1	1	1	1	1	1	1	1	1	1	1	1	1	1	1	0	1	1	1	1	0	1	1	1	1	1	1	1
Alphaproteobacteria bacterium RIFCSPHIGHO2_12_FULL_66_14	Alphaproteobacteria	86	2	1	1	1	1	1	1	1	0	1	1	1	1	1	1	1	1	1	1	1	1	1	1	1	1	1	1	1	0	1	1	1	1	1	1	1	1	1	1	0	1	1	1
Alphaproteobacteria bacterium RIFCSPHIGHO2_12_FULL_63_12	Alphaproteobacteria	83.7	1	1	1	1	2	1	1	0	1	0	1	1	2	0	1	1	1	1	1	1	1	1	1	1	1	1	1	1	0	1	1	2	1	1	1	1	1	1	1	0	1	0	1
Alphaproteobacteria bacterium RIFCSPHIGHO2_12_FULL_45_9	Alphaproteobacteria	93	1	1	2	1	1	1	2	1	1	0	1	1	1	1	1	1	1	1	1	1	1	1	1	1	2	1	1	1	0	1	0	0	1	1	1	1	1	0	1	0	1	1	0
Alphaproteobacteria bacterium RIFCSPHIGHO2_12_FULL_42_100	Alphaproteobacteria	79.1	1	1	1	1	1	1	1	1	1	0	1	1	1	1	1	1	1	0	1	1	1	1	1	1	1	1	1	1	1	1	1	1	1	1	1	1	1	1	1	1	1	0	1
Acidobacteria bacterium RIFCSPHIGHO2_12_FULL_67_30	Acidobacteria	79.1	1	0	1	0	1	1	1	1	0	1	1	1	1	1	1	0	1	2	1	1	0	1	1	1	1	1	1	1	0	1	0	1	1	1	1	1	1	1	1	0	1	1	0
Burkholderiales bacterium RIFCSPHIGHO2_12_63_9	Betaproteobacteria	93	1	2	1	1	2	1	1	1	1	1	0	1	0	0	1	0	1	1	1	1	1	0	1	1	1	0	1	1	1	1	1	0	0	1	0	1	1	1	1	1	1	1	1
Alphaproteobacteria bacterium RIFCSPHIGHO2_12_42_13	Alphaproteobacteria	81.4	1	1	1	1	1	1	1	1	0	0	1	1	1	1	1	1	1	1	1	1	1	1	1	1	1	1	1	1	1	1	1	1	1	1	1	1	1	1	1	1	1	0	1
Acinetobacter sp. RIFCSPHIGHO2_12_41_5	Gammaproteobacteria	81.4	1	1	1	0	0	1	1	1	1	1	1	0	1	1	1	1	1	1	1	1	1	1	0	1	1	1	1	0	1	0	0	1	1	1	1	0	1	1	1	1	1	1	1
Candidatus Curtissbacteria bacterium RIFCSPHIGHO2_02_39_8	Curtissbacteria	95.3	0	0	1	0	0	1	2	1	0	2	1	1	1	1	1	0	1	1	0	1	1	1	0	1	1	1	1	1	1	1	1	1	1	1	1	1	1	1	1	1	1	1	1
Candidatus Zambryskibacteria bacterium RIFCSPHIGHO2_02_39_10	Zambryskibacteria	97.7	2	1	1	0	2	1	1	1	1	1	1	1	1	1	1	1	1	1	1	1	1	1	1	1	1	1	1	1	1	1	1	1	1	1	0	1	1	1	1	1	1	1	1
Candidatus Zambryskibacteria bacterium RIFCSPHIGHO2_02_38_10.5	Zambryskibacteria	81.4	1	1	1	1	1	2	1	1	1	1	1	1	1	1	1	1	1	1	0	1	1	1	1	1	1	1	1	1	1	1	1	1	1	1	1	1	1	1	1	1	1	1	1
Candidatus Terrybacteria bacterium RIFCSPHIGHO2_02_41_19	Terrybacteria	86	0	1	1	1	0	1	1	1	1	1	1	1	1	1	1	1	1	1	0	1	1	1	0	0	0	1	1	1	2	1	1	1	1	1	0	0	1	1	1	1	1	1	1
Candidatus Taylorbacteria bacterium RIFCSPHIGHO2_02_49_25	Taylorbacteria	95.3	1	1	1	0	1	1	1	1	1	1	1	1	1	1	1	1	0	1	1	1	0	1	0	0	0	1	1	1	1	1	1	1	1	1	1	1	1	1	1	1	1	1	1
Candidatus Nomurabacteria bacterium RIFCSPHIGHO2_02_41_18	Nomurabacteria	97.7	1	1	1	0	1	1	1	1	1	1	1	1	1	1	1	0	1	1	1	1	1	1	1	1	1	1	1	1	1	1	1	1	1	1	1	1	1	1	1	1	1	1	1
Candidatus Nomurabacteria bacterium RIFCSPHIGHO2_02_40_30	Nomurabacteria	95.3	1	1	1	0	1	1	1	1	1	1	1	1	1	1	1	1	1	1	1	1	1	1	1	1	1	1	1	1	1	1	1	1	1	1	1	1	1	1	1	1	1	1	1
Candidatus Nealsonbacteria bacterium RIFCSPHIGHO2_02_38_10	Nealsonbacteria	95.3	1	1	1	1	0	1	1	1	1	1	1	1	1	1	1	0	1	1	1	1	1	1	1	1	1	1	1	1	1	1	1	1	1	1	1	1	1	1	1	1	1	1	1
Candidatus Giovannonibacteria bacterium RIFCSPHIGHO2_02_43_16	Giovannonibacteria	99.9	1	1	0	1	1	1	1	1	1	1	1	1	1	1	1	1	1	1	1	1	1	1	1	1	1	1	1	1	1	1	1	0	1	1	1	1	1	1	1	1	1	1	1
Candidatus Giovannonibacteria bacterium RIFCSPHIGHO2_02_43_13	Giovannonibacteria	76.7	1	1	2	1	1	1	1	1	1	1	1	1	1	1	1	1	1	1	1	1	1	1	1	1	1	1	1	1	1	1	1	1	1	2	1	1	1	1	1	1	1	1	1
Candidatus Giovannonibacteria bacterium RIFCSPHIGHO2_02_42_15	Giovannonibacteria	95.3	0	1	1	0	0	1	1	0	1	1	1	1	0	1	1	1	1	1	0	0	1	1	1	1	1	1	1	1	1	1	0	1	1	0	1	1	0	1	1	1	1	1	1
Candidatus Azambacteria bacterium RIFCSPHIGHO2_02_46_12	Azambacteria_i	99.9	1	1	1	1	1	1	1	1	1	1	1	1	1	1	1	1	1	0	1	1	1	1	1	1	1	1	1	1	1	1	1	1	1	2	0	1	1	1	1	1	1	1	1
Nitrospinae bacterium RIFCSPHIGHO2_02_39_11	Nitrospinae	97.7	1	1	1	1	1	1	1	1	1	1	1	1	1	1	1	1	1	1	1	1	1	1	1	1	1	1	1	1	1	1	1	1	1	1	1	1	1	1	1	1	1	1	1
candidate division WWE3 bacterium RIFCSPHIGHO2_02_FULL_38_14	WWE3	97.7	1	1	1	2	1	1	1	1	1	1	1	1	1	1	1	1	1	1	1	1	1	1	1	1	1	1	1	1	1	1	1	1	1	1	1	0	1	1	1	1	1	1	1
candidate division WOR-1 bacterium RIFCSPHIGHO2_02_FULL_53_26	WOR-1	97.7	1	1	1	1	1	1	1	1	1	1	1	1	1	1	1	0	1	1	1	1	1	1	1	1	1	1	1	1	1	1	1	1	1	1	1	1	1	1	1	1	1	1	1
candidate division WOR-1 bacterium RIFCSPHIGHO2_02_FULL_45_12	WOR-1	97.7	1	1	1	1	1	1	1	1	1	1	1	1	0	1	1	1	1	1	1	1	1	1	1	1	1	1	1	1	1	1	1	1	1	1	1	1	1	1	1	1	1	1	2
Sulfuricurvum sp. RIFCSPHIGHO2_02_FULL_43_9	Epsilonproteobacteria	93	2	1	2	1	1	1	1	1	1	1	1	1	1	1	1	1	1	1	1	1	0	1	1	1	1	1	1	1	1	1	1	1	1	1	1	1	1	1	1	2	1	1	1
Candidatus Schekmanbacteria bacterium RIFCSPHIGHO2_02_FULL_38_11	Schekmanbacteria	95.3	1	1	1	1	1	1	1	1	1	1	1	1	1	1	1	1	1	1	0	1	1	1	0	1	1	1	1	1	1	1	1	1	1	1	1	1	1	1	0	1	1	1	1
Candidatus Saccharibacteria bacterium RIFCSPHIGHO2_02_FULL_47_12	Saccharibacteria	97.7	1	1	1	1	1	1	1	1	1	1	1	1	1	1	1	1	1	1	1	1	1	1	1	1	1	1	1	1	0	1	1	1	1	1	1	0	1	1	1	1	1	1	1
Candidatus Saccharibacteria bacterium RIFCSPHIGHO2_02_FULL_46_12	Saccharibacteria	95.3	2	1	1	1	1	1	1	1	1	1	1	1	1	1	1	1	1	1	1	1	1	1	1	0	1	1	1	1	1	1	1	1	1	1	1	1	1	1	1	1	1	1	1
Candidatus Rokubacteria bacterium RIFCSPHIGHO2_02_FULL_73_26	Rokubacteria	74.4	1	1	1	1	1	1	1	1	1	1	1	1	1	1	1	1	1	1	1	0	1	1	1	1	1	1	1	1	0	1	1	1	1	1	1	1	2	1	1	1	1	1	1
Candidatus Rokubacteria bacterium RIFCSPHIGHO2_02_FULL_69_13	Rokubacteria	99.9	0	0	2	0	2	0	1	1	1	1	1	1	1	1	1	1	1	0	0	0	1	1	0	0	1	1	1	0	1	0	1	1	1	1	1	1	1	1	1	1	1	1	2
Rhodobacterales bacterium RIFCSPHIGHO2_02_FULL_62_130	Alphaproteobacteria	95.3	1	1	1	1	1	1	1	1	1	1	1	1	1	1	1	1	1	1	1	1	1	1	1	1	1	1	1	1	1	1	1	1	1	1	1	1	1	1	1	1	1	1	1
Pseudomonadales bacterium RIFCSPHIGHO2_02_FULL_60_43	Gammaproteobacteria	83.7	2	1	1	1	1	1	2	1	1	0	1	1	1	1	1	1	1	1	1	0	1	1	1	1	1	1	1	1	1	1	1	1	1	1	2	1	1	1	1	1	1	1	2
Planctomycetes bacterium RIFCSPHIGHO2_02_FULL_52_58	Planctomycetes	86	1	1	1	0	1	0	1	0	1	0	1	1	1	1	1	1	1	1	1	1	1	1	1	1	1	1	1	1	1	1	1	0	1	1	2	1	1	1	1	1	1	0	0
Planctomycetes bacterium RIFCSPHIGHO2_02_FULL_50_42	Planctomycetes	81.4	1	0	1	1	1	0	1	1	1	0	1	1	1	1	1	1	1	0	1	1	1	1	1	1	1	1	1	1	1	1	1	1	1	1	1	0	1	1	1	1	1	0	1
Planctomycetes bacterium RIFCSPHIGHO2_02_FULL_40_12	Planctomycetes	90.7	1	1	3	1	2	1	1	1	1	1	1	1	1	1	1	1	0	1	1	0	0	1	1	0	0	1	0	1	1	1	1	1	1	0	1	1	0	1	1	1	1	1	1
Planctomycetes bacterium RIFCSPHIGHO2_02_FULL_38_41	Planctomycetes	95.3	1	0	1	1	1	1	1	1	1	1	1	1	1	1	1	1	1	1	0	1	1	1	0	1	1	1	1	1	1	1	1	1	1	1	1	1	1	1	1	1	1	0	1
Candidatus Peribacteria bacterium RIFCSPHIGHO2_02_FULL_55_24	Peregrinibacteria	88.4	1	1	1	1	1	1	1	1	1	1	1	1	1	1	1	1	1	1	1	1	0	1	1	1	1	1	1	1	1	1	0	1	1	1	1	1	1	1	1	1	1	1	1
Candidatus Peribacteria bacterium RIFCSPHIGHO2_02_FULL_53_20	Peregrinibacteria	86	1	1	1	1	1	1	1	1	1	1	1	1	1	1	1	0	1	1	1	1	1	0	1	1	1	1	1	1	1	1	0	1	1	1	1	0	1	1	1	1	1	0	1
Candidatus Peribacteria bacterium RIFCSPHIGHO2_02_FULL_52_16	Peregrinibacteria	95.3	1	1	0	1	1	1	1	1	0	1	1	1	1	1	1	0	1	1	1	1	0	1	1	0	1	1	1	1	1	1	1	1	1	1	1	1	0	1	1	1	1	1	1
Candidatus Peribacteria bacterium RIFCSPHIGHO2_02_FULL_51_15	Peregrinibacteria	97.7	0	1	1	1	1	1	1	1	1	1	1	1	1	1	1	1	2	1	1	1	0	1	1	1	1	1	1	1	1	1	1	1	1	1	1	1	1	1	1	1	1	1	1
Candidatus Peribacteria bacterium RIFCSPHIGHO2_02_FULL_49_16	Peregrinibacteria	93	1	1	1	1	1	1	1	1	1	1	1	1	1	0	1	1	1	1	1	1	1	1	1	1	1	1	1	1	1	1	1	1	1	1	1	1	1	1	1	1	1	1	1
Candidatus Woykebacteria bacterium RIFCSPHIGHO2_02_FULL_43_16b	Woykebacteria	97.7	1	1	1	1	1	1	1	1	0	1	1	1	1	1	1	1	1	1	1	1	1	1	1	1	1	1	1	1	1	1	1	1	1	1	1	0	1	1	1	1	1	1	0
Candidatus Woesebacteria bacterium RIFCSPHIGHO2_02_FULL_42_20	Woesebacteria	95.3	1	1	1	1	1	1	1	1	1	1	1	1	1	1	1	1	1	1	1	1	1	1	1	1	1	1	1	1	1	1	1	1	1	1	1	0	1	1	1	1	1	1	1
Candidatus Woesebacteria bacterium RIFCSPHIGHO2_02_FULL_39_13	Woesebacteria	95.3	1	1	0	1	1	1	1	1	1	1	1	1	1	1	1	1	1	1	1	1	1	1	1	1	1	1	1	1	1	1	1	1	1	1	0	1	1	1	1	1	1	1	1
Candidatus Woesebacteria bacterium RIFCSPHIGHO2_02_FULL_38_9	Woesebacteria	93	1	1	2	1	1	1	1	1	1	1	1	1	1	1	1	1	1	1	1	1	1	1	1	1	1	1	0	1	1	1	1	0	1	1	1	1	1	1	1	1	1	1	1
Candidatus Roizmanbacteria bacterium RIFCSPHIGHO2_02_FULL_43_11	Roizmanbacteria	76.7	1	1	2	1	1	0	1	1	1	1	1	0	1	1	1	1	1	1	1	1	1	1	0	1	1	1	1	1	1	1	1	1	1	1	1	1	1	1	1	1	1	1	1
Candidatus Roizmanbacteria bacterium RIFCSPHIGHO2_02_FULL_40_9	Roizmanbacteria	95.3	1	0	2	1	0	0	1	1	1	1	1	0	1	1	1	0	1	0	1	1	1	1	1	1	1	1	1	1	0	1	1	1	1	1	1	0	1	1	1	0	1	1	0
Candidatus Roizmanbacteria bacterium RIFCSPHIGHO2_02_FULL_40_13b	Roizmanbacteria	90.7	1	1	1	1	1	1	1	1	1	1	1	0	1	1	1	1	1	1	1	1	1	1	1	1	1	1	1	1	1	1	1	0	1	1	1	1	1	1	1	1	1	1	1
Candidatus Roizmanbacteria bacterium RIFCSPHIGHO2_02_FULL_39_9	Roizmanbacteria	95.3	1	1	1	1	1	0	1	1	1	1	1	0	1	0	1	1	1	0	1	1	1	1	1	1	1	1	1	1	1	1	1	1	1	1	1	1	1	2	1	1	1	1	1
Candidatus Roizmanbacteria bacterium RIFCSPHIGHO2_02_FULL_38_11	Roizmanbacteria	97.7	1	1	1	1	1	1	1	1	1	1	1	0	1	1	1	1	1	1	1	1	1	1	1	1	1	1	1	1	1	1	1	1	1	1	1	1	0	1	1	1	1	1	1
Candidatus Roizmanbacteria bacterium RIFCSPHIGHO2_02_FULL_37_9b	Roizmanbacteria	93	1	1	2	1	1	1	1	1	1	1	1	0	1	1	1	1	1	1	1	1	1	1	1	1	1	1	1	1	1	1	1	1	1	1	1	1	1	1	1	1	1	1	1
Candidatus Roizmanbacteria bacterium RIFCSPHIGHO2_02_FULL_37_24	Roizmanbacteria	97.7	1	1	1	1	2	1	1	1	1	1	1	0	1	1	1	1	1	1	1	1	1	1	1	1	1	1	1	1	0	1	1	1	1	1	1	1	1	1	1	0	1	1	1
Candidatus Roizmanbacteria bacterium RIFCSPHIGHO2_02_FULL_37_15	Roizmanbacteria	95.3	2	1	1	1	1	1	1	1	1	1	1	0	1	1	1	1	1	2	1	1	1	1	1	1	1	1	1	1	1	1	1	1	1	1	1	1	1	1	1	1	1	1	1
Candidatus Roizmanbacteria bacterium RIFCSPHIGHO2_02_FULL_37_13b	Roizmanbacteria	93	1	1	1	1	0	1	1	1	1	1	1	0	1	1	1	1	1	1	1	1	1	1	1	1	1	1	1	1	1	1	1	1	1	1	1	1	1	1	1	1	1	1	1
Candidatus Roizmanbacteria bacterium RIFCSPHIGHO2_02_FULL_40_53	Roizmanbacteria	95.3	1	1	1	1	0	1	1	1	1	1	1	0	1	1	1	1	1	1	1	1	1	1	1	1	1	1	1	1	1	1	1	1	1	1	1	0	1	1	1	1	1	1	1
Candidatus Pacebacteria bacterium RIFCSPHIGHO2_02_FULL_46_9	Pacebacteria	83.7	1	1	3	0	0	1	1	1	1	1	1	1	1	1	1	1	1	1	1	1	1	1	1	1	1	1	1	1	1	1	1	1	1	1	1	1	1	1	1	1	1	1	1
Candidatus Levybacteria bacterium RIFCSPHIGHO2_02_FULL_42_12	Levybacteria	99.9	1	1	1	0	0	1	1	1	0	1	1	1	1	1	1	1	1	1	0	1	1	1	0	1	1	1	1	1	1	1	1	1	1	1	0	1	1	1	1	1	1	1	0
Candidatus Levybacteria bacterium RIFCSPHIGHO2_02_FULL_40_29	Levybacteria	97.7	1	1	1	1	1	1	1	1	1	1	1	1	1	1	1	1	1	1	1	1	1	1	1	1	1	1	1	1	1	1	1	1	1	1	1	1	1	1	1	1	1	1	1
Candidatus Levybacteria bacterium RIFCSPHIGHO2_02_FULL_40_18	Levybacteria	99.9	1	1	1	1	1	1	1	1	1	1	1	1	1	1	1	1	1	1	1	1	1	1	1	1	1	1	1	1	1	1	1	1	1	1	1	0	1	1	1	1	1	1	1
Candidatus Levybacteria bacterium RIFCSPHIGHO2_02_FULL_39_36	Levybacteria	88.4	1	1	1	1	1	2	1	1	1	1	1	1	1	1	1	1	1	1	1	1	1	1	1	1	1	1	1	1	1	1	1	1	1	1	1	1	1	1	1	1	1	1	2
Candidatus Levybacteria bacterium RIFCSPHIGHO2_02_FULL_37_18	Levybacteria	95.3	1	1	0	1	0	0	1	1	0	1	1	1	1	1	1	1	1	0	1	1	1	1	1	1	1	1	1	1	1	1	1	1	1	1	1	1	1	1	1	1	1	1	1
Candidatus Levybacteria bacterium RIFCSPHIGHO2_02_FULL_37_13	Levybacteria	81.4	1	1	1	0	1	1	1	1	1	1	1	1	1	1	1	1	1	1	1	1	0	1	1	1	1	1	1	1	1	1	1	1	1	1	1	1	1	1	1	1	1	1	1
Candidatus Levybacteria bacterium RIFCSPHIGHO2_02_FULL_37_11	Levybacteria	86	1	1	0	1	1	0	0	1	1	1	1	1	1	1	1	0	1	0	0	1	1	1	0	1	1	1	1	1	1	1	1	1	1	1	1	1	1	1	1	1	1	1	0
Candidatus Levybacteria bacterium RIFCSPHIGHO2_02_FULL_37_10	Levybacteria	99.9	1	1	1	1	1	0	1	0	1	1	1	1	1	1	1	0	1	0	1	1	1	1	1	1	1	1	1	1	1	1	1	1	1	1	0	0	1	1	1	1	1	1	2
Candidatus Gottesmanbacteria bacterium RIFCSPHIGHO2_02_FULL_40_24	Gottesmanbacteria	97.7	1	1	1	1	1	1	1	1	1	1	1	1	1	1	1	1	1	1	1	1	1	1	1	1	1	1	1	1	1	1	1	1	1	1	1	1	1	1	1	1	1	1	1
Candidatus Gottesmanbacteria bacterium RIFCSPHIGHO2_02_FULL_40_13	Gottesmanbacteria	95.3	1	1	1	1	1	1	1	1	1	1	1	1	1	1	1	1	1	1	1	1	1	1	1	0	1	1	1	1	1	1	1	1	1	1	1	1	1	1	1	1	1	1	1
Candidatus Gottesmanbacteria bacterium RIFCSPHIGHO2_02_FULL_39_14	Gottesmanbacteria	99.9	2	1	1	1	0	1	1	1	1	1	1	0	1	1	1	1	1	1	1	1	1	1	1	1	1	1	1	1	1	1	1	1	1	1	1	1	1	1	1	1	1	1	1
Candidatus Gottesmanbacteria bacterium RIFCSPHIGHO2_02_FULL_39_11	Gottesmanbacteria	97.7	1	1	1	1	1	1	1	1	1	1	1	1	1	1	1	1	1	1	1	1	1	1	1	1	1	1	1	1	1	1	1	1	1	1	1	1	1	1	1	1	1	1	1
Candidatus Daviesbacteria bacterium RIFCSPHIGHO2_02_FULL_43_12	Daviesbacteria	93	1	1	1	1	1	1	1	1	1	1	1	1	1	1	1	1	1	1	0	1	1	1	1	1	1	1	1	1	1	1	1	1	1	1	1	1	1	1	1	1	1	1	1
Candidatus Daviesbacteria bacterium RIFCSPHIGHO2_02_FULL_41_14	Daviesbacteria	83.7	2	1	1	1	1	0	1	1	1	1	1	1	1	1	1	1	1	0	0	1	1	1	1	1	1	1	1	1	1	1	1	1	1	1	1	1	1	1	1	1	1	1	1
Candidatus Daviesbacteria bacterium RIFCSPHIGHO2_02_FULL_41_10	Daviesbacteria	97.7	0	1	2	1	0	1	1	1	0	1	1	1	1	1	1	1	1	1	0	1	1	1	1	1	1	1	1	1	0	1	1	1	1	1	1	0	1	1	1	0	1	1	1
Candidatus Daviesbacteria bacterium RIFCSPHIGHO2_02_FULL_40_16	Daviesbacteria	81.4	1	1	1	1	1	1	1	1	1	1	1	1	1	1	1	1	1	1	0	1	1	1	1	1	1	1	1	1	1	1	1	1	1	1	1	1	1	1	1	1	1	1	1
Candidatus Daviesbacteria bacterium RIFCSPHIGHO2_02_FULL_39_8	Daviesbacteria	95.3	1	1	0	1	1	1	1	0	1	1	1	1	1	1	1	1	1	0	0	1	1	1	1	1	1	1	0	1	1	1	1	0	1	1	0	1	1	1	1	1	1	1	0
Candidatus Daviesbacteria bacterium RIFCSPHIGHO2_02_FULL_39_41	Daviesbacteria	97.7	1	1	1	1	1	0	1	1	1	1	1	1	1	1	1	1	1	1	0	1	1	1	1	1	1	1	1	1	1	1	1	1	1	1	1	1	1	1	1	1	1	1	1
Candidatus Daviesbacteria bacterium RIFCSPHIGHO2_02_FULL_39_12	Daviesbacteria	81.4	1	1	1	1	1	1	2	1	1	1	1	1	1	1	1	1	1	1	0	1	1	1	1	1	1	1	1	1	1	1	1	1	1	1	1	1	1	1	1	1	1	1	1
Candidatus Daviesbacteria bacterium RIFCSPHIGHO2_02_FULL_37_9	Daviesbacteria	95.3	1	1	0	1	1	0	1	1	1	1	1	1	1	1	1	0	1	0	0	0	1	1	0	1	1	1	1	1	1	1	1	0	1	1	1	1	1	1	1	1	1	1	2
Candidatus Daviesbacteria bacterium RIFCSPHIGHO2_02_FULL_36_13	Daviesbacteria	99.9	1	1	1	1	1	1	1	1	1	1	1	1	1	1	1	1	1	1	0	1	1	1	1	1	1	1	0	1	1	1	1	1	1	1	1	1	1	1	1	1	1	1	1
Candidatus Curtissbacteria bacterium RIFCSPHIGHO2_02_FULL_42_58	Curtissbacteria	86	1	1	1	1	1	1	1	1	1	1	1	1	1	1	1	1	1	1	1	1	1	1	1	1	1	1	1	1	1	1	1	1	1	1	1	1	1	1	1	1	1	1	1
Candidatus Curtissbacteria bacterium RIFCSPHIGHO2_02_FULL_42_15	Curtissbacteria	86	1	1	0	1	1	0	1	1	1	1	1	1	1	0	1	1	1	0	1	1	1	1	1	1	1	1	0	1	1	1	1	1	1	1	1	1	1	1	1	1	1	0	1
Candidatus Curtissbacteria bacterium RIFCSPHIGHO2_02_FULL_40_17	Curtissbacteria	99.9	1	1	1	1	0	0	1	1	0	1	1	1	1	1	1	1	1	0	1	1	1	1	1	1	1	1	1	1	1	1	1	0	1	1	1	1	1	1	1	1	1	1	0
Candidatus Curtissbacteria bacterium RIFCSPHIGHO2_02_FULL_40_16b	Curtissbacteria	83.7	1	1	1	1	1	1	1	1	1	1	1	1	1	1	1	1	1	1	1	1	1	1	1	1	1	1	1	1	1	1	1	1	1	1	1	1	1	1	1	1	1	1	1
Candidatus Collierbacteria bacterium RIFCSPHIGHO2_02_FULL_49_10	Collierbacteria	95.3	1	1	2	0	1	1	0	0	1	1	1	1	1	1	1	1	1	1	1	1	1	1	1	1	1	1	1	0	1	1	1	1	0	1	0	0	1	1	1	1	1	1	1
Candidatus Blackburnbacteria bacterium RIFCSPHIGHO2_02_FULL_44_20	Blackburnbacteria	97.7	1	0	1	1	1	1	1	1	0	1	1	1	1	1	1	1	1	1	1	1	1	1	1	1	1	1	1	1	1	1	1	1	1	1	1	1	1	1	1	1	1	1	1
Candidatus Blackburnbacteria bacterium RIFCSPHIGHO2_02_FULL_39_13	Blackburnbacteria	97.7	1	1	1	1	1	1	1	0	1	1	1	1	1	1	1	1	1	1	1	1	1	1	1	1	1	1	1	1	1	1	1	1	1	1	1	1	1	1	1	1	1	1	1
Candidatus Beckwithbacteria bacterium RIFCSPHIGHO2_02_FULL_49_13	Beckwithbacteria	90.7	1	1	2	1	1	1	1	1	1	1	1	1	1	1	0	1	1	1	1	1	1	1	1	1	1	1	1	1	1	1	1	1	1	1	1	1	1	1	1	1	1	1	1
Candidatus Amesbacteria bacterium RIFCSPHIGHO2_02_FULL_48_21	Amesbacteria	88.4	1	1	0	1	0	1	1	1	0	1	1	1	1	1	1	1	1	1	1	1	0	1	1	1	1	1	1	1	1	1	1	1	1	1	1	1	1	1	1	1	1	1	1
Candidatus Amesbacteria bacterium RIFCSPHIGHO2_02_FULL_47_9	Amesbacteria	97.7	1	1	0	0	1	1	1	1	0	1	1	1	1	1	1	0	1	1	1	1	1	1	1	1	1	1	1	1	1	1	1	1	1	1	0	1	1	1	1	1	1	1	1
Omnitrophica WOR_2 bacterium RIFCSPHIGHO2_02_FULL_68_15	Omnitrophica	83.7	1	1	2	1	1	1	1	1	1	1	1	1	1	1	1	1	1	1	1	1	1	1	1	1	1	1	1	1	1	1	1	1	1	1	0	1	1	1	1	1	1	1	1
Omnitrophica WOR_2 bacterium RIFCSPHIGHO2_02_FULL_67_20	Omnitrophica	95.3	1	1	0	1	1	1	1	1	1	0	1	1	1	0	1	1	1	0	1	1	1	1	1	1	1	1	1	1	1	1	1	1	1	1	0	0	1	1	1	1	1	0	1
Omnitrophica WOR_2 bacterium RIFCSPHIGHO2_02_FULL_63_39	Omnitrophica	86	1	1	1	1	1	1	1	1	1	1	1	1	1	1	1	0	1	1	1	1	1	1	1	1	1	1	1	1	1	1	1	0	1	1	1	1	1	1	1	1	1	1	1
Omnitrophica WOR_2 bacterium RIFCSPHIGHO2_02_FULL_52_10	Omnitrophica	97.7	1	1	0	1	1	2	1	1	1	0	1	1	1	1	1	1	1	1	1	1	1	1	0	1	1	1	1	1	1	1	0	1	1	1	1	0	1	1	1	1	1	0	1
Omnitrophica WOR_2 bacterium RIFCSPHIGHO2_02_FULL_50_17	Omnitrophica	93	2	1	1	1	1	1	1	1	1	1	1	1	1	1	1	1	1	1	1	1	1	1	0	1	1	1	1	1	1	1	1	1	1	1	1	1	1	1	1	1	1	1	1
Omnitrophica WOR_2 bacterium RIFCSPHIGHO2_02_FULL_48_11	Omnitrophica	93	1	1	0	0	1	1	1	1	1	1	1	1	1	1	1	1	1	1	1	1	1	1	0	1	1	1	1	1	1	1	1	1	1	1	1	1	1	1	1	1	1	1	1
Omnitrophica WOR_2 bacterium RIFCSPHIGHO2_02_FULL_46_37	Omnitrophica	95.3	1	1	1	1	0	1	1	0	1	1	1	1	1	1	1	1	1	1	1	1	1	1	0	1	1	1	1	1	1	1	1	1	1	1	1	1	1	1	1	1	1	1	1
Omnitrophica WOR_2 bacterium RIFCSPHIGHO2_02_FULL_45_21	Omnitrophica	86	1	1	2	1	1	2	1	1	1	1	1	1	1	0	1	1	1	1	1	1	1	1	0	1	1	1	1	1	1	1	1	1	1	1	1	1	1	1	1	1	1	1	1
Omnitrophica bacterium RIFCSPHIGHO2_02_FULL_63_14	Omnitrophica	99.9	1	0	1	0	2	0	1	1	1	1	1	1	1	1	1	0	1	1	1	1	1	1	1	1	1	1	1	1	1	1	1	0	1	1	0	1	1	1	1	1	1	1	1
Omnitrophica bacterium RIFCSPHIGHO2_02_FULL_51_18	Omnitrophica	83.7	1	1	1	1	1	1	1	1	1	1	1	1	1	1	1	1	1	1	1	1	1	1	1	1	1	1	1	1	1	1	1	1	1	1	1	1	1	1	1	1	1	1	1
Omnitrophica bacterium RIFCSPHIGHO2_02_FULL_49_9	Omnitrophica	90.7	1	1	1	1	0	1	1	1	1	1	1	1	1	1	1	1	1	1	1	1	0	1	1	0	0	1	0	1	0	1	1	1	1	1	1	1	1	1	1	0	1	1	1
Omnitrophica bacterium RIFCSPHIGHO2_02_FULL_46_20	Omnitrophica	95.3	2	1	1	1	1	1	1	1	1	1	1	1	1	0	1	1	1	1	1	1	1	1	1	1	1	1	1	0	1	0	1	1	1	1	1	1	1	0	1	1	1	1	1
Omnitrophica bacterium RIFCSPHIGHO2_02_FULL_46_11	Omnitrophica	95.3	1	1	1	1	1	2	1	1	1	1	1	1	1	1	1	1	1	1	1	1	1	1	1	1	1	1	1	1	1	1	1	1	1	1	0	0	1	1	1	1	1	1	2
Omnitrophica bacterium RIFCSPHIGHO2_02_FULL_45_28	Omnitrophica	99.9	1	1	1	1	1	1	2	1	1	1	1	1	1	1	1	1	1	1	1	1	1	1	1	1	1	1	1	1	1	1	1	1	1	1	0	0	1	1	1	1	1	1	1
Candidatus Zambryskibacteria bacterium RIFCSPHIGHO2_02_FULL_43_37	Zambryskibacteria	99.9	1	1	1	2	1	1	1	1	1	1	1	1	1	1	1	1	1	1	1	1	1	1	1	1	1	1	1	1	1	1	1	1	1	1	1	1	1	1	1	1	1	1	1
Candidatus Zambryskibacteria bacterium RIFCSPHIGHO2_02_FULL_43_14	Zambryskibacteria	90.7	1	1	1	1	1	2	1	1	1	1	1	1	1	1	1	1	1	1	1	1	1	1	1	1	1	1	1	1	1	1	1	1	1	1	1	1	1	1	1	1	1	1	2
Candidatus Zambryskibacteria bacterium RIFCSPHIGHO2_02_FULL_39_82	Zambryskibacteria	99.9	1	0	1	1	1	2	1	0	1	1	1	1	1	1	1	0	1	1	1	1	1	1	1	0	1	1	1	1	1	1	1	1	1	1	1	1	1	1	1	1	1	1	1
Candidatus Zambryskibacteria bacterium RIFCSPHIGHO2_02_FULL_39_19	Zambryskibacteria	97.7	1	1	1	2	1	1	1	1	1	1	1	1	1	1	1	1	1	1	1	1	1	1	1	1	1	1	1	1	1	1	1	1	1	1	1	1	1	1	1	1	1	1	1
Candidatus Zambryskibacteria bacterium RIFCSPHIGHO2_02_FULL_39_16	Zambryskibacteria	93	1	1	1	1	1	1	1	1	1	1	1	1	1	1	1	1	1	1	1	1	1	1	1	1	1	1	1	1	1	1	1	1	1	1	1	1	1	1	1	1	1	1	0
Candidatus Zambryskibacteria bacterium RIFCSPHIGHO2_02_FULL_38_22	Zambryskibacteria	97.7	1	1	1	2	1	1	1	1	1	1	1	1	1	1	1	1	1	1	1	1	1	1	0	1	1	1	0	1	1	1	1	1	1	1	1	0	1	1	1	1	1	1	1
Candidatus Yonathbacteria bacterium RIFCSPHIGHO2_02_FULL_44_14	Yonathbacteria	90.7	1	1	1	0	1	1	1	1	1	1	1	1	1	1	1	1	1	1	1	1	1	1	1	1	1	1	1	1	1	1	1	1	1	1	1	1	1	1	1	1	1	1	1
Candidatus Yanofskybacteria bacterium RIFCSPHIGHO2_02_FULL_50_12	Yanofskybacteria	95.3	1	0	1	1	0	1	1	1	1	1	1	1	1	1	1	0	1	1	1	1	1	1	1	1	1	1	1	1	1	1	1	0	1	1	1	1	1	1	1	1	1	1	2
Candidatus Yanofskybacteria bacterium RIFCSPHIGHO2_02_FULL_46_19	Yanofskybacteria	93	0	1	1	1	1	1	1	2	1	1	1	1	1	1	1	1	1	1	1	1	1	1	0	1	1	1	1	1	1	1	1	2	1	1	1	1	1	1	1	1	1	1	1
Candidatus Yanofskybacteria bacterium RIFCSPHIGHO2_02_FULL_44_36b	Yanofskybacteria	95.3	1	1	1	1	0	0	1	0	1	1	1	1	1	1	1	1	1	1	1	1	1	1	1	1	1	1	1	1	1	1	1	1	1	1	1	1	1	1	1	1	1	1	1
Candidatus Yanofskybacteria bacterium RIFCSPHIGHO2_02_FULL_44_12b	Yanofskybacteria	90.7	0	1	1	1	1	1	1	1	1	1	1	1	1	1	1	1	1	0	1	1	1	1	1	1	1	1	1	1	1	1	1	1	1	1	1	1	1	1	1	1	1	1	1
Candidatus Yanofskybacteria bacterium RIFCSPHIGHO2_02_FULL_43_22	Yanofskybacteria	97.7	0	1	1	1	1	1	1	2	1	1	1	1	1	1	1	1	1	1	1	1	1	1	2	1	1	1	1	1	0	1	1	0	1	1	1	1	1	1	1	0	1	1	1
Candidatus Yanofskybacteria bacterium RIFCSPHIGHO2_02_FULL_43_17	Yanofskybacteria	90.7	1	1	1	1	1	1	1	1	1	1	1	1	1	1	1	1	1	1	1	1	0	1	1	1	1	1	1	1	1	1	1	2	1	1	1	1	1	1	1	1	1	1	1
Candidatus Yanofskybacteria bacterium RIFCSPHIGHO2_02_FULL_43_15c	Yanofskybacteria	99.9	1	1	0	1	1	1	1	2	1	1	1	1	1	1	1	1	1	1	1	1	1	1	1	1	1	1	2	1	1	1	1	0	1	1	0	1	1	1	1	1	1	1	0
Candidatus Yanofskybacteria bacterium RIFCSPHIGHO2_02_FULL_43_12	Yanofskybacteria	99.9	1	1	1	1	1	1	1	1	1	1	1	1	1	1	1	1	1	1	1	1	1	1	1	1	1	1	1	1	1	1	1	1	1	1	1	1	1	1	1	1	1	1	1
Candidatus Yanofskybacteria bacterium RIFCSPHIGHO2_02_FULL_41_29	Yanofskybacteria	88.4	1	1	1	1	1	1	1	1	1	1	1	1	1	1	1	1	1	1	1	1	1	1	1	1	1	1	1	1	1	1	1	1	1	1	1	1	1	1	1	1	1	1	1
Candidatus Yanofskybacteria bacterium RIFCSPHIGHO2_02_FULL_41_12	Yanofskybacteria	97.7	1	1	1	1	1	1	1	0	1	1	1	1	1	1	1	0	1	1	1	1	1	1	1	1	1	1	1	1	0	1	1	1	1	1	0	2	1	1	1	0	1	1	1
Candidatus Yanofskybacteria bacterium RIFCSPHIGHO2_02_FULL_41_11	Yanofskybacteria	67.4	1	2	1	1	1	1	1	0	1	1	1	1	1	1	1	1	1	1	1	1	1	1	1	1	1	1	1	1	1	1	1	1	1	1	1	1	1	1	1	1	1	1	1
Candidatus Yanofskybacteria bacterium RIFCSPHIGHO2_02_FULL_39_10	Yanofskybacteria	95.3	1	2	1	1	1	0	1	0	0	0	1	1	1	0	1	1	0	1	1	0	1	1	1	1	1	1	1	0	0	0	1	1	1	1	1	1	1	0	1	0	1	0	0
Candidatus Yanofskybacteria bacterium RIFCSPHIGHO2_02_FULL_38_22b	Yanofskybacteria	90.7	1	1	1	1	1	1	1	0	1	1	1	1	1	1	1	1	1	1	1	1	1	1	1	1	1	1	1	1	1	1	0	1	1	1	1	1	1	1	1	1	1	1	1
Candidatus Wildermuthbacteria bacterium RIFCSPHIGHO2_02_FULL_49_9	Wildermuthbacteria	99.9	1	1	1	1	1	0	1	1	0	1	1	0	1	1	1	1	1	1	1	1	1	1	1	1	0	1	1	1	1	1	1	1	1	1	1	1	1	1	1	1	1	1	1
Candidatus Wildermuthbacteria bacterium RIFCSPHIGHO2_02_FULL_49_17	Wildermuthbacteria	95.3	1	1	1	1	1	1	1	1	1	1	1	1	1	1	1	1	1	1	1	1	1	1	1	1	1	1	1	1	1	1	1	1	1	1	1	1	1	1	1	1	1	1	1
Candidatus Wildermuthbacteria bacterium RIFCSPHIGHO2_02_FULL_49_12b	Wildermuthbacteria	88.4	1	1	1	1	1	1	1	1	1	1	1	1	1	1	1	1	1	1	1	1	1	1	0	1	1	1	1	1	1	1	1	1	1	1	0	1	1	1	1	1	1	2	2
Candidatus Wildermuthbacteria bacterium RIFCSPHIGHO2_02_FULL_48_16	Wildermuthbacteria	97.7	1	1	1	0	0	1	1	1	1	1	1	1	1	1	1	1	1	1	0	1	1	1	1	2	1	1	1	1	1	1	1	0	1	1	1	1	1	1	1	1	1	1	0
Candidatus Wildermuthbacteria bacterium RIFCSPHIGHO2_02_FULL_47_17	Wildermuthbacteria	88.4	1	1	1	1	1	1	0	1	1	1	1	1	1	1	1	1	1	1	1	1	1	1	1	1	1	1	1	1	1	1	1	1	1	1	1	2	1	1	1	1	1	1	1
Candidatus Wildermuthbacteria bacterium RIFCSPHIGHO2_02_FULL_47_12	Wildermuthbacteria	97.7	1	1	2	1	1	1	1	1	0	1	1	1	1	1	1	1	1	0	1	1	1	1	1	1	1	2	0	1	0	1	1	1	1	1	1	1	1	1	1	0	1	1	1
Candidatus Wildermuthbacteria bacterium RIFCSPHIGHO2_02_FULL_45_25	Wildermuthbacteria	93	1	1	1	1	0	1	1	1	1	1	1	1	1	1	1	1	1	1	1	1	1	1	1	1	1	1	1	1	1	1	1	1	1	1	1	1	1	1	1	1	1	1	1
Candidatus Uhrbacteria bacterium RIFCSPHIGHO2_02_FULL_60_44	Uhrbacteria	83.7	1	0	1	1	1	1	1	1	1	1	1	1	1	1	1	1	1	1	1	1	1	1	0	1	1	1	1	1	1	1	1	1	1	1	1	0	1	1	1	1	1	1	2
Candidatus Uhrbacteria bacterium RIFCSPHIGHO2_02_FULL_60_10	Uhrbacteria	88.4	1	1	1	0	1	1	1	1	1	1	1	1	1	1	1	0	1	1	0	1	1	1	1	1	1	0	1	1	0	1	1	0	1	1	1	1	1	1	1	0	1	1	1
Candidatus Uhrbacteria bacterium RIFCSPHIGHO2_02_FULL_57_19	Uhrbacteria	86	1	1	1	1	1	0	1	1	0	1	1	1	1	1	1	1	1	0	1	1	1	1	1	1	1	1	1	1	0	1	1	1	1	1	1	1	1	1	1	0	1	1	1
Candidatus Uhrbacteria bacterium RIFCSPHIGHO2_02_FULL_54_11	Uhrbacteria	93	0	1	1	1	1	1	1	1	1	1	1	1	1	0	1	0	1	1	1	1	1	1	1	1	1	1	1	1	1	1	1	0	1	1	1	0	1	1	1	1	1	1	0
Candidatus Uhrbacteria bacterium RIFCSPHIGHO2_02_FULL_53_13	Uhrbacteria	97.7	1	1	1	1	1	1	1	1	1	1	1	1	1	1	1	1	1	0	1	1	1	0	1	1	1	1	1	1	1	1	1	1	1	1	1	0	2	1	1	1	1	1	1
Candidatus Uhrbacteria bacterium RIFCSPHIGHO2_02_FULL_47_44	Uhrbacteria	97.7	1	1	1	1	1	0	1	1	1	1	1	1	1	1	1	1	1	1	1	1	1	1	1	1	1	1	1	1	1	1	1	1	1	1	1	1	1	1	1	1	1	1	1
Candidatus Uhrbacteria bacterium RIFCSPHIGHO2_02_FULL_47_29	Uhrbacteria	99.9	1	1	1	1	1	1	1	1	1	1	1	1	1	1	1	1	1	1	1	1	1	1	1	1	1	1	1	1	1	1	1	1	1	1	1	0	1	1	1	1	1	1	1
Candidatus Uhrbacteria bacterium RIFCSPHIGHO2_02_FULL_46_47	Uhrbacteria	86	1	1	1	1	1	1	1	1	1	1	1	1	1	1	1	1	1	1	1	1	1	1	1	1	1	1	1	1	1	1	1	1	1	1	1	1	1	1	1	1	1	1	1
Candidatus Terrybacteria bacterium RIFCSPHIGHO2_02_FULL_43_14	Terrybacteria	97.7	1	1	0	0	0	1	1	1	1	1	1	1	1	1	1	1	1	0	1	1	1	1	1	1	1	1	1	1	1	1	0	1	1	1	1	0	1	1	1	1	1	1	1
Candidatus Taylorbacteria bacterium RIFCSPHIGHO2_02_FULL_47_18	Taylorbacteria	97.7	1	1	1	2	1	1	1	1	1	1	1	1	1	1	1	1	1	1	1	1	1	1	1	1	1	1	1	1	1	1	1	1	1	1	1	1	0	1	1	1	1	1	1
Candidatus Taylorbacteria bacterium RIFCSPHIGHO2_02_FULL_46_13	Taylorbacteria	90.7	1	1	1	1	1	1	1	1	1	1	1	1	1	1	1	1	1	1	1	1	1	1	1	1	1	1	0	1	1	1	1	1	1	1	1	1	1	1	1	1	1	1	1
Candidatus Taylorbacteria bacterium RIFCSPHIGHO2_02_FULL_45_35	Taylorbacteria	93	1	0	1	1	1	1	1	1	1	1	1	1	1	1	1	0	1	1	1	1	1	1	0	1	1	1	1	1	1	1	0	1	1	1	1	1	1	1	1	1	1	1	1
Candidatus Taylorbacteria bacterium RIFCSPHIGHO2_02_FULL_45_28	Taylorbacteria	86	1	1	1	1	1	1	1	0	0	1	1	1	1	1	1	0	1	1	1	1	1	1	1	1	1	1	1	1	1	1	1	1	1	1	1	1	1	1	1	1	1	1	1
Candidatus Taylorbacteria bacterium RIFCSPHIGHO2_02_FULL_44_36	Taylorbacteria	88.4	1	1	1	1	0	1	3	1	1	0	1	1	1	1	1	0	1	1	1	1	1	1	0	1	1	1	1	1	1	1	1	0	1	1	1	1	1	1	1	1	1	1	0
Candidatus Taylorbacteria bacterium RIFCSPHIGHO2_02_FULL_44_12	Taylorbacteria	97.7	1	0	1	2	1	1	1	0	0	1	1	1	1	1	1	0	1	1	1	1	1	1	1	1	1	1	1	1	1	1	1	1	1	1	1	0	1	1	1	1	1	1	1
Candidatus Taylorbacteria bacterium RIFCSPHIGHO2_02_FULL_43_55	Taylorbacteria	95.3	1	1	1	1	1	1	1	0	1	1	1	1	1	1	1	1	1	1	1	1	1	1	1	1	1	1	1	1	1	1	1	1	1	1	1	1	1	2	1	1	1	1	1
Candidatus Taylorbacteria bacterium RIFCSPHIGHO2_02_FULL_43_32b	Taylorbacteria	97.7	1	1	1	1	1	1	1	1	1	1	1	1	1	1	1	0	1	1	1	1	1	1	0	1	1	1	1	1	1	1	1	1	1	1	1	1	1	1	1	1	1	1	1
Candidatus Sungbacteria bacterium RIFCSPHIGHO2_02_FULL_53_17	Sungbacteria	93	1	1	1	1	2	1	1	1	1	1	1	1	1	1	1	1	1	1	1	1	1	1	1	1	1	1	1	1	1	1	1	1	1	1	1	1	1	1	1	1	1	1	0
Candidatus Sungbacteria bacterium RIFCSPHIGHO2_02_FULL_52_23	Sungbacteria	97.7	1	1	1	2	1	0	1	1	0	1	1	1	1	1	1	0	1	1	1	1	1	1	1	1	1	1	1	1	1	1	1	1	1	1	1	1	1	1	1	1	1	1	1
Candidatus Sungbacteria bacterium RIFCSPHIGHO2_02_FULL_51_29	Sungbacteria	90.7	1	1	1	1	1	1	1	1	1	1	1	1	1	1	1	0	1	1	1	1	1	1	1	1	1	1	1	1	1	1	1	1	1	1	1	1	1	1	1	1	1	1	1
Candidatus Sungbacteria bacterium RIFCSPHIGHO2_02_FULL_49_20	Sungbacteria	86	1	1	1	1	0	1	1	1	1	1	1	1	1	1	1	1	1	1	1	1	1	1	1	1	1	1	1	1	1	1	0	0	1	1	0	1	1	1	1	1	1	1	1
Candidatus Sungbacteria bacterium RIFCSPHIGHO2_02_FULL_49_12	Sungbacteria	93	1	0	1	1	1	1	1	0	1	1	1	1	1	1	1	1	1	1	0	0	1	1	1	1	1	1	1	1	1	1	1	1	1	1	0	0	1	1	1	1	1	1	1
Candidatus Sungbacteria bacterium RIFCSPHIGHO2_02_FULL_47_11	Sungbacteria	93	1	1	1	2	1	1	1	1	2	1	1	1	1	1	1	1	1	1	1	1	1	1	1	1	1	1	1	1	0	1	1	1	1	1	0	1	1	1	1	0	1	1	1
Candidatus Sungbacteria bacterium RIFCSPHIGHO2_02_FULL_46_12	Sungbacteria	99.9	1	0	1	1	1	1	1	1	1	1	1	1	1	1	1	1	1	1	1	1	1	1	0	1	1	1	1	1	1	1	1	0	1	1	1	1	1	1	1	1	1	1	1
Candidatus Sungbacteria bacterium RIFCSPHIGHO2_02_FULL_41_12b	Sungbacteria	93	3	1	1	1	1	1	1	1	1	1	1	1	1	1	1	1	2	1	1	1	1	1	1	1	1	1	2	1	1	1	1	1	1	1	1	1	1	1	1	1	1	1	1
Candidatus Staskawiczbacteria bacterium RIFCSPHIGHO2_02_FULL_43_16	Staskawiczbacteria	97.7	1	0	1	1	1	1	1	1	1	1	1	1	1	1	1	1	1	1	0	1	1	1	0	1	1	1	1	1	1	1	1	1	1	1	1	1	1	1	1	1	1	1	1
Candidatus Staskawiczbacteria bacterium RIFCSPHIGHO2_02_FULL_42_22	Staskawiczbacteria	88.4	1	1	1	1	1	1	1	1	1	1	1	1	1	1	1	1	1	1	1	1	1	1	1	1	1	1	1	1	1	1	1	0	1	1	1	1	1	1	1	1	1	1	2
Candidatus Staskawiczbacteria bacterium RIFCSPHIGHO2_02_FULL_34_9	Staskawiczbacteria	97.7	1	1	1	0	1	1	1	1	0	1	1	1	1	1	1	0	1	1	1	1	1	1	1	1	1	1	1	1	1	1	1	0	1	1	0	1	1	1	1	1	1	1	2
Candidatus Staskawiczbacteria bacterium RIFCSPHIGHO2_02_FULL_34_10	Staskawiczbacteria	95.3	1	1	1	1	1	1	1	1	1	1	1	1	1	1	1	1	1	1	0	1	1	1	1	1	1	1	1	1	1	1	1	1	1	1	1	1	1	1	1	1	1	1	1
Candidatus Staskawiczbacteria bacterium RIFCSPHIGHO2_02_FULL_33_16	Staskawiczbacteria	99.9	2	1	1	1	1	1	1	1	0	1	1	1	1	1	1	1	1	1	1	1	1	1	1	1	1	1	1	1	1	1	1	0	1	1	1	1	1	1	1	1	1	1	1
Candidatus Spechtbacteria bacterium RIFCSPHIGHO2_02_FULL_43_15b	Spechtbacteria	99.9	1	1	1	1	1	1	1	1	1	1	1	1	1	1	1	1	1	1	1	1	1	1	1	1	1	1	1	1	1	1	1	1	1	1	1	1	1	1	1	1	1	1	1
Candidatus Ryanbacteria bacterium RIFCSPHIGHO2_02_FULL_48_12	Ryanbacteria	88.4	1	1	1	2	1	1	1	1	1	1	1	1	1	1	1	1	1	1	1	1	1	1	1	1	1	1	1	1	1	1	1	1	1	1	1	1	1	1	1	1	1	1	2
Candidatus Ryanbacteria bacterium RIFCSPHIGHO2_02_FULL_47_25	Ryanbacteria	99.9	1	1	0	1	0	1	1	1	1	1	1	1	1	1	1	0	1	1	1	1	1	1	1	1	1	1	1	1	1	1	1	0	1	1	1	1	1	1	1	1	1	1	0
Candidatus Ryanbacteria bacterium RIFCSPHIGHO2_02_FULL_45_43	Ryanbacteria	97.7	1	1	1	1	1	1	1	1	1	1	1	1	1	1	1	1	1	1	1	1	1	1	1	1	1	1	1	1	1	1	1	1	1	1	1	1	1	1	1	1	1	1	1
Candidatus Ryanbacteria bacterium RIFCSPHIGHO2_02_FULL_45_17b	Ryanbacteria	95.3	1	1	1	1	1	1	1	1	1	1	1	1	1	1	1	1	1	1	1	1	1	1	1	1	1	1	1	1	1	1	1	1	1	1	0	1	1	1	1	1	1	1	1
Candidatus Ryanbacteria bacterium RIFCSPHIGHO2_02_FULL_45_13b	Ryanbacteria	93	1	1	1	1	1	0	1	1	1	1	1	1	1	1	1	1	1	1	1	1	1	1	1	1	1	1	1	1	1	1	1	0	1	1	2	1	1	1	1	1	1	1	1
Candidatus Portnoybacteria bacterium RIFCSPHIGHO2_12_FULL_38_9	Portnoybacteria	93	1	1	1	1	1	1	1	1	1	1	1	1	1	1	1	0	1	1	1	1	1	1	1	1	1	1	1	1	0	1	1	1	1	1	1	1	1	1	1	0	1	1	2
Candidatus Portnoybacteria bacterium RIFCSPHIGHO2_02_FULL_40_23	Portnoybacteria	93	1	1	1	1	1	1	1	1	1	1	1	1	1	1	1	1	1	1	1	1	1	1	1	2	1	1	2	1	1	1	1	0	1	1	0	1	1	1	1	1	1	1	0
Candidatus Nomurabacteria bacterium RIFCSPHIGHO2_02_FULL_42_24	Nomurabacteria	93	0	1	1	1	2	1	1	1	1	1	1	1	1	1	1	1	1	1	1	1	1	1	0	1	1	1	1	1	1	1	1	1	1	1	1	0	1	1	1	1	1	1	1
Candidatus Nomurabacteria bacterium RIFCSPHIGHO2_02_FULL_42_19	Nomurabacteria	93	1	1	1	0	1	1	1	1	1	1	1	1	1	1	1	1	1	1	1	1	1	1	1	1	1	1	1	1	1	1	1	1	1	1	0	0	1	1	1	1	1	1	1
Candidatus Nomurabacteria bacterium RIFCSPHIGHO2_02_FULL_41_52	Nomurabacteria	99.9	2	1	1	0	1	1	1	1	0	1	1	1	1	1	1	1	1	1	1	1	1	1	0	1	1	1	1	1	1	1	1	1	1	1	1	1	1	1	1	1	1	1	1
Candidatus Nomurabacteria bacterium RIFCSPHIGHO2_02_FULL_41_18	Nomurabacteria	97.7	1	1	1	1	1	1	1	1	1	1	1	1	1	1	1	1	1	1	1	1	1	1	1	1	1	1	1	1	1	1	1	1	1	1	1	1	1	1	1	1	1	1	1
Candidatus Nomurabacteria bacterium RIFCSPHIGHO2_02_FULL_41_150	Nomurabacteria	83.7	1	1	1	0	1	1	1	1	1	1	1	1	1	1	1	1	1	1	1	1	1	1	1	1	1	1	1	1	1	1	1	1	1	1	1	1	1	1	1	1	1	1	1
Candidatus Nomurabacteria bacterium RIFCSPHIGHO2_02_FULL_38_15	Nomurabacteria	88.4	1	1	1	0	1	1	1	0	1	0	1	1	1	0	1	1	1	1	1	1	1	1	1	1	1	1	1	1	1	1	0	1	1	1	1	0	1	1	1	1	1	0	1
Candidatus Nomurabacteria bacterium RIFCSPHIGHO2_02_FULL_37_45	Nomurabacteria	95.3	2	1	1	0	1	1	1	1	1	1	1	1	1	1	1	0	1	0	1	1	1	1	0	1	1	1	1	1	1	1	1	0	1	1	1	1	1	1	1	1	1	1	1
Candidatus Nomurabacteria bacterium RIFCSPHIGHO2_02_FULL_37_13	Nomurabacteria	97.7	1	1	1	0	1	1	1	1	1	1	1	1	1	1	1	1	1	0	1	1	1	1	1	1	1	1	1	1	1	1	1	1	1	1	1	1	1	1	1	1	1	1	1
Candidatus Nomurabacteria bacterium RIFCSPHIGHO2_02_FULL_36_29	Nomurabacteria	95.3	1	1	1	0	1	1	1	1	1	1	1	1	1	1	1	1	1	1	1	1	1	1	1	1	1	1	1	1	1	1	1	1	1	1	1	1	1	1	1	1	1	1	1
Candidatus Nomurabacteria bacterium RIFCSPHIGHO2_02_FULL_35_13	Nomurabacteria	95.3	2	1	1	0	1	1	1	1	1	1	1	1	1	1	1	1	1	0	1	1	1	1	1	1	1	1	1	1	1	1	1	1	1	1	1	1	1	1	1	1	1	1	1
Candidatus Nomurabacteria bacterium RIFCSPHIGHO2_02_FULL_33_12	Nomurabacteria	99.9	1	1	1	0	1	1	1	1	1	1	1	1	1	1	1	1	1	1	1	1	1	1	1	1	1	1	1	1	1	1	0	1	1	1	1	1	1	1	1	1	1	1	1
Candidatus Nealsonbacteria bacterium RIFCSPHIGHO2_02_FULL_43_13	Nealsonbacteria	90.7	1	1	1	1	1	1	1	1	1	1	1	1	1	1	1	1	1	1	1	1	1	1	1	1	1	1	1	1	1	1	1	1	1	1	1	1	1	1	1	1	1	1	1
Candidatus Nealsonbacteria bacterium RIFCSPHIGHO2_02_FULL_38_75	Nealsonbacteria	97.7	1	1	1	1	0	0	1	1	1	1	1	1	1	1	0	1	1	1	1	1	1	1	1	1	1	1	1	1	1	1	1	1	1	1	1	1	1	1	1	1	0	1	1
Candidatus Moranbacteria bacterium RIFCSPHIGHO2_02_FULL_40_12b	Moranbacteria	88.4	1	1	1	0	2	1	1	1	1	1	1	1	1	1	1	1	1	1	1	1	1	1	1	1	1	1	1	1	1	1	1	1	1	1	1	1	1	1	1	1	1	1	1
Candidatus Magasanikbacteria bacterium RIFCSPHIGHO2_02_FULL_51_14	Magasanikbacteria	90.7	1	0	1	1	0	0	1	1	1	1	1	1	1	1	2	0	1	0	1	1	1	1	1	1	1	1	1	1	1	1	1	1	1	1	1	1	1	1	1	1	1	1	1
Candidatus Magasanikbacteria bacterium RIFCSPHIGHO2_02_FULL_50_9b	Magasanikbacteria	99.9	1	1	0	1	0	0	1	1	1	1	1	1	1	1	1	1	2	1	1	1	1	1	1	1	1	1	1	1	1	1	1	0	1	1	1	1	1	1	1	1	1	1	1
Candidatus Magasanikbacteria bacterium RIFCSPHIGHO2_02_FULL_48_18	Magasanikbacteria	90.7	1	1	1	1	1	1	1	1	1	1	1	1	1	1	1	1	1	1	1	1	1	1	1	1	1	1	1	1	1	1	1	1	1	1	1	1	1	1	1	1	1	1	1
Candidatus Magasanikbacteria bacterium RIFCSPHIGHO2_02_FULL_47_14	Magasanikbacteria	86	2	1	1	1	2	1	0	1	1	1	1	0	1	1	1	1	1	1	1	1	1	1	1	1	1	1	1	1	1	1	1	1	1	1	0	1	1	1	0	1	1	1	1
Candidatus Magasanikbacteria bacterium RIFCSPHIGHO2_02_FULL_45_10	Magasanikbacteria	97.7	1	1	1	1	1	0	1	1	1	1	1	1	1	1	1	0	1	1	1	1	1	1	1	1	1	1	0	1	0	1	1	1	1	1	1	0	1	1	1	0	1	1	1
Candidatus Magasanikbacteria bacterium RIFCSPHIGHO2_02_FULL_44_13	Magasanikbacteria	74.4	1	2	1	1	2	1	2	1	1	1	1	1	1	1	1	1	1	1	1	1	1	1	1	1	1	1	1	1	1	1	1	1	1	1	1	0	1	1	1	1	1	1	1
Candidatus Magasanikbacteria bacterium RIFCSPHIGHO2_02_FULL_41_35	Magasanikbacteria	93	0	1	1	1	1	1	1	0	1	0	1	1	1	0	1	1	1	1	0	1	1	1	0	1	1	1	1	0	1	0	1	1	1	1	1	0	1	0	1	1	1	0	1
Candidatus Magasanikbacteria bacterium RIFCSPHIGHO2_02_FULL_41_13	Magasanikbacteria	99.9	1	1	1	1	0	1	2	1	1	1	1	1	1	1	1	1	1	1	1	1	1	1	1	1	1	1	1	1	1	1	1	1	1	1	0	0	1	1	1	1	1	1	1
Candidatus Magasanikbacteria bacterium RIFCSPHIGHO2_02_FULL_33_17	Magasanikbacteria	86	1	1	1	1	1	1	1	1	1	1	1	1	1	1	1	1	1	1	1	1	1	1	1	1	1	1	1	1	1	1	1	1	1	1	1	1	1	1	1	1	1	1	1
Candidatus Lloydbacteria bacterium RIFCSPHIGHO2_02_FULL_54_17	Lloydbacteria	93	1	1	1	0	1	1	1	1	1	1	1	1	1	1	1	1	0	1	1	1	0	1	1	0	0	1	0	1	1	1	1	1	1	1	1	1	1	1	1	1	1	1	1
Candidatus Lloydbacteria bacterium RIFCSPHIGHO2_02_FULL_51_22	Lloydbacteria	97.7	1	1	1	0	1	1	1	2	1	1	1	1	1	1	1	1	1	0	1	1	1	1	1	1	1	1	1	1	1	1	1	1	1	1	2	1	1	1	1	1	1	1	0
Candidatus Lloydbacteria bacterium RIFCSPHIGHO2_02_FULL_50_18	Lloydbacteria	90.7	1	1	1	0	1	1	1	1	1	1	1	1	1	1	1	1	1	1	1	1	1	1	1	1	1	1	1	1	1	1	1	1	1	1	1	1	1	1	1	1	1	1	1
Candidatus Lloydbacteria bacterium RIFCSPHIGHO2_02_FULL_50_13	Lloydbacteria	93	1	1	1	0	1	1	1	1	0	1	1	1	1	1	1	0	1	1	1	1	1	1	1	1	1	1	1	1	1	1	1	0	1	1	1	1	2	1	1	1	1	1	1
Candidatus Lloydbacteria bacterium RIFCSPHIGHO2_02_FULL_50_11	Lloydbacteria	83.7	1	1	1	0	1	1	1	1	1	1	1	1	1	1	1	1	1	0	1	1	1	1	0	1	1	1	1	1	1	1	1	1	1	1	1	1	1	1	1	1	1	1	1
Candidatus Kuenenbacteria bacterium RIFCSPHIGHO2_02_FULL_42_29	Kuenenbacteria	93	1	0	1	1	1	1	1	1	1	1	1	1	1	1	1	1	1	1	0	1	1	1	0	1	1	1	1	1	1	1	1	0	1	1	0	0	1	1	1	1	1	1	0
Candidatus Kuenenbacteria bacterium RIFCSPHIGHO2_02_FULL_39_13	Kuenenbacteria	99.9	1	1	1	0	0	1	1	1	1	1	0	1	1	1	1	1	1	1	1	1	1	1	1	1	1	1	1	1	1	1	1	1	1	1	1	1	1	1	1	1	2	1	1
Candidatus Kerfeldbacteria bacterium RIFCSPHIGHO2_02_FULL_42_14	Kerfeldbacteria	97.7	1	1	1	1	1	1	1	1	1	1	1	1	1	1	1	1	1	1	1	1	1	1	1	1	1	1	1	1	1	1	1	1	1	1	1	1	1	1	1	1	1	1	1
Candidatus Kaiserbacteria bacterium RIFCSPHIGHO2_02_FULL_59_21	Kaiserbacteria	93	1	1	1	1	1	0	1	1	1	1	1	1	1	1	1	1	1	1	1	1	1	1	1	1	1	1	2	1	1	1	1	1	1	1	1	1	1	1	1	1	1	1	1
Candidatus Kaiserbacteria bacterium RIFCSPHIGHO2_02_FULL_56_30	Kaiserbacteria	95.3	1	1	1	1	1	2	1	1	0	1	1	1	1	1	1	1	1	1	1	1	1	1	1	1	1	1	2	1	1	1	1	0	1	1	1	1	1	1	1	1	1	1	0
Candidatus Kaiserbacteria bacterium RIFCSPHIGHO2_02_FULL_55_25	Kaiserbacteria	93	1	1	1	2	1	1	1	1	2	1	1	1	1	1	1	1	1	1	1	1	0	1	1	1	1	1	0	1	1	1	1	1	1	1	1	1	1	1	1	1	1	1	1
Candidatus Kaiserbacteria bacterium RIFCSPHIGHO2_02_FULL_55_20	Kaiserbacteria	95.3	1	1	1	1	1	1	1	1	0	1	1	1	1	1	1	1	1	1	1	1	1	1	1	1	1	1	0	1	1	1	0	1	1	1	1	1	1	1	1	1	1	1	1
Candidatus Kaiserbacteria bacterium RIFCSPHIGHO2_02_FULL_55_17	Kaiserbacteria	97.7	1	1	1	1	1	1	1	1	1	1	1	1	1	1	1	1	1	1	1	1	0	1	1	1	1	1	1	1	1	1	1	1	1	1	1	0	1	1	1	1	1	1	1
Candidatus Kaiserbacteria bacterium RIFCSPHIGHO2_02_FULL_54_22	Kaiserbacteria	95.3	1	1	1	1	1	1	1	1	1	1	1	1	1	1	1	0	1	1	1	1	1	1	1	1	1	1	1	1	1	1	1	1	1	1	1	1	1	1	1	1	1	1	1
Candidatus Kaiserbacteria bacterium RIFCSPHIGHO2_02_FULL_54_11b	Kaiserbacteria	93	1	1	1	1	1	1	1	1	1	1	1	1	0	1	1	1	2	1	1	1	1	1	1	1	1	1	1	1	1	1	1	1	1	1	1	0	1	1	1	1	1	1	1
Candidatus Kaiserbacteria bacterium RIFCSPHIGHO2_02_FULL_50_9	Kaiserbacteria	90.7	0	1	0	2	2	1	1	1	1	1	1	1	1	1	1	0	1	1	1	1	1	1	1	1	1	1	1	1	1	1	1	1	1	1	1	1	1	1	1	1	1	1	1
Candidatus Kaiserbacteria bacterium RIFCSPHIGHO2_02_FULL_50_50	Kaiserbacteria	99.9	1	1	1	1	1	1	1	1	1	1	1	1	1	1	1	1	0	1	1	1	0	1	1	0	0	2	1	1	1	1	1	1	1	1	1	1	1	1	1	1	1	1	1
Candidatus Kaiserbacteria bacterium RIFCSPHIGHO2_02_FULL_49_34	Kaiserbacteria	95.3	1	1	1	1	1	1	1	1	1	1	1	1	1	1	1	1	1	1	1	1	1	1	1	1	1	1	1	1	1	1	1	1	1	1	1	1	1	1	1	1	1	1	1
Candidatus Kaiserbacteria bacterium RIFCSPHIGHO2_02_FULL_49_16	Kaiserbacteria	83.7	1	1	1	1	2	1	1	1	1	1	1	1	1	1	1	0	2	1	1	1	1	1	1	1	1	1	1	1	1	1	1	1	1	1	1	0	1	1	1	1	1	1	1
Candidatus Kaiserbacteria bacterium RIFCSPHIGHO2_02_FULL_49_11	Kaiserbacteria	99.9	0	1	1	1	0	1	1	1	1	1	1	1	1	1	1	1	1	1	0	1	1	1	1	1	1	1	1	1	0	1	1	1	1	1	1	1	0	1	1	0	1	1	0
Candidatus Jorgensenbacteria bacterium RIFCSPHIGHO2_02_FULL_45_20	Jorgensenbacteria	97.7	1	1	1	2	1	1	1	1	1	1	1	1	1	1	1	1	1	1	1	1	1	1	1	1	1	1	1	1	1	1	1	1	1	1	1	1	1	1	1	1	1	1	1
Candidatus Jacksonbacteria bacterium RIFCSPHIGHO2_02_FULL_44_25	Jacksonbacteria	88.4	1	1	1	1	1	1	1	1	1	1	1	1	1	1	1	1	1	1	1	1	1	1	1	1	1	1	1	1	1	1	1	1	1	1	1	1	1	0	1	1	1	1	2
Candidatus Jacksonbacteria bacterium RIFCSPHIGHO2_02_FULL_43_10	Jacksonbacteria	93	1	1	0	1	1	2	1	1	1	0	1	1	1	1	1	1	1	1	1	1	0	1	1	1	1	1	1	1	1	1	1	1	1	1	1	0	1	1	1	1	1	1	0
Candidatus Harrisonbacteria bacterium RIFCSPHIGHO2_02_FULL_42_16	Harrisonbacteria	95.3	1	1	1	1	1	1	1	1	1	1	1	1	1	1	1	1	1	1	1	1	1	1	1	1	1	1	1	1	1	1	1	0	1	1	0	1	1	1	1	1	1	0	1
Candidatus Harrisonbacteria bacterium RIFCSPHIGHO2_02_FULL_40_20	Harrisonbacteria	97.7	2	1	1	1	1	1	1	1	1	1	1	1	1	1	1	1	1	1	1	1	1	1	1	1	1	1	1	1	1	1	1	1	1	1	1	0	1	1	1	1	0	1	1
Candidatus Giovannonibacteria bacterium RIFCSPHIGHO2_02_FULL_48_15	Giovannonibacteria	95.3	1	1	1	1	1	1	1	1	1	1	1	1	1	1	0	1	1	1	1	1	1	1	1	1	1	1	1	1	1	1	1	1	1	1	1	1	1	1	1	1	1	1	1
Candidatus Giovannonibacteria bacterium RIFCSPHIGHO2_02_FULL_46_20	Giovannonibacteria	99.9	1	1	1	1	2	1	1	1	1	1	1	1	1	1	1	1	1	1	1	1	1	1	0	1	1	1	1	1	1	1	1	1	1	1	1	0	1	1	1	1	1	1	1
Candidatus Giovannonibacteria bacterium RIFCSPHIGHO2_02_FULL_45_40	Giovannonibacteria	97.7	1	1	1	1	1	1	1	1	1	1	1	1	1	1	1	1	1	1	1	1	1	1	1	1	1	1	1	1	1	1	1	1	1	1	1	1	1	1	1	1	1	1	1
Candidatus Giovannonibacteria bacterium RIFCSPHIGHO2_02_FULL_45_13	Giovannonibacteria	93	1	1	1	1	1	1	1	1	1	1	1	0	1	1	1	1	1	1	1	1	1	1	1	1	1	1	1	1	1	1	1	1	1	1	1	1	1	1	1	1	1	1	2
Candidatus Giovannonibacteria bacterium RIFCSPHIGHO2_02_FULL_44_51	Giovannonibacteria	99.9	1	0	1	1	1	1	1	1	1	1	1	1	1	1	1	1	1	1	0	1	1	1	1	1	1	1	1	1	1	1	1	0	1	1	1	1	1	1	1	1	1	1	1
Candidatus Giovannonibacteria bacterium RIFCSPHIGHO2_02_FULL_44_31	Giovannonibacteria	97.7	1	1	1	1	1	1	1	1	1	1	1	1	1	1	1	1	1	1	1	1	1	1	1	1	1	1	1	1	1	1	1	1	1	1	1	1	1	1	1	1	1	1	1
Candidatus Giovannonibacteria bacterium RIFCSPHIGHO2_02_FULL_44_11	Giovannonibacteria	93	1	1	1	1	1	1	1	1	1	1	1	1	1	1	1	1	1	0	1	1	1	1	1	1	1	1	1	1	1	1	1	1	1	1	1	1	1	1	1	1	1	1	1
Candidatus Giovannonibacteria bacterium RIFCSPHIGHO2_02_FULL_43_32	Giovannonibacteria	93	1	1	1	1	1	1	1	1	0	1	1	1	1	1	1	0	1	1	0	1	1	1	1	1	1	1	1	1	1	1	1	1	1	1	1	1	1	1	1	1	1	1	1
Candidatus Falkowbacteria bacterium RIFCSPHIGHO2_02_FULL_45_15	Falkowbacteria	88.4	1	1	0	1	1	1	1	1	1	1	1	1	1	1	1	1	1	1	1	1	1	1	0	1	1	1	1	1	1	1	1	1	1	1	1	0	1	1	1	1	1	1	1
Candidatus Falkowbacteria bacterium RIFCSPHIGHO2_02_FULL_42_9	Falkowbacteria	93	1	1	1	1	1	1	1	1	0	1	1	1	1	1	1	1	1	1	1	1	1	1	1	0	1	1	0	1	1	1	0	1	1	1	0	1	1	1	1	1	1	1	1
Candidatus Colwellbacteria bacterium RIFCSPHIGHO2_02_FULL_45_17	Colwellbacteria	95.3	1	1	1	1	1	1	1	1	1	1	1	1	1	1	1	1	1	1	1	1	1	1	1	1	1	1	1	1	0	1	1	0	1	1	1	1	1	1	1	0	1	1	1
Candidatus Colwellbacteria bacterium RIFCSPHIGHO2_02_FULL_43_15	Colwellbacteria	95.3	1	1	1	1	1	1	1	1	1	1	1	1	1	1	1	1	1	1	1	1	1	1	0	1	1	1	1	1	1	1	1	1	1	1	0	1	2	1	1	1	1	1	1
Candidatus Buchananbacteria bacterium RIFCSPHIGHO2_02_FULL_56_16	Buchananbacteria	86	1	1	1	1	1	1	1	1	1	1	1	1	0	1	1	1	1	1	1	1	1	1	1	1	1	1	1	1	1	1	1	0	1	1	1	1	1	1	1	1	1	1	1
Candidatus Buchananbacteria bacterium RIFCSPHIGHO2_02_FULL_45_11b	Buchananbacteria	99.9	1	1	1	1	1	0	1	0	1	0	1	1	1	1	1	1	1	1	1	1	1	1	1	1	1	1	1	1	1	1	0	0	1	1	1	1	1	1	1	1	1	1	0
Candidatus Buchananbacteria bacterium RIFCSPHIGHO2_02_FULL_40_13	Buchananbacteria	99.9	1	1	3	1	1	1	1	1	1	1	1	1	1	1	1	1	1	1	1	1	1	1	1	1	1	1	1	1	1	1	1	1	1	1	1	1	1	1	1	1	1	1	1
Candidatus Buchananbacteria bacterium RIFCSPHIGHO2_02_FULL_39_17	Buchananbacteria	88.4	1	1	1	1	1	1	1	1	1	1	1	1	1	1	1	1	1	1	1	1	1	1	1	1	1	1	1	1	1	1	1	1	1	1	1	1	1	1	1	1	1	1	1
Candidatus Buchananbacteria bacterium RIFCSPHIGHO2_02_FULL_38_8	Buchananbacteria	95.3	1	1	1	0	2	1	1	1	1	1	1	1	1	1	1	1	2	0	0	1	1	1	1	1	1	1	1	1	1	1	0	0	1	1	1	1	1	1	1	1	1	1	1
Candidatus Azambacteria bacterium RIFCSPHIGHO2_02_FULL_45_18	Azambacteria_ii	99.9	1	1	0	1	1	1	1	1	1	1	1	1	1	1	1	1	1	1	1	1	0	1	1	1	1	1	1	1	1	1	1	1	1	1	1	1	1	1	1	1	1	1	1
Candidatus Azambacteria bacterium RIFCSPHIGHO2_02_FULL_52_12	Azambacteria_i	95.3	1	1	1	1	1	1	1	1	1	1	1	1	1	1	1	1	1	1	1	1	1	1	1	1	1	1	1	1	1	1	1	1	1	1	1	1	1	1	1	1	1	1	1
Candidatus Andersenbacteria bacterium RIFCSPHIGHO2_02_FULL_46_16	Andersenbacteria	97.7	1	1	1	1	1	1	1	1	1	1	1	1	1	0	1	1	1	1	1	1	0	1	1	1	1	1	1	1	1	1	1	1	1	1	1	1	1	1	1	1	1	1	1
Candidatus Andersenbacteria bacterium RIFCSPHIGHO2_02_FULL_45_11	Andersenbacteria	95.3	2	1	1	1	1	1	1	1	1	1	1	1	1	1	1	1	1	1	1	1	1	1	1	1	1	1	1	1	1	1	1	1	1	1	1	1	1	1	1	1	1	1	0
Candidatus Adlerbacteria bacterium RIFCSPHIGHO2_02_FULL_54_18	Adlerbacteria	93	2	1	1	2	1	1	1	1	0	1	1	1	1	1	1	0	1	1	1	1	1	1	1	1	1	1	1	1	1	1	1	1	1	1	1	1	1	1	1	1	1	1	1
Candidatus Adlerbacteria bacterium RIFCSPHIGHO2_02_FULL_52_17	Adlerbacteria	93	1	1	0	1	1	1	1	1	1	1	1	1	1	1	1	1	1	1	1	1	1	1	1	0	1	1	1	1	1	1	1	1	1	1	1	0	1	1	1	1	1	1	1
Parcubacteria group bacterium RIFCSPHIGHO2_02_FULL_48_10b	-	99.9	1	1	1	1	1	1	1	1	1	1	1	1	1	1	1	1	1	1	1	1	1	1	1	2	1	1	1	1	1	1	0	1	1	1	0	0	1	1	1	1	1	1	2
Parcubacteria group bacterium RIFCSPHIGHO2_02_FULL_40_12	Moranbacteria	79.1	1	2	1	1	1	1	1	1	1	1	1	1	1	1	1	1	1	1	1	1	1	1	1	1	1	1	1	1	1	1	1	1	1	1	1	1	1	1	1	1	1	1	1
Nitrospirae bacterium RIFCSPHIGHO2_02_FULL_42_12	Nitrospirae	74.4	0	1	0	1	0	0	1	0	1	1	1	1	1	1	1	1	1	0	1	1	1	1	1	0	1	1	0	1	1	1	1	1	1	1	1	0	1	1	1	1	1	1	1
Nitrospirae bacterium RIFCSPHIGHO2_02_FULL_40_19	Nitrospirae	97.7	1	3	0	1	1	0	1	1	0	1	1	1	1	0	0	1	2	0	0	1	1	1	0	1	1	1	1	1	0	1	0	1	1	1	1	1	1	1	0	1	1	1	1
Nitrospinae bacterium RIFCSPHIGHO2_02_FULL_39_82	Nitrospinae	88.4	1	1	0	1	1	1	1	1	1	1	1	1	1	1	1	1	1	1	1	1	1	1	1	1	1	1	1	1	1	1	1	1	1	1	1	1	1	1	1	1	1	1	1
Candidatus Muproteobacteria bacterium RIFCSPHIGHO2_02_FULL_65_16	Muproteobacteria	76.7	1	1	1	1	1	2	1	1	1	0	1	1	1	1	1	1	1	1	0	1	1	1	0	1	1	1	1	1	1	1	1	1	1	1	1	0	1	1	1	1	1	0	1
Candidatus Muproteobacteria bacterium RIFCSPHIGHO2_02_FULL_60_13	Muproteobacteria	83.7	0	1	1	1	1	1	1	0	1	1	1	1	1	0	1	0	1	0	0	1	1	1	0	0	1	1	0	1	1	1	1	1	1	1	1	1	1	0	1	1	1	1	1
Methylophilales bacterium RIFCSPHIGHO2_02_FULL_57_10	Betaproteobacteria	99.9	0	1	0	0	0	0	1	0	1	2	1	1	1	1	1	1	1	0	1	1	1	1	1	1	1	1	1	1	1	1	1	1	1	1	1	1	1	1	1	1	1	1	2
Candidatus Melainabacteria bacterium RIFCSPHIGHO2_02_FULL_34_12	Melainabacteria	86	1	1	1	1	1	1	1	1	1	1	1	1	1	1	1	1	1	1	1	1	1	1	1	1	1	1	1	1	1	1	1	1	1	1	1	1	1	1	1	1	1	1	1
Ignavibacteria bacterium RIFCSPHIGHO2_02_FULL_56_12	Ignavibacteria	99.9	1	2	1	1	1	1	2	1	1	1	1	1	1	1	1	0	1	1	0	1	1	1	0	1	1	1	1	1	1	1	1	0	1	1	1	0	1	1	1	1	1	1	0
Gammaproteobacteria bacterium RIFCSPHIGHO2_02_FULL_42_43	Gammaproteobacteria	95.3	1	1	1	1	1	1	1	1	1	1	1	1	1	1	1	1	1	1	1	1	1	1	1	1	1	1	1	1	1	1	1	1	1	1	1	1	1	1	1	1	1	1	1
Gammaproteobacteria bacterium RIFCSPHIGHO2_02_FULL_42_13	Gammaproteobacteria	97.7	0	1	1	2	1	1	1	0	1	1	1	1	1	1	1	1	1	1	1	1	1	1	1	1	1	1	1	1	1	1	1	1	1	1	1	1	1	1	1	1	1	1	1
Gammaproteobacteria bacterium RIFCSPHIGHO2_02_FULL_39_13	Gammaproteobacteria	74.4	1	1	1	1	1	1	1	1	1	1	1	1	1	1	1	1	1	1	1	1	0	1	1	1	1	1	1	1	1	1	1	1	1	1	1	1	1	1	1	1	1	1	1
Gammaproteobacteria bacterium RIFCSPHIGHO2_02_FULL_38_33	Gammaproteobacteria	90.7	0	1	0	1	1	1	1	0	1	1	1	1	1	0	1	1	1	0	1	1	1	1	1	1	1	1	1	0	0	0	1	1	1	1	0	1	1	0	1	0	1	1	1
Gallionellales bacterium RIFCSPHIGHO2_02_FULL_57_16	Betaproteobacteria	99.9	2	2	2	1	1	0	1	1	0	1	1	3	1	1	1	1	1	0	1	1	1	1	1	1	1	1	1	1	1	1	1	0	1	1	1	2	1	1	1	1	1	1	2
Fluviicola sp. RIFCSPHIGHO2_02_FULL_43_260	Bacteroidetes	93	1	1	1	1	1	1	1	1	1	1	1	1	1	1	1	1	1	1	1	1	1	1	1	1	1	1	1	1	1	1	1	1	1	1	1	1	1	1	1	1	1	1	1
Elusimicrobia bacterium RIFCSPHIGHO2_02_FULL_61_10	Elusimicrobia	95.3	2	1	1	1	1	1	1	1	1	1	1	2	1	1	1	1	1	1	1	0	1	0	1	1	1	2	1	1	1	0	1	1	1	1	1	1	1	1	1	1	1	1	1
Elusimicrobia bacterium RIFCSPHIGHO2_02_FULL_57_9	Elusimicrobia	99.9	1	1	1	1	1	1	1	1	1	1	1	1	1	1	1	1	1	1	1	0	1	1	1	1	1	1	1	1	1	1	1	0	1	1	1	1	1	1	1	1	1	1	1
Elusimicrobia bacterium RIFCSPHIGHO2_02_FULL_39_36	Elusimicrobia	97.7	1	1	1	1	1	1	1	1	1	1	1	1	1	1	1	1	1	1	1	1	1	1	1	1	1	1	1	1	1	1	1	1	1	1	1	1	1	1	1	1	1	1	1
Candidatus Doudnabacteria bacterium RIFCSPHIGHO2_02_FULL_49_24	Doudnabacteria	99.9	2	1	1	2	1	1	1	1	1	1	1	1	1	1	1	1	1	1	1	1	1	1	1	1	1	1	1	1	1	1	1	0	1	1	1	1	1	1	1	1	2	1	1
Candidatus Doudnabacteria bacterium RIFCSPHIGHO2_02_FULL_48_21	Doudnabacteria	97.7	1	1	1	2	1	1	1	1	1	1	1	1	1	1	1	1	1	1	1	1	1	1	1	1	1	1	1	1	1	1	1	1	1	1	1	1	1	1	1	1	1	1	1
Candidatus Doudnabacteria bacterium RIFCSPHIGHO2_02_FULL_46_11	Doudnabacteria	99.9	1	1	1	1	1	1	1	1	1	1	1	1	1	1	1	1	1	1	1	1	1	1	1	1	1	1	1	1	1	1	0	1	1	1	1	1	1	1	1	1	1	1	1
Candidatus Doudnabacteria bacterium RIFCSPHIGHO2_02_FULL_43_13b	Doudnabacteria	99.9	1	1	1	2	1	1	1	1	1	1	1	1	1	1	1	1	1	1	1	1	1	1	1	1	1	1	1	1	1	1	1	1	1	1	1	1	1	1	1	1	1	1	1
Candidatus Doudnabacteria bacterium RIFCSPHIGHO2_02_FULL_42_25	Doudnabacteria	72.1	1	1	1	2	1	1	1	1	1	1	1	1	1	1	1	1	1	1	1	1	1	1	1	1	1	1	1	1	1	1	1	1	1	1	1	1	1	1	1	1	1	1	1
Deltaproteobacteria bacterium RIFCSPHIGHO2_02_FULL_60_17	Deltaproteobacteria	99.9	1	1	1	0	1	1	1	1	1	1	1	1	1	0	1	1	0	1	1	0	0	1	1	0	0	1	0	1	1	1	0	1	1	0	1	1	0	1	1	0	1	1	1
Deltaproteobacteria bacterium RIFCSPHIGHO2_02_FULL_50_15	Deltaproteobacteria	99.9	1	1	1	1	1	1	1	1	1	1	1	1	1	1	1	1	1	1	1	1	1	1	1	1	1	1	1	1	1	1	1	1	1	1	1	1	1	1	1	1	1	1	1
Deltaproteobacteria bacterium RIFCSPHIGHO2_02_FULL_44_53	Deltaproteobacteria	99.9	1	1	1	2	1	1	1	1	1	1	1	1	1	1	1	1	1	1	1	1	1	1	1	1	1	1	1	1	1	1	1	1	1	1	1	1	1	1	1	1	1	1	1
Deltaproteobacteria bacterium RIFCSPHIGHO2_02_FULL_44_16	Deltaproteobacteria	95.3	1	1	1	1	1	1	1	1	1	1	1	1	1	1	1	1	1	1	1	1	1	1	1	1	1	1	1	1	1	1	1	1	1	1	1	1	1	1	1	1	1	1	1
Deltaproteobacteria bacterium RIFCSPHIGHO2_02_FULL_43_33	Deltaproteobacteria	88.4	1	1	1	0	1	1	1	1	1	1	1	1	1	1	1	1	1	1	1	1	1	1	1	1	1	1	1	1	1	1	1	1	1	1	1	1	1	1	1	1	1	1	0
Deltaproteobacteria bacterium RIFCSPHIGHO2_02_FULL_42_44	Deltaproteobacteria	97.7	1	0	2	1	1	1	1	0	1	1	1	1	1	1	1	0	1	1	1	1	1	1	1	1	1	1	1	1	1	1	1	0	1	1	0	1	1	1	1	1	1	1	1
Deltaproteobacteria bacterium RIFCSPHIGHO2_02_FULL_40_28	Deltaproteobacteria	99.9	1	1	1	1	1	1	1	1	1	1	1	1	1	1	1	1	1	1	1	1	1	1	1	1	1	1	1	1	1	1	1	1	1	1	1	0	1	1	1	1	1	1	1
Deltaproteobacteria bacterium RIFCSPHIGHO2_02_FULL_40_11	Deltaproteobacteria	99.9	1	1	1	1	1	1	1	1	1	1	1	1	1	1	1	1	1	1	1	1	1	1	1	1	1	1	1	1	1	1	1	1	1	1	1	1	1	1	1	1	1	1	1
Deltaproteobacteria bacterium RIFCSPHIGHO2_02_FULL_38_15	Deltaproteobacteria	90.7	1	1	1	1	1	1	1	1	1	1	1	1	1	1	1	1	1	1	1	1	1	1	1	1	1	1	1	1	1	1	1	1	1	1	1	1	1	1	1	1	1	1	1
Chlamydiae bacterium RIFCSPHIGHO2_02_FULL_49_29	Chlamydiae	88.4	1	1	1	1	1	0	1	1	1	1	1	1	1	1	1	1	1	0	1	1	0	0	1	1	1	1	1	1	1	1	1	1	1	1	1	1	1	1	1	1	1	1	1
Chlamydiae bacterium RIFCSPHIGHO2_02_FULL_45_9	Chlamydiae	90.7	1	1	1	1	2	1	1	1	1	0	1	0	1	1	1	1	1	1	1	1	0	1	1	1	1	1	1	1	1	1	1	1	1	1	1	0	1	1	1	1	1	0	1
Burkholderiales bacterium RIFCSPHIGHO2_02_FULL_66_10	Betaproteobacteria	99.9	2	2	1	2	2	1	1	0	1	1	1	1	1	1	1	1	1	1	1	1	1	1	1	1	1	1	1	1	0	1	1	1	1	1	1	1	1	1	1	0	1	1	0
Burkholderiales bacterium RIFCSPHIGHO2_02_FULL_64_19	Betaproteobacteria	99.9	1	1	1	1	1	1	1	1	1	1	1	1	1	1	1	1	1	1	1	1	1	1	1	1	1	1	1	1	1	1	1	1	1	1	1	1	1	1	1	1	1	1	1
Bdellovibrionales bacterium RIFCSPHIGHO2_02_FULL_40_15	Deltaproteobacteria	97.7	1	1	1	1	1	1	1	1	1	1	1	1	1	1	1	1	1	1	1	1	1	1	1	1	1	1	1	1	1	1	1	1	1	1	1	1	1	2	1	1	1	1	1
Bacteroidetes bacterium RIFCSPHIGHO2_02_FULL_44_7	Bacteroidetes	97.7	2	1	1	1	4	1	1	1	1	1	1	1	1	1	1	1	1	2	1	1	1	1	1	1	1	1	1	1	1	1	1	1	1	1	1	0	1	1	1	1	1	1	1
Alphaproteobacteria bacterium RIFCSPHIGHO2_02_FULL_46_13	Alphaproteobacteria	97.7	1	1	2	3	1	0	1	1	1	1	1	1	1	1	1	1	1	1	1	1	1	1	1	1	1	1	1	1	1	1	1	1	1	1	1	1	1	1	1	1	1	1	1
Alphaproteobacteria bacterium RIFCSPHIGHO2_02_FULL_42_30	Alphaproteobacteria	97.7	1	1	1	1	1	1	1	1	1	1	1	1	1	1	1	1	1	0	1	1	1	1	1	1	1	1	1	1	1	1	1	1	1	1	1	1	1	1	1	1	1	1	1
Alphaproteobacteria bacterium RIFCSPHIGHO2_02_FULL_40_34	Alphaproteobacteria	83.7	2	1	1	1	1	1	1	1	1	1	1	1	1	1	1	1	1	1	1	1	1	0	1	1	1	1	1	1	1	1	1	1	1	1	1	1	1	1	1	1	1	1	1
Acidobacteria bacterium RIFCSPHIGHO2_02_FULL_67_57	Acidobacteria	99.9	1	0	1	0	2	1	1	0	1	1	1	1	1	1	1	0	2	1	1	1	1	1	1	1	1	2	1	1	0	0	1	1	1	1	0	1	1	1	1	1	1	1	2
Candidatus Ryanbacteria bacterium RIFCSPHIGHO2_01_45_13	Ryanbacteria	99.9	1	1	1	1	1	1	1	1	1	1	1	1	1	1	1	1	1	1	1	1	1	1	2	1	1	1	1	1	1	1	1	1	1	1	1	1	1	1	1	1	1	1	1
Candidatus Giovannonibacteria bacterium RIFCSPHIGHO2_01_45_12	Giovannonibacteria	95.3	1	1	1	1	1	1	1	1	1	1	1	1	1	1	1	1	1	1	1	1	1	1	1	1	1	1	1	1	1	1	1	1	1	1	1	1	1	1	1	1	1	1	1
Candidatus Azambacteria bacterium RIFCSPHIGHO2_01_46_10	Azambacteria_i	88.4	1	2	1	1	0	1	1	2	1	1	1	1	1	1	1	1	1	1	1	1	1	1	1	1	1	1	1	1	1	0	1	1	1	1	1	1	1	1	1	1	1	1	1
Candidatus Muproteobacteria bacterium RIFCSPHIGHO2_01_60_12	Muproteobacteria	88.4	0	1	1	1	1	0	1	0	0	1	1	1	1	1	1	1	1	0	1	1	1	1	1	1	2	1	1	1	1	1	1	1	1	1	1	1	1	1	1	1	1	1	1
candidate division WWE3 bacterium RIFCSPHIGHO2_01_FULL_48_15	WWE3	90.7	1	0	1	1	1	1	1	1	1	1	1	1	1	1	1	1	1	1	0	1	1	1	0	1	1	1	1	1	1	1	1	0	0	1	1	1	1	1	1	1	1	1	1
candidate division WWE3 bacterium RIFCSPHIGHO2_01_FULL_43_9	WWE3	88.4	1	1	0	0	1	1	1	0	1	1	1	1	1	1	1	1	1	1	1	1	1	1	1	1	1	1	1	1	1	1	1	0	1	1	1	1	1	1	1	1	1	1	1
candidate division WWE3 bacterium RIFCSPHIGHO2_01_FULL_42_13	WWE3	97.7	1	1	1	2	1	1	1	1	0	1	1	1	1	1	1	0	1	1	0	1	1	1	0	1	1	1	1	1	1	1	1	1	1	1	1	1	1	1	1	1	1	1	0
candidate division WWE3 bacterium RIFCSPHIGHO2_01_FULL_40_23	WWE3	93	1	1	1	1	1	1	1	1	1	1	1	1	1	1	1	1	1	1	1	1	1	1	1	1	1	1	1	1	1	1	1	1	1	1	1	0	1	1	1	1	1	1	1
candidate division WWE3 bacterium RIFCSPHIGHO2_01_FULL_38_45	WWE3	69.8	1	1	1	1	1	1	1	1	0	1	1	1	1	1	1	0	1	1	1	1	1	1	1	1	1	1	1	1	1	1	1	1	1	1	1	0	1	1	1	1	1	1	1
candidate division WWE3 bacterium RIFCSPHIGHO2_01_FULL_35_17	WWE3	99.9	1	0	1	0	0	0	1	0	1	2	1	1	1	1	1	0	1	0	0	1	1	1	0	1	1	1	1	1	1	1	0	1	0	1	0	0	1	1	1	1	1	1	2
candidate division WOR-1 bacterium RIFCSPHIGHO2_01_FULL_53_15	WOR-1	99.9	1	1	1	1	1	1	1	1	1	1	1	1	1	1	1	1	1	1	1	1	1	1	1	1	1	1	1	1	1	1	1	1	1	1	1	1	1	1	1	1	1	1	1
Sphingopyxis sp. RIFCSPHIGHO2_01_FULL_65_24	Alphaproteobacteria	99.9	1	1	1	1	1	1	1	1	1	1	1	1	1	1	1	1	1	1	1	1	1	1	1	1	1	1	1	1	1	1	1	1	1	1	1	1	1	1	1	1	1	1	1
Sphingomonadales bacterium RIFCSPHIGHO2_01_FULL_65_20	Alphaproteobacteria	93	1	1	1	1	1	1	1	1	1	1	1	1	1	1	1	1	1	1	1	1	1	1	1	1	1	1	1	1	1	1	1	1	1	1	1	1	1	1	1	1	1	1	1
Candidatus Saccharibacteria bacterium RIFCSPHIGHO2_01_FULL_49_21	Saccharibacteria	79.1	1	0	1	1	1	1	1	1	1	1	1	1	1	1	1	1	1	1	0	1	1	1	1	1	1	1	1	1	1	1	1	1	1	1	0	1	1	1	1	1	1	1	1
Candidatus Saccharibacteria bacterium RIFCSPHIGHO2_01_FULL_48_12	Saccharibacteria	99.9	1	1	1	0	0	1	1	0	1	1	1	1	1	1	1	1	1	0	1	1	1	1	0	1	1	1	1	1	1	1	0	0	1	1	0	0	1	1	1	1	1	1	1
Candidatus Saccharibacteria bacterium RIFCSPHIGHO2_01_FULL_46_30	Saccharibacteria	99.9	1	1	1	1	1	1	1	1	1	1	1	1	1	1	1	1	1	1	1	1	1	1	1	1	1	1	1	1	1	1	1	1	1	1	1	1	1	1	1	1	1	1	1
Candidatus Saccharibacteria bacterium RIFCSPHIGHO2_01_FULL_45_15	Saccharibacteria	90.7	1	1	1	1	1	1	1	1	1	1	1	1	1	1	1	1	1	1	1	1	1	1	1	1	1	1	1	1	1	1	1	1	1	1	1	1	1	1	1	1	1	1	1
Pseudomonadales bacterium RIFCSPHIGHO2_01_FULL_64_12	Gammaproteobacteria	93	1	1	1	1	1	1	1	1	1	1	1	1	1	1	1	1	1	1	0	1	1	1	0	1	1	1	1	1	0	1	1	1	1	1	1	1	1	1	1	0	1	1	2
Phenylobacterium sp. RIFCSPHIGHO2_01_FULL_70_10	Alphaproteobacteria	99.9	1	1	1	2	1	1	1	1	1	1	1	1	1	1	1	1	1	1	1	1	0	1	1	0	1	1	1	1	1	1	1	2	1	1	1	1	1	0	1	1	1	1	1
Phenylobacterium sp. RIFCSPHIGHO2_01_FULL_69_31	Alphaproteobacteria	95.3	1	1	1	1	1	1	1	1	1	1	1	1	1	1	1	1	1	1	1	1	1	1	1	1	1	1	1	1	1	1	1	1	1	1	1	1	1	1	1	1	1	1	1
Candidatus Peribacteria bacterium RIFCSPHIGHO2_01_FULL_55_13	Peregrinibacteria	93	1	1	1	1	1	1	2	1	1	1	1	1	1	1	1	1	0	1	1	1	1	1	1	1	1	1	1	1	1	1	1	1	1	1	1	0	1	1	1	1	1	1	1
Candidatus Peribacteria bacterium RIFCSPHIGHO2_01_FULL_54_22	Peregrinibacteria	83.7	1	1	1	1	1	0	1	1	1	1	1	1	1	1	1	1	1	1	1	1	0	1	1	1	1	1	1	1	1	1	1	1	1	1	1	0	1	1	1	1	1	1	1
Candidatus Peribacteria bacterium RIFCSPHIGHO2_01_FULL_51_9	Peregrinibacteria	97.7	1	1	1	0	1	0	1	1	1	1	1	0	1	1	1	1	1	1	0	1	0	1	1	1	1	1	1	1	1	1	1	0	1	1	1	1	1	1	0	1	1	1	1
Candidatus Peribacteria bacterium RIFCSPHIGHO2_01_FULL_51_35	Peregrinibacteria	97.7	1	1	3	1	1	1	1	1	1	1	1	1	1	1	1	1	1	1	1	1	0	1	1	1	1	1	1	1	1	1	1	1	1	1	1	1	1	1	1	1	1	1	1
Candidatus Peribacteria bacterium RIFCSPHIGHO2_01_FULL_49_38	Peregrinibacteria	83.7	1	1	1	1	1	1	1	1	1	1	1	1	1	0	1	1	1	1	1	1	1	1	1	1	1	1	1	1	1	1	1	1	1	1	1	1	1	1	1	1	1	1	2
Candidatus Woykebacteria bacterium RIFCSPHIGHO2_01_FULL_43_29	Woykebacteria	95.3	1	0	1	1	1	1	1	1	0	1	1	1	1	1	1	0	1	1	0	1	1	1	0	1	1	1	1	1	1	1	1	1	1	1	1	0	1	1	1	1	1	1	0
Candidatus Woykebacteria bacterium RIFCSPHIGHO2_01_FULL_39_12	Woykebacteria	93	0	0	1	1	1	1	1	1	1	1	1	1	1	1	1	1	1	1	1	1	1	1	1	1	1	1	1	1	1	1	1	1	1	1	1	1	1	1	1	1	1	1	1
Candidatus Woesebacteria bacterium RIFCSPHIGHO2_01_FULL_44_21	Woesebacteria	99.9	1	1	1	2	1	0	1	1	1	1	1	1	1	1	1	0	1	0	1	1	1	1	1	1	1	1	1	1	1	1	1	1	1	1	1	1	1	1	1	1	1	1	1
Candidatus Woesebacteria bacterium RIFCSPHIGHO2_01_FULL_44_10	Woesebacteria	97.7	1	1	1	1	1	1	2	1	1	1	1	1	1	1	1	1	1	1	1	1	1	1	1	1	1	1	1	1	2	1	1	1	1	1	1	1	1	1	1	1	1	1	1
Candidatus Woesebacteria bacterium RIFCSPHIGHO2_01_FULL_42_80	Woesebacteria	90.7	1	1	1	1	1	1	1	1	1	1	1	1	1	1	1	1	1	1	1	1	1	1	1	1	1	1	1	1	1	1	1	1	1	1	1	0	1	1	1	1	1	1	1
Candidatus Woesebacteria bacterium RIFCSPHIGHO2_01_FULL_41_10	Woesebacteria	97.7	1	1	1	1	1	1	2	1	0	1	1	1	1	1	1	1	1	1	0	1	1	1	0	1	1	1	1	1	1	1	0	1	1	1	1	1	1	1	1	1	1	1	1
Candidatus Woesebacteria bacterium RIFCSPHIGHO2_01_FULL_40_22	Woesebacteria	93	1	1	1	1	1	1	1	1	0	1	1	1	1	1	1	1	1	1	1	1	1	1	1	1	1	1	1	1	1	1	1	1	1	1	1	1	1	1	1	1	1	1	1
Candidatus Woesebacteria bacterium RIFCSPHIGHO2_01_FULL_39_95	Woesebacteria	99.9	1	1	0	1	1	1	1	2	1	1	1	1	1	1	1	0	1	1	1	1	1	1	1	1	1	1	1	1	1	1	1	1	1	1	0	1	1	1	1	1	1	1	1
Candidatus Woesebacteria bacterium RIFCSPHIGHO2_01_FULL_39_32	Woesebacteria	97.7	1	1	1	1	1	1	1	1	1	1	1	1	1	1	1	1	1	1	1	1	1	1	1	1	1	1	1	1	1	1	1	1	1	1	1	1	1	1	1	1	1	1	1
Candidatus Woesebacteria bacterium RIFCSPHIGHO2_01_FULL_39_28	Woesebacteria	95.3	1	1	1	1	1	1	1	1	1	1	1	1	1	1	1	1	1	1	1	1	1	1	1	1	1	1	1	1	1	1	1	0	1	1	1	1	1	1	1	1	1	1	1
Candidatus Woesebacteria bacterium RIFCSPHIGHO2_01_FULL_39_23	Woesebacteria	95.3	2	1	1	0	1	1	1	1	1	1	1	1	1	1	1	1	1	1	1	1	1	1	1	1	1	1	1	1	1	1	1	1	1	1	1	1	1	1	1	0	1	1	2
Candidatus Woesebacteria bacterium RIFCSPHIGHO2_01_FULL_39_17	Woesebacteria	88.4	0	1	1	1	2	1	1	1	0	1	1	1	1	1	1	1	1	1	1	1	1	1	1	1	1	1	1	1	1	1	1	1	1	1	1	1	1	1	1	1	1	1	1
Candidatus Woesebacteria bacterium RIFCSPHIGHO2_01_FULL_38_9b	Woesebacteria	81.4	1	1	2	1	0	1	1	1	0	1	1	1	1	1	1	0	1	1	1	1	1	1	1	1	1	1	1	1	1	1	1	0	1	1	1	1	0	1	1	1	1	1	1
Candidatus Woesebacteria bacterium RIFCSPHIGHO2_01_FULL_38_9	Woesebacteria	95.3	1	1	1	1	1	1	1	1	0	1	1	1	1	0	1	1	1	1	1	1	1	1	1	1	1	1	1	0	1	0	0	1	1	1	0	0	1	0	1	1	1	1	1
Candidatus Woesebacteria bacterium RIFCSPHIGHO2_01_FULL_38_26b	Woesebacteria	99.9	1	1	1	1	1	1	1	1	1	1	1	1	1	1	1	1	1	1	1	1	1	1	1	1	1	1	1	1	1	1	1	0	1	1	0	1	1	1	1	1	1	1	1
Candidatus Woesebacteria bacterium RIFCSPHIGHO2_01_FULL_38_10	Woesebacteria	81.4	1	1	1	1	1	1	1	1	1	1	1	1	1	1	1	1	1	1	1	1	1	1	1	1	1	1	1	1	1	1	1	1	1	1	1	1	1	1	1	1	1	1	1
Candidatus Woesebacteria bacterium RIFCSPHIGHO2_01_FULL_37_10	Woesebacteria	93	0	0	1	0	1	0	1	0	0	1	1	1	1	1	1	0	1	1	1	1	1	1	1	1	1	1	1	1	1	1	1	1	1	1	0	1	1	1	1	1	1	1	1
Candidatus Roizmanbacteria bacterium RIFCSPHIGHO2_01_FULL_40_98	Roizmanbacteria	90.7	1	1	1	1	0	1	1	1	1	1	1	0	1	1	1	1	1	1	1	1	1	1	1	1	1	1	1	1	1	1	1	1	1	1	1	0	1	1	1	1	1	1	1
Candidatus Roizmanbacteria bacterium RIFCSPHIGHO2_01_FULL_39_8	Roizmanbacteria	95.3	1	1	2	1	1	1	1	2	1	1	1	0	1	1	1	1	1	1	1	1	1	1	1	1	1	1	1	0	1	0	1	1	1	1	1	1	1	1	1	1	0	1	1
Candidatus Roizmanbacteria bacterium RIFCSPHIGHO2_01_FULL_39_24	Roizmanbacteria	95.3	1	1	1	1	1	1	1	1	1	1	1	0	1	1	1	1	1	1	1	1	1	1	1	1	1	1	1	1	1	1	1	0	1	1	1	1	1	1	1	1	1	1	1
Candidatus Roizmanbacteria bacterium RIFCSPHIGHO2_01_FULL_39_12c	Roizmanbacteria	93	1	1	1	1	1	1	1	1	1	1	1	0	1	1	1	0	1	1	1	1	1	1	1	1	1	1	1	1	1	1	1	1	1	1	1	1	1	1	1	1	1	1	1
Candidatus Roizmanbacteria bacterium RIFCSPHIGHO2_01_FULL_39_12b	Roizmanbacteria	88.4	1	1	1	1	1	1	1	1	0	1	1	0	1	1	1	1	1	1	0	1	1	1	1	1	1	1	1	1	1	1	1	1	1	1	1	1	1	1	1	1	1	1	1
Candidatus Roizmanbacteria bacterium RIFCSPHIGHO2_01_FULL_38_41	Roizmanbacteria	88.4	1	1	1	0	2	1	1	1	1	1	1	0	1	1	1	1	1	1	1	1	1	1	1	1	1	1	0	1	0	1	2	1	1	1	1	1	1	1	1	0	1	1	1
Candidatus Roizmanbacteria bacterium RIFCSPHIGHO2_01_FULL_38_15	Roizmanbacteria	90.7	0	1	1	1	1	1	1	1	1	1	1	0	1	1	1	1	1	1	1	1	1	1	1	1	1	1	1	1	1	1	1	1	1	1	0	0	1	1	1	1	1	1	0
Candidatus Roizmanbacteria bacterium RIFCSPHIGHO2_01_FULL_37_16b	Roizmanbacteria	69.8	2	1	1	1	1	1	1	1	1	1	0	0	1	1	1	1	1	1	1	1	1	0	1	1	1	0	1	1	1	1	1	1	1	1	1	1	1	1	1	1	1	1	1
Candidatus Roizmanbacteria bacterium RIFCSPHIGHO2_01_FULL_37_16	Roizmanbacteria	97.7	0	1	0	0	0	1	1	0	0	1	1	0	1	1	1	1	1	1	1	1	1	1	1	1	1	1	1	1	0	1	0	1	1	1	0	0	1	1	1	0	1	1	0
Candidatus Roizmanbacteria bacterium RIFCSPHIGHO2_01_FULL_35_10	Roizmanbacteria	79.1	1	1	1	1	1	1	1	1	1	1	1	1	1	1	1	1	1	2	1	1	1	1	1	1	1	1	1	1	1	1	1	1	1	1	1	1	1	1	1	1	1	1	0
Candidatus Pacebacteria bacterium RIFCSPHIGHO2_01_FULL_46_16	Pacebacteria	93	1	1	0	0	1	0	1	1	1	1	1	1	1	1	1	1	1	0	1	1	1	1	1	1	1	1	1	1	1	1	0	0	1	1	0	0	1	1	1	1	1	1	0
Candidatus Pacebacteria bacterium RIFCSPHIGHO2_01_FULL_46_10	Pacebacteria	86	1	2	1	1	0	1	1	0	1	1	1	1	1	1	1	1	1	1	1	1	1	1	1	1	1	1	1	1	1	1	0	1	1	1	1	1	1	1	1	1	1	1	1
Candidatus Levybacteria bacterium RIFCSPHIGHO2_01_FULL_42_15	Levybacteria	99.9	1	1	1	0	1	1	1	0	0	1	1	1	1	1	1	1	1	1	1	1	1	1	1	1	1	1	1	1	1	1	0	1	1	1	0	0	1	1	1	1	1	1	1
Candidatus Levybacteria bacterium RIFCSPHIGHO2_01_FULL_41_15	Levybacteria	83.7	1	1	1	1	1	1	1	1	1	1	1	1	1	1	1	1	1	1	1	1	1	1	1	1	1	1	1	1	1	1	1	1	1	1	1	1	1	1	1	1	1	1	1
Candidatus Levybacteria bacterium RIFCSPHIGHO2_01_FULL_40_83	Levybacteria	97.7	1	1	0	1	0	1	1	1	0	1	1	1	1	1	1	1	1	1	1	1	1	1	1	0	1	1	0	1	1	1	1	0	1	1	0	1	1	1	1	1	1	1	1
Candidatus Levybacteria bacterium RIFCSPHIGHO2_01_FULL_40_58	Levybacteria	99.9	1	1	1	1	1	1	1	1	1	1	1	1	1	1	1	1	1	1	1	1	1	1	1	1	1	1	1	1	1	1	1	1	1	1	1	0	1	1	1	1	1	1	1
Candidatus Levybacteria bacterium RIFCSPHIGHO2_01_FULL_40_16	Levybacteria	76.7	1	1	1	1	1	1	1	1	1	1	1	1	1	1	1	1	1	1	1	1	1	1	1	1	1	1	1	1	1	1	1	1	1	1	1	1	1	1	1	1	1	1	1
Candidatus Levybacteria bacterium RIFCSPHIGHO2_01_FULL_40_15b	Levybacteria	90.7	0	1	1	1	1	1	1	1	1	0	1	1	1	0	1	1	1	1	1	1	1	1	1	1	1	1	1	0	0	0	0	1	1	1	1	1	1	0	1	0	1	1	0
Candidatus Levybacteria bacterium RIFCSPHIGHO2_01_FULL_40_10	Levybacteria	97.7	1	1	1	0	1	1	1	1	1	1	1	1	1	1	1	0	1	1	0	1	1	1	0	1	1	1	1	1	1	1	1	1	1	1	1	1	1	1	1	1	1	1	1
Candidatus Levybacteria bacterium RIFCSPHIGHO2_01_FULL_38_96	Levybacteria	99.9	1	1	1	1	1	1	1	1	0	1	1	1	1	1	1	1	1	1	1	1	1	1	1	1	1	1	1	1	1	1	1	1	1	1	1	1	1	1	1	1	1	1	1
Candidatus Levybacteria bacterium RIFCSPHIGHO2_01_FULL_38_26	Levybacteria	95.3	1	2	1	1	1	1	1	1	1	1	1	1	1	1	1	1	1	1	1	1	1	1	1	1	1	1	1	1	1	1	1	1	1	1	1	1	1	1	1	1	1	1	1
Candidatus Levybacteria bacterium RIFCSPHIGHO2_01_FULL_38_12	Levybacteria	99.9	1	1	1	1	1	1	1	0	1	1	1	1	1	1	1	0	1	1	1	1	1	1	1	1	1	1	1	1	1	1	1	1	1	1	1	1	1	1	1	1	1	1	1
Candidatus Levybacteria bacterium RIFCSPHIGHO2_01_FULL_37_33	Levybacteria	97.7	1	1	1	1	1	1	2	1	1	1	1	1	1	1	1	1	1	1	1	1	1	1	1	1	1	1	1	1	1	1	1	1	1	1	1	1	1	1	1	1	1	1	1
Candidatus Levybacteria bacterium RIFCSPHIGHO2_01_FULL_37_17	Levybacteria	97.7	1	1	1	1	1	1	1	1	1	1	1	1	1	1	1	1	1	1	1	1	1	1	1	1	1	1	1	1	1	1	1	0	1	1	1	1	1	1	1	1	1	1	1
Candidatus Levybacteria bacterium RIFCSPHIGHO2_01_FULL_36_15b	Levybacteria	97.7	1	1	1	1	1	1	1	1	1	1	1	1	1	1	1	1	1	1	1	1	1	1	1	1	1	1	1	1	1	1	1	0	1	1	1	1	1	1	1	1	1	1	1
Candidatus Levybacteria bacterium RIFCSPHIGHO2_01_FULL_36_15	Levybacteria	81.4	1	1	1	1	1	1	1	1	1	1	1	1	1	1	1	0	1	1	1	1	1	1	1	1	1	1	1	1	1	1	1	1	1	1	1	1	1	1	1	1	1	1	1
Candidatus Gottesmanbacteria bacterium RIFCSPHIGHO2_01_FULL_47_48	Gottesmanbacteria	95.3	1	0	0	0	1	0	1	1	0	1	1	1	1	1	1	0	1	0	1	1	1	1	1	1	1	1	1	1	1	1	1	0	1	1	1	1	1	1	1	1	1	1	1
Candidatus Gottesmanbacteria bacterium RIFCSPHIGHO2_01_FULL_46_14	Gottesmanbacteria	95.3	1	1	1	1	1	0	1	1	1	1	1	1	1	1	1	1	1	0	1	1	1	1	1	1	1	1	1	1	1	1	1	1	1	1	2	1	1	1	1	1	1	1	1
Candidatus Gottesmanbacteria bacterium RIFCSPHIGHO2_01_FULL_43_15	Gottesmanbacteria	86	2	1	1	2	0	1	1	1	1	1	1	1	1	1	1	0	1	1	1	1	1	1	1	1	1	1	1	1	1	1	1	1	1	1	1	1	1	1	1	1	1	1	1
Candidatus Gottesmanbacteria bacterium RIFCSPHIGHO2_01_FULL_42_27	Gottesmanbacteria	93	1	1	1	1	1	1	1	1	1	1	1	0	1	1	0	1	1	1	1	1	1	1	1	1	1	0	1	1	1	1	1	1	1	1	0	1	1	1	0	1	0	1	2
Candidatus Gottesmanbacteria bacterium RIFCSPHIGHO2_01_FULL_42_12	Gottesmanbacteria	99.9	1	1	0	1	1	1	1	1	1	1	1	1	1	1	1	1	1	1	0	1	1	1	1	1	1	1	1	1	1	1	1	2	1	1	1	0	1	1	1	1	1	1	1
Candidatus Gottesmanbacteria bacterium RIFCSPHIGHO2_01_FULL_40_15	Gottesmanbacteria	95.3	1	1	1	1	1	1	1	1	1	1	1	1	1	1	1	1	1	1	1	1	1	1	1	1	1	1	1	1	1	1	1	1	1	1	1	1	1	1	1	1	1	1	1
Candidatus Gottesmanbacteria bacterium RIFCSPHIGHO2_01_FULL_39_10	Gottesmanbacteria	97.7	2	1	1	1	1	1	1	1	1	1	1	1	1	1	1	1	1	1	0	1	1	1	0	1	1	1	1	1	1	1	1	1	1	1	1	1	1	1	1	1	1	1	1
Candidatus Daviesbacteria bacterium RIFCSPHIGHO2_01_FULL_44_29	Daviesbacteria	93	1	1	1	1	1	1	1	1	1	1	1	1	1	1	1	1	1	1	0	1	1	1	1	1	1	1	1	1	1	1	1	1	1	1	1	1	1	1	1	1	1	1	1
Candidatus Daviesbacteria bacterium RIFCSPHIGHO2_01_FULL_43_17	Daviesbacteria	97.7	1	1	1	1	1	1	1	1	1	1	1	1	1	1	1	0	1	1	0	1	1	1	0	1	1	1	1	1	1	1	1	1	1	1	1	1	1	1	1	1	1	1	1
Candidatus Daviesbacteria bacterium RIFCSPHIGHO2_01_FULL_41_45	Daviesbacteria	81.4	1	1	1	1	1	1	1	1	1	1	1	1	1	1	1	1	1	1	0	1	1	1	1	1	1	1	1	1	1	1	1	1	1	1	1	1	1	1	1	1	1	1	1
Candidatus Daviesbacteria bacterium RIFCSPHIGHO2_01_FULL_41_23	Daviesbacteria	97.7	0	1	1	1	0	1	1	1	0	1	1	1	1	1	1	1	1	1	0	1	1	1	1	1	1	1	1	1	0	1	0	1	1	1	1	0	1	1	1	0	1	1	1
Candidatus Daviesbacteria bacterium RIFCSPHIGHO2_01_FULL_40_24	Daviesbacteria	97.7	1	1	1	1	1	1	1	1	1	1	1	1	1	1	1	1	1	1	0	1	1	1	1	1	1	1	1	1	1	1	1	1	1	1	1	1	1	1	1	1	1	1	1
Candidatus Daviesbacteria bacterium RIFCSPHIGHO2_01_FULL_40_11	Daviesbacteria	69.8	1	1	1	1	1	1	1	1	1	1	1	1	1	1	1	1	1	1	0	1	1	1	1	1	1	1	1	1	1	1	1	1	1	1	1	1	1	1	1	1	1	1	1
Candidatus Daviesbacteria bacterium RIFCSPHIGHO2_01_FULL_38_8b	Daviesbacteria	86	1	0	0	1	0	0	1	1	0	1	1	1	1	1	0	1	1	0	0	1	1	1	1	1	1	1	1	1	1	1	0	0	1	1	1	0	1	1	0	1	0	1	1
Candidatus Daviesbacteria bacterium RIFCSPHIGHO2_01_FULL_38_8	Daviesbacteria	88.4	1	1	1	1	2	0	1	1	1	1	1	1	1	1	1	1	1	0	0	0	1	1	0	1	1	1	1	1	1	1	1	1	1	1	1	1	1	1	1	1	1	1	0
Candidatus Daviesbacteria bacterium RIFCSPHIGHO2_01_FULL_37_27	Daviesbacteria	90.7	1	1	1	0	1	0	1	1	1	1	1	1	1	1	1	1	1	0	0	1	1	1	1	1	1	1	1	1	1	1	1	0	1	1	1	1	1	1	1	1	1	1	1
Candidatus Daviesbacteria bacterium RIFCSPHIGHO2_01_FULL_36_37	Daviesbacteria	99.9	1	1	1	1	0	1	1	1	1	1	1	1	1	1	1	1	1	1	0	1	1	1	1	1	1	1	1	1	1	1	1	1	1	1	1	0	1	1	1	1	1	1	0
Candidatus Curtissbacteria bacterium RIFCSPHIGHO2_01_FULL_41_44	Curtissbacteria	86	1	1	1	1	1	1	1	1	1	1	1	1	1	1	1	1	1	1	1	1	1	1	1	1	1	1	1	1	1	1	1	1	1	1	1	1	1	1	1	1	1	1	1
Candidatus Curtissbacteria bacterium RIFCSPHIGHO2_01_FULL_41_13	Curtissbacteria	99.9	0	2	1	1	1	1	1	0	1	0	1	1	1	0	1	1	1	1	1	1	0	1	2	1	1	1	1	1	1	1	1	1	1	1	1	1	1	1	1	1	1	0	1
Candidatus Curtissbacteria bacterium RIFCSPHIGHO2_01_FULL_41_11	Curtissbacteria	99.9	1	1	1	1	1	1	1	1	1	1	1	1	1	1	1	1	1	1	1	1	1	1	1	1	1	1	1	1	1	1	1	1	1	1	1	1	1	1	1	1	1	1	1
Candidatus Curtissbacteria bacterium RIFCSPHIGHO2_01_FULL_40_12	Curtissbacteria	88.4	1	1	1	1	1	1	2	1	1	1	1	1	1	1	1	1	1	1	1	1	1	1	1	1	1	1	1	1	1	1	1	1	1	1	1	1	1	1	1	1	1	1	2
Candidatus Curtissbacteria bacterium RIFCSPHIGHO2_01_FULL_39_57	Curtissbacteria	97.7	1	1	1	1	0	1	1	1	0	1	1	1	1	1	1	1	1	1	1	1	1	1	1	1	1	1	1	1	1	1	1	0	1	1	0	1	1	1	1	1	1	1	0
Candidatus Curtissbacteria bacterium RIFCSPHIGHO2_01_FULL_34_40	Curtissbacteria	90.7	1	1	1	1	1	1	1	1	0	1	1	1	1	1	1	1	1	1	1	1	1	1	1	1	1	1	1	1	1	1	1	1	1	1	1	1	1	1	1	1	1	1	1
Candidatus Collierbacteria bacterium RIFCSPHIGHO2_01_FULL_50_25	Collierbacteria	97.7	1	1	1	1	1	1	0	1	0	1	1	1	1	1	1	1	1	1	1	1	1	1	1	1	1	1	1	1	1	1	1	1	0	1	1	0	1	1	1	1	1	1	1
Candidatus Chisholmbacteria bacterium RIFCSPHIGHO2_01_FULL_52_32	Chisholmbacteria	83.7	1	1	1	1	1	1	1	1	1	1	1	1	1	1	1	1	1	1	1	1	1	1	1	1	1	1	1	1	1	1	1	1	1	1	1	0	1	1	1	1	1	1	1
Candidatus Chisholmbacteria bacterium RIFCSPHIGHO2_01_FULL_49_18	Chisholmbacteria	79.1	1	1	0	0	1	0	1	1	1	1	1	1	1	1	1	0	1	0	0	1	1	1	0	1	1	1	1	1	1	1	1	1	1	1	1	1	1	1	1	1	1	1	1
Candidatus Chisholmbacteria bacterium RIFCSPHIGHO2_01_FULL_48_12	Chisholmbacteria	88.4	1	1	1	1	1	1	0	1	1	1	1	0	1	1	0	0	1	1	1	1	1	1	1	1	1	1	1	0	1	0	0	1	1	1	1	0	1	1	0	1	1	1	1
Candidatus Blackburnbacteria bacterium RIFCSPHIGHO2_01_FULL_44_64	Blackburnbacteria	97.7	0	0	1	1	1	1	1	1	0	1	1	1	1	1	1	1	1	1	1	1	1	1	1	1	1	1	1	1	1	1	0	0	1	1	1	1	1	1	1	1	1	1	1
Candidatus Blackburnbacteria bacterium RIFCSPHIGHO2_01_FULL_43_15b	Blackburnbacteria	97.7	1	1	1	1	2	1	1	1	1	1	1	1	1	0	1	1	1	1	1	1	1	1	1	1	1	1	1	1	1	1	1	1	1	1	1	1	1	1	1	1	1	1	1
Candidatus Blackburnbacteria bacterium RIFCSPHIGHO2_01_FULL_40_17	Blackburnbacteria	99.9	2	1	1	1	1	1	1	0	1	1	1	1	1	1	1	1	1	1	1	1	1	1	1	1	1	1	1	1	1	1	1	1	1	1	1	1	1	1	1	1	1	1	1
Candidatus Beckwithbacteria bacterium RIFCSPHIGHO2_01_FULL_49_39	Beckwithbacteria	76.7	1	1	1	1	1	1	1	1	1	1	1	1	1	1	1	1	1	1	1	1	1	1	1	1	1	1	1	1	1	1	1	1	1	1	1	1	1	1	1	1	1	1	1
Candidatus Amesbacteria bacterium RIFCSPHIGHO2_01_FULL_48_75	Amesbacteria	97.7	1	0	0	1	1	1	1	1	0	1	1	1	1	1	1	0	1	0	1	1	0	1	1	1	1	1	0	1	1	1	0	1	1	1	0	1	1	1	1	1	1	1	0
Candidatus Amesbacteria bacterium RIFCSPHIGHO2_01_FULL_48_32b	Amesbacteria	97.7	1	1	0	1	1	1	1	1	1	1	1	1	1	1	1	1	1	1	1	1	1	1	1	1	1	1	1	1	1	1	1	1	1	1	1	1	1	1	1	1	1	1	1
Candidatus Amesbacteria bacterium RIFCSPHIGHO2_01_FULL_48_32	Amesbacteria	83.7	1	1	1	1	1	1	1	1	1	1	1	1	1	1	1	1	1	1	1	0	1	1	1	1	1	1	1	1	1	1	1	1	1	1	1	1	1	1	1	1	1	1	1
Candidatus Amesbacteria bacterium RIFCSPHIGHO2_01_FULL_47_34	Amesbacteria	93	1	1	0	1	2	1	0	1	1	1	1	0	1	1	1	1	1	1	1	0	0	1	1	1	1	1	1	0	1	0	1	1	1	1	1	1	1	1	1	1	1	1	1
Microgenomates group bacterium RIFCSPHIGHO2_01_FULL_45_11	-	83.7	1	1	2	1	1	1	1	1	1	1	1	1	1	1	1	0	1	1	0	1	1	1	1	1	1	1	1	1	1	1	1	1	1	1	1	1	1	1	1	0	1	1	1
Omnitrophica WOR_2 bacterium RIFCSPHIGHO2_01_FULL_52_10	Omnitrophica	72.1	1	0	2	0	1	1	1	1	0	1	1	1	1	1	1	0	2	1	0	1	1	1	0	1	1	1	1	1	1	1	1	0	1	1	1	1	1	1	1	1	1	1	1
Omnitrophica WOR_2 bacterium RIFCSPHIGHO2_01_FULL_49_10	Omnitrophica	93	1	1	0	1	1	0	2	0	1	1	1	1	1	1	1	1	0	0	1	0	0	1	1	0	0	1	0	1	1	1	1	1	1	0	1	1	0	1	1	1	1	1	1
Omnitrophica WOR_2 bacterium RIFCSPHIGHO2_01_FULL_48_9	Omnitrophica	99.9	1	1	1	1	1	1	1	1	1	1	1	1	1	1	1	0	1	1	1	1	1	1	0	1	1	1	1	1	1	1	1	1	1	1	1	0	1	1	1	1	1	1	1
Candidatus Zambryskibacteria bacterium RIFCSPHIGHO2_01_FULL_52_18	Zambryskibacteria	95.3	1	1	1	2	1	1	1	1	1	1	1	1	1	1	1	1	1	1	1	1	1	1	1	1	1	1	1	1	1	1	1	1	1	1	1	1	1	1	1	1	1	1	1
Candidatus Zambryskibacteria bacterium RIFCSPHIGHO2_01_FULL_49_18	Zambryskibacteria	86	1	1	1	0	1	1	1	2	1	1	1	1	1	1	1	1	1	1	1	1	1	1	1	1	1	1	1	1	1	1	1	0	1	1	1	1	1	1	1	1	1	1	1
Candidatus Zambryskibacteria bacterium RIFCSPHIGHO2_01_FULL_46_30	Zambryskibacteria	99.9	1	1	1	1	1	1	1	0	1	0	1	1	1	0	1	1	1	1	1	1	1	1	1	1	1	1	1	1	1	1	1	0	1	1	1	1	1	1	1	1	1	0	0
Candidatus Zambryskibacteria bacterium RIFCSPHIGHO2_01_FULL_46_25	Zambryskibacteria	93	1	1	1	2	1	1	1	1	1	1	1	1	1	1	1	1	1	1	1	1	1	1	1	1	1	1	1	1	1	1	1	1	1	1	1	1	1	1	1	1	1	1	1
Candidatus Zambryskibacteria bacterium RIFCSPHIGHO2_01_FULL_44_22b	Zambryskibacteria	97.7	1	1	1	1	1	2	1	1	1	1	1	1	1	1	1	0	1	0	0	1	1	1	1	1	1	1	1	1	1	1	1	1	1	1	1	1	1	1	1	1	1	1	1
Candidatus Zambryskibacteria bacterium RIFCSPHIGHO2_01_FULL_43_60	Zambryskibacteria	88.4	1	1	1	1	1	2	1	1	1	1	1	1	1	1	1	1	1	1	1	1	1	1	1	1	1	1	1	1	1	1	1	0	1	1	1	1	1	1	1	1	1	1	1
Candidatus Zambryskibacteria bacterium RIFCSPHIGHO2_01_FULL_43_27	Zambryskibacteria	99.9	1	2	1	1	1	1	1	1	1	1	1	1	1	1	1	0	1	1	0	1	1	1	1	1	1	1	1	0	1	0	1	1	1	1	0	1	1	1	1	1	1	1	1
Candidatus Zambryskibacteria bacterium RIFCSPHIGHO2_01_FULL_43_25	Zambryskibacteria	99.9	1	1	1	1	1	1	1	1	1	1	1	1	1	1	1	1	1	1	1	1	1	1	1	1	1	1	1	1	1	1	1	1	1	1	1	1	1	1	1	1	1	1	1
Candidatus Zambryskibacteria bacterium RIFCSPHIGHO2_01_FULL_39_63	Zambryskibacteria	83.7	1	1	1	2	1	1	1	1	1	1	1	1	1	1	1	1	1	1	1	1	1	1	1	1	1	1	1	1	1	1	1	1	1	1	1	1	1	1	1	1	1	1	1
Candidatus Zambryskibacteria bacterium RIFCSPHIGHO2_01_FULL_35_32	Zambryskibacteria	99.9	1	2	1	1	0	1	0	1	1	1	1	0	1	1	0	1	1	1	0	1	1	1	1	1	1	1	1	1	1	1	1	1	1	1	1	1	1	1	0	1	0	1	1
Candidatus Yonathbacteria bacterium RIFCSPHIGHO2_01_FULL_51_10	Yonathbacteria	97.7	1	1	1	1	2	1	1	1	1	1	1	1	1	1	1	1	1	1	1	1	1	1	1	1	1	1	1	1	1	1	1	1	1	1	1	1	1	1	1	1	1	1	1
Candidatus Yonathbacteria bacterium RIFCSPHIGHO2_01_FULL_44_41	Yonathbacteria	88.4	1	1	1	0	1	1	1	1	1	1	1	1	1	1	1	1	1	1	1	1	1	1	1	1	1	1	1	1	1	1	1	1	1	1	1	1	1	1	1	1	1	1	1
Candidatus Yonathbacteria bacterium RIFCSPHIGHO2_01_FULL_44_19	Yonathbacteria	93	1	1	1	0	1	1	1	1	0	1	1	1	1	1	1	0	1	1	1	1	1	1	1	1	1	1	1	1	1	1	0	1	1	1	1	1	1	1	1	1	1	1	0
Candidatus Yanofskybacteria bacterium RIFCSPHIGHO2_01_FULL_48_25b	Yanofskybacteria	93	0	1	1	1	1	0	1	1	1	1	1	1	1	1	1	1	1	1	1	1	1	1	1	1	1	1	1	1	1	1	1	1	1	1	1	0	1	1	1	1	1	1	1
Candidatus Yanofskybacteria bacterium RIFCSPHIGHO2_01_FULL_45_42	Yanofskybacteria	99.9	0	1	1	1	2	1	1	0	1	1	1	1	1	1	1	1	1	1	1	1	1	1	0	1	1	1	1	1	1	1	1	2	1	1	1	1	1	1	1	1	1	1	1
Candidatus Yanofskybacteria bacterium RIFCSPHIGHO2_01_FULL_44_24	Yanofskybacteria	86	1	1	1	1	1	1	1	1	1	1	1	1	1	1	1	1	1	1	1	1	1	1	1	1	1	1	1	1	1	1	1	1	1	1	1	1	1	1	1	1	1	1	1
Candidatus Yanofskybacteria bacterium RIFCSPHIGHO2_01_FULL_44_22	Yanofskybacteria	97.7	1	1	1	0	1	1	1	1	0	1	1	1	1	1	1	0	1	1	1	1	1	1	0	1	1	1	1	1	0	1	1	1	1	1	1	1	1	1	1	0	1	1	1
Candidatus Yanofskybacteria bacterium RIFCSPHIGHO2_01_FULL_44_17	Yanofskybacteria	90.7	1	1	1	1	1	1	1	1	1	1	1	1	1	1	1	1	1	1	1	1	1	1	0	1	1	1	1	1	1	1	1	1	1	1	1	1	1	1	1	1	1	1	1
Candidatus Yanofskybacteria bacterium RIFCSPHIGHO2_01_FULL_44_110b	Yanofskybacteria	99.9	0	1	1	1	1	0	1	0	1	1	1	1	1	1	1	1	1	1	0	1	1	1	1	1	1	1	1	1	1	1	1	1	1	1	1	1	1	1	1	1	1	1	1
Candidatus Yanofskybacteria bacterium RIFCSPHIGHO2_01_FULL_43_42	Yanofskybacteria	99.9	1	1	1	1	1	1	1	1	1	1	1	1	1	1	1	1	1	1	1	1	1	1	1	1	1	1	1	1	1	1	1	1	1	1	1	1	1	1	1	1	1	1	1
Candidatus Yanofskybacteria bacterium RIFCSPHIGHO2_01_FULL_43_32	Yanofskybacteria	95.3	1	1	1	1	1	1	1	1	1	1	1	1	1	1	1	1	1	1	1	1	1	1	1	1	1	1	1	1	1	1	1	1	1	1	1	1	1	1	1	1	1	1	1
Candidatus Yanofskybacteria bacterium RIFCSPHIGHO2_01_FULL_42_12	Yanofskybacteria	99.9	1	1	0	1	1	1	1	1	1	1	1	1	1	1	1	1	1	1	1	1	1	1	1	1	1	1	1	1	1	1	1	1	1	1	1	1	1	1	1	0	1	1	1
Candidatus Yanofskybacteria bacterium RIFCSPHIGHO2_01_FULL_41_53	Yanofskybacteria	88.4	1	1	1	1	1	1	1	1	1	1	1	1	1	1	1	1	1	1	1	1	1	1	1	1	1	1	1	1	1	1	1	1	1	1	1	1	1	1	1	1	1	1	1
Candidatus Yanofskybacteria bacterium RIFCSPHIGHO2_01_FULL_41_27	Yanofskybacteria	99.9	1	2	1	1	0	0	1	0	1	1	1	1	1	1	1	1	1	1	1	1	1	1	1	1	1	1	1	1	0	1	1	1	1	1	1	1	1	1	1	0	1	1	1
Candidatus Yanofskybacteria bacterium RIFCSPHIGHO2_01_FULL_41_26	Yanofskybacteria	99.9	1	1	1	1	1	1	1	1	1	1	1	1	1	1	1	1	1	1	1	1	1	1	1	1	1	1	1	1	1	1	1	1	1	1	1	2	1	1	1	1	1	1	1
Candidatus Yanofskybacteria bacterium RIFCSPHIGHO2_01_FULL_41_21	Yanofskybacteria	81.4	1	1	1	1	1	1	1	1	1	1	1	1	1	1	1	1	1	1	1	1	1	1	1	1	1	1	1	1	1	1	1	1	1	1	1	1	1	1	1	1	1	1	1
Candidatus Yanofskybacteria bacterium RIFCSPHIGHO2_01_FULL_39_8b	Yanofskybacteria	79.1	1	1	1	1	1	0	1	1	0	1	1	1	1	1	1	0	1	1	1	1	1	1	1	1	1	1	1	0	1	0	0	1	1	1	1	1	1	0	1	1	1	1	0
Candidatus Yanofskybacteria bacterium RIFCSPHIGHO2_01_FULL_39_44	Yanofskybacteria	99.9	0	1	1	1	1	1	1	1	1	0	1	1	1	0	1	1	1	1	0	1	1	1	0	1	1	1	1	0	1	0	1	1	1	1	1	1	1	0	1	1	1	0	1
Candidatus Wolfebacteria bacterium RIFCSPHIGHO2_01_FULL_48_22	Wolfebacteria	99.9	1	1	1	1	1	1	1	2	1	1	1	1	1	1	1	1	1	1	1	1	1	1	1	1	1	1	1	1	1	1	1	1	1	1	1	1	1	1	1	1	1	1	1
Candidatus Wildermuthbacteria bacterium RIFCSPHIGHO2_01_FULL_50_47	Wildermuthbacteria	93	1	1	1	1	1	1	1	1	1	1	1	1	1	1	1	1	1	1	1	1	1	1	1	1	1	1	1	1	1	1	1	1	1	1	1	1	1	1	1	1	1	1	1
Candidatus Wildermuthbacteria bacterium RIFCSPHIGHO2_01_FULL_49_22b	Wildermuthbacteria	93	1	1	1	0	1	1	1	1	1	1	1	1	1	1	1	0	1	1	1	1	1	1	1	1	1	1	1	1	1	1	1	1	1	1	0	1	1	1	1	1	1	1	1
Candidatus Wildermuthbacteria bacterium RIFCSPHIGHO2_01_FULL_48_27b	Wildermuthbacteria	90.7	0	1	1	1	1	1	1	0	1	1	1	1	1	1	1	1	1	1	1	1	1	1	0	1	1	1	1	1	1	1	1	1	1	1	1	1	1	1	1	1	1	1	1
Candidatus Wildermuthbacteria bacterium RIFCSPHIGHO2_01_FULL_48_25	Yanofskybacteria	90.7	1	1	1	1	1	1	0	1	1	1	1	0	1	1	1	1	1	1	1	1	1	1	0	1	1	1	1	1	1	1	1	1	1	1	1	1	1	1	0	1	1	1	1
Candidatus Wildermuthbacteria bacterium RIFCSPHIGHO2_01_FULL_47_27	Wildermuthbacteria	90.7	0	1	1	1	1	1	0	1	1	1	1	1	1	1	1	1	1	1	1	1	1	1	0	1	1	1	1	1	1	1	1	1	1	1	1	1	1	1	1	1	1	1	0
Candidatus Wildermuthbacteria bacterium RIFCSPHIGHO2_01_FULL_45_20	Wildermuthbacteria	99.9	1	1	0	1	1	1	1	1	1	1	1	1	1	1	1	0	1	1	1	1	1	1	1	1	1	1	1	1	1	1	1	1	1	1	1	0	1	1	1	1	1	1	0
Candidatus Uhrbacteria bacterium RIFCSPHIGHO2_01_FULL_63_20	Uhrbacteria	97.7	1	1	1	1	1	1	1	1	1	1	1	1	1	1	1	1	1	1	1	1	1	1	1	1	1	1	1	1	1	1	1	1	1	1	1	1	1	1	1	1	1	1	1
Candidatus Uhrbacteria bacterium RIFCSPHIGHO2_01_FULL_47_11	Uhrbacteria	97.7	1	1	1	1	1	1	1	1	1	1	1	1	1	1	1	0	1	1	1	1	1	1	1	1	1	1	1	1	1	1	1	1	1	1	1	1	1	1	1	1	1	1	1
Candidatus Uhrbacteria bacterium RIFCSPHIGHO2_01_FULL_47_10	Uhrbacteria	93	1	1	1	1	1	0	1	1	1	1	1	1	1	1	1	1	1	1	1	1	1	1	1	1	1	1	1	1	1	1	1	1	1	1	1	1	1	1	1	1	1	1	1
Candidatus Uhrbacteria bacterium RIFCSPHIGHO2_01_FULL_46_23	Uhrbacteria	90.7	1	1	1	1	1	1	1	1	1	1	1	1	1	1	1	1	1	1	1	1	1	1	1	1	1	1	1	1	0	1	1	1	1	1	1	0	1	1	1	0	1	1	1
Candidatus Terrybacteria bacterium RIFCSPHIGHO2_01_FULL_58_15	Terrybacteria	97.7	0	1	1	1	1	0	1	2	1	1	1	1	1	1	1	1	1	1	1	0	1	1	1	1	1	1	1	1	1	1	0	1	1	1	1	1	1	1	1	1	1	1	1
Candidatus Terrybacteria bacterium RIFCSPHIGHO2_01_FULL_48_17	Terrybacteria	99.9	1	1	1	1	1	0	1	1	1	1	1	1	1	1	1	1	1	1	1	1	1	1	1	1	1	1	1	1	1	1	1	1	1	1	1	1	1	1	1	1	1	1	1
Candidatus Terrybacteria bacterium RIFCSPHIGHO2_01_FULL_43_35	Terrybacteria	90.7	1	1	1	1	1	1	1	1	1	1	1	1	1	1	1	1	1	1	1	1	1	1	1	1	1	1	1	1	1	1	1	1	1	1	1	1	1	1	1	1	1	1	1
Candidatus Taylorbacteria bacterium RIFCSPHIGHO2_01_FULL_51_15	Taylorbacteria	81.4	1	0	1	1	1	1	1	1	1	1	1	1	1	1	1	0	1	1	1	1	1	1	1	1	1	1	1	1	1	1	1	0	1	1	1	0	1	1	1	1	1	1	1
Candidatus Taylorbacteria bacterium RIFCSPHIGHO2_01_FULL_49_60	Taylorbacteria	97.7	1	1	1	0	1	1	1	1	0	1	1	1	1	1	1	1	0	1	1	1	0	1	0	0	0	1	0	1	1	1	1	1	1	1	1	1	1	1	1	1	1	1	1
Candidatus Taylorbacteria bacterium RIFCSPHIGHO2_01_FULL_48_38	Taylorbacteria	99.9	1	1	1	2	1	1	1	1	1	1	1	1	1	1	1	1	1	0	1	1	1	1	1	1	1	1	1	1	1	1	1	1	1	1	1	1	1	1	1	1	1	1	1
Candidatus Taylorbacteria bacterium RIFCSPHIGHO2_01_FULL_46_22b	Taylorbacteria	88.4	1	1	1	1	1	1	1	1	1	1	1	1	1	1	1	1	1	1	1	1	1	1	1	1	1	1	1	1	1	1	1	1	1	1	1	1	1	1	1	1	1	1	1
Candidatus Taylorbacteria bacterium RIFCSPHIGHO2_01_FULL_45_63	Taylorbacteria	99.9	1	0	1	1	1	1	1	1	1	1	1	1	1	1	1	0	1	0	1	1	1	1	0	1	1	1	1	1	1	1	0	1	1	1	1	1	1	1	1	1	1	1	1
Candidatus Taylorbacteria bacterium RIFCSPHIGHO2_01_FULL_44_110	Taylorbacteria	95.3	1	1	1	1	1	1	1	1	1	1	1	1	1	1	1	1	1	1	1	1	1	1	1	1	1	1	1	1	1	1	1	1	1	1	1	1	1	1	1	1	1	1	1
Candidatus Taylorbacteria bacterium RIFCSPHIGHO2_01_FULL_43_47	Taylorbacteria	93	1	1	1	1	1	1	1	1	1	1	1	1	1	1	1	0	1	1	1	1	1	1	0	1	1	1	1	1	1	1	1	1	1	1	1	1	1	1	1	1	1	1	1
Candidatus Taylorbacteria bacterium RIFCSPHIGHO2_01_FULL_43_120	Taylorbacteria	97.7	1	1	1	1	2	1	1	0	1	1	1	1	1	1	1	0	1	1	1	1	1	1	1	1	1	1	1	1	1	1	1	1	1	1	1	0	1	1	1	1	1	1	1
Candidatus Sungbacteria bacterium RIFCSPHIGHO2_01_FULL_54_26	Sungbacteria	90.7	1	1	1	1	1	1	1	1	1	1	1	1	1	1	1	1	1	1	2	1	1	1	1	1	1	1	1	1	1	1	0	1	1	1	1	1	1	1	1	1	1	1	2
Candidatus Sungbacteria bacterium RIFCSPHIGHO2_01_FULL_51_22	Sungbacteria	90.7	1	1	1	1	1	1	1	1	0	1	1	1	1	1	1	0	1	1	1	1	1	1	1	1	1	1	1	1	0	1	1	1	1	1	1	1	1	1	1	0	1	1	1
Candidatus Sungbacteria bacterium RIFCSPHIGHO2_01_FULL_50_25	Sungbacteria	95.3	1	1	1	2	0	0	1	1	1	1	1	1	1	1	1	1	1	1	1	1	1	1	0	1	1	1	1	1	1	1	1	1	1	1	1	1	1	1	1	1	1	1	0
Candidatus Sungbacteria bacterium RIFCSPHIGHO2_01_FULL_47_32	Sungbacteria	88.4	1	1	2	1	1	1	1	1	1	1	1	1	1	1	1	0	1	1	1	1	1	1	1	1	1	1	1	1	1	1	1	1	1	1	1	1	1	1	1	1	1	1	0
Candidatus Staskawiczbacteria bacterium RIFCSPHIGHO2_01_FULL_41_41	Staskawiczbacteria	99.9	1	1	1	1	1	1	0	1	1	1	1	0	1	1	0	1	1	2	1	1	1	1	0	1	1	1	1	1	1	1	1	1	1	1	1	1	1	1	0	1	1	1	1
Candidatus Staskawiczbacteria bacterium RIFCSPHIGHO2_01_FULL_39_25	Staskawiczbacteria	99.9	1	3	1	1	1	1	1	1	1	1	1	1	1	1	1	1	1	1	1	1	1	1	1	1	1	1	1	1	1	1	1	1	1	1	1	1	1	1	1	1	1	1	2
Candidatus Staskawiczbacteria bacterium RIFCSPHIGHO2_01_FULL_37_17	Staskawiczbacteria	88.4	2	1	1	1	1	1	1	1	1	1	1	1	1	1	1	1	1	1	1	1	1	1	1	1	1	1	1	1	1	1	1	1	1	1	1	1	1	1	1	1	1	1	1
Candidatus Staskawiczbacteria bacterium RIFCSPHIGHO2_01_FULL_36_16	Staskawiczbacteria	86	1	2	1	1	0	1	1	1	1	2	1	1	1	1	1	0	1	1	0	1	1	1	1	1	1	1	1	1	1	1	1	0	1	1	0	1	1	1	1	1	1	1	1
Candidatus Staskawiczbacteria bacterium RIFCSPHIGHO2_01_FULL_34_27	Staskawiczbacteria	90.7	1	1	1	1	1	0	1	0	0	1	1	1	1	1	1	1	1	0	1	1	1	1	1	1	1	1	1	1	1	1	1	0	1	1	1	0	1	1	1	1	1	1	1
Candidatus Spechtbacteria bacterium RIFCSPHIGHO2_01_FULL_43_30	Spechtbacteria	93	1	1	0	1	1	1	0	1	1	1	1	0	1	1	1	1	1	1	1	1	1	1	1	1	1	1	1	1	1	1	0	1	1	1	1	1	1	1	1	1	1	1	1
Candidatus Spechtbacteria bacterium RIFCSPHIGHO2_01_FULL_38_11	Spechtbacteria	83.7	1	1	1	1	1	1	1	0	1	1	1	1	1	1	1	0	1	1	0	1	1	1	1	1	1	1	1	1	1	1	1	1	1	1	1	1	1	1	1	1	1	1	1
Candidatus Ryanbacteria bacterium RIFCSPHIGHO2_01_FULL_48_80	Ryanbacteria	99.9	1	0	1	1	0	1	1	0	1	1	1	1	1	1	1	0	1	1	1	1	1	1	1	1	1	1	0	1	1	1	1	0	1	1	1	1	1	1	1	1	1	1	0
Candidatus Ryanbacteria bacterium RIFCSPHIGHO2_01_FULL_48_27	Ryanbacteria	97.7	1	1	1	1	2	1	1	1	1	1	1	1	1	1	1	1	1	1	1	1	1	1	1	1	1	1	1	1	1	1	2	1	1	1	1	1	1	1	1	1	1	1	1
Candidatus Ryanbacteria bacterium RIFCSPHIGHO2_01_FULL_45_22	Ryanbacteria	99.9	1	1	1	1	1	1	1	1	1	1	1	1	1	1	1	2	1	1	1	0	1	1	1	1	1	1	1	1	1	1	1	1	1	1	1	1	1	1	1	1	1	1	1
Candidatus Ryanbacteria bacterium RIFCSPHIGHO2_01_FULL_44_130	Ryanbacteria	97.7	1	1	1	1	1	1	1	1	1	1	1	1	1	1	1	1	1	1	1	1	1	1	1	1	1	1	1	1	1	1	1	1	1	1	1	1	1	1	1	1	1	1	1
Candidatus Portnoybacteria bacterium RIFCSPHIGHO2_02_FULL_39_12	Portnoybacteria	95.3	1	1	1	1	1	1	1	1	1	1	1	1	1	1	1	0	1	1	1	1	1	1	1	1	1	1	1	1	1	1	1	1	1	1	1	1	1	1	1	1	1	1	1
Candidatus Portnoybacteria bacterium RIFCSPHIGHO2_01_FULL_40_12b	Portnoybacteria	93	1	1	1	1	1	1	1	1	1	1	1	1	1	1	1	1	1	1	1	1	1	1	1	1	1	1	1	1	1	1	1	2	1	1	0	1	1	1	1	1	1	1	0
Candidatus Nomurabacteria bacterium RIFCSPHIGHO2_01_FULL_43_16	Nomurabacteria	97.7	1	1	1	0	0	1	1	1	1	1	1	1	1	1	1	1	1	0	1	1	1	1	1	1	1	1	1	1	1	1	1	1	1	1	1	1	1	1	1	1	1	1	1
Candidatus Nomurabacteria bacterium RIFCSPHIGHO2_01_FULL_42_16	Nomurabacteria	97.7	1	1	1	1	1	1	1	1	1	1	1	1	1	1	1	1	1	1	1	1	1	1	1	1	1	1	1	1	1	1	1	1	1	1	1	1	1	1	1	1	1	1	0
Candidatus Nomurabacteria bacterium RIFCSPHIGHO2_01_FULL_42_15	Nomurabacteria	95.3	1	1	1	0	1	1	1	1	1	1	1	1	1	1	1	1	1	1	1	1	1	1	1	1	1	1	1	1	1	1	1	1	1	1	1	1	1	1	1	1	1	1	1
Candidatus Nomurabacteria bacterium RIFCSPHIGHO2_01_FULL_41_91	Nomurabacteria	97.7	1	1	1	0	1	1	1	1	1	1	1	1	1	1	1	1	1	1	1	1	1	1	0	1	1	1	1	1	1	1	1	1	1	1	1	1	1	1	1	1	1	1	1
Candidatus Nomurabacteria bacterium RIFCSPHIGHO2_01_FULL_41_71	Nomurabacteria	97.7	1	1	1	0	1	1	1	1	1	1	1	1	1	1	1	1	1	1	1	1	1	1	1	1	1	1	1	1	1	1	1	1	1	1	1	1	1	1	1	1	1	1	1
Candidatus Nomurabacteria bacterium RIFCSPHIGHO2_01_FULL_40_24b	Nomurabacteria	93	1	1	1	0	1	1	2	1	1	1	1	1	1	1	1	1	1	2	1	1	1	1	1	1	1	1	1	1	1	1	1	1	1	1	1	1	1	1	1	1	1	1	1
Candidatus Nomurabacteria bacterium RIFCSPHIGHO2_01_FULL_40_20	Nomurabacteria	86	1	1	1	0	1	1	1	1	1	1	1	1	1	1	1	1	1	0	1	1	1	1	0	1	1	1	1	1	1	1	1	1	1	1	1	1	1	1	1	1	1	1	1
Candidatus Nomurabacteria bacterium RIFCSPHIGHO2_01_FULL_40_12	Nomurabacteria	76.7	1	0	1	0	1	1	1	1	1	1	1	1	1	1	1	1	1	1	0	1	1	1	0	1	1	1	1	1	1	1	0	1	1	1	1	1	1	1	1	1	1	1	0
Candidatus Nomurabacteria bacterium RIFCSPHIGHO2_01_FULL_40_10	Nomurabacteria	79.1	1	0	0	0	1	0	1	1	1	1	1	1	1	1	1	0	1	0	0	1	1	1	0	1	1	1	1	1	1	1	1	0	1	1	1	1	1	1	1	1	1	1	0
Candidatus Nomurabacteria bacterium RIFCSPHIGHO2_01_FULL_39_9	Nomurabacteria	97.7	1	0	0	0	1	1	2	1	1	1	1	1	1	1	1	0	0	1	0	1	0	1	1	1	1	1	1	1	1	1	0	1	1	1	1	0	1	1	1	1	1	1	1
Candidatus Nomurabacteria bacterium RIFCSPHIGHO2_01_FULL_39_220	Nomurabacteria	97.7	1	1	1	0	1	1	1	1	1	1	1	1	1	1	1	1	1	1	1	1	1	1	1	1	1	1	1	1	1	1	1	1	1	1	1	1	1	1	1	1	1	1	1
Candidatus Nomurabacteria bacterium RIFCSPHIGHO2_01_FULL_39_10	Nomurabacteria	86	1	1	1	0	1	1	1	1	1	1	1	1	1	1	1	1	1	1	1	1	1	1	1	1	1	1	1	1	1	1	1	1	1	1	1	1	1	1	1	1	1	1	1
Candidatus Nomurabacteria bacterium RIFCSPHIGHO2_01_FULL_38_19	Nomurabacteria	97.7	1	1	1	1	1	1	0	1	1	1	1	0	1	1	0	0	1	1	1	1	1	1	1	1	1	1	1	1	1	1	1	1	1	1	1	1	1	1	0	1	0	1	1
Candidatus Nomurabacteria bacterium RIFCSPHIGHO2_01_FULL_37_25	Nomurabacteria	83.7	1	1	1	0	1	1	1	1	1	1	1	1	1	1	1	1	1	1	1	1	1	1	1	1	1	1	1	1	1	1	1	1	1	1	1	1	1	1	1	1	1	1	1
Candidatus Nomurabacteria bacterium RIFCSPHIGHO2_01_FULL_37_110	Nomurabacteria	93	2	1	1	0	1	0	1	0	0	1	1	1	1	1	1	0	1	0	1	1	1	1	0	1	1	1	1	1	1	1	1	1	1	1	1	1	1	1	1	1	1	1	1
Candidatus Nomurabacteria bacterium RIFCSPHIGHO2_01_FULL_36_23	Nomurabacteria	81.4	1	1	1	0	1	1	1	1	1	1	1	1	1	1	1	1	1	0	1	1	1	1	1	1	1	1	1	1	1	1	0	1	1	1	1	1	1	1	1	1	1	1	1
Candidatus Niyogibacteria bacterium RIFCSPHIGHO2_01_FULL_45_28	Niyogibacteria	95.3	1	1	1	1	1	0	1	1	1	1	1	1	1	1	1	1	0	0	0	0	0	1	1	1	0	1	1	1	1	1	1	1	1	0	1	1	1	1	1	1	1	1	1
Candidatus Nealsonbacteria bacterium RIFCSPHIGHO2_01_FULL_43_31	Nealsonbacteria	93	1	1	1	1	1	1	1	1	1	1	1	1	1	1	1	1	1	1	0	1	1	1	1	1	1	1	1	1	1	1	1	1	1	1	0	1	1	1	1	1	1	1	1
Candidatus Nealsonbacteria bacterium RIFCSPHIGHO2_01_FULL_38_55	Nealsonbacteria	99.9	1	1	1	1	0	0	1	1	1	1	1	1	1	1	1	0	1	1	1	1	1	1	1	1	1	1	1	1	1	1	1	1	1	1	1	1	1	1	1	1	1	1	1
Candidatus Moranbacteria bacterium RIFCSPHIGHO2_01_FULL_55_24	Moranbacteria	93	1	1	1	1	1	1	1	1	1	1	1	1	1	1	1	1	1	1	1	1	1	1	1	1	1	1	1	1	1	1	1	1	1	1	1	1	1	1	1	1	1	1	1
Candidatus Moranbacteria bacterium RIFCSPHIGHO2_01_FULL_54_31	Moranbacteria	90.7	1	1	1	1	1	1	1	1	1	1	1	1	1	1	1	1	1	1	1	1	1	1	1	1	1	1	0	1	1	1	1	0	1	1	1	0	1	1	1	1	1	1	1
Candidatus Magasanikbacteria bacterium RIFCSPHIGHO2_01_FULL_50_8	Magasanikbacteria	62.8	1	1	1	1	0	0	1	1	1	1	1	1	1	1	1	1	1	1	1	1	1	1	1	1	1	1	1	1	1	1	1	0	1	1	1	0	1	1	1	1	1	1	2
Candidatus Magasanikbacteria bacterium RIFCSPHIGHO2_01_FULL_47_8	Magasanikbacteria	97.7	0	1	1	1	0	0	1	1	1	0	1	1	1	0	1	1	1	0	1	0	1	1	1	1	1	1	1	0	0	0	0	1	1	1	0	0	1	0	1	0	1	0	1
Candidatus Magasanikbacteria bacterium RIFCSPHIGHO2_01_FULL_41_23	Magasanikbacteria	99.9	1	1	1	1	1	1	1	0	1	1	1	1	1	1	1	1	1	1	1	1	1	1	1	1	1	1	1	1	1	1	1	1	1	1	1	1	1	1	1	1	1	1	1
Candidatus Magasanikbacteria bacterium RIFCSPHIGHO2_01_FULL_33_34	Magasanikbacteria	93	1	1	1	1	1	1	1	1	1	1	1	1	1	1	1	1	1	1	1	1	1	1	1	1	1	1	1	1	1	1	1	1	1	1	1	1	1	1	1	1	1	1	1
Candidatus Lloydbacteria bacterium RIFCSPHIGHO2_01_FULL_54_11	Lloydbacteria	97.7	1	1	0	0	1	1	1	2	1	1	1	1	1	1	1	1	1	1	0	1	1	1	1	1	1	1	1	1	1	1	1	1	1	1	1	1	1	1	1	1	1	1	1
Candidatus Lloydbacteria bacterium RIFCSPHIGHO2_01_FULL_49_22	Lloydbacteria	83.7	1	1	1	0	1	1	1	1	1	1	1	1	1	1	1	1	1	1	1	1	1	1	1	1	1	1	1	1	1	1	1	1	1	1	1	1	1	1	1	1	1	1	1
Candidatus Lloydbacteria bacterium RIFCSPHIGHO2_01_FULL_41_20	Lloydbacteria	86	1	1	1	1	1	1	0	0	1	1	1	0	1	1	0	1	1	0	1	1	1	1	1	1	1	1	1	1	1	1	1	1	1	1	1	1	1	1	0	1	0	1	1
Candidatus Liptonbacteria bacterium RIFCSPHIGHO2_01_FULL_57_28	Liptonbacteria	90.7	1	1	1	2	1	0	1	1	0	1	1	1	1	1	1	1	1	1	0	1	1	1	0	1	1	1	1	1	1	1	0	0	1	1	1	1	1	1	1	1	1	1	1
Candidatus Liptonbacteria bacterium RIFCSPHIGHO2_01_FULL_56_18b	Liptonbacteria	90.7	1	1	0	1	1	0	1	1	1	1	1	1	1	1	1	1	1	1	1	1	1	1	0	1	1	1	1	1	1	1	1	1	1	1	1	0	1	1	1	1	1	1	1
Candidatus Komeilibacteria bacterium RIFCSPHIGHO2_01_FULL_52_14	Komeilibacteria	95.3	1	1	0	1	1	0	1	1	0	1	1	1	1	1	1	1	1	1	1	1	1	1	1	1	1	1	1	1	1	1	1	1	1	1	1	0	1	1	1	1	1	1	1
Candidatus Kaiserbacteria bacterium RIFCSPHIGHO2_01_FULL_58_22	Kaiserbacteria	99.9	1	1	0	1	1	1	1	1	1	1	1	1	1	1	1	1	1	1	1	1	1	1	1	2	2	1	0	1	1	1	1	1	1	1	1	1	1	1	1	1	1	1	1
Candidatus Kaiserbacteria bacterium RIFCSPHIGHO2_01_FULL_56_24	Kaiserbacteria	93	1	1	2	2	1	1	1	1	1	1	1	1	1	1	1	1	1	1	1	1	1	1	1	1	1	1	1	1	1	1	1	1	1	1	1	1	1	1	1	1	1	1	1
Candidatus Kaiserbacteria bacterium RIFCSPHIGHO2_01_FULL_55_79	Kaiserbacteria	90.7	2	1	0	1	1	1	1	1	1	1	1	1	1	1	1	1	1	1	1	1	0	1	1	1	1	1	1	1	1	1	1	1	1	1	1	0	1	1	1	1	1	1	1
Candidatus Kaiserbacteria bacterium RIFCSPHIGHO2_01_FULL_55_37	Kaiserbacteria	99.9	2	1	1	1	1	1	1	1	0	1	1	1	1	1	1	1	1	1	1	1	1	1	1	1	1	1	0	1	1	1	0	1	1	1	1	1	1	1	1	1	1	1	0
Candidatus Kaiserbacteria bacterium RIFCSPHIGHO2_01_FULL_55_17	Kaiserbacteria	93	1	2	1	2	1	1	1	1	1	1	1	1	1	1	1	1	1	1	1	1	1	1	1	1	1	1	1	1	1	1	1	1	1	1	1	2	1	1	1	1	1	1	1
Candidatus Kaiserbacteria bacterium RIFCSPHIGHO2_01_FULL_54_36b	Kaiserbacteria	97.7	1	1	1	1	2	1	1	1	1	1	1	1	1	1	1	0	1	1	1	1	1	1	1	0	1	1	0	1	1	1	1	1	1	1	2	1	1	1	1	1	1	1	1
Candidatus Kaiserbacteria bacterium RIFCSPHIGHO2_01_FULL_54_36	Kaiserbacteria	95.3	1	1	2	2	1	1	1	1	1	1	1	1	1	1	1	1	1	1	1	1	0	1	1	1	1	1	1	1	1	1	1	1	1	1	1	1	1	1	1	1	1	1	1
Candidatus Kaiserbacteria bacterium RIFCSPHIGHO2_01_FULL_53_31	Kaiserbacteria	99.9	1	1	1	1	1	1	1	1	1	1	1	1	1	1	1	1	1	1	1	1	0	1	1	1	1	1	0	1	1	1	1	1	1	1	1	1	1	1	1	1	1	1	1
Candidatus Kaiserbacteria bacterium RIFCSPHIGHO2_01_FULL_53_29	Kaiserbacteria	95.3	1	1	1	1	1	1	1	1	1	1	1	1	1	1	1	1	1	1	1	1	1	1	1	1	1	1	2	1	1	1	1	1	1	1	1	1	1	1	1	1	1	1	1
Candidatus Kaiserbacteria bacterium RIFCSPHIGHO2_01_FULL_51_33	Kaiserbacteria	99.9	0	1	0	2	1	1	1	1	1	1	1	1	1	1	1	1	1	1	1	1	1	1	1	1	1	1	1	1	1	1	1	1	1	1	1	1	1	1	1	1	1	1	2
Candidatus Kaiserbacteria bacterium RIFCSPHIGHO2_01_FULL_50_13	Kaiserbacteria	79.1	1	1	1	2	1	1	1	1	1	1	1	1	1	1	1	1	1	1	1	1	1	1	1	1	1	1	1	1	1	1	1	1	1	1	1	1	1	1	1	1	1	1	1
Candidatus Kaiserbacteria bacterium RIFCSPHIGHO2_01_FULL_49_13	Kaiserbacteria	83.7	1	1	1	0	1	0	1	1	1	1	1	1	1	1	1	0	1	0	0	1	1	1	0	1	1	1	1	1	1	1	1	0	0	1	1	1	1	1	1	1	1	1	0
Candidatus Kaiserbacteria bacterium RIFCSPHIGHO2_01_FULL_48_10	Kaiserbacteria	99.9	1	0	1	1	2	1	1	1	2	1	1	1	1	1	1	1	1	1	0	1	1	1	1	1	1	1	1	1	0	1	1	1	1	0	0	0	1	1	1	0	1	1	1
Candidatus Kaiserbacteria bacterium RIFCSPHIGHO2_01_FULL_46_22	Kaiserbacteria	93	1	1	1	2	1	1	1	1	2	1	1	1	1	1	1	1	1	1	1	1	1	1	1	1	1	1	1	1	1	1	1	1	1	1	1	1	1	1	1	1	1	1	1
Candidatus Harrisonbacteria bacterium RIFCSPHIGHO2_01_FULL_44_13	Harrisonbacteria	99.9	1	1	1	1	1	1	1	1	1	1	0	1	1	1	1	1	1	1	1	1	1	1	1	1	1	1	1	1	1	1	1	1	0	1	1	0	1	1	1	1	1	1	1
Candidatus Giovannonibacteria bacterium RIFCSPHIGHO2_01_FULL_48_47	Giovannonibacteria	97.7	1	1	1	1	1	1	1	1	1	1	1	1	1	1	1	1	1	1	1	1	1	1	1	1	1	1	1	1	1	1	1	1	1	1	1	1	1	1	1	1	1	1	1
Candidatus Giovannonibacteria bacterium RIFCSPHIGHO2_01_FULL_45_33	Giovannonibacteria	88.4	0	1	1	1	1	1	1	1	1	1	1	1	1	1	1	1	1	1	1	1	1	1	1	1	1	1	1	1	1	1	1	1	1	1	1	1	1	1	1	1	1	1	1
Candidatus Giovannonibacteria bacterium RIFCSPHIGHO2_01_FULL_45_24	Giovannonibacteria	95.3	1	1	0	1	0	1	1	1	1	1	1	1	1	1	1	0	1	0	1	1	1	1	1	1	1	1	1	1	1	1	1	1	1	1	1	1	1	1	1	1	1	1	0
Candidatus Giovannonibacteria bacterium RIFCSPHIGHO2_01_FULL_45_23	Giovannonibacteria	99.9	1	1	1	1	1	1	0	1	1	1	1	0	1	1	1	1	1	1	1	1	1	1	1	1	1	1	1	1	1	1	1	1	1	1	1	1	1	1	1	1	1	1	1
Candidatus Giovannonibacteria bacterium RIFCSPHIGHO2_01_FULL_44_100	Giovannonibacteria	90.7	1	1	1	1	1	1	1	1	1	1	1	1	1	1	1	1	1	1	1	1	1	1	1	1	1	1	1	1	1	1	1	1	1	1	1	1	1	1	1	1	1	1	1
Candidatus Giovannonibacteria bacterium RIFCSPHIGHO2_01_FULL_43_140	Giovannonibacteria	88.4	1	0	1	1	1	1	1	1	1	1	1	1	1	1	1	1	1	1	0	1	1	1	1	1	1	1	1	1	1	1	1	0	1	1	1	1	1	1	1	1	1	0	1
Candidatus Giovannonibacteria bacterium RIFCSPHIGHO2_01_FULL_43_100	Giovannonibacteria	95.3	1	1	1	0	1	1	2	1	0	1	1	1	1	1	1	0	1	1	0	1	1	1	1	1	1	1	1	1	1	1	1	1	1	1	1	1	1	1	1	1	1	0	1
Candidatus Campbellbacteria bacterium RIFCSPHIGHO2_01_FULL_34_10	Campbellbacteria	81.4	1	1	1	2	1	1	1	1	0	1	1	1	1	1	1	0	1	1	1	1	1	1	1	1	1	1	1	1	1	1	1	1	1	1	1	1	1	1	1	1	1	1	1
Candidatus Buchananbacteria bacterium RIFCSPHIGHO2_01_FULL_47_11b	Buchananbacteria	86	1	1	1	1	1	0	1	0	0	1	1	1	1	1	1	0	1	1	0	1	1	1	1	1	1	1	1	1	1	1	0	0	1	1	1	0	1	1	1	1	1	1	1
Candidatus Buchananbacteria bacterium RIFCSPHIGHO2_01_FULL_46_12	Buchananbacteria	93	1	1	1	0	1	1	1	1	0	1	1	1	1	1	1	0	1	1	1	1	1	1	0	1	1	1	1	1	1	1	0	0	1	1	1	1	1	1	1	1	1	1	1
Candidatus Buchananbacteria bacterium RIFCSPHIGHO2_01_FULL_44_11	Buchananbacteria	86	1	1	1	1	1	1	1	0	1	1	1	1	1	1	1	1	1	0	1	1	1	1	1	1	1	1	1	1	1	1	1	1	1	1	1	0	1	1	1	1	1	1	1
Candidatus Buchananbacteria bacterium RIFCSPHIGHO2_01_FULL_40_35	Buchananbacteria	86	1	1	0	1	1	0	1	1	0	1	1	1	1	1	1	1	1	1	1	1	1	1	1	1	1	1	1	1	1	1	0	0	1	1	1	0	1	1	1	1	1	1	1
Candidatus Buchananbacteria bacterium RIFCSPHIGHO2_01_FULL_39_8	Buchananbacteria	99.9	1	1	2	0	2	0	1	0	1	1	1	1	1	1	1	0	1	1	0	1	1	1	1	1	1	1	1	1	1	1	1	1	1	1	1	1	1	1	1	1	1	1	0
Candidatus Buchananbacteria bacterium RIFCSPHIGHO2_01_FULL_39_14	Buchananbacteria	95.3	1	2	1	1	1	1	1	1	1	1	1	1	1	1	1	1	1	1	1	1	1	1	1	1	1	1	1	1	1	1	1	1	1	1	1	1	1	1	1	1	1	1	1
Candidatus Azambacteria bacterium RIFCSPHIGHO2_01_FULL_44_55	Azambacteria_ii	95.3	1	0	0	1	1	1	1	1	1	1	1	1	1	1	1	1	2	1	1	1	1	1	1	1	1	1	1	1	1	1	1	1	1	1	1	1	1	1	1	1	1	1	1
Candidatus Azambacteria bacterium RIFCSPHIGHO2_01_FULL_40_24	Azambacteria_ii	99.9	1	1	1	1	1	1	1	1	0	1	1	1	1	1	1	1	1	1	2	1	1	1	1	1	1	1	1	1	1	1	1	1	1	1	2	0	1	1	1	1	1	1	1
Candidatus Azambacteria bacterium RIFCSPHIGHO2_01_FULL_51_74	Azambacteria_i	99.9	1	1	1	1	1	1	1	1	1	1	1	1	1	1	1	1	1	1	1	1	1	1	1	1	1	1	1	1	1	1	1	1	1	1	1	1	1	1	1	1	1	1	1
Candidatus Andersenbacteria bacterium RIFCSPHIGHO2_01_FULL_46_36	Andersenbacteria	97.7	1	1	1	1	1	1	1	1	1	1	1	1	1	1	1	1	1	1	1	1	1	1	1	1	1	1	1	1	1	1	1	1	1	1	1	1	1	1	1	1	1	1	1
Candidatus Adlerbacteria bacterium RIFCSPHIGHO2_01_FULL_54_23	Adlerbacteria	88.4	1	1	1	1	1	1	1	1	1	1	1	1	1	1	1	1	1	1	1	1	1	1	1	1	1	1	1	1	1	1	1	1	1	1	1	0	1	1	1	1	1	1	1
Parcubacteria group bacterium RIFCSPHIGHO2_01_FULL_56_18	-	95.3	1	2	1	2	0	0	1	1	1	1	1	1	1	1	1	1	1	1	0	1	1	1	1	1	1	1	1	1	1	1	1	1	1	1	0	1	1	1	1	1	1	1	0
Parcubacteria group bacterium RIFCSPHIGHO2_01_FULL_47_10b	-	93	2	1	1	1	1	1	1	1	1	1	1	1	1	1	1	1	1	1	1	1	1	1	1	1	1	1	1	0	1	1	1	1	1	1	1	0	1	1	1	1	1	1	1
Parcubacteria group bacterium RIFCSPHIGHO2_01_FULL_45_26	-	99.9	1	1	1	2	1	1	1	2	1	1	1	1	1	1	1	0	1	1	0	1	1	1	1	1	1	1	1	1	1	1	0	1	1	1	1	1	1	1	1	1	1	1	1
Parcubacteria group bacterium RIFCSPHIGHO2_01_FULL_40_30	-	79.1	1	2	1	1	1	1	1	1	1	1	1	1	1	1	1	1	1	1	1	1	1	1	1	1	1	1	1	1	1	1	1	1	1	1	1	1	1	1	1	1	1	1	1
Nitrospirae bacterium RIFCSPHIGHO2_01_FULL_66_17	Nitrospirae	90.7	0	1	2	1	1	0	1	0	1	0	1	1	1	1	1	1	1	0	1	1	1	1	1	1	1	1	1	1	1	1	1	1	1	1	0	0	1	1	1	1	1	0	0
Candidatus Muproteobacteria bacterium RIFCSPHIGHO2_01_FULL_65_16	Muproteobacteria	90.7	1	1	1	1	1	1	1	1	1	0	1	1	1	1	1	1	1	0	1	1	1	1	0	1	1	1	1	1	1	1	1	1	1	1	1	1	1	1	1	1	1	0	1
Candidatus Muproteobacteria bacterium RIFCSPHIGHO2_01_FULL_61_200	Muproteobacteria	90.7	0	2	1	1	1	1	1	0	1	0	1	1	1	1	1	1	1	1	1	1	1	1	1	1	1	1	1	1	1	1	1	1	1	1	1	1	1	1	1	1	1	0	1
candidate division Kazan bacterium RIFCSPHIGHO2_01_FULL_49_10	KAZAN	99.9	1	2	1	1	1	1	1	1	1	1	1	1	1	1	1	1	1	0	1	1	1	1	1	1	1	1	1	1	0	1	1	1	1	1	1	1	1	1	2	0	1	1	0
candidate division Kazan bacterium RIFCSPHIGHO2_01_FULL_44_14	KAZAN	88.4	1	1	1	1	1	1	1	1	1	1	1	1	1	1	1	1	1	1	1	1	1	1	1	1	1	1	1	1	1	1	1	1	1	1	1	1	1	1	1	1	1	1	1
Gammaproteobacteria bacterium RIFCSPHIGHO2_01_FULL_42_8	Gammaproteobacteria	99.9	1	0	1	0	2	1	1	2	0	1	1	1	1	1	1	1	1	1	1	1	1	1	1	1	1	1	1	1	0	1	1	1	1	1	1	1	1	1	1	0	1	1	1
Fluviicola sp. RIFCSPHIGHO2_01_FULL_43_53	Bacteroidetes	88.4	1	1	1	1	1	1	1	1	1	1	1	1	1	1	1	1	1	1	1	1	1	1	1	1	1	1	1	1	1	1	1	1	1	1	1	1	1	1	1	1	1	1	1
Elusimicrobia bacterium RIFCSPHIGHO2_01_FULL_64_10	Elusimicrobia	95.3	1	1	2	1	1	1	1	0	0	1	1	1	1	1	2	1	1	1	1	1	1	1	1	1	1	1	1	1	0	1	1	1	1	1	1	0	1	1	1	0	1	1	1
Candidatus Doudnabacteria bacterium RIFCSPHIGHO2_01_FULL_50_67	Doudnabacteria	95.3	2	1	1	2	3	1	1	1	1	1	1	1	1	1	1	1	1	0	1	1	1	1	1	1	1	1	1	1	1	1	1	0	1	1	1	1	1	1	1	1	1	1	1
Candidatus Doudnabacteria bacterium RIFCSPHIGHO2_01_FULL_50_11	Doudnabacteria	86	1	1	1	3	1	1	1	1	1	1	1	1	1	1	1	1	1	1	1	1	1	1	0	1	1	1	1	1	1	1	1	0	1	1	1	1	1	1	1	1	1	1	1
Candidatus Doudnabacteria bacterium RIFCSPHIGHO2_01_FULL_49_9	Doudnabacteria	99.9	1	3	1	3	3	1	1	2	1	1	1	1	1	1	1	1	0	2	1	1	0	1	1	0	0	1	0	1	2	1	1	1	1	0	1	1	1	1	1	1	1	1	2
Candidatus Doudnabacteria bacterium RIFCSPHIGHO2_01_FULL_48_180	Doudnabacteria	99.9	1	1	1	2	1	1	1	1	1	1	1	1	1	1	1	1	1	1	1	1	1	1	1	1	1	1	1	1	1	1	1	1	1	1	1	1	1	1	1	1	1	1	1
Candidatus Doudnabacteria bacterium RIFCSPHIGHO2_01_FULL_46_24	Doudnabacteria	99.9	1	1	1	2	1	1	1	1	1	1	1	1	1	1	1	1	1	1	1	1	1	1	1	1	1	1	1	1	1	1	1	1	1	1	1	1	1	1	1	1	1	1	1
Candidatus Doudnabacteria bacterium RIFCSPHIGHO2_01_FULL_46_14	Doudnabacteria	86	1	1	1	2	1	1	1	1	1	1	1	1	1	1	1	1	1	1	1	1	1	1	1	1	1	1	1	1	1	1	1	1	1	1	1	1	1	1	1	1	1	1	1
Candidatus Doudnabacteria bacterium RIFCSPHIGHO2_01_FULL_45_18	Doudnabacteria	81.4	2	1	1	1	2	1	1	1	1	1	0	1	0	1	1	1	1	1	1	1	1	0	1	1	1	0	1	1	1	1	1	0	0	1	1	1	1	1	1	1	1	1	1
Candidatus Doudnabacteria bacterium RIFCSPHIGHO2_01_FULL_43_23	Doudnabacteria	99.9	1	0	1	2	1	1	1	0	1	1	1	1	1	1	1	0	1	1	0	1	1	1	0	1	1	1	1	1	1	1	1	0	1	1	0	0	1	1	1	1	1	1	1
Candidatus Doudnabacteria bacterium RIFCSPHIGHO2_01_FULL_41_86	Doudnabacteria	99.9	1	1	1	2	1	1	1	1	1	1	1	1	1	1	1	1	1	1	1	1	1	1	1	1	1	1	1	1	1	1	1	1	1	1	1	1	1	1	1	1	1	1	1
Deltaproteobacteria bacterium RIFCSPHIGHO2_01_FULL_43_49	Deltaproteobacteria	95.3	1	1	1	2	1	1	1	1	1	1	1	1	1	1	1	1	1	1	1	1	1	1	1	1	1	1	1	1	1	1	1	1	1	1	1	1	1	1	1	1	1	1	1
Chlamydiae bacterium RIFCSPHIGHO2_01_FULL_44_39	Chlamydiae	99.9	1	1	1	1	1	1	1	1	1	1	1	1	1	1	1	1	1	1	1	1	0	1	1	1	1	1	1	1	1	1	1	1	1	1	1	0	1	1	1	1	1	1	1
Caulobacterales bacterium RIFCSPHIGHO2_01_FULL_70_19	Alphaproteobacteria	97.7	1	1	1	1	1	1	1	1	1	1	1	1	1	1	1	1	1	1	1	1	1	1	1	1	1	1	1	1	1	1	1	1	1	1	1	1	1	1	1	1	1	1	1
Caulobacterales bacterium RIFCSPHIGHO2_01_FULL_67_30	Alphaproteobacteria	99.9	1	2	3	1	2	1	1	1	1	1	1	1	1	1	1	1	1	1	0	1	1	1	1	1	1	1	1	1	1	1	1	1	1	1	1	1	1	1	1	1	1	1	2
Burkholderiales bacterium RIFCSPHIGHO2_01_FULL_64_960	Betaproteobacteria	99.9	1	1	1	1	1	1	1	1	1	1	1	1	1	1	1	1	1	1	1	1	1	1	1	1	1	1	1	1	1	1	1	1	1	1	1	1	1	1	1	1	1	1	1
Burkholderiales bacterium RIFCSPHIGHO2_01_FULL_63_240	Betaproteobacteria	93	1	1	1	1	1	1	1	1	1	1	1	1	1	1	1	1	1	1	1	1	1	1	1	1	1	1	1	1	1	1	1	1	1	1	1	1	1	1	1	1	1	1	1
Candidatus Berkelbacteria bacterium RIFCSPHIGHO2_01_FULL_50_36	Berkelbacteria	99.9	1	1	1	1	1	1	1	1	0	1	1	1	1	1	0	1	1	1	0	1	1	1	1	1	1	1	1	1	1	1	1	1	1	1	1	1	1	1	1	1	1	1	1
Bdellovibrionales bacterium RIFCSPHIGHO2_01_FULL_40_29	Deltaproteobacteria	99.9	1	1	1	1	1	1	1	1	1	1	1	1	1	1	1	1	1	1	1	1	1	1	1	1	1	1	1	1	1	1	1	1	1	1	1	1	1	2	1	1	1	1	1
Alphaproteobacteria bacterium RIFCSPHIGHO2_01_FULL_41_14	Alphaproteobacteria	83.7	1	1	1	1	1	1	1	1	1	1	1	1	1	1	1	1	1	1	1	1	1	1	1	1	1	1	1	1	1	1	1	1	1	1	1	1	1	1	1	1	1	1	1
Alphaproteobacteria bacterium RIFCSPHIGHO2_01_FULL_40_8	Alphaproteobacteria	86	1	2	1	0	0	2	1	1	1	1	1	1	1	1	1	0	1	1	1	1	1	0	1	1	1	1	1	1	1	1	0	0	1	1	1	1	1	0	1	1	1	1	1
Acidobacteria bacterium RIFCSPHIGHO2_01_FULL_67_28	Acidobacteria	79.1	1	1	1	1	1	0	1	1	1	1	1	1	1	1	1	1	1	0	1	1	1	1	1	1	1	2	1	1	0	1	0	1	1	1	1	1	1	1	1	0	1	1	0
Candidatus Abawacabacteria bacterium RIFCSPHIGHO2_01_FULL_46_8	Abawacabacteria	86	0	0	1	0	1	0	1	1	0	1	1	1	1	1	1	1	1	0	1	1	1	1	1	1	1	1	1	1	1	1	0	0	1	1	1	0	1	1	1	1	1	1	1
Candidatus Doudnabacteria bacterium RIFCSPHIGHO2_01_52_17	Doudnabacteria	99.9	1	1	1	2	1	0	1	0	1	1	1	1	1	1	1	0	1	1	1	1	1	1	1	1	1	1	1	1	1	1	0	1	1	1	0	0	1	1	1	1	1	2	1
Candidatus Doudnabacteria bacterium RIFCSPHIGHO2_01_48_18	Doudnabacteria	99.9	1	1	1	2	1	1	1	1	1	1	1	1	1	1	1	1	1	1	1	1	1	1	1	1	1	1	1	1	1	1	1	1	1	1	1	1	1	1	1	1	1	1	1
Candidatus Doudnabacteria bacterium RIFCSPHIGHO2_01_43_10	Doudnabacteria	95.3	1	1	1	2	2	1	1	1	1	1	1	1	1	1	1	1	1	1	1	1	1	1	1	1	1	1	1	1	1	1	1	1	1	1	1	1	1	1	1	1	1	1	1
candidate division Zixibacteria bacterium RBG_19FT_COMBO_42_43	Zixibacteria	93	1	1	0	1	1	1	1	1	1	1	1	1	1	1	1	1	1	1	1	1	1	1	1	1	1	1	1	1	1	1	1	0	1	1	1	1	1	1	1	1	1	1	1
candidate division WWE3 bacterium RBG_19FT_COMBO_53_11	WWE3	93	1	1	1	1	1	1	1	1	1	1	1	0	1	2	1	1	1	1	1	1	1	1	1	1	1	1	1	1	1	0	1	0	1	1	1	1	1	1	1	1	1	1	1
candidate division WWE3 bacterium RBG_19FT_COMBO_34_6	WWE3	99.9	1	1	1	1	2	1	1	1	1	1	1	1	1	1	1	1	1	1	0	1	1	1	0	0	1	1	1	1	1	1	1	1	1	1	2	1	1	1	1	1	1	1	1
Thermodesulfovibrio sp. RBG_19FT_COMBO_42_12	Nitrospirae	79.1	1	1	1	1	2	2	1	1	1	1	1	1	1	1	1	1	1	1	1	1	1	1	1	1	1	1	1	1	1	1	1	1	1	1	1	1	1	1	1	1	1	1	1
Thermodesulfovibrio sp. RBG_19FT_COMBO_41_18	Nitrospirae	83.7	0	1	1	0	0	1	1	1	1	1	1	1	1	1	1	0	1	1	0	1	1	1	0	1	1	1	1	1	1	1	0	0	1	1	1	0	1	1	1	1	1	1	1
Syntrophobacterales bacterium RBG_19FT_COMBO_59_10	Deltaproteobacteria	69.8	1	1	0	2	0	1	1	1	1	1	1	1	1	1	0	0	1	1	1	1	1	1	1	1	1	1	1	1	1	1	1	0	1	1	0	1	0	1	1	1	1	1	1
Planctomycetes bacterium RBG_19FT_COMBO_48_8	Planctomycetes	81.4	2	0	1	0	1	0	0	1	1	1	1	0	1	1	1	0	1	0	0	1	1	1	0	1	1	1	1	1	1	0	0	0	1	1	2	1	1	1	0	1	1	1	2
Candidatus Woykebacteria bacterium RBG_19FT_COMBO_43_10	Woykebacteria	95.3	1	2	1	1	1	1	1	0	1	0	1	0	1	0	0	1	1	1	1	1	1	1	1	1	1	1	1	1	1	1	1	1	1	1	1	1	1	1	0	1	0	0	1
Candidatus Woesebacteria bacterium RBG_19FT_COMBO_47_8	Woesebacteria	95.3	1	1	1	1	2	1	1	1	1	1	1	1	1	1	1	1	1	1	1	1	1	1	1	1	1	1	1	1	0	1	1	1	0	1	1	1	1	1	1	1	1	1	1
Candidatus Woesebacteria bacterium RBG_19FT_COMBO_42_9	Woesebacteria	95.3	1	1	1	1	1	1	1	1	1	1	1	1	1	1	1	1	1	1	1	1	1	0	1	1	1	1	1	1	1	1	1	1	1	1	1	2	1	1	0	1	1	1	1
Candidatus Woesebacteria bacterium RBG_19FT_COMBO_37_29	Woesebacteria	95.3	1	1	0	1	1	1	1	1	0	1	1	1	1	1	1	1	1	1	1	1	1	1	1	1	1	1	1	1	1	1	1	1	1	1	1	1	1	1	1	1	1	1	1
Candidatus Amesbacteria bacterium RBG_19FT_COMBO_48_16	Amesbacteria	95.3	1	1	0	1	1	1	1	1	1	1	1	1	1	1	1	1	1	1	1	1	0	1	1	1	1	1	1	1	1	1	1	1	1	1	1	1	1	1	1	1	1	1	1
Microgenomates group bacterium RBG_19FT_COMBO_39_10	-	90.7	2	1	1	1	1	1	1	1	1	1	1	0	1	1	1	1	1	1	1	1	1	1	1	1	1	1	1	1	1	1	1	1	1	1	1	1	1	1	1	1	1	0	1
Candidatus Portnoybacteria bacterium RIFCSPHIGHO2_01_FULL_39_19	Portnoybacteria	72.1	1	2	1	2	2	1	0	1	1	1	1	0	1	1	1	0	1	1	1	1	1	1	1	1	1	1	1	1	1	1	1	0	1	1	1	1	1	1	1	1	1	1	1
Candidatus Moranbacteria bacterium RBG_19FT_COMBO_42_6	Moranbacteria	67.4	0	1	0	1	1	0	1	1	1	0	1	1	1	0	1	1	1	1	1	1	0	1	0	1	1	1	1	1	1	1	0	0	1	1	0	1	1	1	1	1	1	0	0
Nitrospirae bacterium RBG_19FT_COMBO_58_9	Nitrospirae	69.8	0	1	1	1	2	1	1	0	1	1	1	1	1	1	1	0	1	1	0	1	0	1	0	1	0	0	1	1	1	1	1	0	1	1	0	0	1	0	1	1	1	0	0
Nitrospirae bacterium RBG_19FT_COMBO_55_12	Nitrospirae	79.1	2	0	1	1	1	0	1	1	0	0	1	1	1	1	1	1	1	1	1	1	0	1	0	0	0	0	0	1	0	1	1	1	1	1	1	1	1	1	1	0	1	0	1
Nitrospirae bacterium RBG_19FT_COMBO_42_15	Nitrospirae	83.7	1	0	0	0	0	1	1	1	1	1	1	1	1	1	1	0	1	0	1	1	1	1	1	1	1	1	1	1	1	1	0	1	1	1	1	0	1	1	1	1	1	1	0
Candidatus Muproteobacteria bacterium RBG_19FT_COMBO_61_10	Muproteobacteria	93	0	2	0	0	1	1	1	0	0	1	1	1	1	1	1	1	1	1	1	1	1	1	1	1	1	1	1	1	1	1	1	0	1	1	1	1	1	1	1	1	1	1	0
Candidatus Eisenbacteria bacterium RBG_19FT_COMBO_70_11	Eisenbacteria	67.4	0	1	1	1	1	1	1	0	1	1	1	1	1	1	1	1	1	1	1	1	1	1	1	1	1	1	1	1	1	1	1	1	1	1	1	1	1	1	1	1	1	1	0
Deltaproteobacteria bacterium RBG_19FT_COMBO_60_16	Deltaproteobacteria	76.7	0	0	0	0	1	2	1	0	1	0	1	1	1	1	1	0	1	1	0	1	1	1	0	1	1	1	1	1	1	1	0	0	1	1	0	1	1	1	1	1	1	0	0
Deltaproteobacteria bacterium RBG_19FT_COMBO_58_16	Deltaproteobacteria	65.1	1	1	0	1	0	0	1	0	1	1	1	1	1	0	1	1	1	0	1	1	1	1	0	0	1	1	0	1	1	1	1	1	1	1	1	0	1	1	1	1	1	1	1
Deltaproteobacteria bacterium RBG_19FT_COMBO_56_10	Deltaproteobacteria	79.1	0	0	1	1	0	1	1	0	1	0	1	1	1	0	1	1	1	1	0	1	1	1	0	1	1	1	0	0	1	1	0	1	1	1	0	0	1	1	1	1	1	0	0
Deltaproteobacteria bacterium RBG_19FT_COMBO_52_11	Deltaproteobacteria	74.4	1	0	1	0	1	0	1	1	1	1	0	1	1	1	1	1	1	1	1	1	1	1	1	1	1	1	1	1	1	1	0	0	1	0	1	0	1	1	1	0	1	1	1
Deltaproteobacteria bacterium RBG_19FT_COMBO_46_9	Deltaproteobacteria	72.1	0	2	0	1	1	0	2	0	0	0	1	1	1	1	1	1	1	1	1	1	1	1	1	1	1	1	1	1	0	1	1	1	1	1	1	1	0	1	1	0	1	0	0
Deltaproteobacteria bacterium RBG_19FT_COMBO_46_12	Deltaproteobacteria	76.7	2	1	1	0	1	1	1	1	1	1	1	1	0	1	1	1	0	1	1	0	0	1	1	0	0	1	0	0	1	0	1	1	1	0	1	1	1	1	1	0	1	1	1
Deltaproteobacteria bacterium RBG_19FT_COMBO_43_11	Deltaproteobacteria	79.1	2	1	1	1	1	1	0	1	0	1	1	0	1	0	1	1	1	1	1	1	1	1	1	1	1	1	1	0	0	0	1	1	1	1	1	1	0	0	1	0	1	1	1
Candidatus Dadabacteria bacterium RBG_19FT_COMBO_40_33	Dadabacteria	76.7	1	1	1	0	1	0	1	0	1	0	1	1	1	1	1	1	1	1	1	1	1	1	1	1	1	1	1	1	0	1	1	1	1	1	0	0	1	1	1	0	1	0	1
Chloroflexi bacterium RBG_19FT_COMBO_62_14	Chloroflexi	83.7	1	1	2	1	1	1	1	4	1	1	1	1	0	1	1	1	0	1	1	0	0	1	1	0	0	1	0	1	1	1	1	1	1	0	1	0	0	1	1	1	1	1	2
Chloroflexi bacterium RBG_19FT_COMBO_56_12	Chloroflexi	79.1	0	1	1	0	2	1	1	1	1	1	1	1	1	1	1	1	1	1	1	1	1	1	1	1	1	1	1	1	0	1	0	1	1	1	2	0	1	1	1	0	1	1	0
Chloroflexi bacterium RBG_19FT_COMBO_55_16	Chloroflexi	72.1	0	1	1	0	2	0	1	1	1	1	1	1	1	1	1	1	1	1	0	1	1	1	0	1	0	1	0	1	1	1	1	0	1	1	0	1	1	1	1	1	1	1	2
Chloroflexi bacterium RBG_19FT_COMBO_50_10	Chloroflexi	76.7	0	0	3	0	0	1	1	2	1	1	1	1	1	1	1	1	1	2	0	0	1	1	0	1	1	1	1	1	0	1	0	1	1	1	1	1	1	1	0	0	1	1	0
Chloroflexi bacterium RBG_19FT_COMBO_49_13	Chloroflexi	79.1	0	1	1	1	0	1	1	1	1	1	1	1	1	1	1	0	1	0	0	1	1	1	0	1	1	1	1	1	1	1	1	1	1	1	0	0	1	1	1	0	1	1	0
Chloroflexi bacterium RBG_19FT_COMBO_48_23	Chloroflexi	62.8	1	0	1	1	1	1	1	1	1	0	1	1	1	0	1	1	1	1	1	1	1	1	1	1	1	1	1	0	1	0	0	1	1	1	1	1	1	0	1	1	1	0	0
Chloroflexi bacterium RBG_19FT_COMBO_47_9	Chloroflexi	65.1	0	0	1	1	1	1	2	0	1	1	1	0	1	1	0	0	1	0	0	1	1	1	0	1	1	1	0	0	1	1	1	0	1	1	0	0	1	1	0	1	1	1	0
Chloroflexi bacterium RBG_19FT_COMBO_47_15	Chloroflexi	86	0	0	0	0	0	1	1	1	1	0	1	1	1	0	1	1	1	1	0	1	1	1	0	1	1	1	1	0	1	0	0	1	1	1	1	1	1	0	1	1	1	0	0
Betaproteobacteria bacterium RBG_19FT_COMBO_58_11	Betaproteobacteria	83.7	1	0	1	0	0	0	1	1	1	1	1	1	1	1	1	1	1	0	1	1	1	1	1	1	1	1	1	1	1	1	1	1	1	1	0	1	1	1	1	1	1	1	2
Bacteroidetes bacterium RBG_19FT_COMBO_42_7	Bacteroidetes	88.4	1	2	1	1	1	0	1	1	1	0	1	1	1	1	1	1	0	0	1	1	1	1	1	0	1	1	1	1	1	0	1	0	1	1	1	1	1	1	1	1	1	1	1
Bacteroidetes bacterium RBG_19FT_COMBO_42_10	Bacteroidetes	97.7	1	1	1	1	1	0	1	1	1	1	1	1	1	1	1	0	1	0	1	1	1	1	1	1	1	1	1	1	1	1	1	1	1	1	0	1	0	1	1	1	1	1	1
Candidatus Atribacteria bacterium RBG_19FT_COMBO_35_14	Atribacteria	90.7	1	1	1	1	1	1	1	1	1	1	1	1	1	1	1	1	1	1	1	1	1	1	1	1	1	1	1	1	1	1	1	1	1	1	1	1	1	1	1	1	1	1	0
Armatimonadetes bacterium RBG_19FT_COMBO_69_19	Armatimonadetes	93	0	1	1	1	2	1	1	1	1	1	1	2	1	1	1	1	1	1	1	1	1	1	1	1	1	1	0	1	1	1	0	1	1	1	0	1	1	1	1	1	1	1	1
Candidatus Aminicenantes bacterium RBG_19FT_COMBO_65_30	Aminicenantes	62.8	1	1	0	1	2	0	1	1	0	1	1	1	1	1	1	1	1	1	1	1	1	1	1	1	1	1	1	1	1	1	1	1	1	1	1	1	1	1	1	1	1	1	1
Candidatus Aminicenantes bacterium RBG_19FT_COMBO_59_29	Aminicenantes	81.4	0	0	0	0	0	1	1	1	1	0	1	1	1	1	1	1	1	1	1	1	0	1	1	0	0	1	0	1	0	1	0	1	1	1	0	0	1	1	1	0	1	0	1
Candidatus Aminicenantes bacterium RBG_19FT_COMBO_58_17	Aminicenantes	79.1	0	1	0	1	1	1	1	0	1	1	1	1	1	1	1	1	1	1	1	1	0	1	1	0	0	1	0	1	0	1	1	1	1	1	2	1	1	1	1	1	1	1	1
Actinobacteria bacterium RBG_19FT_COMBO_70_19	Actinobacteria	74.4	1	1	1	1	1	1	1	1	1	0	1	1	1	1	1	1	1	1	1	1	1	1	1	0	0	1	0	0	0	1	1	1	1	1	1	1	0	0	1	0	1	1	1
Actinobacteria bacterium RBG_19FT_COMBO_54_7	Actinobacteria	83.7	0	1	1	1	1	1	1	1	1	0	1	1	1	1	1	1	0	0	0	1	1	0	0	1	1	1	1	1	0	1	1	0	1	1	1	1	1	1	1	0	1	0	1
Actinobacteria bacterium RBG_19FT_COMBO_36_27	Actinobacteria	97.7	0	0	1	0	1	1	1	2	0	0	1	1	1	1	1	1	1	1	1	1	1	1	1	1	1	1	1	1	1	1	0	1	1	1	1	0	1	1	1	1	1	1	1
candidate division Zixibacteria bacterium RBG_16_53_22	Zixibacteria	72.1	0	1	1	1	1	1	1	1	1	1	1	1	1	1	1	1	1	1	1	1	1	1	1	1	1	1	1	1	1	1	1	1	1	1	1	1	1	1	1	1	1	1	1
candidate division Zixibacteria bacterium RBG_16_50_21	Zixibacteria	67.4	0	0	0	0	0	1	1	0	0	1	1	1	1	1	1	1	1	1	1	1	1	1	1	1	1	1	1	1	0	1	0	1	1	1	1	0	1	1	1	0	1	1	0
candidate division Zixibacteria bacterium RBG_16_48_11	Zixibacteria	88.4	1	1	1	1	0	1	2	1	1	1	0	1	0	1	1	1	0	1	1	0	0	0	0	1	1	1	1	1	1	1	1	1	0	0	1	0	0	1	0	1	1	1	0
candidate division Zixibacteria bacterium RBG_16_43_9	Zixibacteria	67.4	1	1	1	1	0	1	1	0	1	1	1	1	1	1	1	1	1	1	0	1	1	1	1	1	1	1	1	1	1	1	0	1	1	1	0	1	1	1	1	1	1	1	1
candidate division Zixibacteria bacterium RBG_16_40_9	Zixibacteria	72.1	1	1	0	0	0	1	1	0	1	1	1	1	1	0	0	1	0	1	1	0	0	1	1	0	0	1	0	1	1	1	1	1	1	0	1	0	1	1	1	1	1	1	1
candidate division WWE3 bacterium RBG_16_52_45	WWE3	90.7	0	1	1	1	1	1	0	0	1	0	1	0	1	0	1	1	1	1	1	1	1	1	0	1	1	1	1	0	1	0	1	0	1	1	1	1	1	0	1	1	1	0	1
candidate division WWE3 bacterium RBG_16_37_10	WWE3	97.7	2	2	0	1	1	1	1	1	1	1	1	1	1	1	1	0	1	1	1	1	1	1	1	1	1	1	1	1	1	1	1	1	1	1	1	0	1	1	1	1	1	1	0
Spirochaetes bacterium RBG_16_67_19	Spirochaetes	99.9	1	2	0	1	1	1	1	1	1	1	1	1	1	1	1	1	1	1	1	1	1	1	1	1	1	1	1	1	1	1	1	1	1	1	1	1	2	1	1	1	1	1	2
Spirochaetes bacterium RBG_16_49_21	Spirochaetes	88.4	1	1	1	1	1	1	1	1	1	1	1	1	1	1	1	1	1	1	1	1	1	1	1	1	1	1	1	1	1	1	1	1	1	1	1	1	1	1	1	1	1	1	1
Candidatus Schekmanbacteria bacterium RBG_16_38_11	Schekmanbacteria	72.1	1	0	1	1	0	1	1	1	1	0	1	1	1	1	1	1	1	1	1	1	1	1	1	1	1	1	1	1	1	1	1	1	1	1	1	0	1	1	1	1	1	0	1
Candidatus Schekmanbacteria bacterium RBG_16_38_10	Schekmanbacteria	74.4	1	1	1	3	0	1	1	1	1	1	1	0	1	1	0	0	1	1	1	1	1	1	1	0	0	1	0	1	2	1	1	0	1	1	0	0	1	1	0	2	1	1	0
Candidatus Rokubacteria bacterium RBG_16_73_20	Rokubacteria	90.7	0	1	1	1	1	0	1	2	1	0	0	1	1	0	1	1	1	0	1	1	1	0	1	1	1	0	1	1	0	1	1	1	1	1	1	1	1	1	1	0	1	0	1
Planctomycetes bacterium RBG_16_64_12	Planctomycetes	79.1	1	1	1	1	2	1	1	1	1	0	1	1	1	0	1	1	1	0	1	1	1	1	1	1	1	1	1	1	1	1	1	1	1	1	1	1	1	1	1	1	1	0	1
Planctomycetes bacterium RBG_16_64_10	Planctomycetes	79.1	0	1	1	1	1	0	1	0	0	0	1	1	0	1	1	1	1	1	1	1	1	1	1	1	1	1	1	1	1	1	1	0	1	1	2	0	1	1	1	1	1	0	2
Planctomycetes bacterium RBG_16_59_8	Planctomycetes	90.7	3	0	1	0	1	1	1	0	1	1	1	1	1	1	0	1	1	1	1	1	0	1	1	1	1	1	1	1	1	1	0	0	1	1	1	0	1	1	0	1	1	1	1
Planctomycetes bacterium RBG_16_55_9	Planctomycetes	72.1	1	1	1	1	2	1	1	1	1	0	1	1	1	1	1	0	1	1	0	0	1	1	1	1	1	1	1	1	1	1	1	1	1	1	1	1	1	1	1	1	1	1	2
Planctomycetes bacterium RBG_16_43_13	Planctomycetes	95.3	0	1	1	0	1	1	1	0	1	1	1	0	1	0	0	1	1	1	0	1	1	1	1	0	1	1	1	1	1	1	1	0	1	1	0	1	1	1	0	1	0	1	1
Planctomycetes bacterium RBG_16_41_13	Planctomycetes	81.4	1	1	1	1	1	1	1	1	1	0	1	1	1	1	1	1	1	1	1	1	1	1	1	1	1	1	1	1	1	1	1	1	1	1	1	1	1	1	1	1	1	0	1
Candidatus Woykebacteria bacterium RBG_16_44_10	Woykebacteria	99.9	0	0	0	0	1	1	1	1	1	1	1	1	1	1	1	1	1	1	1	1	1	1	1	1	1	1	1	0	1	1	1	1	1	1	0	0	1	1	1	1	1	1	0
Candidatus Woykebacteria bacterium RBG_16_43_9	Woykebacteria	97.7	1	1	1	1	1	1	2	1	1	1	1	1	1	1	1	1	1	1	1	1	1	1	1	1	1	1	1	1	1	1	1	1	1	1	1	2	1	1	1	1	1	1	1
Candidatus Woykebacteria bacterium RBG_16_39_9b	Woykebacteria	99.9	1	1	1	1	1	1	1	1	1	1	1	1	1	1	1	1	1	1	1	1	0	1	1	1	1	1	1	1	1	1	1	1	1	1	1	1	1	1	1	1	1	1	1
Candidatus Woesebacteria bacterium RBG_16_42_24	Woesebacteria	97.7	1	1	1	1	1	1	1	1	1	1	1	1	1	1	1	1	1	1	1	1	1	1	1	1	1	1	1	1	1	1	1	1	1	1	1	1	1	1	1	1	1	1	1
Candidatus Woesebacteria bacterium RBG_16_41_13	Woesebacteria	97.7	1	1	1	1	1	1	1	1	1	1	1	1	1	1	1	1	1	1	1	1	1	1	1	1	1	1	1	1	1	1	1	1	1	1	1	0	1	1	1	1	1	1	1
Candidatus Woesebacteria bacterium RBG_16_40_11	Woesebacteria	83.7	1	1	1	1	1	1	1	1	0	1	1	1	1	1	1	1	1	1	1	1	1	1	1	1	1	1	1	1	1	1	1	1	1	1	1	1	1	1	1	1	1	1	2
Candidatus Woesebacteria bacterium RBG_16_39_8b	Woesebacteria	95.3	1	1	0	1	1	0	1	1	1	1	1	1	1	1	1	0	1	1	0	1	1	1	1	1	1	1	0	1	1	1	1	1	1	1	1	0	1	1	1	1	1	1	0
[truncated: 517 more rows]
