# Supplementary material for: Thousands of microbial genomes shed light on interconnected biogeochemical processes in an aquifer system
Source: Nat Commun. 2016 Oct 24;7:13219. doi: 10.1038/ncomms13219 (PMC5079060; doi:10.1038/ncomms13219)
Supplement: Supplementary Data 5 — Single Copy Gene (SCG) analysis and genome completion estimates for sediment and groundwater archaeal genomes. [file ncomms13219-s11.xlsx]

## Sheet: SD5 - Archaeal SCG
Supplementary Data 5 | Single Copy Gene (SCG) Analysis and Genome Completion Estimates for sediment and groundwater archaeal genomes.
Organism	Phylum	Genome completion estimate (%)	CCA-adding enzyme	Dimethyladenosine transferase	Diphthamide biosynthesis protein	DNA-directed RNA polymerase	DNA-directed RNA polymerase subunit N	Fibrillarin-like rRNA/tRNA 2'-O-methyltransferase	Glycyl-tRNA synthetase	KH type 1 domain protein	Methionyl-tRNA synthetase	Non-canonical purine NTP pyrophosphatase	Phenylalanyl-tRNA synthetase alpha subunit	Phenylalanyl-tRNA synthetase beta subunit	Pre-mRNA processing ribonucleoprotein	Prolyl-tRNA synthetase	Protein pelota homolog	PUA domain containing protein	Ribosomal protein L10e	Ribosomal protein L13	Ribosomal protein L18e	Ribosomal protein L21e	Ribosomal protein L3	Ribosomal protein L7Ae/L8e	Ribosomal protein S13	Ribosomal protein S15	Ribosomal protein S19e	Ribosomal protein S2	Ribosomal protein S28e	Ribosomal protein S3Ae	Ribosomal protein S6e	Ribosomal protein S7	Ribosomal protein S9	Ribosome maturation protein SDO1 homolog	Signal recognition particle 54 kDa protein	Transcription elongation factor Spt5	Translation initiation factor 5A	Translation initiation factor IF-2 subunit gamma	tRNA N6-adenosine threonylcarbamoyltransferase	Valyl-tRNA synthetase
Candidatus Bathyarchaeota archaeon RBG_13_38_9	Bathyarchaeota	81.6	1	0	0	1	1	1	1	1	1	1	1	1	1	1	1	1	0	1	1	0	1	1	1	1	1	1	1	1	1	0	1	1	0	1	0	1	1	1
Candidatus Bathyarchaeota archaeon RBG_13_46_16b	Bathyarchaeota	84.2105	1	1	1	1	1	1	1	0	0	0	1	1	1	1	1	0	1	1	1	1	1	1	1	1	1	1	1	1	1	1	1	0	1	1	1	1	1	0
Candidatus Bathyarchaeota archaeon RBG_13_52_12	Bathyarchaeota	78.9474	1	1	1	1	1	1	1	1	1	1	1	0	1	1	0	1	1	2	1	1	1	1	1	1	1	1	1	1	0	0	0	1	1	1	0	0	0	1
Candidatus Bathyarchaeota archaeon RBG_13_60_20	Bathyarchaeota	73.6842	1	1	1	0	1	1	1	1	0	1	0	0	0	0	0	1	1	0	1	1	1	1	1	1	1	1	1	1	1	1	0	1	1	1	1	1	1	0
Candidatus Bathyarchaeota archaeon RBG_16_48_13	Bathyarchaeota	89.4737	1	1	1	1	1	1	0	1	1	1	1	1	1	0	1	1	1	1	1	1	1	1	1	1	0	1	1	1	1	1	1	1	1	0	1	1	2	1
Candidatus Bathyarchaeota archaeon RBG_16_57_9	Bathyarchaeota	71.0526	1	0	1	1	1	0	1	1	3	1	0	0	0	1	0	1	1	0	0	1	1	1	0	0	1	1	1	1	1	1	0	1	1	1	1	1	1	1
archaeon RBG_16_50_20	-	78.9474	0	1	1	1	1	0	1	1	1	1	1	1	0	1	0	1	1	0	1	1	0	0	1	1	1	1	0	1	1	1	1	1	1	1	1	1	1	1
Candidatus Pacearchaeota archaeon RBG_13_33_26	Pacearchaeota	81.5789	1	0	2	1	1	0	1	1	2	0	1	1	0	1	0	0	1	1	1	1	1	1	1	0	1	1	1	1	1	1	1	1	1	1	1	1	1	1
Candidatus Pacearchaeota archaeon RBG_13_36_9	Pacearchaeota	81.5789	1	0	2	1	0	0	0	1	1	1	1	1	0	1	0	0	1	1	1	1	1	1	1	1	1	1	1	1	1	1	1	1	1	1	1	1	1	1
Candidatus Woesearchaeota archaeon RBG_13_36_6	Woesearchaeota	68.4211	0	0	2	0	1	1	2	0	1	0	0	1	1	1	1	1	1	1	1	1	1	1	1	0	0	1	1	0	2	1	1	1	1	0	0	1	0	1
Candidatus Pacearchaeota archaeon RBG_16_35_8	Pacearchaeota	73.6842	1	0	0	1	0	0	1	1	2	0	1	2	0	1	0	0	1	1	1	1	1	1	0	0	1	1	1	1	1	1	1	1	1	1	1	1	1	1
Candidatus Pacearchaeota archaeon RBG_19FT_COMBO_34_9	Pacearchaeota	78.9474	1	0	2	1	1	0	1	1	2	0	1	1	0	1	0	0	1	1	1	1	1	1	1	0	1	1	0	1	1	1	1	1	1	1	1	1	1	1
Candidatus Micrarchaeota archaeon RBG_16_36_9	Micrarchaeota	84.2105	1	0	0	1	1	1	2	1	2	0	1	1	1	1	1	0	0	1	1	1	2	1	1	1	1	1	1	1	1	1	1	0	1	1	1	1	1	1
Candidatus Micrarchaeota archaeon RBG_16_49_10	Micrarchaeota	81.5789	1	0	1	1	1	1	1	0	1	0	1	0	1	1	0	0	1	1	1	1	1	1	1	1	1	1	1	1	1	1	1	1	1	1	1	1	0	1
Thaumarchaeota archaeon RBG_16_49_8	Thaumarchaeota	81.5789	0	0	0	1	1	1	1	1	1	1	0	0	1	1	1	1	1	1	1	1	1	1	0	1	1	1	1	1	1	0	1	1	1	1	1	1	1	1
Euryarchaeota archaeon RBG_13_31_8	Euryarchaeota	73.6842	0	1	1	1	1	0	0	1	1	1	1	2	0	1	0	1	1	0	1	1	1	1	0	1	1	1	1	1	0	0	1	1	1	1	1	0	2	1
Euryarchaeota archaeon RBG_13_57_23	Euryarchaeota	89.4737	0	1	1	1	0	1	0	1	1	1	1	1	1	1	1	1	1	1	1	1	1	1	1	1	1	1	1	1	1	1	1	1	1	0	1	1	2	1
Euryarchaeota archaeon RBG_13_61_15	Euryarchaeota	68.4211	0	1	1	1	1	0	1	1	0	1	0	1	1	1	1	1	1	1	1	0	0	2	1	0	1	0	1	0	1	1	1	1	1	1	1	0	0	0
Euryarchaeota archaeon RBG_16_62_10	Euryarchaeota	84.2105	1	1	1	1	1	1	1	1	1	0	1	1	1	1	1	1	1	1	1	1	0	1	1	1	1	0	1	0	1	1	1	0	2	1	1	1	1	0
Euryarchaeota archaeon RBG_16_67_27	Euryarchaeota	84.2105	1	1	0	1	1	1	1	0	1	1	1	1	1	1	1	1	0	1	1	1	1	1	1	1	0	1	1	0	1	1	1	1	0	1	1	1	2	1
Euryarchaeota archaeon RBG_16_68_12	Euryarchaeota	73.6842	0	1	0	1	1	1	0	1	1	1	0	0	1	0	2	1	2	1	0	0	1	1	1	1	1	1	1	0	1	1	1	0	1	1	1	1	2	1
Euryarchaeota archaeon RBG_16_68_13	Euryarchaeota	76.3158	1	0	0	1	1	1	1	1	1	0	1	0	1	1	1	1	0	1	1	1	1	1	0	1	1	1	1	0	1	0	1	2	1	1	1	1	1	0
Euryarchaeota archaeon RBG_19FT_COMBO_56_21	Euryarchaeota	94.7368	1	1	1	1	1	1	1	0	1	1	1	1	1	1	1	1	1	1	1	1	1	1	1	1	1	1	1	1	1	1	1	1	1	0	1	1	2	2
Euryarchaeota archaeon RBG_19FT_COMBO_69_17	Euryarchaeota	99.9	1	1	1	1	1	1	1	1	1	1	1	1	1	1	1	1	1	1	1	1	1	1	1	1	1	1	1	1	1	1	1	1	1	1	1	1	1	1
