# Supplementary material for: Thousands of microbial genomes shed light on interconnected biogeochemical processes in an aquifer system
Source: Nat Commun. 2016 Oct 24;7:13219. doi: 10.1038/ncomms13219 (PMC5079060; doi:10.1038/ncomms13219)
Supplement: Supplementary Data 6 — Non-redundant genomes and genome clusters. Cluster winners represent non-redundant genomes. [file ncomms13219-s12.xlsx]

## Sheet: SD6 - Genome clusters
Supplementary Data 6 | Non-redundant genomes and genome clusters. Cluster winners represent non-redundant genomes.
Cluster	Genome	Score	SCG	Multiple SCGs	Scaffold size N50 (bp)	Genome size (bp)
cluster 1
1	Candidatus Edwardsbacteria bacterium GWE2_54_12	50	50	0	644963	2762053
1	Candidatus Edwardsbacteria bacterium GWF2_54_11	49	51	1	93117	2760932
1	Candidatus Edwardsbacteria bacterium RifOxyA12_full_54_48	51	51	0	317673	2735535
1	Candidatus Collierbacteria bacterium RIFOXYA2_FULL_46_10	51	51	0	317635	2778688
1	Candidatus Edwardsbacteria bacterium RifOxyC12_full_54_24	51	51	0	246043	2796733
1	Candidatus Edwardsbacteria bacterium RIFOXYD12_FULL_50_11	51	51	0	210607	2780121
winner by size:Candidatus Edwardsbacteria bacterium RIFOXYC12_full_54_24
cluster 2
2	Lentisphaerae bacterium RIFOXYA12_64_32	47	49	1	39741	10642031
2	Lentisphaerae bacterium RIFOXYB12_FULL_65_16	49	49	0	47490	10156101
winner by score:Lentisphaerae bacterium RIFOXYB12_FULL_65_16
cluster 2502
2502	Gallionellales bacterium GWA2_54_124	51	51	0	382491	2904277
2502	Gallionellales bacterium RIFOXYD12_FULL_53_10	44	48	2	16675	2241638
2502	Gallionellales bacterium RIFOXYD2_FULL_52_7	26	40	7	2758	1607312
winner by score:Gallionellales bacterium GWA2_54_124
cluster 4
4	Candidatus Daviesbacteria bacterium GWA1_38_6	40	40	0	10625	553044
4	Candidatus Daviesbacteria bacterium RIFCSPHIGHO2_01_FULL_37_27	42	42	0	23793	838804
4	Candidatus Daviesbacteria bacterium RIFCSPHIGHO2_12_FULL_37_11	47	47	0	34667	987831
4	Candidatus Daviesbacteria bacterium RIFCSPLOWO2_01_FULL_37_10	47	47	0	36934	969723
winner by size:Candidatus Daviesbacteria bacterium RIFCSPHIGHO2_12_FULL_37_11
cluster 5
5	Candidatus Woesebacteria bacterium GWA1_41_8	43	45	1	34544	673537
winner, no matches: Candidatus Woesebacteria bacterium GWA1_41_8
cluster 6
6	Candidatus Woesebacteria bacterium GWA1_42_12	39	39	0	14032	461446
6	Candidatus Woesebacteria bacterium GWC1_42_13	37	37	0	12496	476746
6	Candidatus Woesebacteria bacterium RIFCSPHIGHO2_12_FULL_42_9	45	45	0	20183	619231
winner by score:Candidatus Woesebacteria bacterium RIFCSPHIGHO2_12_FULL_42_9
cluster 7
7	Candidatus Woykebacteria bacterium GWA1_44_8	45	47	1	68453	832262
7	Candidatus Woykebacteria bacterium GWB1_45_5	49	49	0	22285	882399
winner by score:Candidatus Woykebacteria bacterium GWB1_45_5
cluster 8
8	Treponema sp. GWA1_62_8	46	50	2	14291	3785777
8	Treponema sp. GWC1_61_84	47	49	1	46060	4742496
8	Treponema sp. GWB1_62_6	44	48	2	19873	4532566
8	Treponema sp. RIFOXYC1_FULL_61_9	46	48	1	24193	4405653
winner by score:Treponema sp. GWC1_61_84
cluster 9
9	Burkholderiales bacterium GWA2_64_37	51	51	0	351286	5435733
winner, no matches:Burkholderiales bacterium GWA2_64_37
cluster 10
10	Alphaproteobacteria bacterium GWA2_41_27	43	43	0	38004	1567240
10	Alphaproteobacteria bacterium GWC2_42_16	49	49	0	37972	1544415
10	Alphaproteobacteria bacterium RBG_16_42_14	48	48	0	36607	1639354
10	Alphaproteobacteria bacterium RIFCSPHIGHO2_02_FULL_42_30	50	50	0	39160	1646518
10	Alphaproteobacteria bacterium RIFCSPHIGHO2_12_42_13	48	48	0	24320	1661577
10	Alphaproteobacteria bacterium RIFCSPHIGHO2_12_FULL_42_100	48	48	0	36676	1638252
10	Alphaproteobacteria bacterium RIFCSPLOWO2_02_42_7	45	49	2	12603	1064978
10	Alphaproteobacteria bacterium RIFCSPLOWO2_02_FULL_43_54	48	48	0	39377	1603963
10	Alphaproteobacteria bacterium RIFCSPLOWO2_12_FULL_42_29	48	48	0	39201	1646386
winner by score:Alphaproteobacteria bacterium RIFCSPHIGHO2_02_FULL_42_30
cluster 11
11	Bacteroidetes bacterium GWA2_30_7	37	39	1	16365	4123946
winner, no matches:Bacteroidetes bacterium GWA2_30_7
cluster 12
12	Bacteroidetes bacterium GWA2_31_9	43	43	0	23185	4960253
winner, no matches:Bacteroidetes bacterium GWA2_31_9
cluster 13
13	Bacteroidetes bacterium GWA2_31_9b	35	41	3	21832	3347296
winner, no matches:Bacteroidetes bacterium GWA2_31_9b
cluster 14
14	Bacteroidetes bacterium GWA2_32_17	48	48	0	27232	4765946
winner, no matches:Bacteroidetes bacterium GWA2_32_17
cluster 15
15	Bacteroidetes bacterium GWA2_33_15	51	51	0	123875	3669374
15	Bacteroidetes bacterium GWB2_32_14	51	51	0	128957	3661486
15	Bacteroidetes bacterium GWC2_33_15	51	51	0	128899	3646860
15	Bacteroidetes bacterium GWD2_33_33	51	51	0	129025	3674437
winner by size:Bacteroidetes bacterium GWD2_33_33
cluster 16
16	Bacteroidetes bacterium GWA2_40_14	49	51	1	32428	4808754
16	Bacteroidetes bacterium GWC2_40_13	50	50	0	40770	4827881
16	Bacteroidetes bacterium GWE2_40_63	51	51	0	159278	5115398
16	Bacteroidetes bacterium GWF2_40_13	51	51	0	125548	5028073
16	Bacteroidetes bacterium GWD2_40_43	49	51	1	98510	5042325
16	Bacteroidetes bacterium RIFOXYC2_FULL_40_12	51	51	0	100166	5090386
winner by size:Bacteroidetes bacterium GWE2_40_63
cluster 17
17	Bacteroidetes bacterium GWA2_40_15	49	51	1	64766	4766345
17	Bacteroidetes bacterium GWC2_40_22	49	51	1	39299	4476769
17	Bacteroidetes bacterium GWE2_41_25	49	51	1	34234	4621586
17	Bacteroidetes bacterium GWF2_41_9	45	51	3	23240	4215217
winner by size:Bacteroidetes bacterium GWA2_40_15
cluster 18
18	Bacteroidetes bacterium GWA2_42_15	48	50	1	97479	5934517
18	Bacteroidetes bacterium GWE2_42_39	49	51	1	189646	6061027
18	Bacteroidetes bacterium GWF2_42_66	47	51	2	207574	6044567
winner by score:Bacteroidetes bacterium GWE2_42_39
cluster 19
19	Chlamydiae bacterium GWA2_50_15	46	46	0	51357	1177368
19	Chlamydiae bacterium GWC2_50_10	43	43	0	30993	1172405
19	Chlamydiae bacterium GWF2_49_8	37	39	1	12167	1019933
19	Chlamydiae bacterium RIFCSPHIGHO2_02_FULL_49_29	45	45	0	27713	1387015
19	Chlamydiae bacterium RIFCSPHIGHO2_12_FULL_49_32	42	42	0	23476	1397302
19	Chlamydiae bacterium RIFCSPLOWO2_02_FULL_49_12	46	46	0	28825	1413529
19	Chlamydiae bacterium RIFCSPLOWO2_12_FULL_49_12	41	43	1	50688	1418742
winner by size:Chlamydiae bacterium RIFCSPLOWO2_02_FULL_49_12
cluster 20
20	Deltaproteobacteria bacterium GWA2_38_16	49	51	1	220382	1999042
20	Deltaproteobacteria bacterium RIFCSPHIGHO2_02_FULL_38_15	51	51	0	124766	2043746
20	Deltaproteobacteria bacterium RIFCSPLOWO2_01_FULL_38_9	41	43	1	23764	1870740
20	Deltaproteobacteria bacterium RIFCSPLOWO2_12_FULL_38_8	42	48	3	16726	1585218
winner by score:Deltaproteobacteria bacterium RIFCSPHIGHO2_02_FULL_38_15
cluster 21
21	Candidatus Firestonebacteria bacterium GWA2_43_8	37	39	1	9006	1695167
winner, no matches:Candidatus Firestonebacteria bacterium GWA2_43_8
cluster 22
22	Deltaproteobacteria bacterium GWA2_45_12	51	51	0	55476	2463097
winner, no matches:Deltaproteobacteria bacterium GWA2_45_12
cluster 23
23	Omnitrophica bacterium GWA2_50_21	35	35	0	13215	921780
winner, no matches:Omnitrophica bacterium GWA2_50_21
cluster 24
24	Candidatus Glassbacteria bacterium GWA2_58_10	43	47	2	11410	2667161
24	Candidatus Glassbacteria bacterium RIFCSPLOWO2_12_FULL_58_11	48	50	1	18200	4170026
winner by score:Candidatus Glassbacteria bacterium RIFCSPLOWO2_12_FULL_58_11
cluster 25
25	Omnitrophica WOR_2 bacterium GWA2_63_20	43	47	2	48868	1420395
25	Omnitrophica WOR_2 bacterium GWF2_63_9	39	39	0	17035	1462833
25	Omnitrophica WOR_2 bacterium RIFCSPHIGHO2_02_FULL_63_39	46	46	0	38615	1395103
25	Omnitrophica WOR_2 bacterium RIFCSPHIGHO2_12_FULL_64_13	42	44	1	11358	1014993
25	Omnitrophica WOR_2 bacterium RIFCSPLOWO2_02_FULL_63_16	44	48	2	47310	1702408
25	Omnitrophica WOR_2 bacterium RIFCSPLOWO2_12_FULL_63_16	45	45	0	54370	1653541
winner by score:Omnitrophica WOR_2 bacterium RIFCSPHIGHO2_02_FULL_63_39
cluster 26
26	Omnitrophica bacterium GWA2_52_12	35	35	0	66739	1030412
winner, no matches:Omnitrophica bacterium GWA2_52_12
cluster 27
27	Omnitrophica WOR_2 bacterium GWA2_53_43	43	43	0	45481	1025657
winner, no matches:Omnitrophica WOR_2 bacterium GWA2_53_43
cluster 1694
1694	Deltaproteobacteria bacterium GWA2_57_13	42	44	1	14951	3154694
1694	Deltaproteobacteria bacterium RIFCSPLOWO2_12_FULL_57_22	46	48	1	10938	3321940
1694	Deltaproteobacteria bacterium RIFCSPLOWO2_02_FULL_57_26	45	45	0	12345	1840725
winner by score:Deltaproteobacteria bacterium RIFCSPLOWO2_12_FULL_57_22
cluster 29
29	Curvibacter sp. GWA2_64_110	46	46	0	130995	3398552
winner, no matches:Curvibacter sp. GWA2_64_110
cluster 30
30	Curvibacter sp. GWA2_63_95	43	43	0	148986	3880026
30	Curvibacter sp. RIFCSPHIGHO2_12_FULL_63_18	51	51	0	131114	3846386
winner by score:Curvibacter sp. RIFCSPHIGHO2_12_FULL_63_18
cluster 31
31	Desulfovibrionales bacterium GWA2_65_9	42	44	1	22015	3051939
winner, no matches:Desulfovibrionales bacterium GWA2_65_9
cluster 32
32	Deltaproteobacteria bacterium GWA2_42_85	34	34	0	10338	1164382
32	Deltaproteobacteria bacterium GWB2_42_7	36	38	1	10709	1770541
32	Deltaproteobacteria bacterium GWC2_42_51	43	43	0	11420	1734663
32	Deltaproteobacteria bacterium GWD2_42_10	40	44	2	19716	2404318
32	Deltaproteobacteria bacterium GWF2_42_12	44	46	1	26248	2441904
32	Deltaproteobacteria bacterium RIFCSPHIGHO2_02_FULL_42_44	41	43	1	15487	1903522
32	Deltaproteobacteria bacterium RIFCSPLOWO2_02_FULL_42_39	46	48	1	16918	1864121
32	Deltaproteobacteria bacterium RIFCSPLOWO2_12_FULL_42_16	44	48	2	20430	2214114
32	Deltaproteobacteria bacterium RIFOXYA2_FULL_42_10	42	46	2	19893	2582685
winner by score:Deltaproteobacteria bacterium RIFCSPLOWO2_02_FULL_42_39
cluster 33
33	Deltaproteobacteria bacterium GWA2_43_19	47	47	0	25715	2180417
33	Deltaproteobacteria bacterium RIFCSPHIGHO2_02_FULL_43_33	48	48	0	20122	2186269
33	Deltaproteobacteria bacterium RIFCSPLOWO2_01_FULL_42_9	36	44	4	6955	1615008
33	Deltaproteobacteria bacterium RIFCSPLOWO2_12_FULL_43_16	47	47	0	19523	2317385
winner by score:Deltaproteobacteria bacterium RIFCSPHIGHO2_02_FULL_43_33
cluster 34
34	Deltaproteobacteria bacterium GWA2_54_12	39	43	2	42196	2075809
winner, no matches:Deltaproteobacteria bacterium GWA2_54_12
cluster 35
35	Deltaproteobacteria bacterium GWA2_55_10	39	43	2	17341	2243202
winner, no matches:Deltaproteobacteria bacterium GWA2_55_10
cluster 152
152	Deltaproteobacteria bacterium GWA2_55_82	51	51	0	378778	2742638
152	Deltaproteobacteria bacterium GWC2_55_46	51	51	0	311143	2773756
152	Deltaproteobacteria bacterium RIFCSPLOWO2_02_FULL_55_12	46	46	0	104665	2714239
152	Deltaproteobacteria bacterium GWC2_55_46	1	1	0	75914	75914
winner by size:Deltaproteobacteria bacterium GWC2_55_46
cluster 37
37	Deltaproteobacteria bacterium GWA2_65_63	51	51	0	41456	2362912
37	Deltaproteobacteria bacterium GWB2_65_81	49	49	0	41554	2342241
37	Deltaproteobacteria bacterium GWC2_66_88	49	51	1	26994	2156263
37	Deltaproteobacteria bacterium RBG_16_66_15	40	42	1	50365	1751658
winner by score:Deltaproteobacteria bacterium GWA2_65_63
cluster 38
38	Candidatus Schekmanbacteria bacterium GWA2_38_11	38	40	1	15603	2110701
winner, no matches:Candidatus Schekmanbacteria bacterium GWA2_38_11
cluster 39
39	Candidatus Schekmanbacteria bacterium GWA2_38_9	40	44	2	50736	2493865
39	Candidatus Schekmanbacteria bacterium RIFCSPHIGHO2_02_FULL_38_11	49	49	0	31618	2625290
39	Candidatus Schekmanbacteria bacterium RIFCSPLOWO2_02_FULL_38_14	51	51	0	94423	2681228
39	Candidatus Schekmanbacteria bacterium RIFCSPLOWO2_12_FULL_38_15	51	51	0	132343	2746771
winner by size:Candidatus Schekmanbacteria bacterium RIFCSPLOWO2_12_FULL_38_15
cluster 40
40	Nitrospirae bacterium GWA2_42_11	41	43	1	12124	1731153
winner, no matches:Nitrospirae bacterium GWA2_42_11
cluster 1643
1643	Nitrospirae bacterium RIFCSPLOW2_12_42_9	47	47	0	10691	2053697
1643	Nitrospirae bacterium RIFCSPHIGHO2_02_FULL_42_12	40	40	0	9775	1719921
1643	Nitrospirae bacterium RIFCSPLOWO2_02_42_7	40	40	0	9067	1156351
winner by score:Nitrospirae bacterium RIFCSPLOW2_12_42_9
cluster 41
41	Deltaproteobacteria bacterium GWA2_47_9	32	34	1	7430	371311
winner, no matches:Deltaproteobacteria bacterium GWA2_47_9
cluster 42
42	Elusimicrobia bacterium GWA2_38_7	41	41	0	15301	1843056
42	Elusimicrobia bacterium RIFCSPHIGHO2_02_FULL_39_36	49	49	0	150754	2504740
42	Elusimicrobia bacterium RIFCSPLOWO2_02_FULL_39_32	50	50	0	141937	2524593
42	Elusimicrobia bacterium RIFCSPLOWO2_12_FULL_39_28	49	49	0	138034	2518111
winner by score:Elusimicrobia bacterium RIFCSPLOWO2_02_FULL_39_32
cluster 43
43	Elusimicrobia bacterium GWA2_66_18	44	46	1	117183	2792507
43	Elusimicrobia bacterium GWC2_65_9	45	49	2	26775	2612973
winner by score:Elusimicrobia bacterium GWC2_65_9
cluster 44
44	Elusimicrobia bacterium GWA2_69_24	42	42	0	46047	4200456
winner, no matches:Elusimicrobia bacterium GWA2_69_24
cluster 45
45	Elusimicrobia bacterium GWA2_51_34	49	49	0	75771	2631312
45	Elusimicrobia bacterium GWC2_51_8	32	40	4	16935	2306322
45	Elusimicrobia bacterium GWF2_52_66	40	42	1	18057	2300804
winner by score:Elusimicrobia bacterium GWA2_51_34
cluster 46
46	Elusimicrobia bacterium GWA2_56_46	47	47	0	119204	2664090
46	Elusimicrobia bacterium GWC2_56_31	47	47	0	96132	2696281
winner by size:Elusimicrobia bacterium GWC2_56_31
cluster 47
47	Elusimicrobia bacterium GWA2_61_42	47	47	0	120735	2945547
47	Elusimicrobia bacterium GWC2_61_25	43	45	1	81840	2842389
winner by score:Elusimicrobia bacterium GWA2_61_42
cluster 48
48	Elusimicrobia bacterium GWA2_62_23	43	43	0	91880	2982915
48	Elusimicrobia bacterium GWC2_63_65	34	34	0	16570	1628323
winner by score:Elusimicrobia bacterium GWA2_62_23
cluster 49
49	Elusimicrobia bacterium GWA2_64_40	42	46	2	56354	2744988
49	Elusimicrobia bacterium GWB2_63_16	44	46	1	81666	2867063
winner by score:Elusimicrobia bacterium GWB2_63_16
cluster 51
51	Gallionellales bacterium GWA2_55_18	41	43	1	29134	1689417
winner, no matches:Gallionellales bacterium GWA2_55_18
cluster 52
52	Gallionellales bacterium GWA2_59_43	37	37	0	16649	2251899
winner, no matches:Gallionellales bacterium GWA2_59_43
cluster 53
53	Gallionellales bacterium GWA2_60_142	32	34	1	46017	2337118
winner, no matches:Gallionellales bacterium GWA2_60_142
cluster 54
54	Gallionellales bacterium GWA2_60_18	43	45	1	104789	2121637
winner, no matches:Gallionellales bacterium GWA2_60_18
cluster 2268
2268	Ignavibacteria bacterium GWA2_35_9	42	48	3	25398	3918148
2268	Ignavibacteria bacterium GWB2_36_8	42	50	4	22831	3684731
2268	Ignavibacteria bacterium GWC2_36_12	47	47	0	26502	3831595
2268	Ignavibacteria bacterium RIFOXYB2_FULL_36_7	41	47	3	5035	2176693
winner by score:Ignavibacteria bacterium GWC2_36_12
cluster 56
56	Ignavibacteria bacterium GWA2_55_11	48	48	0	51507	3504730
56	Ignavibacteria bacterium GWC2_56_12	44	46	1	26590	3137134
56	Ignavibacteria bacterium RIFCSPHIGHO2_02_FULL_56_12	39	43	2	19526	3073517
56	Ignavibacteria bacterium RIFCSPLOWO2_02_FULL_55_14	48	48	0	47364	3661032
56	Ignavibacteria bacterium RIFCSPLOWO2_12_FULL_56_21	47	47	0	39653	3357186
winner by size:Ignavibacteria bacterium RIFCSPLOWO2_02_FULL_55_14
cluster 57
57	Ignavibacteria bacterium GWA2_35_8	43	43	0	28731	3207428
57	Ignavibacteria bacterium GWB2_35_12	51	51	0	62522	4032686
57	Ignavibacteria bacterium RIFOXYA2_FULL_35_10	51	51	0	27982	4053656
57	Ignavibacteria bacterium RIFOXYC2_FULL_35_21	51	51	0	62561	4153626
winner by size:Ignavibacteria bacterium RIFOXYC2_FULL_35_21
cluster 58
58	Ignavibacteria bacterium GWA2_36_19	44	44	0	23618	3808916
58	Ignavibacteria bacterium GWC2_35_8	47	47	0	15038	3338821
58	Ignavibacteria bacterium GWF2_35_20	51	51	0	55271	4250804
58	Ignavibacteria bacterium RIFOXYA12_FULL_35_25	48	48	0	56517	3001691
58	Ignavibacteria bacterium RIFOXYA2_FULL_35_9	48	50	1	24550	3931067
58	Ignavibacteria bacterium RIFOXYB12_FULL_35_14	51	51	0	66469	4098855
58	Ignavibacteria bacterium RIFOXYB2_FULL_35_12	49	51	1	56202	4095520
58	Ignavibacteria bacterium RIFOXYC12_FULL_35_11	47	47	0	65444	3491126
58	Ignavibacteria bacterium RIFOXYC2_FULL_35_16	51	51	0	67153	4112544
58	Ignavibacteria bacterium RIFOXYD12_FULL_36_8	51	51	0	67475	4261372
winner by size:Ignavibacteria bacterium RIFOXYD12_FULL_36_8
cluster 59
59	Ignavibacteria bacterium GWA2_54_16	44	44	0	26208	2302958
winner, no matches:Ignavibacteria bacterium GWA2_54_16
cluster 60
60	Ignavibacteria bacterium GWA2_55_25	38	38	0	20374	446191
winner, no matches:Ignavibacteria bacterium GWA2_55_25
cluster 61
61	Candidatus Melainabacteria bacterium GWA2_34_9	40	42	1	18117	2086402
winner, no matches:Candidatus Melainabacteria bacterium GWA2_34_9
cluster 62
62	Candidatus Rokubacteria bacterium GWA2_70_23	45	47	1	27000	4655090
62	Candidatus Rokubacteria bacterium GWC2_70_24	40	44	2	12471	2941128
62	Candidatus Rokubacteria bacterium GWF2_70_14	41	45	2	16421	3323756
winner by score:Candidatus Rokubacteria bacterium GWA2_70_23
cluster 63
63	Candidatus Rokubacteria bacterium GWA2_73_35	37	41	2	15020	3544113
63	Candidatus Rokubacteria bacterium RBG_16_73_20	34	38	2	12653	3761642
winner by score:Candidatus Rokubacteria bacterium GWA2_73_35
cluster 64
64	Nitrospirae bacterium GWA2_46_11	49	49	0	51533	2292831
64	Nitrospirae bacterium GWB2_47_37	50	50	0	41316	2472158
64	Nitrospirae bacterium GWC2_46_6	31	41	5	8268	1369857
winner by score:Nitrospirae bacterium GWB2_47_37
cluster 65
65	Bdellovibrionales bacterium GWA2_49_15	46	48	1	225784	4862214
winner, no matches:Bdellovibrionales bacterium GWA2_49_15
cluster 66
66	Candidatus Giovannonibacteria bacterium GWA2_45_15	46	46	0	51189	873312
66	Candidatus Giovannonibacteria bacterium RIFCSPHIGHO2_01_45_12	45	45	0	39240	844183
66	Candidatus Giovannonibacteria bacterium RIFCSPHIGHO2_01_FULL_44_100	46	46	0	42669	882813
66	Candidatus Giovannonibacteria bacterium RIFCSPHIGHO2_02_FULL_45_40	46	46	0	51706	916096
66	Candidatus Giovannonibacteria bacterium RIFCSPHIGHO2_12_FULL_45_19	46	46	0	36926	891645
66	Candidatus Giovannonibacteria bacterium RIFCSPLOWO2_01_FULL_45_140	47	47	0	42667	846712
66	Candidatus Giovannonibacteria bacterium RIFCSPLOWO2_02_FULL_45_28	46	46	0	51926	886299
66	Candidatus Giovannonibacteria bacterium RIFCSPLOWO2_12_FULL_44_25	46	46	0	51179	813392
winner by score:Candidatus Giovannonibacteria bacterium RIFCSPLOWO2_01_FULL_45_140
cluster 67
67	Candidatus Colwellbacteria bacterium GWA2_46_10	45	45	0	30894	507262
winner, no matches:Candidatus Colwellbacteria bacterium GWA2_46_10
cluster 68
68	Candidatus Wildermuthbacteria bacterium GWA2_46_15	42	46	2	22482	536111
winner, no matches:Candidatus Wildermuthbacteria bacterium GWA2_46_15
cluster 69
69	Candidatus Kaiserbacteria bacterium GWA2_50_9	39	41	1	20961	729802
winner, no matches:Candidatus Kaiserbacteria bacterium GWA2_50_9
cluster 70
70	Omnitrophica WOR_2 bacterium GWA2_37_7	37	41	2	12660	1601948
70	Omnitrophica WOR_2 bacterium GWF2_38_59	48	48	0	50494	2525719
70	Omnitrophica WOR_2 bacterium RIFOXYA12_FULL_38_10	46	46	0	18292	2270931
70	Omnitrophica WOR_2 bacterium RIFOXYA2_FULL_38_17	48	48	0	55792	2677152
70	Omnitrophica WOR_2 bacterium RIFOXYB2_FULL_38_16	48	48	0	44242	2746480
70	Omnitrophica WOR_2 bacterium RIFOXYC2_FULL_38_12	46	48	1	55827	2750020
winner by size:Omnitrophica WOR_2 bacterium RIFOXYB2_FULL_38_16
cluster 71
71	Omnitrophica bacterium GWA2_41_15	43	45	1	102868	1056001
winner, no matches:Omnitrophica bacterium GWA2_41_15
cluster 72
72	Omnitrophica WOR_2 bacterium GWA2_44_7	34	42	4	12057	1551600
72	Omnitrophica WOR_2 bacterium GWC2_44_8	41	47	3	21606	1714752
72	Omnitrophica WOR_2 bacterium GWF2_43_52	48	48	0	144120	2472172
72	Omnitrophica WOR_2 bacterium RIFOXYC2_FULL_43_9	37	43	3	14214	2037360
winner by score:Omnitrophica WOR_2 bacterium GWF2_43_52
cluster 73
73	Omnitrophica WOR_2 bacterium GWA2_45_18	46	46	0	133212	2335743
73	Omnitrophica WOR_2 bacterium GWC2_45_7	44	44	0	15451	1340072
winner by score:Omnitrophica WOR_2 bacterium GWA2_45_18
cluster 74
74	Omnitrophica WOR_2 bacterium GWA2_47_8	42	44	1	20951	2400356
winner, no matches:Omnitrophica WOR_2 bacterium GWA2_47_8
cluster 75
75	Omnitrophica bacterium GWA2_52_8	46	46	0	18231	2195836
winner, no matches:Omnitrophica bacterium GWA2_52_8
cluster 76
76	Planctomycetes bacterium GWA2_39_15	47	49	1	11649	2418909
76	Planctomycetes bacterium GWC2_39_26	39	41	1	10018	1434371
76	Planctomycetes bacterium GWF2_39_10	43	45	1	10546	1650346
76	Planctomycetes bacterium RIFCSPLOWO2_12_FULL_39_13	49	49	0	12139	1884647
winner by score:Planctomycetes bacterium RIFCSPLOWO2_12_FULL_39_13
cluster 77
77	Planctomycetes bacterium GWA2_40_7	38	38	0	8489	996360
winner, no matches:Planctomycetes bacterium GWA2_40_7
cluster 299
299	Planctomycetes bacterium RIFCSPHIGHO2_02_FULL_40_12	35	41	3	18474	2364370
299	Planctomycetes bacterium RIFCSPLOWO2_12_FULL_40_19	38	44	3	13988	2120198
299	Planctomycetes bacterium GWF2_40_8	40	42	1	10657	1351215
winner by score:Planctomycetes bacterium GWF2_40_8
cluster 78
78	Planctomycetes bacterium GWA2_50_13	39	39	0	32065	1718010
78	Planctomycetes bacterium RIFCSPHIGHO2_02_FULL_50_42	43	43	0	16411	1801149
78	Planctomycetes bacterium RIFCSPHIGHO2_12_FULL_51_37	40	40	0	15751	1333400
78	Planctomycetes bacterium RIFCSPLOWO2_02_FULL_50_16	48	48	0	55140	2216128
78	Planctomycetes bacterium RIFCSPLOWO2_12_FULL_50_35	45	45	0	19764	1991347
winner by score:Planctomycetes bacterium RIFCSPLOWO2_02_FULL_50_16
cluster 79
79	Polynucleobacter sp. GWA2_45_21	49	51	1	318209	2112926
winner, no matches:Polynucleobacter sp. GWA2_45_21
cluster 80
80	Deltaproteobacteria bacterium GWA2_50_8	38	40	1	15581	1374535
80	Deltaproteobacteria bacterium RIFCSPHIGHO2_02_FULL_50_15	48	50	1	19212	1706405
80	Deltaproteobacteria bacterium RIFCSPLOWO2_02_FULL_50_16	50	50	0	24239	1734556
80	Deltaproteobacteria bacterium RIFCSPLOWO2_12_FULL_50_11	48	50	1	18743	1764685
winner by score:Deltaproteobacteria bacterium RIFCSPLOWO2_02_FULL_50_16
cluster 81
81	Rhodocyclales bacterium GWA2_65_19	31	35	2	53894	4249775
81	Rhodocyclales bacterium RIFCSPLOWO2_02_FULL_63_24	46	46	0	40225	4315113
winner by score:Rhodocyclales bacterium RIFCSPLOWO2_02_FULL_63_24
cluster 82
82	Rhodocyclales bacterium GWA2_65_20	44	48	2	18876	3606607
winner, no matches:Rhodocyclales bacterium GWA2_65_20
cluster 83
83	Tenericutes bacterium GWA2_35_7	41	43	1	17364	1755217
83	Tenericutes bacterium GWC2_34_14	51	51	0	282570	2155962
83	Tenericutes bacterium GWE2_34_108	51	51	0	303429	2174425
83	Tenericutes bacterium GWF1_35_14	51	51	0	303410	2170461
83	Tenericutes bacterium GWF2_35_184	51	51	0	303431	2161296
83	Tenericutes bacterium RIFOXYA12_FULL_35_10	49	51	1	31860	1146251
83	Tenericutes bacterium RIFOXYA2_FULL_36_32	51	51	0	303410	2183655
83	Tenericutes bacterium RIFOXYB2_FULL_36_25	51	51	0	303363	2197232
83	Tenericutes bacterium RIFOXYC2_FULL_35_27	51	51	0	303424	2174656
83	Tenericutes bacterium RIFOXYD2_FULL_35_11	51	51	0	97277	2180504
83	Tenericutes bacterium RIFOXYD12_FULL_36_9	49	51	1	116876	2204903
winner by size:Tenericutes bacterium RIFOXYB2_FULL_36_25
cluster 84
84	Tenericutes bacterium GWA2_38_26	43	45	1	13544	862668
84	Tenericutes bacterium GWC2_39_45	40	42	1	13401	925570
84	Tenericutes bacterium GWD2_38_27	44	46	1	15178	1235150
84	Tenericutes bacterium GWE2_38_8	47	47	0	11580	1276494
84	Tenericutes bacterium GWF2_38_8	37	41	2	9937	1247001
winner by score:Tenericutes bacterium GWE2_38_8
cluster 85
85	Alphaproteobacteria bacterium GWB1_45_5	41	49	4	16974	898943
85	Alphaproteobacteria bacterium GWA1_45_9	49	51	1	142681	962719
85	Alphaproteobacteria bacterium RIFCSPHIGHO2_01_FULL_41_14	51	51	0	873023	994497
85	Alphaproteobacteria bacterium RIFCSPLOWO2_01_FULL_45_8	41	47	3	12452	764372
winner by score:Alphaproteobacteria bacterium RIFCSPHIGHO2_01_FULL_41_14
cluster 86
86	Spirochaetes bacterium GWB1_36_13	50	50	0	26835	3041875
winner, no matches:Spirochaetes bacterium GWB1_36_13
cluster 87
87	Bdellovibrionales bacterium GWB1_52_6	48	50	1	36246	3543862
87	Bdellovibrionales bacterium GWA1_52_35	50	50	0	177775	3734646
87	Bdellovibrionales bacterium GWC1_52_8	40	44	2	16168	3119828
winner by score:Bdellovibrionales bacterium GWA1_52_35
cluster 88
88	Bdellovibrionales bacterium GWB1_55_8	50	50	0	62815	3777232
winner, no matches:Bdellovibrionales bacterium GWB1_55_8
cluster 89
89	Candidatus Zambryskibacteria bacterium GWB1_40_5	35	37	1	14151	582335
89	Candidatus Zambryskibacteria bacterium RIFOXYD1_FULL_40_13	44	44	0	134311	728731
winner by score:Candidatus Zambryskibacteria bacterium RIFOXYD1_FULL_40_13
cluster 90
90	Candidatus Nomurabacteria bacterium GWB1_40_6	31	33	1	12204	539899
winner, no matches:Candidatus Nomurabacteria bacterium GWB1_40_6
cluster 91
91	Candidatus Liptonbacteria bacterium GWB1_49_6	32	36	2	17977	536030
winner, no matches:Candidatus Liptonbacteria bacterium GWB1_49_6
cluster 92
92	Candidatus Woesebacteria bacterium GWB1_37_5	45	45	0	21715	997932
92	Candidatus Woesebacteria bacterium RIFCSPHIGHO2_01_FULL_39_32	48	48	0	142840	1173957
92	Candidatus Woesebacteria bacterium RIFCSPHIGHO2_12_FULL_38_11	46	48	1	65428	1159183
92	Candidatus Woesebacteria bacterium RIFCSPLOWO2_01_FULL_39_25	48	48	0	144879	1251834
winner by size:Candidatus Woesebacteria bacterium RIFCSPLOWO2_01_FULL_39_25
cluster 93
93	Candidatus Woesebacteria bacterium GWB1_43_5	37	37	0	11027	460074
winner, no matches:Candidatus Woesebacteria bacterium GWB1_43_5
cluster 97
97	Candidatus Wolfebacteria bacterium GWA1_42_9	39	39	0	23779	550676
winner, no matches:Candidatus Wolfebacteria bacterium GWA1_42_9
cluster 98
98	Candidatus Jorgensenbacteria bacterium GWA1_49_17	43	43	0	12872	455427
98	Candidatus Jorgensenbacteria bacterium GWC1_48_12	40	40	0	10026	456044
winner by score:Candidatus Jorgensenbacteria bacterium GWA1_49_17
cluster 99
99	Candidatus Wildermuthbacteria bacterium GWA1_49_26	45	45	0	111475	670286
99	Candidatus Wildermuthbacteria bacterium RIFCSPHIGHO2_01_FULL_50_47	45	45	0	180612	667476
99	Candidatus Wildermuthbacteria bacterium RIFCSPHIGHO2_02_FULL_49_17	45	45	0	245211	677788
99	Candidatus Wildermuthbacteria bacterium RIFCSPHIGHO2_12_FULL_49_13	45	45	0	62361	686745
99	Candidatus Wildermuthbacteria bacterium RIFCSPLOWO2_01_FULL_50_46	45	45	0	96779	699533
99	Candidatus Wildermuthbacteria bacterium RIFCSPLOWO2_02_FULL_47_9c	30	38	4	21629	793492
99	Candidatus Wildermuthbacteria bacterium RIFCSPLOWO2_12_FULL_49_9	43	43	0	20694	565445
99	Candidatus Wildermuthbacteria bacterium RIFOXYD1_FULL_50_12	45	45	0	200128	676968
winner by size:Candidatus Wildermuthbacteria bacterium RIFCSPLOWO2_01_FULL_50_46
cluster 100
100	Candidatus Vogelbacteria bacterium GWA1_51_14	39	43	2	17161	516680
winner, no matches:Candidatus Vogelbacteria bacterium GWA1_51_14
cluster 101
101	Candidatus Jorgensenbacteria bacterium GWA1_54_12	44	44	0	44211	512995
winner, no matches:Candidatus Jorgensenbacteria bacterium GWA1_54_12
cluster 102
102	Spirochaetes bacterium GWB1_59_5	37	47	5	16893	4959301
winner, no matches:Spirochaetes bacterium GWB1_59_5
cluster 103
103	Spirochaetes bacterium GWB1_66_5	37	37	0	9922	2712060
103	Spirochaetes bacterium RBG_16_67_19	39	47	4	19116	3801751
winner by score:Spirochaetes bacterium RBG_16_67_19
cluster 105
105	Bacteroidetes bacterium GWB2_41_8	36	44	4	32628	4866559
winner, no matches:Bacteroidetes bacterium GWB2_41_8
cluster 106
106	Chloroflexi bacterium GWB2_49_20	47	49	1	203295	3374887
106	Chloroflexi bacterium GWC2_49_37	47	49	1	186325	3406294
106	Chloroflexi bacterium GWD2_49_16	47	49	1	194578	3368795
winner by size:Chloroflexi bacterium GWC2_49_37
cluster 107
107	Chloroflexi bacterium GWB2_54_36	47	49	1	39171	2894515
winner, no matches:Chloroflexi bacterium GWB2_54_36
cluster 108
108	Clostridiales bacterium GWB2_37_7	50	50	0	33223	3234968
winner, no matches:Clostridiales bacterium GWB2_37_7
cluster 110
110	Desulfobacterales bacterium GWB2_56_26	44	44	0	21067	4509726
winner, no matches:Desulfobacterales bacterium GWB2_56_26
cluster 112
112	Deltaproteobacteria bacterium GWB2_55_19	51	51	0	210481	2625013
112	Deltaproteobacteria bacterium GWC2_56_8	42	44	1	12065	1955540
winner by score:Deltaproteobacteria bacterium GWB2_55_19
cluster 115
115	Elusimicrobia bacterium GWB2_63_22	47	47	0	119958	3062728
winner, no matches:Elusimicrobia bacterium GWB2_63_22
cluster 116
116	Geobacteraceae bacterium GWB2_52_12	42	42	0	12607	2962914
winner, no matches:Geobacteraceae bacterium GWB2_52_12
cluster 117
117	Ignavibacteria bacterium GWB2_35_6b	36	38	1	10353	3014094
winner, no matches:Ignavibacteria bacterium GWB2_35_6b
cluster 120
120	Omnitrophica WOR_2 bacterium GWB2_45_9	35	35	0	10954	776603
winner, no matches:Omnitrophica WOR_2 bacterium GWB2_45_9
cluster 2118
2118	Omnitrophica WOR_2 bacterium RIFOXYC2_FULL_45_15	39	39	0	9573	1201266
2118	Omnitrophica WOR_2 bacterium RIFOXYA2_FULL_45_12	35	35	0	9751	963262
2118	Omnitrophica WOR_2 bacterium RIFOXYB2_FULL_45_11	37	41	2	7893	948365
winner by score:Omnitrophica WOR_2 bacterium RIFOXYC2_FULL_45_15
cluster 121
121	Pelobacteraceae bacterium GWB2_53_15	42	42	0	10559	1830730
121	Desulfuromonadales bacterium GWD2_54_10	43	45	1	12299	2697712
winner by score:Desulfuromonadales bacterium GWD2_54_10
cluster 122
122	Planctomycetes bacterium GWB2_41_19	31	33	1	8312	1562308
winner, no matches:Planctomycetes bacterium GWB2_41_19
cluster 123
123	Acinetobacter sp. GWC1_38_13	48	48	0	30640	2965402
winner, no matches:Acinetobacter sp. GWC1_38_13
cluster 124
124	Pseudomonadales bacterium GWC1_66_9	36	44	4	9480	2793255
winner, no matches:Pseudomonadales bacterium GWC1_66_9
cluster 125
125	Bacteroidetes bacterium GWC1_47_7	38	40	1	13730	3073739
125	Bacteroidetes bacterium GWC2_46_850	51	51	0	238275	3749613
125	Bacteroidetes bacterium GWD2_45_23	51	51	0	229517	3620940
winner by size:Bacteroidetes bacterium GWC2_46_850
cluster 126
126	Nitrospirae bacterium GWC1_57_7	41	41	0	8776	1730574
126	Nitrospirae bacterium GWC2_57_13	45	51	3	45094	3319930
126	Nitrospirae bacterium GWD2_57_8	42	44	1	12040	2550477
winner by score:Nitrospirae bacterium GWC2_57_13
cluster 129
129	Candidatus Liptonbacteria bacterium GWC1_60_9	44	44	0	11366	549543
129	Candidatus Liptonbacteria bacterium RIFCSPHIGHO2_12_FULL_60_13	45	45	0	12311	494997
129	Candidatus Liptonbacteria bacterium RIFCSPLOWO2_12_FULL_60_15	46	46	0	15797	576937
winner by score:Candidatus Liptonbacteria bacterium RIFCSPLOWO2_12_FULL_60_15
cluster 131
131	Spirochaetes bacterium GWC1_27_15	44	50	3	20926	4469737
131	Spirochaetes bacterium GWD1_27_9	48	48	0	18845	4078932
131	Spirochaetes bacterium GWB1_27_13	46	48	1	19153	4400620
winner by score:Spirochaetes bacterium GWD1_27_9
cluster 132
132	Spirochaetes bacterium GWC1_61_12	48	48	0	46052	3480754
132	Spirochaetes bacterium GWD1_61_31	50	50	0	36494	3594933
132	Spirochaetes bacterium GWB1_60_80	50	50	0	95424	3601654
132	Spirochaetes bacterium GWE1_60_18	48	48	0	71207	3618533
132	Spirochaetes bacterium GWF1_60_12	50	50	0	80205	3593023
winner by size:Spirochaetes bacterium GWB1_60_80
cluster 134
134	Candidatus Riflebacteria bacterium GWC2_50_8	42	46	2	19942	4386086
winner, no matches:Candidatus Riflebacteria bacterium GWC2_50_8
cluster 142
142	Chloroflexi bacterium GWC2_73_18	45	47	1	28291	2933784
winner, no matches:Chloroflexi bacterium GWC2_73_18
cluster 143
143	Clostridiales bacterium GWC2_40_7	37	39	1	7831	2441455
winner, no matches:Clostridiales bacterium GWC2_40_7
cluster 144
144	Planctomycetes bacterium GWC2_49_10	29	31	1	6839	723253
winner, no matches:Planctomycetes bacterium GWC2_49_10
cluster 145
145	Candidatus Wallbacteria bacterium GWC2_49_35	47	47	0	17920	3669112
winner, no matches:Candidatus Wallbacteria bacterium GWC2_49_35
cluster 146
146	Actinobacteria bacterium GWC2_53_9	30	34	2	20049	1788978
winner, no matches:Actinobacteria bacterium GWC2_53_9
cluster 147
147	Chloroflexi bacterium GWC2_70_10	39	41	1	12282	1307855
147	Chloroflexi bacterium RIFCSPLOWO2_02_FULL_71_16	40	44	2	18362	1931930
147	Chloroflexi bacterium RIFCSPLOWO2_12_FULL_71_12	41	43	1	11528	1695220
winner by score:Chloroflexi bacterium RIFCSPLOWO2_12_FULL_71_12
cluster 148
148	Nitrospirae bacterium GWC2_42_7	35	37	1	11920	2579265
winner, no matches:Nitrospirae bacterium GWC2_42_7
cluster 149
149	Desulfuromonadales bacterium GWC2_61_20	45	45	0	20593	2780967
149	Desulfuromonadales bacterium GWD2_61_12	47	47	0	19332	2850945
winner by score:Desulfuromonadales bacterium GWD2_61_12
cluster 150
150	Deltaproteobacteria bacterium GWC2_42_11	45	51	3	32518	1751043
winner, no matches:Deltaproteobacteria bacterium GWC2_42_11
cluster 155
155	Deltaproteobacteria bacterium GWC2_65_14	51	51	0	54640	2256834
winner, no matches:Deltaproteobacteria bacterium GWC2_65_14
cluster 157
157	Nitrospirae bacterium GWC2_56_14	40	40	0	14480	3162748
winner, no matches:Nitrospirae bacterium GWC2_56_14
cluster 159
159	Nitrospirae bacterium GWC2_57_9	42	46	2	15492	3353180
159	Nitrospirae bacterium GWD2_57_9	41	45	2	16903	3857978
winner by score:Nitrospirae bacterium GWC2_57_9
cluster 164
164	Elusimicrobia bacterium GWC2_61_19	34	34	0	48152	1359521
winner, no matches:Elusimicrobia bacterium GWC2_61_19
cluster 166
166	Elusimicrobia bacterium GWC2_64_44	41	41	0	96188	3089678
winner, no matches:Elusimicrobia bacterium GWC2_64_44
cluster 167
167	Gemmatimonadetes bacterium GWC2_71_9	35	41	3	14866	2227275
167	Gemmatimonadetes bacterium RIFCSPLOWO2_02_FULL_71_11	42	44	1	11235	1782525
winner by score:Gemmatimonadetes bacterium RIFCSPLOWO2_02_FULL_71_11
cluster 168
168	Gemmatimonadetes bacterium GWC2_71_10	30	40	5	12210	2259237
winner, no matches:Gemmatimonadetes bacterium GWC2_71_10
cluster 169
169	Geobacteraceae bacterium GWC2_48_7	42	42	0	8775	1585438
winner, no matches:Geobacteraceae bacterium GWC2_48_7
cluster 170
170	Geobacteraceae bacterium GWC2_58_44	32	40	4	68322	6223611
winner, no matches:Geobacteraceae bacterium GWC2_58_44
cluster 171
171	Geobacteraceae bacterium GWC2_53_11	43	45	1	67194	4280425
winner, no matches:Geobacteraceae bacterium GWC2_53_11
cluster 172
172	Geobacteraceae bacterium GWC2_55_20	48	48	0	34939	4550560
172	Geobacteraceae bacterium GWF2_54_21	44	46	1	20316	3909596
winner by score:Geobacteraceae bacterium GWC2_55_20
cluster 2229
2229	Ignavibacteria bacterium GWC2_38_9	47	49	1	24550	3818985
2229	Melioribacter sp. GWF2_38_21	51	51	0	255557	4399495
2229	Ignavibacteria bacterium RIFOXYA12_FULL_38_9	33	35	1	11174	3185664
2229	Ignavibacteria bacterium RIFOXYA2_FULL_38_8	46	50	2	41675	4280002
2229	Ignavibacteria bacterium RIFOXYB2_FULL_37_11	51	51	0	143106	4346285
2229	Ignavibacteria bacterium RIFOXYC12_FULL_38_8	45	51	3	39445	4122923
2229	Ignavibacteria bacterium RIFOXYC2_FULL_38_25	51	51	0	299836	4405326
2229	Melioribacter sp. RIFOXYB12_FULL_38_5	38	40	1	2508	1497423
winner by size:Ignavibacteria bacterium RIFOXYC2_FULL_38_25
cluster 177
177	Candidatus Rokubacteria bacterium GWC2_70_16	45	45	0	18984	4703206
177	Candidatus Rokubacteria bacterium RIFCSPLOWO2_12_FULL_71_19	35	37	1	9701	3483560
winner by score:Candidatus Rokubacteria bacterium GWC2_70_16
cluster 180
180	Candidatus Sungbacteria bacterium GWC2_49_10	34	38	2	9684	504962
winner, no matches:Candidatus Sungbacteria bacterium GWC2_49_10
cluster 181
181	Candidatus Woesebacteria bacterium GWC2_33_12	49	49	0	47326	852577
181	Candidatus Woesebacteria bacterium RIFOXYB1_FULL_33_9	35	43	4	18225	782127
181	Candidatus Woesebacteria bacterium RIFOXYD1_FULL_33_11	46	48	1	36843	774464
winner by score:Candidatus Woesebacteria bacterium GWC2_33_12
cluster 184
184	Pelobacteraceae bacterium GWC2_58_13	49	51	1	20384	3163915
winner, no matches:Pelobacteraceae bacterium GWC2_58_13
cluster 186
186	Planctomycetes bacterium GWC2_45_44	47	47	0	20234	2933995
winner, no matches:Planctomycetes bacterium GWC2_45_44
cluster 187
187	Pseudomonadales bacterium GWC2_63_15	31	39	4	21376	3667742
winner, no matches:Pseudomonadales bacterium GWC2_63_15
cluster 305
305	Spirochaetes bacterium GWC2_52_13	47	49	1	58564	2979399
305	Spirochaetes bacterium GWF2_52_7	27	39	6	9742	1474773
winner by score:Spirochaetes bacterium GWC2_52_13
cluster 189
189	Syntrophobacterales bacterium GWC2_56_13	49	51	1	29651	2599854
189	Syntrophobacterales bacterium GWF2_56_9	45	47	1	13485	2019583
189	Deltaproteobacteria bacterium RBG_16_58_17	51	51	0	30021	2409351
winner by score:Deltaproteobacteria bacterium RBG_16_58_17
cluster 190
190	Syntrophus sp. GWC2_56_31	45	47	1	19414	2058599
190	Syntrophus sp. RIFOXYC2_FULL_54_9	35	45	5	7248	2856481
winner by score:Syntrophus sp. GWC2_56_31
cluster 193
193	Verrucomicrobia bacterium GWC2_42_7	37	39	1	10451	1296502
winner, no matches:Verrucomicrobia bacterium GWC2_42_7
cluster 194
194	candidate division CPR2 bacterium GWD1_39_7	34	36	1	9602	674540
194	candidate division CPR2 bacterium GWD2_39_7	50	50	0	26142	1072912
winner by score:candidate division CPR2 bacterium GWD2_39_7
cluster 201
201	Spirochaetes bacterium GWB1_48_6	44	46	1	16462	1599556
winner, no matches:Spirochaetes bacterium GWB1_48_6
cluster 203
203	Clostridiales bacterium GWD2_32_19	47	49	1	56045	1974319
winner, no matches:Clostridiales bacterium GWD2_32_19
cluster 204
204	Clostridiales bacterium GWD2_32_59	49	51	1	51312	2045472
winner, no matches:Clostridiales bacterium GWD2_32_59
cluster 206
206	Deltaproteobacteria bacterium GWD2_55_8	39	43	2	9314	2355780
winner, no matches:Deltaproteobacteria bacterium GWD2_55_8
cluster 491
491	Deltaproteobacteria bacterium RIFCSPLOWO2_02_56_12	47	47	0	11572	2526412
491	Deltaproteobacteria bacterium RIFOXYA2_FULL_55_11	48	48	0	9909	2466086
491	Deltaproteobacteria bacterium RBG_16_55_12	41	43	1	10414	2312002
491	Deltaproteobacteria bacterium RIFCSPLOWO2_12_55_13	44	44	0	9914	2341183
winner by score:Deltaproteobacteria bacterium RIFOXYA2_FULL_55_11
cluster 212
212	Elusimicrobia bacterium GWD2_63_28	45	45	0	72194	3292990
winner, no matches:Elusimicrobia bacterium GWD2_63_28
cluster 214
214	Nitrospirae bacterium GWD2_44_7	39	39	0	10569	1405470
214	Nitrospirae bacterium GWF2_44_13	50	50	0	144475	1986041
214	Nitrospirae bacterium RIFOXYA2_FULL_44_9	48	48	0	58172	1933175
214	Nitrospirae bacterium RIFOXYB2_FULL_43_5	34	42	4	2435	1369490
214	Nitrospirae bacterium RIFOXYC2_FULL_44_7	31	43	6	5192	1676393
winner by score:Nitrospirae bacterium GWF2_44_13
cluster 215
215	Candidatus Margulisbacteria bacterium GWD2_39_127	48	48	0	62885	3288269
215	Candidatus Margulisbacteria bacterium GWE2_39_32	49	49	0	51167	2996068
215	Candidatus Margulisbacteria bacterium GWF2_38_17	49	49	0	53683	3053760
winner by size:Candidatus Margulisbacteria bacterium GWF2_38_17
cluster 216
216	Burkholderiales bacterium GWE1_65_30	51	51	0	350094	5117469
216	Burkholderiales bacterium GWF1_66_17	51	51	0	393887	5116305
216	Burkholderiales bacterium RIFCSPHIGHO2_02_FULL_66_10	35	45	5	7060	3579754
216	Burkholderiales bacterium RIFCSPLOWO2_02_FULL_66_35	44	48	2	27718	4163706
winner by size:Burkholderiales bacterium GWE1_65_30
cluster 217
217	Caulobacterales bacterium GWE1_67_11	34	34	0	10821	2084346
217	Caulobacterales bacterium RIFCSPHIGHO2_01_FULL_67_30	40	50	5	6188	2780587
217	Caulobacterales bacterium RIFCSPHIGHO2_12_FULL_68_13	44	48	2	12969	2438239
winner by score:Caulobacterales bacterium RIFCSPHIGHO2_12_FULL_68_13
cluster 218
218	Rhodobacteraceae bacterium GWE1_64_9	33	35	1	16561	3961564
218	Rhodobacteraceae bacterium GWF1_65_7	46	50	2	24671	4126900
winner by score:Rhodobacteraceae bacterium GWF1_65_7
cluster 220
220	Spirochaetes bacterium GWE1_32_154	51	51	0	138023	4029052
220	Spirochaetes bacterium GWE2_31_10	51	51	0	50141	4119473
220	Spirochaetes bacterium GWF1_31_7	51	51	0	85154	4100791
220	Spirochaetes bacterium RIFOXYB1_FULL_32_8	48	48	0	10245	3887252
winner by size:Spirochaetes bacterium GWE2_31_10
cluster 221
221	Thiobacillus sp. GWE1_62_9	40	46	3	14426	2548175
winner, no matches:Thiobacillus sp. GWE1_62_9
cluster 222
222	Bacteroidetes bacterium GWE2_29_8	49	51	1	19571	3237898
222	Bacteroidetes bacterium GWF2_29_10	47	51	2	32605	2815141
winner by score:Bacteroidetes bacterium GWE2_29_8
cluster 223
223	Bacteroidetes bacterium GWE2_32_14	51	51	0	174213	4406178
223	Bacteroidetes bacterium GWF2_33_16	51	51	0	227761	4328922
winner by size:Bacteroidetes bacterium GWE2_32_14
cluster 224
224	Bacteroidetes bacterium GWE2_39_28	51	51	0	192122	2516444
224	Bacteroidetes bacterium GWF2_39_10	49	51	1	112196	2518927
224	Bacteroidetes bacterium RIFOXYB2_FULL_39_7	45	49	2	18762	2096799
224	Bacteroidetes bacterium RIFOXYC2_FULL_39_11	49	51	1	70066	2520518
winner by score:Bacteroidetes bacterium GWE2_39_28
cluster 225
225	Bacteroidetes bacterium GWE2_40_15	51	51	0	210970	2886425
225	Bacteroidetes bacterium GWF2_41_61	43	43	0	21911	2074888
225	Bacteroidetes bacterium RIFOXYA12_FULL_40_10	43	45	1	18630	2423138
winner by score:Bacteroidetes bacterium GWE2_40_15
cluster 228
228	Bacteroidetes bacterium GWE2_42_24	51	51	0	120734	4319616
228	Bacteroidetes bacterium GWF2_43_11	51	51	0	76253	4369129
winner by size:Bacteroidetes bacterium GWF2_43_11
cluster 230
230	Bacteroidetes bacterium GWE2_42_42	51	51	0	121940	3889010
230	Bacteroidetes bacterium GWF2_43_63	51	51	0	112649	3983146
winner by size:Bacteroidetes bacterium GWF2_43_63
cluster 231
231	Clostridiales bacterium GWE2_32_10	49	51	1	24519	1874891
winner, no matches:Clostridiales bacterium GWE2_32_10
cluster 232
232	candidate division CPR3 bacterium GWE2_35_7	38	38	0	11944	749956
232	candidate division CPR3 bacterium GWF2_35_18	47	47	0	145929	1136163
232	candidate division CPR3 bacterium RIFOXYA2_FULL_35_13	47	47	0	89258	1153577
232	candidate division CPR3 bacterium RIFOXYB2_FULL_35_8	43	45	1	23343	1071545
232	candidate division CPR3 bacterium RIFOXYC2_FULL_35_7	37	39	1	8338	1043651
winner by size:candidate division CPR3 bacterium RIFOXYA2_FULL_35_13
cluster 233
233	Firmicutes bacterium GWE2_51_13	49	49	0	123794	2223560
233	Firmicutes bacterium GWF2_51_9	50	50	0	46979	2157194
winner by score:Firmicutes bacterium GWF2_51_9
cluster 234
234	Gallionellales bacterium GWE2_58_10	41	43	1	8874	988621
winner, no matches:Gallionellales bacterium GWE2_58_10
cluster 236
236	Gammaproteobacteria bacterium GWE2_37_16	45	45	0	11947	1184118
winner, no matches:Gammaproteobacteria bacterium GWE2_37_16
cluster 237
237	Gammaproteobacteria bacterium GWE2_42_36	46	46	0	20095	1370507
winner, no matches:Gammaproteobacteria bacterium GWE2_42_36
cluster 238
238	Planctomycetes bacterium GWE2_41_14	36	38	1	9215	1168690
238	Planctomycetes bacterium RIFOXYC2_FULL_41_27	39	41	1	7874	1545353
238	Planctomycetes bacterium RIFOXYD2_FULL_41_16	41	41	0	11412	1819177
winner by score:Planctomycetes bacterium RIFOXYD2_FULL_41_16
cluster 243
243	Spirochaetes bacterium GWF1_41_5	38	38	0	11379	4202263
winner, no matches:Spirochaetes bacterium GWF1_41_5
cluster 244
244	Spirochaetes bacterium GWF1_49_6	42	46	2	14807	2526093
winner, no matches:Spirochaetes bacterium GWF1_49_6
cluster 245
245	Spirochaetes bacterium GWF1_51_8	49	49	0	79523	3543039
winner, no matches:Spirochaetes bacterium GWF1_51_8
cluster 246
246	Flavobacteria bacterium GWF1_32_7	51	51	0	187729	2637880
winner, no matches:Flavobacteria bacterium GWF1_32_7
cluster 248
248	Sphingomonadales bacterium GWF1_63_6	40	48	4	11851	3345967
winner, no matches:Sphingomonadales bacterium GWF1_63_6
cluster 252
252	Xanthomonadales bacterium GWF1_69_6	46	50	2	19626	2716354
winner, no matches:Xanthomonadales bacterium GWF1_69_6
cluster 255
255	Bacteroidetes bacterium GWF2_33_38	51	51	0	84176	3933251
255	Bacteroidetes bacterium RIFOXYA12_FULL_33_9	39	41	1	11235	2927417
255	Bacteroidetes bacterium RIFOXYA2_FULL_33_7	41	43	1	14373	3343488
winner by score:Bacteroidetes bacterium GWF2_33_38
cluster 256
256	Bacteroidetes bacterium GWF2_35_48	51	51	0	81996	5980322
256	Bacteroidetes bacterium RIFOXYA12_FULL_35_11	48	50	1	24164	5190648
256	Bacteroidetes bacterium RIFOXYB2_FULL_35_7	41	43	1	10052	3770020
256	Bacteroidetes bacterium RIFOXYC12_FULL_35_7	50	50	0	13118	5358962
winner by score:Bacteroidetes bacterium GWF2_35_48
cluster 257
257	Bacteroidetes bacterium GWF2_38_335	51	51	0	307925	5268002
257	Bacteroidetes bacterium RIFOXYA12_FULL_38_20	51	51	0	143701	5036249
winner by size:Bacteroidetes bacterium GWF2_38_335
cluster 260
260	Bacteroidetes bacterium GWF2_40_14	51	51	0	172774	3360015
winner, no matches:Bacteroidetes bacterium GWF2_40_14
cluster 2220
2220	Bacteroidetes bacterium GWF2_41_31	51	51	0	181846	4516990
2220	Bacteroidetes bacterium RIFOXYB12_FULL_41_6	35	37	1	8627	2219791
winner by score:Bacteroidetes bacterium GWF2_41_31
cluster 267
267	Bacteroidetes bacterium GWF2_49_14	49	49	0	31279	3521836
winner, no matches:Bacteroidetes bacterium GWF2_49_14
cluster 269
269	Clostridiales bacterium GWF2_36_10	40	50	5	99052	2062658
winner, no matches:Clostridiales bacterium GWF2_36_10
cluster 270
270	Clostridiales bacterium GWF2_38_85	46	50	2	95105	2828382
winner, no matches:Clostridiales bacterium GWF2_38_85
cluster 272
272	Desulfobacula sp. GWF2_41_7	43	43	0	11272	3232299
272	Desulfobacterales bacterium RIFOXYA12_FULL_46_15	45	51	3	26840	4738565
winner by score:Desulfobacterales bacterium RIFOXYA12_FULL_46_15
cluster 275
275	Elusimicrobia bacterium GWF2_62_30	41	43	1	52258	2910472
winner, no matches:Elusimicrobia bacterium GWF2_62_30
cluster 277
277	Tenericutes bacterium GWF2_57_13	44	44	0	43083	1590182
winner, no matches:
cluster 278
278	Gammaproteobacteria bacterium GWF2_41_13	36	36	0	21642	1220045
winner, no matches:Gammaproteobacteria bacterium GWF2_41_13
cluster 280
280	Ignavibacteria bacterium GWF2_33_9	51	51	0	41069	2652894
winner, no matches:Ignavibacteria bacterium GWF2_33_9
cluster 282
282	Lentisphaerae bacterium GWF2_45_14	46	46	0	51307	3776931
winner, no matches:Lentisphaerae bacterium GWF2_45_14
cluster 283
283	Lentisphaerae bacterium GWF2_38_69	49	49	0	67640	3121694
winner, no matches:Lentisphaerae bacterium GWF2_38_69
cluster 284
284	Lentisphaerae bacterium GWF2_44_16	47	49	1	34959	5164209
winner, no matches:Lentisphaerae bacterium GWF2_44_16
cluster 285
285	Lentisphaerae bacterium GWF2_49_21	49	49	0	105255	5915131
winner, no matches:Lentisphaerae bacterium GWF2_49_21
cluster 286
286	Lentisphaerae bacterium GWF2_50_93	50	50	0	85355	6419636
winner, no matches:Lentisphaerae bacterium GWF2_50_93
cluster 287
287	Lentisphaerae bacterium GWF2_52_8	42	46	2	25648	3831707
winner, no matches:Lentisphaerae bacterium GWF2_52_8
cluster 288
288	Lentisphaerae bacterium GWF2_57_35	49	49	0	115956	5052682
winner, no matches:Lentisphaerae bacterium GWF2_57_35
cluster 289
289	Candidatus Melainabacteria bacterium GWF2_32_7	37	39	1	12451	2242289
winner, no matches:Candidatus Melainabacteria bacterium GWF2_32_7
cluster 290
290	Candidatus Melainabacteria bacterium GWF2_37_15	43	45	1	26836	2265812
winner, no matches:Candidatus Melainabacteria bacterium GWF2_37_15
cluster 297
297	Planctomycetes bacterium GWF2_41_51	47	47	0	48294	4827106
winner, no matches:Planctomycetes bacterium GWF2_41_51
cluster 303
303	Candidatus Margulisbacteria bacterium GWF2_35_9	43	47	2	29302	2346213
winner, no matches:Candidatus Margulisbacteria bacterium GWF2_35_9
cluster 304
304	Sideroxydans sp. GWF2_59_14	40	40	0	95923	953280
winner, no matches:Sideroxydans sp. GWF2_59_14
cluster 306
306	Sulfuricurvum sp. GWF2_44_89	43	43	0	11356	1496048
306	Sulfuricurvum sp. RIFOXYD2_FULL_44_160	43	49	3	9017	2176059
306	Sulfuricurvum sp. RIFOXYD12_FULL_44_77	44	46	1	11409	2156479
winner by score:Sulfuricurvum sp. RIFOXYD12_FULL_44_77
cluster 307
307	Sulfurimonas sp. GWF2_37_8	41	47	3	25793	1906285
winner, no matches:Sulfurimonas sp. GWF2_37_8
cluster 312
312	Verrucomicrobia bacterium GWF2_51_19	48	48	0	38486	1259239
winner, no matches:Verrucomicrobia bacterium GWF2_51_19
cluster 313
313	Verrucomicrobia bacterium GWF2_62_7	32	38	3	7452	3338691
winner, no matches:Verrucomicrobia bacterium GWF2_62_7
cluster 314
314	Candidatus Delongbacteria bacterium GWF2_40_14	45	45	0	17222	1741902
winner, no matches:Candidatus Delongbacteria bacterium GWF2_40_14
cluster 315
315	Actinobacteria bacterium RBG_13_35_12	33	35	1	8036	2195980
winner, no matches:Actinobacteria bacterium RBG_13_35_12
cluster 316
316	Omnitrophica WOR_2 bacterium RBG_13_44_8	24	28	2	8689	827680
winner, no matches:Omnitrophica WOR_2 bacterium RBG_13_44_8
cluster 317
317	Candidatus Aminicenantes bacterium RBG_13_59_9	29	37	4	15509	3309676
winner, no matches:Candidatus Aminicenantes bacterium RBG_13_59_9
cluster 318
318	Candidatus Aminicenantes bacterium RBG_13_62_12	44	46	1	30735	2042275
winner, no matches:Candidatus Aminicenantes bacterium RBG_13_62_12
cluster 319
319	Candidatus Aminicenantes bacterium RBG_13_63_10	40	40	0	19859	3325244
winner, no matches:Candidatus Aminicenantes bacterium RBG_13_63_10
cluster 320
320	Candidatus Aminicenantes bacterium RBG_13_64_14	39	39	0	12675	1792761
winner, no matches:Candidatus Aminicenantes bacterium RBG_13_64_14
cluster 321
321	Candidatus Pacearchaeota archaeon RBG_13_33_26	19	19	0	91220	579469
321	Candidatus Pacearchaeota archaeon RBG_19FT_COMBO_34_9	18	18	0	45455	599775
winner by score:Candidatus Pacearchaeota archaeon RBG_13_33_26
cluster 322
322	Candidatus Woesearchaeota archaeon RBG_13_36_6	19	19	0	11998	689463
winner, no matches:Candidatus Woesearchaeota archaeon RBG_13_36_6
cluster 323
323	Candidatus Pacearchaeota archaeon RBG_13_36_9	20	20	0	20081	1591688
winner, no matches:Candidatus Pacearchaeota archaeon RBG_13_36_9
cluster 324
324	Candidatus Bathyarchaeota archaeon RBG_13_38_9	20	20	0	94788	1724111
winner, no matches:Candidatus Bathyarchaeota archaeon RBG_13_38_9
cluster 325
325	Lokiarchaeota archaeon CR_4	15	19	2	23898	4334170
winner, no matches:Lokiarchaeota archaeon CR_4
cluster 326
326	Candidatus Bathyarchaeota archaeon RBG_13_46_16b	11	19	4	20168	1369378
winner, no matches:Candidatus Bathyarchaeota archaeon RBG_13_46_16b
cluster 327
327	Candidatus Bathyarchaeota archaeon RBG_13_52_12	13	15	1	25351	2081685
winner, no matches:Candidatus Bathyarchaeota archaeon RBG_13_52_12
cluster 328
328	Euryarchaeota archaeon RBG_13_57_23	20	20	0	27357	1520809
winner, no matches:Euryarchaeota archaeon RBG_13_57_23
cluster 329
329	Candidatus Bathyarchaeota archaeon RBG_13_60_20	14	16	1	19901	1215694
329	Candidatus Bathyarchaeota archaeon RBG_16_57_9	15	15	0	29694	1523517
winner by score:Candidatus Bathyarchaeota archaeon RBG_16_57_9
cluster 330
330	Euryarchaeota archaeon RBG_13_61_15	13	13	0	9458	1164805
winner, no matches:Euryarchaeota archaeon RBG_13_61_15
cluster 331
331	Euryarchaeota archaeon RBG_13_31_8	10	16	3	11867	1562518
winner, no matches:Euryarchaeota archaeon RBG_13_31_8
cluster 573
573	Bacteroidetes bacterium RBG_13_42_15	44	48	2	12882	3951559
573	Bacteroidetes bacterium RBG_19FT_COMBO_42_7	39	47	4	10692	3345197
winner by score:Bacteroidetes bacterium RBG_13_42_15
cluster 333
333	Bacteroidetes bacterium RBG_13_43_22	49	49	0	16882	3274920
winner, no matches:Bacteroidetes bacterium RBG_13_43_22
cluster 334
334	Bacteroidetes bacterium RBG_13_44_24	34	36	1	10759	835268
winner, no matches:Bacteroidetes bacterium RBG_13_44_24
cluster 335
335	Bacteroidetes bacterium RBG_13_46_8	37	43	3	8908	2636980
winner, no matches:Bacteroidetes bacterium RBG_13_46_8
cluster 336
336	Candidatus Berkelbacteria bacterium RBG_13_40_8	41	45	2	36805	839957
winner, no matches:Candidatus Berkelbacteria bacterium RBG_13_40_8
cluster 337
337	Chloroflexi bacterium RBG_13_46_14	37	37	0	8902	1678903
winner, no matches:Chloroflexi bacterium RBG_13_46_14
cluster 338
338	Chloroflexi bacterium RBG_13_46_9	26	34	4	10460	1480800
winner, no matches:Chloroflexi bacterium RBG_13_46_9
cluster 339
339	Chloroflexi bacterium RBG_13_48_10	36	40	2	12094	2943974
winner, no matches:Chloroflexi bacterium RBG_13_48_10
cluster 340
340	Chloroflexi bacterium RBG_13_48_17	33	37	2	11103	874462
winner, no matches:Chloroflexi bacterium RBG_13_48_17
cluster 341
341	Chloroflexi bacterium RBG_13_50_10	35	37	1	11817	1736388
winner, no matches:Chloroflexi bacterium RBG_13_50_10
cluster 342
342	Chloroflexi bacterium RBG_13_50_21	34	36	1	15147	2487961
winner, no matches:Chloroflexi bacterium RBG_13_50_21
cluster 343
343	Chloroflexi bacterium RBG_13_51_18	39	39	0	14676	1496600
winner, no matches:Chloroflexi bacterium RBG_13_51_18
cluster 344
344	Chloroflexi bacterium RBG_13_51_52	42	44	1	13746	1167938
winner, no matches:Chloroflexi bacterium RBG_13_51_52
cluster 345
345	Chloroflexi bacterium RBG_13_52_12	38	40	1	11404	1236644
winner, no matches:Chloroflexi bacterium RBG_13_52_12
cluster 346
346	Chloroflexi bacterium RBG_13_52_14	36	40	2	8147	1264389
winner, no matches:Chloroflexi bacterium RBG_13_52_14
cluster 347
347	Chloroflexi bacterium RBG_13_53_26	44	44	0	16188	1599959
winner, no matches:Chloroflexi bacterium RBG_13_53_26
cluster 348
348	Chloroflexi bacterium RBG_13_54_8	46	46	0	9772	1566114
winner, no matches:Chloroflexi bacterium RBG_13_54_8
cluster 349
349	Chloroflexi bacterium RBG_13_54_9	36	36	0	9947	1439981
winner, no matches:Chloroflexi bacterium RBG_13_54_9
cluster 350
350	Chloroflexi bacterium RBG_13_56_8	35	37	1	11861	1870244
winner, no matches:Chloroflexi bacterium RBG_13_56_8
cluster 351
351	Chloroflexi bacterium RBG_13_56_8b	35	39	2	10394	794387
winner, no matches:Chloroflexi bacterium RBG_13_56_8b
cluster 352
352	Chloroflexi bacterium RBG_13_57_8	46	46	0	11929	1126302
winner, no matches:Chloroflexi bacterium RBG_13_57_8
cluster 353
353	Chloroflexi bacterium RBG_13_60_13	28	36	4	9418	1604083
winner, no matches:Chloroflexi bacterium RBG_13_60_13
cluster 354
354	Chloroflexi bacterium RBG_13_60_9	35	35	0	7562	1649031
winner, no matches:Chloroflexi bacterium RBG_13_60_9
cluster 355
355	Actinobacteria bacterium RBG_13_63_9	30	36	3	7939	1848481
winner, no matches:Actinobacteria bacterium RBG_13_63_9
cluster 356
356	Chloroflexi bacterium RBG_13_68_17	41	47	3	23042	3743718
winner, no matches:Chloroflexi bacterium RBG_13_68_17
cluster 357
357	Chloroflexi bacterium RBG_13_51_36	46	46	0	62279	1934179
winner, no matches:Chloroflexi bacterium RBG_13_51_36
cluster 358
358	Chloroflexi bacterium RBG_13_66_10	40	42	1	13764	2961005
winner, no matches:Chloroflexi bacterium RBG_13_66_10
cluster 359
359	Candidatus Fischerbacteria bacterium RBG_13_37_8	46	46	0	30961	5236736
winner, no matches:Candidatus Fischerbacteria bacterium RBG_13_37_8
cluster 360
360	Caldithrix sp. RBG_13_44_9	43	47	2	33154	3554890
winner, no matches:Caldithrix sp. RBG_13_44_9
cluster 361
361	Planctomycetes bacterium RBG_13_46_10	39	43	2	38670	1932364
winner, no matches:Planctomycetes bacterium RBG_13_46_10
cluster 362
362	Planctomycetes bacterium RBG_13_50_24	35	35	0	13066	2342246
winner, no matches:Planctomycetes bacterium RBG_13_50_24
cluster 363
363	Actinobacteria bacterium RBG_13_55_18	51	51	0	106912	2599281
363	Actinobacteria bacterium RBG_16_55_12	51	51	0	62564	2554379
363	Actinobacteria bacterium RBG_19FT_COMBO_54_7	39	41	1	10626	1499756
winner by size:Actinobacteria bacterium RBG_13_55_18
cluster 364
364	Candidatus Riflebacteria bacterium RBG_13_59_9	37	37	0	9949	1318352
winner, no matches:Candidatus Riflebacteria bacterium RBG_13_59_9
cluster 365
365	Planctomycetes bacterium RBG_13_60_9	34	40	3	14464	3278982
winner, no matches:Planctomycetes bacterium RBG_13_60_9
cluster 366
366	Deltaproteobacteria bacterium RBG_13_61_14	51	51	0	54834	4737046
winner, no matches:Deltaproteobacteria bacterium RBG_13_61_14
cluster 367
367	Planctomycetes bacterium RBG_13_62_9	39	39	0	17141	4174573
winner, no matches:Planctomycetes bacterium RBG_13_62_9
cluster 368
368	Candidatus Coatesbacteria bacterium RBG_13_66_14	45	47	1	16376	2065087
winner, no matches:Candidatus Coatesbacteria bacterium RBG_13_66_14
cluster 369
369	Acidobacteria bacterium RBG_13_68_16	44	50	3	35055	3610782
winner, no matches:Acidobacteria bacterium RBG_13_68_16
cluster 370
370	Deltaproteobacteria bacterium RBG_13_43_22	42	44	1	124062	3227972
winner, no matches:Deltaproteobacteria bacterium RBG_13_43_22
cluster 371
371	Deltaproteobacteria bacterium RBG_13_49_15	40	42	1	15407	2591217
winner, no matches:Deltaproteobacteria bacterium RBG_13_49_15
cluster 372
372	Deltaproteobacteria bacterium RBG_13_51_10	32	34	1	6828	1431096
winner, no matches:Deltaproteobacteria bacterium RBG_13_51_10
cluster 373
373	Deltaproteobacteria bacterium RBG_13_58_19	39	39	0	10010	2262939
winner, no matches:Deltaproteobacteria bacterium RBG_13_58_19
cluster 374
374	Deltaproteobacteria bacterium RBG_13_60_28	32	32	0	10006	1554239
winner, no matches:Deltaproteobacteria bacterium RBG_13_60_28
cluster 375
375	Deltaproteobacteria bacterium RBG_13_65_10	48	48	0	20717	2647405
winner, no matches:Deltaproteobacteria bacterium RBG_13_65_10
cluster 376
376	Deltaproteobacteria bacterium RBG_13_47_9	43	45	1	8872	3186440
winner, no matches:Deltaproteobacteria bacterium RBG_13_47_9
cluster 377
377	Deltaproteobacteria bacterium RBG_13_52_11	43	49	3	33168	2536257
winner, no matches:Deltaproteobacteria bacterium RBG_13_52_11
cluster 378
378	Deltaproteobacteria bacterium RBG_13_52_11b	34	38	2	18733	2647462
winner, no matches:Deltaproteobacteria bacterium RBG_13_52_11b
cluster 379
379	Deltaproteobacteria bacterium RBG_13_53_10	39	41	1	13623	3472477
winner, no matches:Deltaproteobacteria bacterium RBG_13_53_10
cluster 380
380	Candidatus Schekmanbacteria bacterium RBG_13_48_7	36	40	2	16026	4677126
winner, no matches:Candidatus Schekmanbacteria bacterium RBG_13_48_7
cluster 381
381	Firmicutes bacterium RBG_13_65_8	33	35	1	7458	545915
winner, no matches:Firmicutes bacterium RBG_13_65_8
cluster 382
382	Ignavibacteria bacterium RBG_13_36_8	48	50	1	30344	3844316
winner, no matches:Ignavibacteria bacterium RBG_13_36_8
cluster 383
383	candidate division Kazan bacterium RBG_13_50_9	48	48	0	117086	625726
winner, no matches:candidate division Kazan bacterium RBG_13_50_9
cluster 384
384	Nitrospirae bacterium RBG_13_39_12	46	48	1	25281	2933690
winner, no matches:Nitrospirae bacterium RBG_13_39_12
cluster 385
385	Nitrospirae bacterium RBG_13_41_22	35	35	0	8478	1790261
winner, no matches:Nitrospirae bacterium RBG_13_41_22
cluster 386
386	Nitrospirae bacterium RBG_13_43_8	42	44	1	13176	2608363
winner, no matches:Nitrospirae bacterium RBG_13_43_8
cluster 387
387	Candidatus Nealsonbacteria bacterium RBG_13_36_15	42	42	0	12285	376759
winner, no matches:Candidatus Nealsonbacteria bacterium RBG_13_36_15
cluster 388
388	Candidatus Buchananbacteria bacterium RBG_13_36_9	42	44	1	62150	1053163
winner, no matches:Candidatus Buchananbacteria bacterium RBG_13_36_9
cluster 389
389	Candidatus Portnoybacteria bacterium RBG_13_40_8	45	47	1	27345	690498
389	Candidatus Portnoybacteria bacterium RIFCSPHIGHO2_01_FULL_39_19	34	42	4	16710	576061
winner by score:Candidatus Portnoybacteria bacterium RBG_13_40_8
cluster 390
390	Candidatus Nealsonbacteria bacterium RBG_13_37_56	36	40	2	18090	542599
winner, no matches:Candidatus Nealsonbacteria bacterium RBG_13_37_56
cluster 391
391	Candidatus Nealsonbacteria bacterium RBG_13_38_11	33	37	2	10150	444155
winner, no matches:Candidatus Nealsonbacteria bacterium RBG_13_38_11
cluster 392
392	Candidatus Falkowbacteria bacterium RBG_13_39_14	37	41	2	13136	1140157
winner, no matches:Candidatus Falkowbacteria bacterium RBG_13_39_14
cluster 393
393	Candidatus Buchananbacteria bacterium RBG_13_39_9	36	38	1	40823	879605
winner, no matches:Candidatus Buchananbacteria bacterium RBG_13_39_9
cluster 394
394	Candidatus Portnoybacteria bacterium RBG_13_41_18	38	40	1	14142	673036
winner, no matches:Candidatus Portnoybacteria bacterium RBG_13_41_18
cluster 395
395	Candidatus Portnoybacteria bacterium RBG_19FT_COMBO_36_7	47	47	0	33473	761679
winner, no matches:Candidatus Portnoybacteria bacterium RBG_19FT_COMBO_36_7
cluster 396
396	Candidatus Wolfebacteria bacterium RBG_13_41_7	33	37	2	10445	379335
winner, no matches:Candidatus Wolfebacteria bacterium RBG_13_41_7
cluster 397
397	Candidatus Nealsonbacteria bacterium RBG_13_42_11	46	46	0	99494	494071
winner, no matches:Candidatus Nealsonbacteria bacterium RBG_13_42_11
cluster 398
398	Candidatus Moranbacteria bacterium RBG_13_45_13	39	43	2	48882	1162087
winner, no matches:Candidatus Moranbacteria bacterium RBG_13_45_13
cluster 399
399	Planctomycetes bacterium GWF2_42_9	48	48	0	31213	4861010
winner, no matches:Planctomycetes bacterium GWF2_42_9
cluster 400
400	Planctomycetes bacterium GWF2_50_10	48	48	0	27901	2621454
winner, no matches:Planctomycetes bacterium GWF2_50_10
cluster 401
401	Alphaproteobacteria bacterium GWF2_58_20	49	49	0	946623	1711701
winner, no matches:Alphaproteobacteria bacterium GWF2_58_20
cluster 402
402	Candidatus Woesebacteria bacterium RBG_13_34_9	42	42	0	10368	659502
winner, no matches:Candidatus Woesebacteria bacterium RBG_13_34_9
cluster 403
403	Candidatus Beckwithbacteria bacterium RBG_13_35_6	34	38	2	8403	407413
winner, no matches:Candidatus Beckwithbacteria bacterium RBG_13_35_6
cluster 404
404	Candidatus Curtissbacteria bacterium RBG_13_35_7	43	43	0	12852	803560
winner, no matches:Candidatus Curtissbacteria bacterium RBG_13_35_7
cluster 405
405	Candidatus Levybacteria bacterium RBG_13_35_9	31	31	0	12691	515795
winner, no matches:Candidatus Levybacteria bacterium RBG_13_35_9
cluster 537
537	Candidatus Woesebacteria bacterium RBG_13_36_22	42	44	1	36556	1095846
537	Candidatus Woesebacteria bacterium RBG_16_36_11	45	47	1	50246	678860
537	Candidatus Woesebacteria bacterium RBG_19FT_COMBO_37_29	45	45	0	22934	564497
winner by size:Candidatus Woesebacteria bacterium RBG_16_36_11
cluster 407
407	Candidatus Gottesmanbacteria bacterium RBG_13_37_7	36	38	1	14535	975187
winner, no matches:Candidatus Gottesmanbacteria bacterium RBG_13_37_7
cluster 408
408	Candidatus Woykebacteria bacterium RBG_13_40_15	48	48	0	141375	982788
winner, no matches:Candidatus Woykebacteria bacterium RBG_13_40_15
cluster 409
409	Candidatus Curtissbacteria bacterium RBG_13_40_7	32	32	0	13519	774196
winner, no matches:Candidatus Curtissbacteria bacterium RBG_13_40_7
cluster 410
410	Candidatus Woykebacteria bacterium RBG_13_40_7b	45	49	2	22094	827425
winner, no matches:Candidatus Woykebacteria bacterium RBG_13_40_7b
cluster 411
411	Candidatus Beckwithbacteria bacterium RBG_13_42_9	46	48	1	50038	1173037
winner, no matches:Candidatus Beckwithbacteria bacterium RBG_13_42_9
cluster 412
412	Candidatus Shapirobacteria bacterium RBG_13_44_7	29	33	2	14435	412313
winner, no matches:Candidatus Shapirobacteria bacterium RBG_13_44_7
cluster 413
413	Candidatus Gottesmanbacteria bacterium RBG_13_45_10	41	41	0	39137	1125301
winner, no matches:Candidatus Gottesmanbacteria bacterium RBG_13_45_10
cluster 414
414	Candidatus Woesebacteria bacterium RBG_13_46_13	49	49	0	168018	711173
414	Candidatus Woesebacteria bacterium RBG_19FT_COMBO_47_8	46	48	1	19405	778876
winner by score:Candidatus Woesebacteria bacterium RBG_13_46_13
cluster 415
415	Omnitrophica WOR_2 bacterium RBG_13_41_10	42	44	1	90705	1298872
winner, no matches:Omnitrophica WOR_2 bacterium RBG_13_41_10
cluster 416
416	Omnitrophica WOR_2 bacterium RBG_13_44_8b	42	44	1	13766	1380701
winner, no matches:Omnitrophica WOR_2 bacterium RBG_13_44_8b
cluster 417
417	Planctomycetes bacterium RBG_13_44_8b	31	35	2	26961	2466617
winner, no matches:Planctomycetes bacterium RBG_13_44_8b
cluster 418
418	Omnitrophica bacterium RBG_13_46_9	45	47	1	33304	2045377
winner, no matches:Omnitrophica bacterium RBG_13_46_9
cluster 419
419	Spirochaetes bacterium RBG_13_51_14	49	49	0	56986	3563195
winner, no matches:Spirochaetes bacterium RBG_13_51_14
cluster 420
420	Spirochaetes bacterium RBG_13_68_11	43	47	2	20143	3289815
winner, no matches:Spirochaetes bacterium RBG_13_68_11
cluster 421
421	candidate division WOR-3 bacterium RBG_13_43_14	45	45	0	11934	1851602
winner, no matches:candidate division WOR-3 bacterium RBG_13_43_14
cluster 422
422	candidate division WWE3 bacterium RBG_13_37_7	32	32	0	10615	327939
winner, no matches:candidate division WWE3 bacterium RBG_13_37_7
cluster 423
423	Acidobacteria bacterium RBG_16_70_10	39	45	3	16426	2547497
winner, no matches:Acidobacteria bacterium RBG_16_70_10
cluster 425
425	Actinobacteria bacterium RBG_16_67_10	34	40	3	8100	1630824
winner, no matches:Actinobacteria bacterium RBG_16_67_10
cluster 426
426	Actinobacteria bacterium RBG_16_67_15	45	49	2	21934	2219044
winner, no matches:Actinobacteria bacterium RBG_16_67_15
cluster 427
427	Actinobacteria bacterium RBG_16_68_12	37	37	0	8380	2304982
winner, no matches:Actinobacteria bacterium RBG_16_68_12
cluster 428
428	Actinobacteria bacterium RBG_16_68_21	45	49	2	77609	2031792
winner, no matches:Actinobacteria bacterium RBG_16_68_21
cluster 429
429	Actinobacteria bacterium RBG_16_70_17	45	47	1	19026	2133711
winner, no matches:Actinobacteria bacterium RBG_16_70_17
cluster 431
431	Alphaproteobacteria bacterium RBG_16_64_48	39	39	0	7422	1078030
winner, no matches:Alphaproteobacteria bacterium RBG_16_64_48
cluster 432
432	Candidatus Aminicenantes bacterium RBG_16_63_14	41	43	1	19201	2388421
432	Candidatus Aminicenantes bacterium RBG_19FT_COMBO_65_30	42	44	1	24518	2453444
winner by score:Candidatus Aminicenantes bacterium RBG_19FT_COMBO_65_30
cluster 433
433	Candidatus Aminicenantes bacterium RBG_16_63_16	42	50	4	51885	4526859
winner, no matches:Candidatus Aminicenantes bacterium RBG_16_63_16
cluster 434
434	Candidatus Aminicenantes bacterium RBG_16_66_30	39	43	2	20778	2075472
winner, no matches:Candidatus Aminicenantes bacterium RBG_16_66_30
cluster 435
435	Anaeromyxobacter sp. RBG_16_69_14	38	46	4	58713	5638662
winner, no matches:Anaeromyxobacter sp. RBG_16_69_14
cluster 436
436	Candidatus Pacearchaeota archaeon RBG_16_35_8	13	17	2	13755	453623
winner, no matches:Candidatus Pacearchaeota archaeon RBG_16_35_8
cluster 437
437	Candidatus Micrarchaeota archaeon RBG_16_36_9	18	20	1	86150	730230
winner, no matches:Candidatus Micrarchaeota archaeon RBG_16_36_9
cluster 438
438	RBG_16_Euryarchaeota_41_19_curated	24	24	0	54617	2480714
winner, no matches:Euryarchaeota archaeon RBG_16_41_19
cluster 439
439	Candidatus Bathyarchaeota archaeon RBG_16_48_13	15	15	0	136040	848615
winner, no matches:Candidatus Bathyarchaeota archaeon RBG_16_48_13
cluster 440
440	Candidatus Micrarchaeota archaeon RBG_16_49_10	17	19	1	60876	916337
winner, no matches:Candidatus Micrarchaeota archaeon RBG_16_49_10
cluster 441
441	Thaumarchaeota archaeon RBG_16_49_8	14	16	1	12676	1388994
winner, no matches:Thaumarchaeota archaeon RBG_16_49_8
cluster 442
442	archaeon RBG_16_50_20	13	15	1	12664	1337444
winner, no matches:archaeon RBG_16_50_20
cluster 444
444	Euryarchaeota archaeon RBG_16_62_10	15	17	1	15187	1494975
winner, no matches:Euryarchaeota archaeon RBG_16_62_10
cluster 445
445	Euryarchaeota archaeon RBG_16_67_27	18	20	1	25602	1546722
winner, no matches:Euryarchaeota archaeon RBG_16_67_27
cluster 446
446	Euryarchaeota archaeon RBG_16_68_12	14	14	0	18558	1762676
winner, no matches:Euryarchaeota archaeon RBG_16_68_12
cluster 447
447	Euryarchaeota archaeon RBG_16_68_13	19	19	0	39589	1588817
winner, no matches:Euryarchaeota archaeon RBG_16_68_13
cluster 448
448	Betaproteobacteria bacterium RBG_16_58_11	41	41	0	18033	2330653
448	Betaproteobacteria bacterium RBG_19FT_COMBO_58_11	36	42	3	10614	2023186
winner by score:Betaproteobacteria bacterium RBG_16_58_11
cluster 449
449	Betaproteobacteria bacterium RBG_16_64_18	44	44	0	41273	3907005
449	Betaproteobacteria bacterium RIFCSPLOWO2_02_FULL_65_20	41	47	3	17622	3589208
449	Betaproteobacteria bacterium RIFCSPLOWO2_12_FULL_65_110	39	41	1	13765	2811524
winner by score:Betaproteobacteria bacterium RBG_16_64_18
cluster 450
450	Betaproteobacteria bacterium RBG_16_64_9	34	38	2	8212	1967158
450	Betaproteobacteria bacterium RIFCSPLOWO2_02_FULL_65_24	40	44	2	14042	4273965
450	Betaproteobacteria bacterium RIFCSPLOWO2_12_FULL_66_14	37	39	1	15737	4186634
winner by score:Betaproteobacteria bacterium RIFCSPLOWO2_02_FULL_65_24
cluster 451
451	Betaproteobacteria bacterium RBG_16_66_20	47	49	1	24700	2945349
winner, no matches:Betaproteobacteria bacterium RBG_16_66_20
cluster 452
452	Betaproteobacteria bacterium RBG_16_56_24	47	49	1	18756	2647912
winner, no matches:Betaproteobacteria bacterium RBG_16_56_24
cluster 453
453	Gallionellales bacterium RBG_16_56_9	26	32	3	6754	2240196
winner, no matches:Gallionellales bacterium RBG_16_56_9
cluster 454
454	Gallionellales bacterium RBG_16_57_15	29	37	4	7583	2570298
winner, no matches:Gallionellales bacterium RBG_16_57_15
cluster 455
455	Chloroflexi bacterium RBG_16_47_49	37	37	0	22216	2040725
winner, no matches:Chloroflexi bacterium RBG_16_47_49
cluster 456
456	Chloroflexi bacterium RBG_16_48_7	31	35	2	8417	1318951
winner, no matches:Chloroflexi bacterium RBG_16_48_7
cluster 457
457	Chloroflexi bacterium RBG_16_48_8	37	45	4	22329	3981698
winner, no matches:Chloroflexi bacterium RBG_16_48_8
cluster 458
458	Chloroflexi bacterium RBG_16_50_11	43	49	3	12921	1740281
winner, no matches:Chloroflexi bacterium RBG_16_50_11
cluster 459
459	candidate division Zixibacteria bacterium RBG_16_50_21	36	36	0	27451	1379867
winner, no matches:candidate division Zixibacteria bacterium RBG_16_50_21
cluster 460
460	Chloroflexi bacterium RBG_16_50_9	34	44	5	17233	2818119
winner, no matches:Chloroflexi bacterium RBG_16_50_9
cluster 461
461	Chloroflexi bacterium RBG_16_51_16	47	47	0	14880	2262251
winner, no matches:Chloroflexi bacterium RBG_16_51_16
cluster 462
462	Chloroflexi bacterium RBG_16_51_9	39	43	2	17278	1624459
winner, no matches:Chloroflexi bacterium RBG_16_51_9
cluster 463
463	Chloroflexi bacterium RBG_16_52_11	44	44	0	25949	2164037
winner, no matches:Chloroflexi bacterium RBG_16_52_11
cluster 464
464	Chloroflexi bacterium RBG_16_54_11	34	38	2	18465	2232705
winner, no matches:Chloroflexi bacterium RBG_16_54_11
cluster 465
465	Chloroflexi bacterium RBG_16_54_18	38	46	4	29586	3822990
winner, no matches:Chloroflexi bacterium RBG_16_54_18
cluster 466
466	Chloroflexi bacterium RBG_16_56_11	47	49	1	68672	2271133
winner, no matches:Chloroflexi bacterium RBG_16_56_11
cluster 467
467	Chloroflexi bacterium RBG_16_56_8	36	38	1	8070	2168478
winner, no matches:Chloroflexi bacterium RBG_16_56_8
cluster 468
468	Chloroflexi bacterium RBG_16_57_11	37	47	5	42635	4769205
winner, no matches:Chloroflexi bacterium RBG_16_57_11
cluster 469
469	Chloroflexi bacterium RBG_16_57_8	39	43	2	13723	2205898
winner, no matches:Chloroflexi bacterium RBG_16_57_8
cluster 470
470	Chloroflexi bacterium RBG_16_57_9	39	43	2	8528	1762416
winner, no matches:Chloroflexi bacterium RBG_16_57_9
cluster 471
471	Chloroflexi bacterium RBG_16_58_14	36	36	0	17469	1503933
winner, no matches:Chloroflexi bacterium RBG_16_58_14
cluster 472
472	Chloroflexi bacterium RBG_16_58_8	32	32	0	7943	1451438
winner, no matches:Chloroflexi bacterium RBG_16_58_8
cluster 473
473	Chloroflexi bacterium RBG_16_60_22	44	44	0	18899	1868567
winner, no matches:Chloroflexi bacterium RBG_16_60_22
cluster 474
474	Chloroflexi bacterium RBG_16_63_12	50	50	0	17187	3400300
winner, no matches:Chloroflexi bacterium RBG_16_63_12
cluster 475
475	Chloroflexi bacterium RBG_16_64_32	35	45	5	11831	1666235
winner, no matches:Chloroflexi bacterium RBG_16_64_32
cluster 476
476	Chloroflexi bacterium RBG_16_64_43	36	38	1	10337	1806597
winner, no matches:Chloroflexi bacterium RBG_16_64_43
cluster 477
477	Gammaproteobacteria bacterium RBG_16_66_13	32	34	1	14215	1568935
winner, no matches:Gammaproteobacteria bacterium RBG_16_66_13
cluster 478
478	Chloroflexi bacterium RBG_16_68_14	44	48	2	37391	2472249
winner, no matches:Chloroflexi bacterium RBG_16_68_14
cluster 479
479	Candidatus Abawacabacteria bacterium RBG_16_42_10	42	48	3	74525	1095595
winner, no matches:Candidatus Abawacabacteria bacterium RBG_16_42_10
cluster 480
480	Planctomycetes bacterium RBG_16_43_13	31	35	2	13857	2019143
winner, no matches:Planctomycetes bacterium RBG_16_43_13
cluster 481
481	candidate division KSB1 bacterium RBG_16_48_16	51	51	0	14317	3937874
winner, no matches:candidate division KSB1 bacterium RBG_16_48_16
cluster 482
482	candidate division Zixibacteria bacterium RBG_16_53_22	50	50	0	33828	3858847
winner, no matches:candidate division Zixibacteria bacterium RBG_16_53_22
cluster 483
483	Candidatus Glassbacteria bacterium RBG_16_58_8	37	39	1	8636	883905
winner, no matches:Candidatus Glassbacteria bacterium RBG_16_58_8
cluster 484
484	Armatimonadetes bacterium RBG_16_58_9	26	34	4	11440	2254517
winner, no matches:Armatimonadetes bacterium RBG_16_58_9
cluster 485
485	Actinobacteria bacterium RBG_16_64_13	42	50	4	52260	2622682
winner, no matches:Actinobacteria bacterium RBG_16_64_13
cluster 486
486	Acidobacteria bacterium RBG_16_64_8	29	39	5	7873	2568914
winner, no matches:Acidobacteria bacterium RBG_16_64_8
cluster 487
487	Chloroflexi bacterium RBG_16_69_14	41	41	0	17062	2759469
winner, no matches:Chloroflexi bacterium RBG_16_69_14
cluster 488
488	Chloroflexi bacterium RBG_16_70_13	42	44	1	26697	2887261
winner, no matches:Chloroflexi bacterium RBG_16_70_13
cluster 489
489	Chloroflexi bacterium RBG_16_72_14	41	43	1	36513	3765823
winner, no matches:Chloroflexi bacterium RBG_16_72_14
cluster 490
490	candidate division WWE3 bacterium RBG_16_52_45	37	37	0	20290	520071
490	candidate division WWE3 bacterium RBG_19FT_COMBO_53_11	44	46	1	34938	659365
winner by score:candidate division WWE3 bacterium RBG_19FT_COMBO_53_11
cluster 492
492	Deltaproteobacteria bacterium RBG_16_44_11	51	51	0	79771	2430621
winner, no matches:Deltaproteobacteria bacterium RBG_16_44_11
cluster 494
494	Acidobacteria bacterium RBG_16_68_9	32	38	3	8724	1623347
winner, no matches:Acidobacteria bacterium RBG_16_68_9
cluster 495
495	Deltaproteobacteria bacterium RBG_16_71_12	44	44	0	16207	5889785
winner, no matches:Deltaproteobacteria bacterium RBG_16_71_12
cluster 496
496	Bdellovibrionales bacterium RBG_16_40_8	36	50	7	25891	2471843
winner, no matches:Bdellovibrionales bacterium RBG_16_40_8
cluster 497
497	Desulfobacca sp. RBG_16_58_9	28	30	1	7637	1427410
winner, no matches:Desulfobacca sp. RBG_16_58_9
cluster 498
498	Desulfobacca sp. RBG_16_60_12	40	42	1	14616	2997005
winner, no matches:Desulfobacca sp. RBG_16_60_12
cluster 499
499	Deltaproteobacteria bacterium RBG_16_47_11	39	49	5	12286	3887964
winner, no matches:Deltaproteobacteria bacterium RBG_16_47_11
cluster 500
500	Candidatus Colwellbacteria bacterium RBG_13_48_8	37	41	2	11990	373847
winner, no matches:Candidatus Colwellbacteria bacterium RBG_13_48_8
cluster 501
501	Planctomycetes bacterium RBG_13_63_9	40	40	0	14486	4893468
winner, no matches:Planctomycetes bacterium RBG_13_63_9
cluster 502
502	Deltaproteobacteria bacterium RBG_16_49_23	48	50	1	32645	3825374
winner, no matches:Deltaproteobacteria bacterium RBG_16_49_23
cluster 503
503	Deltaproteobacteria bacterium RBG_16_50_11	37	37	0	8021	1844051
winner, no matches:Deltaproteobacteria bacterium RBG_16_50_11
cluster 504
504	Deltaproteobacteria bacterium RBG_16_54_11	44	50	3	21589	2370765
winner, no matches:Deltaproteobacteria bacterium RBG_16_54_11
cluster 505
505	Deltaproteobacteria bacterium RBG_16_54_18	45	49	2	14977	1549187
winner, no matches:Deltaproteobacteria bacterium RBG_16_54_18
cluster 506
506	Deltaproteobacteria bacterium RBG_16_42_7	24	32	4	7478	1060325
winner, no matches:Deltaproteobacteria bacterium RBG_16_42_7
cluster 593
593	Deltaproteobacteria bacterium RBG_16_64_85	51	51	0	36796	2208713
593	Deltaproteobacteria bacterium RBG_19FT_COMBO_60_16	33	35	1	17831	1095648
winner by score:Deltaproteobacteria bacterium RBG_16_64_85
cluster 509
509	Candidatus Schekmanbacteria bacterium RBG_16_38_10	29	37	4	8620	2265163
winner, no matches:Candidatus Schekmanbacteria bacterium RBG_16_38_10
cluster 510
510	Candidatus Schekmanbacteria bacterium RBG_16_38_11	45	47	1	12491	2000362
winner, no matches:Candidatus Schekmanbacteria bacterium RBG_16_38_11
cluster 511
511	Nitrospirae bacterium RBG_16_43_11	44	44	0	13100	1501108
winner, no matches:Nitrospirae bacterium RBG_16_43_11
cluster 512
512	Armatimonadetes bacterium RBG_16_67_12	39	45	3	19295	2517230
winner, no matches:Armatimonadetes bacterium RBG_16_67_12
cluster 513
513	Gammaproteobacteria bacterium RBG_16_37_9	39	41	1	25635	1187666
winner, no matches:Gammaproteobacteria bacterium RBG_16_37_9
cluster 514
514	Gammaproteobacteria bacterium RBG_16_51_14	49	51	1	22279	2672257
winner, no matches:Gammaproteobacteria bacterium RBG_16_51_14
cluster 515
515	Candidatus Muproteobacteria bacterium RBG_16_62_13	41	41	0	16676	2049576
winner, no matches:Candidatus Muproteobacteria bacterium RBG_16_62_13
cluster 516
516	Candidatus Muproteobacteria bacterium RBG_16_64_10	36	40	2	13607	1283625
winner, no matches:Candidatus Muproteobacteria bacterium RBG_16_64_10
cluster 517
517	Candidatus Muproteobacteria bacterium RBG_16_64_11	44	44	0	16165	1614646
winner, no matches:Candidatus Muproteobacteria bacterium RBG_16_64_11
cluster 518
518	Candidatus Muproteobacteria bacterium RBG_16_65_31	40	44	2	9396	1496492
518	Candidatus Muproteobacteria bacterium RIFCSPHIGHO2_01_FULL_65_16	44	44	0	15661	1705202
518	Candidatus Muproteobacteria bacterium RIFCSPHIGHO2_02_FULL_65_16	44	46	1	11479	1637179
winner by size:Candidatus Muproteobacteria bacterium RIFCSPHIGHO2_01_FULL_65_16
cluster 519
519	Candidatus Muproteobacteria bacterium RBG_16_65_34	40	42	1	23525	2033539
winner, no matches:Candidatus Muproteobacteria bacterium RBG_16_65_34
cluster 520
520	Gemmatimonadetes bacterium RBG_16_66_8	41	45	2	10663	2645837
winner, no matches:Gemmatimonadetes bacterium RBG_16_66_8
cluster 521
521	Ignavibacteria bacterium RBG_16_34_14	40	44	2	20514	2740348
winner, no matches:Ignavibacteria bacterium RBG_16_34_14
cluster 522
522	Ignavibacteria bacterium RBG_16_35_7	45	47	1	9177	2994597
winner, no matches:Ignavibacteria bacterium RBG_16_35_7
cluster 523
523	Ignavibacteria bacterium RBG_16_36_9	39	43	2	11720	2158540
winner, no matches:Ignavibacteria bacterium RBG_16_36_9
cluster 524
524	Candidatus Atribacteria bacterium RBG_16_35_8	35	41	3	10094	1932847
524	Candidatus Atribacteria bacterium RBG_19FT_COMBO_35_14	48	48	0	20590	1954112
winner by score:Candidatus Atribacteria bacterium RBG_19FT_COMBO_35_14
cluster 525
525	Candidatus Fraserbacteria bacterium RBG_16_55_9	45	49	2	20082	1955059
winner, no matches:Candidatus Fraserbacteria bacterium RBG_16_55_9
cluster 526
526	candidate division NC10 bacterium RBG_16_65_8	31	33	1	9096	1987615
winner, no matches:candidate division NC10 bacterium RBG_16_65_8
cluster 528
528	Nitrospirae bacterium RBG_16_43_8	38	44	3	13896	1248704
winner, no matches:Nitrospirae bacterium RBG_16_43_8
cluster 529
529	Nitrospirae bacterium RBG_16_64_22	50	50	0	29557	2378495
winner, no matches:Nitrospirae bacterium RBG_16_64_22
cluster 530
530	Candidatus Nomurabacteria bacterium RBG_16_40_11	44	44	0	29584	759383
530	Candidatus Nomurabacteria bacterium RIFCSPHIGHO2_01_FULL_39_220	45	45	0	28145	752752
530	Candidatus Nomurabacteria bacterium RIFCSPHIGHO2_02_FULL_41_150	44	44	0	29590	695207
530	Candidatus Nomurabacteria bacterium RIFCSPHIGHO2_02_41_18	44	44	0	29590	774829
530	Candidatus Nomurabacteria bacterium RIFCSPHIGHO2_12_FULL_40_64	45	45	0	26659	753014
530	Candidatus Nomurabacteria bacterium RIFCSPLOWO2_01_FULL_41_220	43	43	0	20035	736887
530	Candidatus Nomurabacteria bacterium RIFCSPLOWO2_02_FULL_40_67	45	45	0	26549	757441
530	Candidatus Nomurabacteria bacterium RIFCSPLOWO2_12_FULL_40_42	45	45	0	29647	767545
winner by size:Candidatus Nomurabacteria bacterium RIFCSPLOWO2_12_FULL_40_42
cluster 531
531	Candidatus Kuenenbacteria bacterium RBG_16_41_7	33	43	5	11950	668129
531	Candidatus Kuenenbacteria bacterium RIFCSPHIGHO2_02_FULL_42_29	40	40	0	11200	529092
531	Candidatus Kuenenbacteria bacterium RIFCSPHIGHO2_12_FULL_42_14	44	46	1	13872	778731
531	Candidatus Kuenenbacteria bacterium RIFCSPLOWO2_02_FULL_42_16	45	47	1	15217	804773
531	Candidatus Kuenenbacteria bacterium RIFCSPLOWO2_12_FULL_42_13	47	47	0	14298	731629
winner by score:Candidatus Kuenenbacteria bacterium RIFCSPLOWO2_12_FULL_42_13
cluster 532
532	Candidatus Yonathbacteria bacterium RBG_16_43_6	34	38	2	13306	520259
532	Candidatus Yonathbacteria bacterium RIFCSPHIGHO2_01_FULL_44_19	42	42	0	124061	512820
532	Candidatus Yonathbacteria bacterium RIFCSPLOWO2_01_FULL_43_27	45	47	1	126371	740909
winner by score:Candidatus Yonathbacteria bacterium RIFCSPLOWO2_01_FULL_43_27
cluster 533
533	Candidatus Azambacteria bacterium RBG_16_47_10	41	43	1	15676	676087
winner, no matches:Candidatus Azambacteria bacterium RBG_16_47_10
cluster 534
534	Candidatus Woesebacteria bacterium RBG_16_34_12	41	41	0	57925	967855
winner, no matches:Candidatus Woesebacteria bacterium RBG_16_34_12
cluster 535
535	Candidatus Levybacteria bacterium RBG_16_35_11	38	42	2	19677	1232512
winner, no matches:Candidatus Levybacteria bacterium RBG_16_35_11
cluster 536
536	Candidatus Levybacteria bacterium RBG_16_35_6	35	39	2	10783	688327
winner, no matches:Candidatus Levybacteria bacterium RBG_16_35_6
cluster 538
538	Candidatus Gottesmanbacteria bacterium RBG_16_37_8	41	45	2	21328	1307812
winner, no matches:Candidatus Gottesmanbacteria bacterium RBG_16_37_8
cluster 539
539	Candidatus Gottesmanbacteria bacterium RBG_16_38_7b	28	38	5	13524	1076553
539	Candidatus Gottesmanbacteria bacterium RIFCSPHIGHO2_02_FULL_39_14	42	44	1	26529	1436413
539	Candidatus Gottesmanbacteria bacterium RIFCSPLOWO2_02_FULL_38_8	39	43	2	11350	1057636
winner by score:Candidatus Gottesmanbacteria bacterium RIFCSPHIGHO2_02_FULL_39_14
cluster 540
540	Candidatus Curtissbacteria bacterium RBG_16_39_7	35	41	3	13784	558268
winner, no matches:Candidatus Curtissbacteria bacterium RBG_16_39_7
cluster 541
541	Candidatus Woesebacteria bacterium RBG_16_39_8b	40	42	1	9676	598914
winner, no matches:Candidatus Woesebacteria bacterium RBG_16_39_8b
cluster 542
542	Candidatus Woykebacteria bacterium RBG_16_39_9b	47	47	0	26577	594602
542	Candidatus Woykebacteria bacterium RIFCSPHIGHO2_01_FULL_39_12	45	45	0	10900	486575
winner by score:Candidatus Woykebacteria bacterium RBG_16_39_9b
cluster 543
543	Candidatus Woesebacteria bacterium RBG_16_40_11	45	47	1	87150	1098813
543	Candidatus Woesebacteria bacterium RIFCSPHIGHO2_01_FULL_40_22	47	47	0	70830	1135353
543	Candidatus Woesebacteria bacterium RIFCSPHIGHO2_12_FULL_38_9	46	46	0	38005	1047494
543	Candidatus Woesebacteria bacterium RIFCSPLOWO2_01_FULL_39_23	47	47	0	70842	1126128
winner by size:Candidatus Woesebacteria bacterium RIFCSPHIGHO2_01_FULL_40_22
cluster 544
544	Candidatus Woesebacteria bacterium RBG_16_41_13	48	48	0	275717	1113300
544	Candidatus Woesebacteria bacterium RIFCSPHIGHO2_01_FULL_42_80	47	47	0	33933	1009818
544	Candidatus Woesebacteria bacterium RIFCSPHIGHO2_02_FULL_42_20	47	47	0	82147	1077170
544	Candidatus Woesebacteria bacterium RIFCSPHIGHO2_12_FULL_41_24	47	47	0	103774	1074609
544	Candidatus Woesebacteria bacterium RIFCSPLOWO2_01_FULL_42_67	46	46	0	40967	1032589
544	Candidatus Woesebacteria bacterium RIFCSPLOWO2_02_FULL_42_10	44	46	1	53007	1074938
544	Candidatus Woesebacteria bacterium RIFCSPLOWO2_12_FULL_42_8	38	40	1	17324	867537
winner by score:Candidatus Woesebacteria bacterium RBG_16_41_13
cluster 545
545	Candidatus Woesebacteria bacterium RBG_16_42_24	49	49	0	222429	873092
545	Candidatus Woesebacteria bacterium RBG_19FT_COMBO_42_9	44	48	2	40602	1018413
545	Candidatus Woesebacteria bacterium RIFCSPLOWO2_01_FULL_43_11	45	47	1	29381	874269
winner by score:Candidatus Woesebacteria bacterium RBG_16_42_24
cluster 546
546	Candidatus Gottesmanbacteria bacterium RBG_16_43_7	38	42	2	15255	1011601
winner, no matches:Candidatus Gottesmanbacteria bacterium RBG_16_43_7
cluster 547
547	Candidatus Woykebacteria bacterium RBG_16_43_9	47	49	1	16691	853956
winner, no matches:Candidatus Woykebacteria bacterium RBG_16_43_9
cluster 548
548	Candidatus Woykebacteria bacterium RBG_16_44_10	41	41	0	18899	506143
winner, no matches:Candidatus Woykebacteria bacterium RBG_16_44_10
cluster 549
549	Microgenomates group bacterium RBG_16_45_19	43	45	1	50025	1369768
winner, no matches:Microgenomates group bacterium RBG_16_45_19
cluster 550
550	Candidatus Amesbacteria bacterium RBG_16_48_31	38	38	0	13071	686074
550	Candidatus Amesbacteria bacterium RBG_19FT_COMBO_48_16	44	44	0	19134	911921
550	Candidatus Amesbacteria bacterium RIFCSPHIGHO2_01_FULL_48_75	36	36	0	12243	662098
550	Candidatus Amesbacteria bacterium RIFCSPHIGHO2_02_FULL_48_21	41	41	0	24557	858429
550	Candidatus Amesbacteria bacterium RIFCSPHIGHO2_12_FULL_48_14	45	45	0	20868	961025
550	Candidatus Amesbacteria bacterium RIFCSPLOWO2_01_FULL_48_50	41	41	0	15572	776953
550	Candidatus Amesbacteria bacterium RIFCSPLOWO2_02_FULL_48_11	43	45	1	23032	952320
550	Candidatus Amesbacteria bacterium RIFOXYB1_FULL_47_12	40	42	1	41956	823887
550	Candidatus Amesbacteria bacterium RIFOXYD1_FULL_47_9	35	39	2	14049	840594
winner by score:Candidatus Amesbacteria bacterium RIFCSPHIGHO2_12_FULL_48_14
cluster 551
551	Candidatus Gottesmanbacteria bacterium RBG_16_52_11	45	45	0	174299	1466945
winner, no matches:Candidatus Gottesmanbacteria bacterium RBG_16_52_11
cluster 552
552	Planctomycetes bacterium RBG_16_41_13	47	47	0	8019	2588446
winner, no matches:Planctomycetes bacterium RBG_16_41_13
cluster 553
553	Planctomycetes bacterium RBG_16_55_9	36	44	4	15238	5142485
winner, no matches:Planctomycetes bacterium RBG_16_55_9
cluster 554
554	Planctomycetes bacterium RBG_16_59_8	38	42	2	11927	2252471
winner, no matches:Planctomycetes bacterium RBG_16_59_8
cluster 555
555	Planctomycetes bacterium RBG_16_64_10	36	40	2	12176	4221442
winner, no matches:Planctomycetes bacterium RBG_16_64_10
cluster 556
556	Planctomycetes bacterium RBG_16_64_12	40	44	2	16585	6184786
winner, no matches:Planctomycetes bacterium RBG_16_64_12
cluster 557
557	Candidatus Muproteobacteria bacterium RBG_16_60_9	49	51	1	18543	3084177
winner, no matches:Candidatus Muproteobacteria bacterium RBG_16_60_9
cluster 558
558	Spirochaetes bacterium RBG_16_49_21	51	51	0	71351	3798817
winner, no matches:Spirochaetes bacterium RBG_16_49_21
cluster 560
560	Candidatus Eisenbacteria bacterium RBG_16_71_46	47	51	2	40657	3722320
560	Candidatus Eisenbacteria bacterium RBG_19FT_COMBO_70_11	46	48	1	14798	2958340
winner by score:Candidatus Eisenbacteria bacterium RBG_16_71_46
cluster 561
561	candidate division WWE3 bacterium RBG_16_37_10	41	45	2	19813	1056791
winner, no matches:candidate division WWE3 bacterium RBG_16_37_10
cluster 562
562	candidate division Zixibacteria bacterium RBG_16_40_9	34	36	1	13404	1439223
winner, no matches:candidate division Zixibacteria bacterium RBG_16_40_9
cluster 563
563	candidate division Zixibacteria bacterium RBG_16_43_9	48	48	0	14089	1951321
winner, no matches:candidate division Zixibacteria bacterium RBG_16_43_9
cluster 564
564	candidate division Zixibacteria bacterium RBG_16_48_11	33	37	2	8596	1889859
winner, no matches:candidate division Zixibacteria bacterium RBG_16_48_11
cluster 565
565	Actinobacteria bacterium RBG_19FT_COMBO_36_27	40	42	1	7562	1245124
winner, no matches:Actinobacteria bacterium RBG_19FT_COMBO_36_27
cluster 566
566	Actinobacteria bacterium RBG_19FT_COMBO_70_19	45	45	0	17378	2390926
winner, no matches:Actinobacteria bacterium RBG_19FT_COMBO_70_19
cluster 567
567	Candidatus Aminicenantes bacterium RBG_19FT_COMBO_59_29	34	34	0	9126	977955
winner, no matches:Candidatus Aminicenantes bacterium RBG_19FT_COMBO_59_29
cluster 569
569	Candidatus Aminicenantes bacterium RBG_19FT_COMBO_58_17	40	42	1	14561	3573970
winner, no matches:Candidatus Aminicenantes bacterium RBG_19FT_COMBO_58_17
cluster 570
570	Euryarchaeota archaeon RBG_19FT_COMBO_56_21	22	24	1	40106	1868766
winner, no matches:Euryarchaeota archaeon RBG_19FT_COMBO_56_21
cluster 571
571	Euryarchaeota archaeon RBG_19FT_COMBO_69_17	26	26	0	68201	2210690
winner, no matches:Euryarchaeota archaeon RBG_19FT_COMBO_69_17
cluster 574
574	Bacteroidetes bacterium RBG_19FT_COMBO_42_10	48	48	0	10494	1810549
winner, no matches:Bacteroidetes bacterium RBG_19FT_COMBO_42_10
cluster 576
576	Chloroflexi bacterium RBG_19FT_COMBO_47_15	35	35	0	9262	722196
winner, no matches:Chloroflexi bacterium RBG_19FT_COMBO_47_15
cluster 577
577	Chloroflexi bacterium RBG_19FT_COMBO_47_9	29	33	2	11287	3230919
winner, no matches:Chloroflexi bacterium RBG_19FT_COMBO_47_9
cluster 578
578	Chloroflexi bacterium RBG_19FT_COMBO_48_23	40	40	0	8713	706002
winner, no matches:Chloroflexi bacterium RBG_19FT_COMBO_48_23
cluster 579
579	Chloroflexi bacterium RBG_19FT_COMBO_49_13	38	40	1	31815	1536042
winner, no matches:Chloroflexi bacterium RBG_19FT_COMBO_49_13
cluster 580
580	Chloroflexi bacterium RBG_19FT_COMBO_50_10	30	40	5	14538	2297287
winner, no matches:Chloroflexi bacterium RBG_19FT_COMBO_50_10
cluster 581
581	Chloroflexi bacterium RBG_19FT_COMBO_55_16	40	44	2	21163	2529843
winner, no matches:Chloroflexi bacterium RBG_19FT_COMBO_55_16
cluster 582
582	Chloroflexi bacterium RBG_19FT_COMBO_56_12	37	41	2	14070	2496606
winner, no matches:Chloroflexi bacterium RBG_19FT_COMBO_56_12
cluster 583
583	Chloroflexi bacterium RBG_19FT_COMBO_62_14	30	40	5	40640	4012724
winner, no matches:Chloroflexi bacterium RBG_19FT_COMBO_62_14
cluster 584
584	Candidatus Dadabacteria bacterium RBG_19FT_COMBO_40_33	40	40	0	9310	1153595
winner, no matches:Candidatus Dadabacteria bacterium RBG_19FT_COMBO_40_33
cluster 585
585	Planctomycetes bacterium RBG_19FT_COMBO_48_8	23	35	6	8769	2508175
winner, no matches:Planctomycetes bacterium RBG_19FT_COMBO_48_8
cluster 588
588	Deltaproteobacteria bacterium RBG_19FT_COMBO_43_11	34	36	1	18014	1992138
winner, no matches:Deltaproteobacteria bacterium RBG_19FT_COMBO_43_11
cluster 589
589	Deltaproteobacteria bacterium RBG_19FT_COMBO_46_12	33	39	3	10448	4247345
winner, no matches:Deltaproteobacteria bacterium RBG_19FT_COMBO_46_12
cluster 590
590	Deltaproteobacteria bacterium RBG_19FT_COMBO_52_11	43	45	1	9356	2239633
winner, no matches:Deltaproteobacteria bacterium RBG_19FT_COMBO_52_11
cluster 591
591	Deltaproteobacteria bacterium RBG_19FT_COMBO_56_10	34	34	0	7030	817820
winner, no matches:Deltaproteobacteria bacterium RBG_19FT_COMBO_56_10
cluster 592
592	Deltaproteobacteria bacterium RBG_19FT_COMBO_58_16	43	43	0	9656	1192119
winner, no matches:Deltaproteobacteria bacterium RBG_19FT_COMBO_58_16
cluster 594
594	Nitrospirae bacterium RBG_19FT_COMBO_42_15	40	40	0	8825	1566243
winner, no matches:Nitrospirae bacterium RBG_19FT_COMBO_42_15
cluster 595
595	Nitrospirae bacterium RBG_19FT_COMBO_55_12	33	37	2	11269	1744752
winner, no matches:Nitrospirae bacterium RBG_19FT_COMBO_55_12
cluster 596
596	Deltaproteobacteria bacterium RBG_19FT_COMBO_46_9	36	40	2	10680	1113098
winner, no matches:Deltaproteobacteria bacterium RBG_19FT_COMBO_46_9
cluster 597
597	Armatimonadetes bacterium RBG_19FT_COMBO_69_19	41	45	2	14082	2245922
winner, no matches:Armatimonadetes bacterium RBG_19FT_COMBO_69_19
cluster 598
598	Candidatus Muproteobacteria bacterium RBG_19FT_COMBO_61_10	38	42	2	8702	1733714
winner, no matches:
cluster 599
599	Deltaproteobacteria bacterium RBG_16_48_10	37	37	0	26828	3330264
winner, no matches:Deltaproteobacteria bacterium RBG_16_48_10
cluster 600
600	Elusimicrobia bacterium RBG_16_66_12	43	43	0	24777	3556388
winner, no matches:Elusimicrobia bacterium RBG_16_66_12
cluster 602
602	Candidatus Moranbacteria bacterium RBG_19FT_COMBO_42_6	36	36	0	9172	464797
winner, no matches:Candidatus Moranbacteria bacterium RBG_19FT_COMBO_42_6
cluster 604
604	Microgenomates group bacterium RBG_19FT_COMBO_39_10	42	46	2	17918	654762
winner, no matches:Microgenomates group bacterium RBG_19FT_COMBO_39_10
cluster 606
606	Candidatus Woykebacteria bacterium RBG_19FT_COMBO_43_10	36	40	2	12006	823188
winner, no matches:Candidatus Woykebacteria bacterium RBG_19FT_COMBO_43_10
cluster 609
609	Syntrophobacterales bacterium RBG_19FT_COMBO_59_10	36	46	5	11532	1825301
winner, no matches:Syntrophobacterales bacterium RBG_19FT_COMBO_59_10
cluster 610
610	candidate division WWE3 bacterium RIFOXYA1_FULL_42_9	41	41	0	22742	702114
610	candidate division WWE3 bacterium RIFOXYB1_FULL_43_24	48	48	0	83039	777638
610	candidate division WWE3 bacterium RIFOXYC1_FULL_42_13	49	49	0	41561	806253
winner by score:candidate division WWE3 bacterium RIFOXYC1_FULL_42_13
cluster 611
611	Thermodesulfovibrio sp. RBG_19FT_COMBO_41_18	39	39	0	7148	852988
winner, no matches:Thermodesulfovibrio sp. RBG_19FT_COMBO_41_18
cluster 612
612	Thermodesulfovibrio sp. RBG_19FT_COMBO_42_12	42	50	4	14679	3144221
winner, no matches:Thermodesulfovibrio sp. RBG_19FT_COMBO_42_12
cluster 614
614	candidate division WWE3 bacterium RBG_19FT_COMBO_34_6	39	45	3	19339	809340
winner, no matches:candidate division WWE3 bacterium RBG_19FT_COMBO_34_6
cluster 615
615	candidate division Zixibacteria bacterium RBG_19FT_COMBO_42_43	49	49	0	32612	1992788
winner, no matches:candidate division Zixibacteria bacterium RBG_19FT_COMBO_42_43
cluster 617
617	Candidatus Ryanbacteria bacterium RIFCSPHIGHO2_01_45_13	45	47	1	61395	968492
617	Candidatus Ryanbacteria bacterium RIFCSPHIGHO2_01_FULL_44_130	47	47	0	77949	876838
617	Candidatus Ryanbacteria bacterium RIFCSPHIGHO2_02_FULL_45_43	47	47	0	75291	887467
617	Candidatus Ryanbacteria bacterium RIFCSPHIGHO2_12_FULL_44_20	47	47	0	76988	876185
617	Candidatus Ryanbacteria bacterium RIFCSPLOWO2_01_FULL_44_230	47	47	0	77571	892440
617	Candidatus Ryanbacteria bacterium RIFCSPLOWO2_02_FULL_44_40	47	47	0	78273	881079
617	Candidatus Ryanbacteria bacterium RIFCSPLOWO2_12_FULL_44_26	47	47	0	86753	890527
winner by size:Candidatus Ryanbacteria bacterium RIFCSPLOWO2_01_FULL_44_230
cluster 618
618	Candidatus Azambacteria bacterium RIFCSPHIGHO2_01_46_10	42	46	2	14532	619064
618	Candidatus Azambacteria bacterium RIFCSPHIGHO2_02_46_12	43	45	1	14536	690459
618	Candidatus Azambacteria bacterium RIFCSPLOWO2_01_FULL_46_26	48	48	0	19234	727129
618	Candidatus Azambacteria bacterium RIFCSPLOWO2_02_FULL_46_11	46	46	0	18916	702476
winner by score:Candidatus Azambacteria bacterium RIFCSPLOWO2_01_FULL_46_26
cluster 619
619	Acidobacteria bacterium RIFCSPHIGHO2_01_FULL_67_28	41	43	1	8885	1641117
619	Acidobacteria bacterium RIFCSPHIGHO2_02_FULL_67_57	34	42	4	5815	1496707
619	Acidobacteria bacterium RIFCSPHIGHO2_12_FULL_67_30	36	38	1	8953	1346143
winner by score:Acidobacteria bacterium RIFCSPHIGHO2_01_FULL_67_28
cluster 620
620	Burkholderiales bacterium RIFCSPHIGHO2_01_FULL_64_960	51	51	0	296282	5960915
winner, no matches:Burkholderiales bacterium RIFCSPHIGHO2_01_FULL_64_960
cluster 621
621	Alphaproteobacteria bacterium RIFCSPHIGHO2_01_FULL_40_8	37	41	2	11351	1057057
621	Alphaproteobacteria bacterium RIFCSPHIGHO2_02_FULL_40_34	46	48	1	40059	1429429
621	Alphaproteobacteria bacterium RIFCSPLOWO2_01_FULL_40_26	46	48	1	47394	1442015
621	Alphaproteobacteria bacterium RIFCSPLOWO2_02_FULL_40_19	46	48	1	74111	1451781
621	Alphaproteobacteria bacterium RIFCSPLOWO2_12_FULL_40_11	43	47	2	29744	1431526
winner by size:Alphaproteobacteria bacterium RIFCSPLOWO2_02_FULL_40_19
cluster 623
623	Bdellovibrionales bacterium RIFCSPHIGHO2_01_FULL_40_29	47	49	1	265763	2926733
623	Bdellovibrionales bacterium RIFCSPHIGHO2_02_FULL_40_15	47	49	1	166817	2938171
winner by size:Bdellovibrionales bacterium RIFCSPHIGHO2_02_FULL_40_15
cluster 625
625	Caulobacterales bacterium RIFCSPHIGHO2_01_FULL_70_19	51	51	0	126070	2919421
winner, no matches:Caulobacterales bacterium RIFCSPHIGHO2_01_FULL_70_19
cluster 626
626	Burkholderiales bacterium RIFCSPHIGHO2_01_FULL_63_240	51	51	0	457134	4119648
winner, no matches:Burkholderiales bacterium RIFCSPHIGHO2_01_FULL_63_240
cluster 627
627	Chlamydiae bacterium RIFCSPHIGHO2_01_FULL_44_39	46	46	0	69865	1569649
627	Chlamydiae bacterium RIFCSPHIGHO2_02_FULL_45_9	41	43	1	15559	1342904
627	Chlamydiae bacterium RIFCSPHIGHO2_12_FULL_44_59	46	46	0	69910	1568548
627	Chlamydiae bacterium RIFCSPLOWO2_01_FULL_44_52	46	46	0	70827	1537590
627	Chlamydiae bacterium RIFCSPLOWO2_02_FULL_45_22	46	46	0	85715	1575869
627	Chlamydiae bacterium RIFCSPLOWO2_12_FULL_45_20	46	46	0	101533	1542182
winner by size:Chlamydiae bacterium RIFCSPLOWO2_02_FULL_45_22
cluster 628
628	Gammaproteobacteria bacterium RIFCSPHIGHO2_01_FULL_42_8	37	43	3	14510	1479947
628	Gammaproteobacteria bacterium RIFCSPHIGHO2_02_FULL_42_43	50	50	0	109108	1855086
628	Gammaproteobacteria bacterium RIFCSPHIGHO2_12_FULL_41_25	45	45	0	109099	1811150
628	Gammaproteobacteria bacterium RIFCSPLOWO2_02_FULL_42_14	49	49	0	108281	1850420
628	Gammaproteobacteria bacterium RIFCSPLOWO2_12_FULL_42_18	49	49	0	109052	1856668
winner by score:Gammaproteobacteria bacterium RIFCSPHIGHO2_02_FULL_42_43
cluster 629
629	Deltaproteobacteria bacterium RIFCSPHIGHO2_01_FULL_43_49	49	51	1	321579	2225619
629	Deltaproteobacteria bacterium RIFCSPHIGHO2_02_FULL_44_53	49	51	1	321556	2230815
629	Deltaproteobacteria bacterium RIFCSPHIGHO2_12_FULL_44_21	49	51	1	192221	2216563
629	Deltaproteobacteria bacterium RIFCSPLOWO2_01_44_7	38	40	1	10674	1607820
629	Deltaproteobacteria bacterium RIFCSPLOWO2_01_FULL_45_74	49	51	1	321569	2220111
629	Deltaproteobacteria bacterium RIFCSPLOWO2_02_FULL_44_34	49	51	1	321559	2229744
629	Deltaproteobacteria bacterium RIFCSPLOWO2_12_FULL_44_12	49	51	1	175691	2216544
winner by size:Deltaproteobacteria bacterium RIFCSPHIGHO2_02_FULL_44_53
cluster 630
630	candidate division WWE3 bacterium RIFCSPHIGHO2_01_FULL_48_15	43	43	0	26042	491139
winner, no matches:candidate division WWE3 bacterium RIFCSPHIGHO2_01_FULL_48_15
cluster 631
631	candidate division WOR-1 bacterium RIFCSPHIGHO2_01_FULL_53_15	50	50	0	65601	1557264
631	candidate division WOR-1 bacterium RIFCSPHIGHO2_02_FULL_53_26	47	49	1	73839	1512343
winner by score:candidate division WOR-1 bacterium RIFCSPHIGHO2_01_FULL_53_15
cluster 632
632	candidate division WWE3 bacterium RIFCSPHIGHO2_01_FULL_35_17	31	35	2	15778	475441
winner, no matches:candidate division WWE3 bacterium RIFCSPHIGHO2_01_FULL_35_17
cluster 633
633	Candidatus Levybacteria bacterium RIFCSPHIGHO2_01_FULL_37_17	48	48	0	363685	726490
633	Candidatus Levybacteria bacterium RIFCSPLOWO2_01_FULL_38_23	48	48	0	218230	725899
winner by size:Candidatus Levybacteria bacterium RIFCSPHIGHO2_01_FULL_37_17
cluster 634
634	Candidatus Nealsonbacteria bacterium RIFCSPHIGHO2_01_FULL_38_55	45	45	0	19936	667615
634	Candidatus Nealsonbacteria bacterium RIFCSPHIGHO2_02_38_10	46	46	0	14456	585621
634	Candidatus Nealsonbacteria bacterium RIFCSPHIGHO2_12_FULL_38_18	44	44	0	24106	635481
634	Candidatus Nealsonbacteria bacterium RIFCSPLOWO2_01_FULL_38_120	44	44	0	19943	627327
634	Candidatus Nealsonbacteria bacterium RIFCSPLOWO2_02_FULL_38_63	40	40	0	24006	658305
634	Candidatus Nealsonbacteria bacterium RIFCSPLOWO2_02_39_8	41	41	0	14096	629099
634	Candidatus Nealsonbacteria bacterium RIFCSPLOWO2_12_FULL_39_31	43	47	2	20483	605409
634	Candidatus Nealsonbacteria bacterium RIFCSPHIGHO2_02_FULL_38_75	43	43	0	23331	640654
winner by score:Candidatus Nealsonbacteria bacterium RIFCSPHIGHO2_02_38_10
cluster 635
635	Candidatus Woesebacteria bacterium RIFCSPHIGHO2_01_FULL_38_9	39	39	0	21718	982991
635	Candidatus Woesebacteria bacterium RIFCSPLOWO2_01_FULL_39_10	45	45	0	50174	1152146
winner by score:Candidatus Woesebacteria bacterium RIFCSPLOWO2_01_FULL_39_10
cluster 636
636	Candidatus Roizmanbacteria bacterium RIFCSPHIGHO2_01_FULL_39_24	45	45	0	25160	874030
636	Candidatus Roizmanbacteria bacterium RIFCSPHIGHO2_02_FULL_40_13b	45	45	0	41617	857712
636	Candidatus Roizmanbacteria bacterium RIFCSPLOWO2_01_FULL_40_32	45	45	0	28103	838272
636	Candidatus Roizmanbacteria bacterium RIFCSPLOWO2_02_FULL_39_8	37	39	1	15782	710819
winner by size:Candidatus Roizmanbacteria bacterium RIFCSPHIGHO2_01_FULL_39_24
cluster 637
637	Candidatus Woesebacteria bacterium RIFCSPHIGHO2_01_FULL_39_28	46	46	0	44133	1075313
637	Candidatus Woesebacteria bacterium RIFCSPHIGHO2_02_FULL_38_9	43	45	1	22444	985619
637	Candidatus Woesebacteria bacterium RIFCSPLOWO2_01_FULL_38_20	46	46	0	44405	1125654
winner by size:Candidatus Woesebacteria bacterium RIFCSPLOWO2_01_FULL_38_20
cluster 639
639	Candidatus Levybacteria bacterium RIFCSPHIGHO2_01_FULL_40_16	46	46	0	203766	897674
639	Candidatus Levybacteria bacterium RIFCSPHIGHO2_12_FULL_39_9	46	46	0	36918	741105
639	Candidatus Levybacteria bacterium RIFCSPLOWO2_01_FULL_39_24	42	46	2	118363	902951
winner by size:Candidatus Levybacteria bacterium RIFCSPHIGHO2_01_FULL_40_16
cluster 641
641	candidate division WWE3 bacterium RIFCSPHIGHO2_01_FULL_40_23	48	48	0	258503	1009847
641	candidate division WWE3 bacterium RIFCSPLOWO2_01_FULL_41_18	48	48	0	258439	985345
winner by size:candidate division WWE3 bacterium RIFCSPHIGHO2_01_FULL_40_23
cluster 642
642	Candidatus Woesebacteria bacterium RIFCSPHIGHO2_01_FULL_41_10	41	43	1	29764	772714
winner, no matches:Candidatus Woesebacteria bacterium RIFCSPHIGHO2_01_FULL_41_10
cluster 643
643	Candidatus Levybacteria bacterium RIFCSPHIGHO2_01_FULL_41_15	46	46	0	146352	728446
643	Candidatus Levybacteria bacterium RIFCSPLOWO2_01_FULL_38_13	43	43	0	72743	589250
winner by score:Candidatus Levybacteria bacterium RIFCSPHIGHO2_01_FULL_41_15
cluster 644
644	Candidatus Doudnabacteria bacterium RIFCSPHIGHO2_01_FULL_41_86	46	48	1	205819	848702
644	Candidatus Doudnabacteria bacterium RIFCSPHIGHO2_01_43_10	44	48	2	55100	852443
644	Candidatus Doudnabacteria bacterium RIFCSPHIGHO2_02_FULL_42_25	46	48	1	205786	849155
644	Candidatus Doudnabacteria bacterium RIFCSPHIGHO2_12_FULL_42_22	46	48	1	205803	852684
644	Candidatus Doudnabacteria bacterium RIFCSPLOWO2_01_FULL_42_60	46	48	1	205818	851614
644	Candidatus Doudnabacteria bacterium RIFCSPLOWO2_01_41_7	32	36	2	9745	493522
644	Candidatus Doudnabacteria bacterium RIFCSPLOWO2_02_FULL_42_9	40	46	3	25263	797185
644	Candidatus Doudnabacteria bacterium RIFCSPLOWO2_12_FULL_42_9	42	48	3	21541	821058
winner by size:Candidatus Doudnabacteria bacterium RIFCSPHIGHO2_12_FULL_42_22
cluster 645
645	Candidatus Woykebacteria bacterium RIFCSPHIGHO2_01_FULL_43_29	39	39	0	10041	486352
645	Candidatus Woykebacteria bacterium RIFCSPHIGHO2_02_FULL_43_16b	44	44	0	16733	816703
645	Candidatus Woykebacteria bacterium RIFCSPHIGHO2_12_FULL_43_10	41	45	2	12768	716521
645	Candidatus Woykebacteria bacterium RIFCSPLOWO2_01_FULL_43_14	48	48	0	23248	806729
winner by score:Candidatus Woykebacteria bacterium RIFCSPLOWO2_01_FULL_43_14
cluster 646
646	Candidatus Woesebacteria bacterium RIFCSPHIGHO2_01_FULL_44_10	44	48	2	36041	809763
646	Candidatus Woesebacteria bacterium RIFCSPHIGHO2_12_FULL_44_11	46	48	1	39270	936755
646	Candidatus Woesebacteria bacterium RIFCSPLOWO2_01_FULL_44_14	48	48	0	64338	935143
winner by score:Candidatus Woesebacteria bacterium RIFCSPLOWO2_01_FULL_44_14
cluster 648
648	Candidatus Woesebacteria bacterium RIFCSPHIGHO2_01_FULL_44_21	43	45	1	46869	996282
648	Candidatus Woesebacteria bacterium RIFCSPLOWO2_01_FULL_44_24b	48	48	0	52175	898253
winner by score:Candidatus Woesebacteria bacterium RIFCSPLOWO2_01_FULL_44_24b
cluster 649
649	Candidatus Daviesbacteria bacterium RIFCSPHIGHO2_01_FULL_44_29	47	47	0	296267	1175226
649	Candidatus Daviesbacteria bacterium RIFCSPHIGHO2_02_FULL_43_12	47	47	0	262807	1124621
649	Candidatus Daviesbacteria bacterium RIFCSPHIGHO2_12_FULL_47_45	47	47	0	42355	1062951
649	Candidatus Daviesbacteria bacterium RIFCSPLOWO2_01_FULL_43_15	47	47	0	327484	1133256
winner by size:Candidatus Daviesbacteria bacterium RIFCSPHIGHO2_01_FULL_44_29
cluster 650
650	Candidatus Ryanbacteria bacterium RIFCSPHIGHO2_01_FULL_45_22	43	45	1	74858	1004695
650	Candidatus Ryanbacteria bacterium RIFCSPHIGHO2_02_FULL_45_17b	45	45	0	71879	836986
winner by score:Candidatus Ryanbacteria bacterium RIFCSPHIGHO2_02_FULL_45_17b
cluster 651
651	Candidatus Pacebacteria bacterium RIFCSPHIGHO2_01_FULL_46_10	43	45	1	18032	610744
winner, no matches:Candidatus Pacebacteria bacterium RIFCSPHIGHO2_01_FULL_46_10
cluster 652
652	Candidatus Pacebacteria bacterium RIFCSPHIGHO2_01_FULL_46_16	36	36	0	104907	610287
652	Candidatus Pacebacteria bacterium RIFCSPHIGHO2_02_FULL_46_9	42	46	2	14342	715319
652	Candidatus Pacebacteria bacterium RIFCSPLOWO2_01_FULL_47_12	41	43	1	73878	718227
winner by score:Candidatus Pacebacteria bacterium RIFCSPHIGHO2_02_FULL_46_9
cluster 653
653	Candidatus Doudnabacteria bacterium RIFCSPHIGHO2_01_FULL_46_24	46	48	1	138026	847051
653	Candidatus Doudnabacteria bacterium RIFCSPHIGHO2_12_FULL_48_11	42	48	3	43189	795324
653	Candidatus Doudnabacteria bacterium RIFCSPLOWO2_02_FULL_48_8	43	43	0	16522	653542
winner by score:Candidatus Doudnabacteria bacterium RIFCSPHIGHO2_01_FULL_46_24
cluster 654
654	Candidatus Andersenbacteria bacterium RIFCSPHIGHO2_01_FULL_46_36	47	47	0	82109	778473
654	Candidatus Andersenbacteria bacterium RIFCSPHIGHO2_02_FULL_45_11	43	45	1	29703	884454
654	Candidatus Andersenbacteria bacterium RIFCSPHIGHO2_12_FULL_45_11	43	45	1	45444	970698
winner by score:
cluster 655
655	Candidatus Sungbacteria bacterium RIFCSPHIGHO2_01_FULL_47_32	41	43	1	31846	1213772
655	Candidatus Sungbacteria bacterium RIFCSPHIGHO2_02_FULL_46_12	43	43	0	33406	1025281
655	Candidatus Sungbacteria bacterium RIFCSPLOWO2_01_FULL_47_32	43	43	0	37549	1147531
655	Candidatus Sungbacteria bacterium RIFCSPLOWO2_02_FULL_47_9	40	40	0	12530	1039369
winner by size:Candidatus Sungbacteria bacterium RIFCSPLOWO2_01_FULL_47_32
cluster 656
656	Candidatus Gottesmanbacteria bacterium RIFCSPHIGHO2_01_FULL_47_48	36	36	0	43042	644135
winner, no matches:Candidatus Gottesmanbacteria bacterium RIFCSPHIGHO2_01_FULL_47_48
cluster 657
657	Candidatus Terrybacteria bacterium RIFCSPHIGHO2_01_FULL_48_17	45	45	0	80144	865335
657	Candidatus Terrybacteria bacterium RIFCSPLOWO2_01_FULL_48_14	46	46	0	47330	966660
winner by score:Candidatus Terrybacteria bacterium RIFCSPLOWO2_01_FULL_48_14
cluster 658
658	Candidatus Amesbacteria bacterium RIFCSPHIGHO2_01_FULL_48_32	47	47	0	99887	954878
658	Candidatus Amesbacteria bacterium RIFCSPLOWO2_01_FULL_48_25	47	47	0	164827	938849
winner by size:Candidatus Amesbacteria bacterium RIFCSPHIGHO2_01_FULL_48_32
cluster 659
659	Candidatus Doudnabacteria bacterium RIFCSPHIGHO2_01_FULL_50_11	42	46	2	31571	880494
winner, no matches:Candidatus Doudnabacteria bacterium RIFCSPHIGHO2_01_FULL_50_11
cluster 660
660	Candidatus Berkelbacteria bacterium RIFCSPHIGHO2_01_FULL_50_36	42	44	1	98251	709408
660	Candidatus Berkelbacteria bacterium RIFCSPHIGHO2_12_FULL_50_11	44	48	2	38199	812692
660	Candidatus Berkelbacteria bacterium RIFCSPLOWO2_01_FULL_50_28	45	47	1	629280	850026
winner by score:Candidatus Berkelbacteria bacterium RIFCSPLOWO2_01_FULL_50_28
cluster 661
661	Candidatus Peribacteria bacterium RIFCSPHIGHO2_01_FULL_51_9	40	42	1	15094	1066107
[truncated: 3,146 more rows]
