# Supplementary material for: Thousands of microbial genomes shed light on interconnected biogeochemical processes in an aquifer system
Source: Nat Commun. 2016 Oct 24;7:13219. doi: 10.1038/ncomms13219 (PMC5079060; doi:10.1038/ncomms13219)
Supplement: Supplementary Data 7 — Genomes from different bacterial and archaeal phyla from sediment and groundwater. All complete genomes have been manually curated and are circular. Genome completeness was estimated from the percentage of 43 single copy genes (SCGs) identified in each genome. [file ncomms13219-s13.xlsx]

## Sheet: SD7 - Genomes by phylum
Supplementary Data 7 | Genomes from different bacterial and archaeal phyla from sediment and groundwater. All complete genomes have been manually curated and are circular. Genome completeness was estimated from the percentage of 43 single copy genes (SCGs) identified in each genome.
Phylum	No. of genomes in NCBI Genbank	No. of high-quality draft genomes (this study)	No. of non-redundant high-quality draft genomes (this study)	% increase in reference genomes due to this study	No. of complete genomes	Average Genome Completion (%)	Average genome size (Mb)	Average GC (%)
Coatesbacteria	-	1	1	-	-	93	2.06509	64.45
Delongbacteria	-	1	1	-	-	93	1.7419	39.73
Fischerbacteria	-	1	1	-	-	93	5.23663	37.97
Fraserbacteria	-	1	1	-	-	100	1.95506	54.6
Handelsmanbacteria	-	1	1	-	-	83.7	6.74792	64.85
Wallbacteria	-	1	1	-	-	95.3	3.66911	49.86
Abawacabacteria	-	2	2	-	-	89.55	0.802758	43.375
Eisenbacteria	-	2	1	-	-	96.5	3.34028	69.81
Lindowbacteria	-	2	1	-	-	89.55	4.16409	61.32
Riflebacteria (ACD39)	-	2	2	-	-	79.1	2.8522	52.2
Tagabacteria (OD1)	-	2	2	-	-	82.55	0.591396	40.15
Brennerbacteria (OD1)	-	3	1	-	-	98.4667	0.630717	40.8533
Glassbacteria	-	3	2	-	-	85.3	2.5737	56.2433
Margulisbacteria	-	4	2	-	-	98.25	2.92108	37.5225
Niyogibacteria (OD1)	-	4	2	-	-	89.525	0.721173	44.105
Firestonebacteria	-	5	3	-	-	89.3	2.53205	39.83
Lambdaproteobacteria	-	5	2	-	-	94.88	2.88073	53.486
Veblenbacteria (OD1)	-	5	1	-	-	92.52	0.699894	41.874
Chisholmbacteria (OP11)	-	6	3	-	-	88.3667	0.968186	48.965
Edwardsbacteria	-	6	1	-	-	98.8333	2.769	54.0267
Raymondbacteria	-	7	1	-	-	92.6857	4.78331	49.7557
Vogelbacteria (OD1)	-	7	8	-	-	93.0143	0.597701	45.3586
Andersenbacteria (OD1)	-	8	3	-	-	93.2875	1.02589	45.3137
Schekmanbacteria	-	8	5	-	-	86.6375	2.70006	37.1862
Kerfeldbacteria (OD1)	-	9	4	-	-	99.7444	1.15831	42.3422
Spechtbacteria (OD1)	-	9	5	-	-	91.7333	0.624277	40.1833
Azambacteria_i (OD1)	-	10	4	-	-	96.27	0.746738	46.506
Komeilibacteria (OD1)	-	10	6	-	-	88.83	0.83504	44.788
Terrybacteria (OD1)	-	10	5	-	-	93.02	0.767937	46.392
Azambacteria_ii (OD1)	-	11	4	-	3	95.5364	0.594928	42.4991
Harrisonbacteria (OD1)	-	11	5	-	-	92.8	0.626581	42.4809
Yonathbacteria (OD1)	-	11	6	-	-	93.8727	0.7238	46.11
Blackburnbacteria (OP11)	-	12	4	-	-	92.8333	0.781124	41.94
Colwellbacteria (OD1)	-	12	5	-	-	93.5917	0.514805	44.5742
Jacksonbacteria (OD1)	-	12	3	-	-	94.5583	1.03408	43.4092
Liptonbacteria (OD1)	-	13	7	-	-	93.0231	0.627903	50.2462
Lloydbacteria (OD1)	-	14	6	-	-	92.1857	1.03762	50.2543
Muproteobacteria	-	14	7	-	-	87.7	1.81864	61.6243
Portnoybacteria (OD1)	-	15	6	-	-	92.5467	0.662041	39.038
Woykebacteria (OP11)	-	15	10	-	-	92.5533	0.718266	41.8307
Buchananbacteria (OD1)	-	19	9	-	-	90.3211	0.908808	42.9084
Nealsonbacteria (OD1)	-	20	7	-	-	90.8	0.594983	39.1
Ryanbacteria (OD1)	-	20	8	-	-	94.645	0.829568	45.699
Sungbacteria (OD1)	-	24	13	-	-	93.4042	0.911619	49.7929
Wildermuthbacteria (OD1)	-	27	12	-	-	93.0222	0.629717	47.3156
Doudnabacteria (SM2F11)	-	33	12	-	-	95.5545	0.821463	46.2185
Staskawiczbacteria (OD1)	-	42	15	-	-	93.4071	0.737838	36.579
Taylorbacteria (OD1)	-	42	14	-	-	93.0714	0.783974	45.3498
Zambryskibacteria (OD1)	-	52	18	-	-	95.4346	0.584041	41.9767
Firmicutes	1357	12	12	0.884304	-	91.2667	2.14053	41.6625
Actinobacteria	1069	14	12	1.30964	-	83.3857	2.07612	57.2493
Gammaproteobacteria	1063	69	53	6.49106	-	89.7826	2.26696	47.4416
Alphaproteobacteria	735	46	26	6.2585	-	92.3065	2.42148	54.5807
Bacteroidetes	546	73	36	13.37	-	94.711	3.87617	38.1682
Betaproteobacteria	389	93	62	23.9075	-	89.5419	3.31813	61.5285
Deltaproteobacteria	163	157	96	96.319	-	88.5255	2.65144	49.6111
Tenericutes	141	17	2	12.0567	-	95.6176	1.79708	36.8806
Spirochaetes	83	30	16	36.1446	-	94.1833	3.64532	49.5953
Epsilonproteobacteria	78	22	9	28.2051	-	90.8136	1.89041	38.6736
Woesebacteria (OP11)	71	82	34	115.493	-	93.1561	0.851178	39.5855
WWE3 - Katanobacteria	58	45	24	77.5862	3	91.7244	0.781138	41.1453
Nomurabacteria (OD1)	54	87	35	161.111	-	92.6724	0.62946	39.5544
Chloroflexi	46	65	61	141.304	-	81.3585	2.16437	54.3977
Verrucomicrobia	40	5	5	12.5	-	86.98	2.42934	51.494
Aminicenantes (OP8)	38	10	9	26.3158	-	82.55	2.6466	60.918
Moranbacteria (OD1)	36	23	10	63.8889	-	92.7087	0.882988	43.5448
Planctomycetes	33	43	29	130.303	-	82.8512	2.41845	45.61
Collierbacteria (OP11)	32	12	5	37.5	4	92.2333	0.850218	46.3058
Uhrbacteria (OD1)	27	43	18	159.259	-	92.7512	0.955311	49.8074
Acidobacteria	24	24	18	100	-	88.6583	3.4635	64.2758
Magasanikbacteria (OD1)	23	39	20	169.565	-	92.4282	0.912531	40.9936
Chlamydiae	22	17	5	77.2727	-	88.7647	1.31678	44.8735
Gottesmanbacteria (OP11)	21	33	21	157.143	-	92.5212	1.17552	41.8636
Yanofskybacteria (OD1)	21	63	25	300	-	94.6429	0.739119	42.9665
Wolfebacteria (OD1)	19	11	10	57.8947	-	94.4909	0.679391	45.2964
Amesbacteria (OP11)	18	19	6	105.556	-	90.6947	0.868139	47.2342
Daviesbacteria (OP11)	18	45	14	250	-	91.9378	0.876576	38.9989
Levybacteria (OP11)	18	62	24	344.444	-	93.921	0.81714	38.0448
Peregrinibacteria	18	45	15	250	-	93.5822	1.1578	48.8596
Atribacteria (OP9/JS1)	17	2	1	11.7647	-	89.55	1.94348	34.63
Giovannonibacteria (OD1)	17	49	14	288.235	-	95.298	0.727924	44.3537
Roizmanbacteria (OP11)	17	71	23	417.647	5	91.2141	0.955068	38.547
TM6	17	3	3	17.6471	-	93.0333	0.935517	35.3767
Dojkabacteria (WS6)	16	5	2	31.25	-	89.78	0.558976	32.168
Nitrospirae	16	35	22	218.75	-	85.58	2.1261	48.1289
Curtissbacteria (OP11)	12	41	15	341.667	-	93.4171	0.829198	39.6917
Saccharibacteria (TM7)	11	17	9	154.545	-	93.1471	0.782853	46.2718
Falkowbacteria (OD1)	10	25	10	250	-	94.132	1.13354	40.3132
Kaiserbacteria (OD1)	10	60	34	600	-	93.7117	0.747955	52.1375
Jorgensenbacteria (OD1)	9	7	5	77.7778	-	95.6857	0.567738	46.75
Kazan	8	5	3	62.5	2	97.68	0.694717	47.788
Beckwithbacteria (OP11)	7	10	4	142.857	-	87.43	0.892599	46.073
Berkelbacteria (ACD58)	7	6	4	85.7143	-	94.95	0.808147	44.3633
Omnitrophica	7	66	36	942.857	-	88.4348	1.59264	47.8348
CPR2	6	2	1	33.3333	-	87.2	0.873726	38.5
Gemmatimonadetes	6	5	4	83.3333	-	82.32	2.32144	68.284
Campbellbacteria (OD1)	5	6	4	120	-	89.5333	0.572763	34.565
Pacebacteria (OP11)	5	9	4	180	-	92.7333	0.748187	42.3478
Shapirobacteria (OP11)	5	5	2	100	-	80.46	0.622759	38.966
Adlerbacteria (OD1)	4	10	6	250	-	96.28	0.548492	51.386
Armatimonadetes	4	3	3	75	-	79.0667	2.3392	63.21
Elusimicrobia	3	55	34	1833.33	-	91.66	2.42912	54.1198
WOR-3	3	1	1	33.3333	-	83.7	1.8516	42.34
CPR3	2	5	1	250	-	91.16	1.03098	34.604
Ignavibacteria	2	40	14	2000	-	91.385	3.43692	39.0318
KSB1	2	1	1	50	-	97.7	3.93787	47.72
Lentisphaerae	2	13	10	650	-	96.2462	5.37457	53.2692
Melainabacteria	2	8	6	400	-	91.5625	2.19767	33.7037
Nitrospinae	2	11	5	550	-	92.3909	2.04104	40.3
Caldithrix	1	1	1	100	-	90.7	3.55489	42.4
Dadabacteria	1	2	2	200	-	83.75	1.67486	46.365
Kuenenbacteria (OD1)	1	6	2	600	-	91.8333	0.704898	41.245
NC10	1	3	2	300	-	85.3	3.58672	65.0833
Rokubacteria	1	17	8	1700	-	85.9059	3.40217	70.5471
Tectomicrobia	1	2	1	200	-	80.2	3.41201	69.23
WOR-1	1	26	8	2600	4	97.3154	1.6358	44.5135
Zixibacteria	1	6	6	600	-	81.3833	2.08531	45.415
