# Supplementary material for: Thousands of microbial genomes shed light on interconnected biogeochemical processes in an aquifer system
Source: Nat Commun. 2016 Oct 24;7:13219. doi: 10.1038/ncomms13219 (PMC5079060; doi:10.1038/ncomms13219)
Supplement: Supplementary Data 8 — Abundance of the genomes measured as relative coverage (x) in the microbial community across all thirty-three samples collected from Rifle groundwater and sediment. Coverage of each genome was determined by read mapping of scaffolds to each individual sample. Cells are colored in accordance with abundance in the microbial community as follows: Red: 25th percentile, Orange: 75th percentile, Green: 95th percentile. [file ncomms13219-s14.xlsx]

## Sheet: SD8 - Genome Coverage
Supplementary Data 8 | Abundance of the genomes measured as relative coverage (x) in the microbial community across all thirty-three samples collected from Rifle groundwater and sediment. Coverage of each genome was determined by read mapping of scaffolds to each individual sample. Cells are colored in accordance with abundance in the microbial community as follows: Red: 25th percentile, Orange: …
	Sample
Organism	GWA1	GWA2	GWB1	GWB2	GWC1	GWC2	GWD1	GWD2	GWE1	GWE2	GWF1	GWF2	RIFOXYA1	RIFOXYA2	RIFOXYA3	RIFOXYB1	RIFOXYB2	RIFOXYB3	RIFOXYC1	RIFOXYC2	RIFOXYC3	RIFOXYD1	RIFOXYD2	RIFOXYD3	RBG13	RBG16	RBG19	RIFCSPHIGHo2_01	RIFCSPHIGHo2_02	RIFCSPHIGHo2_12	RIFCSPLOWo2_01	RIFCSPLOWo2_02	RIFCSPLOWo2_12
candidate division WWE3 bacterium RIFOXYD2_FULL_43_10	556.878	150.983	1119.23	23.0826	2475.75	684.182	1797.5	326.553	1073.48	500.967	1076.65	777.232	80.9262	12.2269	10.5869	222.26	9.4005	2.3822	105.08	13.1973	1.5199	115.06	10.1659	2.9434	0.0109	0.0536	0.0927	4.1228	0.9336	1.0366	4.068	0.5608	0.3553
Sulfurimonas sp. RIFOXYD2_FULL_37_8	0.1248	0.5303	0.1749	0.0383	0.0685	0.1505	0.0251	0.0326	0.0078	0.0164	0.0287	0.5996	0.0378	0.1416	0.1458	0.086	0.2132	0.2893	0.1289	1.2937	0.2666	0.2332	5.2779	5.0307	0.0041	0.0019	0.0083	0.6112	0.319	0.1327	0.8448	0.2151	0.2252
Sulfurimonas sp. RIFOXYD2_FULL_34_21	0.0108	0.8418	0.0083	0.0832	0.0086	0.2816	0.0173	0.1343	0.0054	0.0294	0.0039	0.0873	0.0051	0.1266	0.1988	0.029	0.5025	0.5021	0.0058	0.5274	0.2195	0.1169	21.1643	38.2763	0.0001	0.0002	0.0003	0.0302	0.4363	0.5661	0.0479	4.6536	6.1232
Sphingobacteriia bacterium RIFOXYD2_FULL_35_12	0.0056	0.9918	0.0069	0.1166	0.0378	0.1422	0.0155	0.0146	0.2348	0.2241	0.0639	0.1186	0.0585	0.0714	0.4016	2.8246	4.985	0.7429	0.7925	17.5112	1.9354	1.7142	11.9922	4.4832	0.0002	0.0025	0.0025	0.0191	0.0661	0.0727	0.029	0.0339	0.0364
Sideroxydans sp. RIFOXYD2_FULL_59_7	0.0105	2.7943	0.0152	0.2964	0.0126	1.0171	0.0055	0.1107	0.0094	0.0418	0.0152	0.5518	0.0119	0.088	0.1166	0.0401	4.2419	2.1382	0.0151	1.3866	0.7313	0.0333	6.4036	5.6475	0.0145	0.1046	0.1497	0.1002	0.3241	0.1721	0.064	0.7823	0.545
Candidatus Taylorbacteria bacterium RIFOXYD2_FULL_36_9	0.0928	0.5326	0.1712	0.0515	0.2199	0.4949	0.1296	0.1395	0.0394	0.1316	0.2559	1.3846	0.7311	1.8004	0.8936	2.0389	2.7199	0.4988	2.3271	7.828	1.7234	8.1707	9.149	3.2187	0.002	0.0107	0.0073	0.5303	0.3239	0.1577	0.5078	0.1572	0.1161
Candidatus Zambryskibacteria bacterium RIFOXYD2_FULL_43_10	142.174	87.3467	118.317	6.2827	64.9965	42.6648	20.11	10.0516	10.0644	7.0089	22.3772	25.3648	24.0803	5.3267	3.6075	32.4618	3.5665	0.5366	26.9841	7.7568	0.4692	63.7524	9.8893	0.9368	0.0151	0.9997	0.7069	677.639	151.275	167.179	468.691	76.0671	79.5588
Candidatus Jacksonbacteria bacterium RIFOXYD2_FULL_43_21	0.3863	29.0147	0.4881	2.515	0.319	24.0639	0.0994	3.2154	0.0763	0.7125	0.0835	4.587	0.0859	12.0294	5.2434	0.2131	15.6153	1.4928	0.1846	29.8507	1.6972	0.3378	21.471	2.9829	0.0177	0.1011	0.0875	3.3861	2.0312	0.9342	3.5094	1.397	0.9185
Candidatus Lambdaproteobacteria bacterium RIFOXYD2_FULL_50_16	0.0183	0.3075	0.0084	0.0202	0.0039	0.0255	0.0057	0.0027	0.0025	0.0016	0.0018	0.0038	0.0019	0.0026	0.0023	0.0186	0.0188	0.0046	2.004	3.0264	0.2988	4.6739	15.908	7.3252	0.0001	0.0001	0.0002	0.0102	0.0085	0.0074	0.0139	0.0126	0.0125
Planctomycetes bacterium RIFOXYD2_FULL_41_16	0.1652	65.8126	0.1417	14.6771	0.4419	76.52	0.0301	13.0719	0.2371	8.0039	0.0631	50.9898	0.043	13.6686	21.7793	0.0548	14.2931	4.2783	0.0643	16.1235	2.6995	0.0996	8.2519	5.2281	0.3853	3.0916	1.8249	0.1569	19.3613	39.807	0.0965	16.924	120.816
Candidatus Peribacteria bacterium RIFOXYD2_FULL_58_15	0.0068	0.1377	0.0109	0.0255	0.0117	0.1179	0.0061	0.023	0.0047	0.0064	0.0053	0.0682	0.1664	1.1772	0.6175	0.6865	2.693	0.3784	1.2134	10.0935	0.9531	5.1409	14.5476	2.2731	0.0036	0.0052	0.0074	0.3125	0.2165	0.1276	0.2278	0.1345	0.2057
Candidatus Magasanikbacteria bacterium RIFOXYD2_FULL_41_14	0.0097	0.1518	0.0182	0.0192	0.0182	0.0836	0.0307	0.0255	0.0223	0.0308	0.0056	0.053	0.0048	0.0321	0.0162	0.0374	0.1085	0.014	0.2197	3.191	0.1804	2.9712	14.4068	1.9053	0.0008	0.0007	0.0014	0.0848	0.0955	0.0363	0.1401	0.0644	0.0497
Candidatus Magasanikbacteria bacterium RIFOXYD2_FULL_36_9	0.0341	1.464	0.3954	0.8409	0.0453	0.6704	0.0337	0.1152	0.0093	0.054	0.0138	0.1927	0.0093	0.0354	0.0199	0.079	0.6157	0.0684	1.3134	60.3411	4.3839	0.592	9.0305	1.478	0	0.0055	0.0055	0.5729	0.7199	0.3724	0.5573	0.2965	0.1472
Candidatus Falkowbacteria bacterium RIFOXYD2_FULL_34_120	0.0095	0.0862	0.0158	0.0142	0.0162	0.1079	0.0485	0.0979	0.0819	0.5605	0.0704	2.3166	0.0221	0.6203	0.329	0.2859	18.1396	2.695	0.9765	223.334	56.059	1.424	124.127	57.3307	0.0051	0.0048	0.0037	0.0773	0.0785	0.0504	0.1331	0.0737	0.0535
Parcubacteria group bacterium RIFOXYD2_FULL_52_8	0.0717	0.8254	0.0753	0.0501	0.0356	0.225	0.0135	0.0349	0.0075	0.0139	0.0116	0.0387	0.0096	0.0181	0.0083	0.026	0.0326	0.0033	0.0133	0.2462	0.0094	0.1751	8.3817	0.9003	0.0002	0.0096	0.0052	0.7265	0.3884	0.1994	0.6747	0.2067	0.1536
Candidatus Vogelbacteria bacterium RIFOXYD2_FULL_44_9	26.6804	14.8415	17.8381	0.7882	3.9857	2.4757	0.4887	0.3496	0.1115	0.1135	0.2193	0.3256	1.1329	0.2733	0.2588	2.8193	0.2419	0.0856	44.2883	6.3112	0.4211	102.945	9.2249	0.9351	0.0019	0.0207	0.0286	2.2755	1.1018	0.5411	2.0855	0.6092	0.4385
Elusimicrobia bacterium RIFOXYD2_FULL_34_30	0.0023	0.0124	0.0058	0.0057	0.0042	0.0079	0.0228	0.0049	0.0044	0.0046	0.0025	0.0073	0.002	0.2516	0.0928	0.0254	1.6632	0.1078	0.0195	12.2925	0.7358	0.2466	30.5196	4.9842	0.001	0.0002	0.0007	0.0213	0.0143	0.0104	0.035	0.0097	0.0122
Elusimicrobia bacterium RIFOXYD2_FULL_34_15	0.004	0.0548	0.0102	0.006	0.0054	0.0498	0.0208	0.0124	0.0036	0.0037	0.0031	0.0122	0.0039	0.1687	0.0758	0.0142	1.2831	0.0918	0.0105	5.8617	0.366	0.1187	14.9684	2.9712	0.0006	0.0012	0.001	0.0355	0.0326	0.0178	0.0844	0.0273	0.0238
Deltaproteobacteria bacterium RIFOXYD2_FULL_66_9	0.0823	78.1527	0.2092	24.0315	0.9818	186.91	0.0225	3.106	0.1231	0.7628	0.0137	1.9823	0.0141	4.4231	3.9533	0.035	3.6647	0.6761	0.0198	5.6493	0.6125	0.0675	6.2797	1.5265	2.966	5.352	7.4874	0.077	0.1651	0.208	0.0608	0.5168	0.5013
Sulfurimonas sp. RIFOXYD12_FULL_36_11	0.0025	0.04	0.0029	0.0044	0.0012	0.0106	0.0062	0.0081	0.1044	0.0476	0.4075	1.0214	0.0153	0.2685	0.3853	0.025	0.7674	1.4324	0.0191	1.4929	0.3353	0.0462	2.4029	4.0041	0.0012	0.0019	0.0066	0.0063	0.0079	0.0089	0.0134	0.0273	0.0513
Sulfuricurvum sp. RIFOXYD12_FULL_44_77	0.0034	0.0393	0.0033	0.0144	0.0577	0.06	0.0093	0.6013	2.7548	1.6393	0.2027	91.9104	0.0313	1.9421	2.5511	0.1166	0.6325	0.3758	0.0129	2.4984	0.6689	1.8104	176.924	77.9785	0.0007	0.001	0.0019	0.011	0.1079	0.0941	0.0156	0.4646	0.304
Alphaproteobacteria bacterium RIFOXYD12_FULL_60_8	0.0039	0.1572	0.0065	0.0365	0.004	0.0563	0.0044	0.0102	0.0051	0.0054	0.0027	0.0363	0.0036	0.0412	0.1374	0.0166	0.0583	0.0672	0.018	0.8937	0.3222	0.0688	2.1803	8.3902	0.0046	0.0142	0.0155	0.0299	0.0313	0.054	0.029	0.1256	0.086
Planctomycetes bacterium RIFOXYD12_FULL_42_12	0.1114	44.5285	0.1032	11.7296	0.2859	46.312	0.0147	7.1652	0.1268	3.9884	0.1809	28.6808	0.0424	9.3032	17.6329	0.0536	8.7593	3.0496	0.0542	10.0373	1.8723	0.0659	4.3736	4.5842	0.2128	2.6853	1.405	0.0846	10.6845	25.9966	0.0443	9.5478	81.1525
Candidatus Wolfebacteria bacterium RIFOXYD12_FULL_48_21	0.2846	0.3216	4.9575	0.8409	1.9312	3.7617	0.4933	0.5236	0.2395	0.3709	0.1769	0.2265	0.1074	0.0741	0.1221	0.6458	0.1705	0.1147	0.9843	0.6751	0.521	62.4879	10.0947	20.8518	0.0031	0.0084	0.0179	0.8506	0.4908	0.6463	0.2149	0.1325	0.6753
Candidatus Magasanikbacteria bacterium RIFOXYD12_FULL_33_17	0.0279	2.8546	0.0688	0.3623	0.147	4.9855	0.1158	1.9053	0.0773	2.3866	0.0285	2.9312	0.0091	0.1546	0.2676	0.0214	1.6101	2.0992	0.0373	6.6172	23.068	0.043	4.7532	18.2112	0	0.0012	0.0007	0.429	0.3894	0.3392	0.4022	0.2205	0.135
Ignavibacteria bacterium RIFOXYD12_FULL_36_8	0.2441	16.6005	0.0321	4.4774	0.1758	6.9014	0.0169	1.4072	0.0802	4.7725	0.0142	17.6197	0.0362	7.4092	21.5598	0.0803	10.5787	11.6553	0.0346	13.1731	9.5934	0.0497	1.3572	15.6711	0.129	2.0468	1.6844	0.014	0.1039	3.4246	0.0218	0.1577	2.4451
Gammaproteobacteria bacterium RIFOXYD12_FULL_61_37	0.0033	0.3931	0.0066	0.1102	0.0071	0.2647	0.0045	0.0397	0.0064	0.016	0.0043	0.024	0.0111	0.0099	11.8432	0.0211	0.0212	4.2685	0.0108	0.0477	4.366	0.0524	0.0605	35.7371	0.0107	0.0518	0.0789	0.0699	0.1306	0.1334	0.0353	0.5504	0.347
Elusimicrobia bacterium RIFOXYD12_FULL_66_9	0.0073	0.9986	0.0148	1.2843	0.0069	0.8726	0.0325	0.0621	0.0085	0.0132	0.0043	0.0474	0.006	0.1127	0.3256	0.0079	0.0648	0.0862	0.006	0.3571	0.7088	0.0664	0.9102	8.3537	0.0057	0.1371	0.1183	0.3739	0.3251	0.1999	0.3279	0.5021	0.3011
Deltaproteobacteria bacterium RIFOXYD12_FULL_57_12	0.2572	2.6242	0.0518	0.1741	0.0549	0.7732	1.3848	0.061	0.4208	0.042	0.2065	0.4916	0.0145	0.0297	2.4944	0.0788	0.0703	2.1162	0.0137	0.1306	5.1275	0.0807	0.1097	12.251	0.0203	0.0334	0.0389	0.4635	0.0665	0.0607	0.1928	1.1319	0.2024
Deltaproteobacteria bacterium RIFOXYD12_FULL_56_24	0.0225	11.2188	0.0756	5.9647	0.0359	4.4217	0.0078	0.5803	0.0101	0.1805	0.0091	2.1616	0.0045	0.2928	0.9456	0.0201	0.9665	0.914	0.042	7.4114	2.7589	0.2313	6.4857	24.4919	0.0689	0.0937	0.3845	0.0295	0.9285	0.8186	0.0254	6.5836	3.6526
Deltaproteobacteria bacterium RIFOXYD12_FULL_55_16	0.0463	4.9614	0.0465	3.0553	0.0264	2.218	0.0072	0.3117	0.0085	0.1019	0.0071	1.2531	0.0028	0.1792	1.7199	0.0079	0.2191	0.4703	0.005	0.5869	1.374	0.0289	0.9446	16.2685	0.0398	0.0678	0.2154	0.0332	0.5535	0.4555	0.0261	3.2377	1.9039
Deltaproteobacteria bacterium RIFOXYD12_FULL_53_23	0.0236	5.2416	0.05	2.8771	0.02	1.3886	0.0081	0.1735	0.0056	0.0605	0.0023	0.5502	0.0029	0.5255	5.2407	0.0117	0.1874	0.5967	0.0068	0.7363	2.0348	0.0603	2.5592	23.6443	0.0145	0.0268	0.0879	0.0144	0.3168	0.2591	0.0217	1.8285	1.0861
Deltaproteobacteria bacterium RIFOXYD12_FULL_50_9	0.0084	1.0174	0.0091	0.5376	0.0081	0.3671	0.0074	0.0579	0.0053	0.0187	0.002	0.1119	0.0038	0.2062	2.2276	0.0073	1.0755	1.7209	0.0177	1.5775	3.2452	0.0549	1.4478	9.4506	0.0043	0.0099	0.0144	0.0142	0.0387	0.0231	0.0153	0.1361	0.0967
Chloroflexi bacterium RIFOXYD12_FULL_57_15	0.0184	0.0973	0.1045	0.0437	0.1582	0.33	0.0026	0.0603	0.005	0.1393	0.0101	0.1771	0.0163	0.0852	5.3978	0.0484	0.4164	7.6909	0.0829	0.3626	9.7381	0.0266	0.0471	10.6923	0.0577	2.2066	1.2198	0.0153	0.0397	0.1092	0.0147	0.0516	0.2775
Burkholderiales bacterium RIFOXYD12_FULL_59_19	0.0726	11.2458	0.0452	1.9219	0.0947	1.2623	0.0431	0.0715	0.3168	0.1999	0.1122	0.2557	0.0469	1.6786	3.27	0.1361	3.1298	1.702	0.084	5.8836	6.2814	0.5798	6.1404	32.1129	0.0239	0.0842	0.1434	3.3935	0.4713	2.3641	0.0608	6.9902	3.7802
candidate division WWE3 bacterium RIFOXYD1_FULL_43_17	22.4597	5.7479	43.0892	0.8263	92.8219	24.1145	61.7227	10.9805	45.2907	19.0619	89.0702	51.312	4.8105	0.701	0.6	12.2556	0.4348	0.1357	10.4635	0.9118	0.176	17.7171	1.1335	0.7368	0.0181	0.0443	0.1998	0.6112	0.1614	0.2106	0.6596	0.1123	0.0893
candidate division WWE3 bacterium RIFOXYD1_FULL_39_9	0.7884	0.2577	1.0409	0.0304	1.5608	0.4524	0.9524	0.1831	0.4367	0.1853	0.7381	0.5447	0.7907	0.1154	0.1515	5.0157	0.1872	0.0663	8.9438	0.7546	0.1254	9.4813	0.5356	0.178	0.0011	0.0032	0.0061	0.2324	0.1109	0.0955	0.3638	0.0926	0.0694
Candidatus Zambryskibacteria bacterium RIFOXYD1_FULL_40_13	4.0793	4.5562	7.3797	0.7344	12.0625	10.4135	9.2392	4.9214	20.4182	15.8896	55.6339	71.5476	3.492	1.7461	1.0701	6.0621	1.5954	0.2344	5.3853	3.2907	0.2643	13.5406	2.9136	0.3859	0.0025	0.0107	0.0307	2.3581	0.8925	0.4895	2.3202	0.5572	0.4154
Candidatus Zambryskibacteria bacterium RIFOXYD1_FULL_39_35	1.2345	1.1155	1.6378	0.1339	4.0033	2.1249	2.6034	1.0143	1.748	1.0094	3.6659	6.0239	1.5282	1.1069	0.4186	8.3549	2.9005	0.1601	10.1275	5.0133	0.2853	35.2747	6.6597	0.6378	0.0061	0.0063	0.0307	1.6269	0.4579	0.3546	1.4566	0.2642	0.227
Candidatus Staskawiczbacteria bacterium RIFOXYD1_FULL_32_13	0.8573	5.3274	1.1016	0.5531	2.0787	10.106	0.4368	2.066	0.1171	0.3833	0.6679	3.602	3.3596	7.1278	3.1113	10.8679	9.2678	0.889	6.6811	10.3255	1.3262	12.2664	6.9373	1.9374	0.0041	0.0044	0.0092	0.4046	0.1753	0.0785	0.3926	0.0756	0.0875
Candidatus Lambdaproteobacteria bacterium RIFOXYD1_FULL_56_27	0.0022	0.0145	0.0037	0.0139	0.0028	0.0085	0.0045	0.0024	0.0027	0.0017	0.0026	0.0039	0.0052	0.0037	0.0037	0.0869	0.035	0.0171	12.8828	2.902	0.2765	27.4727	24.3429	7.1081	0.0004	0.0003	0.0008	0.0119	0.0121	0.0155	0.0152	0.0271	0.0226
Candidatus Woesebacteria bacterium RIFOXYD1_FULL_43_18	25.5441	1.5102	18.0813	0.2172	14.7301	1.629	6.0661	0.6623	5.1502	1.1391	7.2688	3.1068	18.0657	0.523	0.7662	37.5028	0.315	0.1603	20.1306	0.3095	0.2583	20.6653	0.3409	0.193	0.069	0.0933	0.2944	0.1262	0.0386	0.1482	0.2162	0.0383	0.0569
Candidatus Woesebacteria bacterium RIFOXYD1_FULL_40_21	46.3416	0.9577	152.326	0.9133	57.28	5.7257	7.1933	0.7029	3.4175	0.7174	5.9236	1.9788	18.641	0.2923	1.2549	26.9592	0.098	0.3044	15.5944	0.1134	0.5707	21.5827	0.1315	0.404	0.0102	0.0168	0.0194	0.193	0.0825	0.1473	0.3472	0.0674	0.0717
Candidatus Daviesbacteria bacterium RIFOXYD1_FULL_41_10	9.4417	6.0651	7.4847	0.4037	5.3742	2.4553	1.7908	0.4774	0.9952	0.4787	2.0491	1.7676	3.0323	1.0233	0.6096	7.3628	1.2198	0.1134	4.5674	1.0238	0.0779	10.0046	0.9362	0.1266	0.0076	0.1558	0.0869	0.7208	0.299	0.3095	1.3692	0.3718	0.2588
Candidatus Collierbacteria bacterium RIFOXYD1_FULL_46_26	7.5468	6.4145	10.4137	0.7079	18.5101	6.0955	13.3878	3.2914	11.1236	5.1278	18.4701	18.5712	23.884	10.6969	2.7009	48.9861	8.6243	0.4931	23.7476	8.1134	0.3784	27.5551	3.9394	0.3527	0.0116	0.0206	0.0961	0.074	0.044	0.0317	0.129	0.063	0.0206
Candidatus Collierbacteria bacterium RIFOXYD1_FULL_40_9	0.1859	0.2131	1.1457	0.0585	0.8085	0.2861	0.8719	0.1457	0.3888	0.1309	0.2101	0.1864	0.035	0.0528	0.0157	0.0866	0.0555	0.0065	0.9052	1.0913	0.0659	8.6779	2.6871	0.3903	0.0007	0.0026	0.0054	0.1611	0.0498	0.0539	0.1755	0.0533	0.0202
Candidatus Yanofskybacteria bacterium RIFOXYD1_FULL_42_10	12.3094	23.4556	13.3721	1.5317	7.0581	9.0759	2.5216	2.0235	1.2327	1.9184	3.2832	7.4727	3.5678	2.0474	1.2138	6.0028	1.3843	0.2349	4.5501	3.8725	0.1885	10.196	3.4756	0.3471	0.0128	0.1011	0.0765	28.5598	13.8422	6.6521	37.4545	9.0296	6.5717
Candidatus Nomurabacteria bacterium RIFOXYD1_FULL_36_19	1.1935	2.1076	9.7722	3.2519	9.4633	10.0373	19.631	14.7385	75.1814	119.311	74.7938	134.215	5.2907	4.2178	2.5455	9.5839	3.0677	0.5011	6.729	7.4947	0.4571	9.5935	4.0678	0.5203	0	0.0004	0.0008	0.0852	0.0406	0.0308	0.1294	0.0279	0.02
Candidatus Magasanikbacteria bacterium RIFOXYD1_FULL_40_23	0.1237	0.5081	0.113	0.0395	0.0431	0.1755	0.0384	0.0409	0.0251	0.0402	0.0099	0.0607	0.0144	0.0443	0.0412	0.0801	0.041	0.0173	3.5289	3.8883	0.378	23.1738	8.8944	1.3648	0.002	0.0061	0.0281	0.721	0.3566	0.1727	0.597	0.1768	0.1671
Candidatus Kaiserbacteria bacterium RIFOXYD1_FULL_47_14	3.4454	3.3518	4.2691	0.308	4.4749	3.0869	1.2328	0.6114	0.3841	0.3044	0.9304	1.4749	2.2594	0.6377	0.4409	8.9791	0.8606	0.1743	7.1563	1.8208	0.1616	13.7407	1.8182	0.2313	0.0117	0.0578	0.0504	6.3943	2.9992	1.5246	5.5119	1.5905	1.2166
Candidatus Kaiserbacteria bacterium RIFOXYD1_FULL_42_15	1.0834	6.2665	0.3523	0.1279	0.1854	0.4881	0.0634	0.0909	0.1929	0.0832	0.0608	0.1689	0.0461	0.0699	0.0394	0.0867	0.0402	0.0111	0.5608	1.2523	0.0747	14.4911	10.8302	1.0654	0.0008	0.0057	0.0061	1.0765	0.559	0.32	0.8767	0.3022	0.1998
Candidatus Azambacteria bacterium RIFOXYD1_FULL_42_11	19.882	9.9515	26.4521	1.284	11.3104	6.3731	1.8937	1.0382	0.9319	0.7506	2.4773	2.7291	4.7596	0.8901	0.5408	7.1537	0.3829	0.1145	4.8892	1	0.0695	10.3299	1.0931	0.1063	0.0038	0.106	0.0709	3.3372	1.3032	0.8286	4.8087	1.3216	1.078
Candidatus Vogelbacteria bacterium RIFOXYD1_FULL_51_18	91.1712	72.8173	68.4118	4.2493	36.0888	28.7903	6.3672	5.172	3.8072	3.2929	7.7917	12.284	7.0308	2.3813	1.9934	10.1644	1.8758	0.2407	6.7383	3.6846	0.1884	18.3918	4.468	0.3505	0.0092	0.0745	0.0665	309.977	74.2647	53.6755	196.774	42.549	31.6894
Candidatus Giovannonibacteria bacterium RIFOXYD1_FULL_48_21	3.9487	3.8229	6.0653	0.4428	3.9688	3.7927	1.1107	0.961	1.3017	0.9186	4.947	6.9085	4.4032	1.6891	1.08	8.6343	1.5012	0.2112	7.9921	4.0096	0.1726	21.0586	4.1343	0.3504	0.0038	0.0086	0.0061	47.9515	14.6246	7.4038	50.72	9.2035	7.4111
Candidatus Vogelbacteria bacterium RIFOXYD1_FULL_46_19	0.7931	1.4795	0.7327	0.0981	0.4162	0.5699	0.1604	0.1467	0.0668	0.1348	0.1295	0.4608	0.0888	0.0754	0.0422	0.6949	0.0754	0.0345	4.4263	0.8155	0.2607	18.914	1.7078	0.3683	0.003	0.0201	0.0394	2.5801	1.2655	0.5886	2.4915	0.6992	0.5258
Candidatus Vogelbacteria bacterium RIFOXYD1_FULL_44_32	0.0881	0.2422	0.1125	0.0264	0.0647	0.1032	0.0387	0.0249	0.0128	0.0172	0.0177	0.0544	0.2016	0.0481	0.0908	0.6982	0.0336	0.0132	2.0652	0.3677	0.0221	31.3931	2.6005	0.2965	0.0009	0.0021	0.0064	1.1319	0.2944	0.2218	0.5564	0.124	0.1191
Candidatus Brennerbacteria bacterium RIFOXYD1_FULL_41_16	3.2682	3.9607	6.2037	0.5487	4.4155	5.628	1.1601	1.2764	0.7314	1.1257	2.1102	3.1622	4.5076	1.9243	1.128	12.9152	2.8038	0.5741	10.595	5.0029	0.916	17.2546	3.3463	0.8228	0.0034	0.0183	0.0153	2.2272	1.0323	0.5187	2.1862	0.6673	0.4683
Candidatus Liptonbacteria bacterium RIFOXYD1_FULL_36_11	2.6232	5.1936	3.3493	0.4163	2.3452	3.8791	0.8163	0.935	0.4273	0.3128	0.5085	1.3227	4.4286	2.3785	1.3521	10.194	2.383	0.3582	8.0469	6.1799	0.3477	11.7319	3.3834	0.396	0.0035	0.0331	0.0128	3.7899	1.8044	0.9866	5.707	1.2278	1.0277
Hydrogenophilales bacterium RIFOXYD1_FULL_62_11	0.0532	0.4824	0.2028	0.07	0.1234	0.151	0.0513	0.0276	0.4293	0.0637	0.3908	0.3123	1.0144	0.3094	0.4184	0.9272	0.2377	0.1114	3.0826	2.3494	0.4198	10.9559	2.6802	0.4246	0.2276	0.5728	1.694	0.1492	0.3658	1.0086	0.0453	1.2983	1.7261
Bdellovibrionales bacterium RIFOXYD1_FULL_55_31	0.1902	0.0522	0.1919	0.0131	0.4076	0.1152	0.0501	0.0267	0.0185	0.0147	0.058	0.0538	1.5244	0.1264	0.3747	39.4448	0.617	1.6744	52.6018	0.7257	3.6325	34.0016	0.3125	2.0671	0.0001	0.0002	0.0004	0.0145	0.0108	0.0132	0.0168	0.0241	0.0201
Bdellovibrionales bacterium RIFOXYD1_FULL_53_11	0.088	0.0585	0.0757	0.049	0.0394	0.0464	0.0152	0.01	0.0143	0.008	0.0164	0.02	0.0564	0.0116	0.0167	0.6811	0.0219	0.0184	2.0439	0.0736	0.0407	11.0805	0.3289	0.1156	0.0088	0.0177	0.029	0.0976	0.0585	0.0544	0.1356	0.081	0.0753
Bdellovibrionales bacterium RIFOXYD1_FULL_44_7	0.6673	0.8325	1.123	0.0732	3.9876	0.6579	3.0691	1.1276	1.7653	0.5882	0.7185	0.6473	0.6232	0.1173	0.084	1.0684	0.0922	0.0409	1.901	0.2142	0.0892	7.1877	0.4378	0.2355	0.0005	0.0119	0.0082	1.8927	0.9217	0.4975	2.3296	0.4833	0.4113
Omnitrophica WOR_2 bacterium RIFOXYC2_FULL_45_15	0.1699	64.1202	0.1493	6.4563	0.283	57.7653	0.0489	8.7418	0.0673	3.934	0.0421	60.7688	0.0461	9.4902	8.878	0.0692	8.3471	1.2483	0.0631	12.0746	0.9731	0.1783	7.9431	2.229	0.0064	0.0993	0.0544	0.7543	32.429	13.3499	0.6442	17.7606	27.8718
candidate division WOR-1 bacterium RIFOXYC2_FULL_41_25	0.0133	0.1345	0.0194	0.021	0.0164	0.137	0.0152	0.0324	0.0138	0.2406	0.0068	0.1157	0.0318	13.6763	6.6739	0.1034	35.1443	2.7302	0.2774	25.5884	1.9959	0.1988	7.9854	1.9302	0.0041	0.0031	0.004	0.0659	0.0703	0.0528	0.0908	0.0608	0.0596
Syntrophobacterales bacterium RIFOXYC2_FULL_60_23	0.088	3.7479	0.0982	1.5529	0.0885	3.6311	0.0194	0.4283	0.0242	0.2676	0.0382	3.5134	0.0675	4.7035	10.333	0.0971	5.519	3.5297	0.1021	10.7507	3.5709	0.1854	2.0817	3.6704	3.0059	1.8721	5.0134	0.4999	0.1685	0.1978	0.3852	0.1725	0.1988
Candidatus Firestonebacteria bacterium RIFOXYC2_FULL_39_67	0.012	0.266	0.0171	0.0188	0.0126	0.0832	0.036	0.043	0.0843	0.0691	0.018	0.2586	0.0543	1.7461	0.8164	0.1385	8.8583	0.746	0.2268	68.2724	6.5465	0.4158	27.6915	4.3553	0.0008	0.0017	0.0021	0.05	0.0603	0.0186	0.0886	0.0284	0.0283
Candidatus Yonathbacteria bacterium RIFOXYC2_FULL_47_9	0.6338	1.7501	2.8442	0.6599	1.1327	2.4636	0.4422	0.5928	0.1082	0.2621	0.1256	0.3101	0.0408	0.0408	0.0317	0.7508	0.7363	0.2039	4.8394	9.5363	3.2857	5.884	5.137	3.3569	0.0283	0.0488	0.2231	0.782	0.3268	0.1564	1.1686	0.2604	0.112
Candidatus Komeilibacteria bacterium RIFOXYC2_FULL_45_12	0.1779	20.4882	0.2328	1.9316	0.3261	16.0952	0.1258	2.7083	0.1216	1.6415	0.1674	11.1264	0.1118	8.447	3.0966	0.1444	7.3039	0.7835	0.1305	12.2089	0.7368	0.182	6.903	1.1625	0.0083	0.0838	0.0524	7.2821	9.9901	4.5942	8.1954	8.1752	6.0127
Candidatus Veblenbacteria bacterium RIFOXYC2_FULL_42_11	26.6607	78.8476	95.9213	13.1759	47.4193	83.047	8.5384	10.0316	8.2012	11.8054	14.3867	38.7692	5.6964	8.3442	4.1573	11.9844	5.5104	1.0261	8.108	11.44	1.0951	10.3553	6.8424	1.093	0.0161	0.0542	0.294	6.6755	3.2992	1.5304	6.9301	1.8333	1.2773
Ignavibacteria bacterium RIFOXYC2_FULL_35_21	0.0155	8.422	0.0585	11.7891	0.0669	6.2723	0.0254	0.0254	0.0054	0.0303	0.0074	0.7739	0.011	9.5643	4.0206	0.038	3.5274	0.851	0.0287	20.9081	1.411	0.0137	1.0047	0.3518	0.0165	0.0235	0.0386	0.0151	0.0192	0.0315	0.0277	0.0328	0.1908
Candidatus Peregrinibacteria bacterium RIFOXYC2_FULL_41_22	0.0044	0.0629	0.0047	0.0141	0.0045	0.04	0.014	0.0127	0.0029	0.0141	0.0045	0.0865	0.1987	17.7588	5.7865	1.2533	87.7191	12.0123	0.2799	22.5735	1.733	0.1548	5.2888	1.2719	0	0.0015	0.0012	0.0263	0.035	0.0257	0.0476	0.0387	0.0279
Candidatus Curtissbacteria bacterium RIFOXYC2_FULL_41_11	49.9015	33.3612	44.7532	2.4603	36.492	22.3871	7.8676	2.8626	2.9282	1.4935	3.1746	4.103	14.0052	5.7267	6.9852	59.7673	10.2112	6.1002	36.8875	11.492	11.7534	37.2618	5.6167	5.1118	0.1391	1.5628	0.8226	32.8869	7.8117	14.408	30.3615	6.1923	5.2582
Candidatus Collierbacteria bacterium RIFOXYC2_FULL_43_15	2.3191	30.2387	26.148	4.1038	6.5772	16.9749	4.5965	4.1641	1.0407	1.4605	0.8244	5.6465	2.8343	20.2406	2.1543	3.5543	14.4678	0.6362	1.6023	15.6229	0.7826	5.6316	12.572	1.1785	0.0008	0.0062	0.0106	0.5375	0.2333	0.174	0.7243	0.3122	0.0911
Candidatus Yanofskybacteria bacterium RIFOXYC2_FULL_44_13	1.4768	1.2443	1.7852	0.1605	2.783	2.0939	1.7089	0.877	8.87	11.5804	362.042	616.779	18.1156	27.8159	1.8704	29.257	17.3826	0.587	16.1649	13.1944	0.3482	17.1218	5.7874	0.598	0.0038	0.0054	0.0074	0.8237	0.3557	0.209	0.8479	0.2086	0.1819
Candidatus Uhrbacteria bacterium RIFOXYC2_FULL_47_19	0.5354	1.4813	0.5788	0.1078	0.3461	0.625	0.1166	0.1446	0.0625	0.1188	0.1019	0.3552	0.0975	0.1706	0.1039	0.1852	1.2916	0.3101	0.1349	19.4377	6.4144	0.2592	8.6618	3.312	0.009	0.03	0.0239	4.6746	2.5044	1.257	4.1641	1.3589	0.994
Candidatus Nomurabacteria bacterium RIFOXYC2_FULL_36_19	1.406	2.9762	3.7864	0.4676	7.6218	9.353	2.48	2.0219	0.6121	0.9207	2.3638	4.9416	16.2496	8.5929	4.4357	42.972	7.4563	1.3441	29.5596	19.1329	1.0052	52.1252	12.6605	1.4832	0.0022	0.0268	0.0259	4.1959	2.3185	1.1204	4.1187	1.0921	0.8348
Candidatus Magasanikbacteria bacterium RIFOXYC2_FULL_42_28	0.0585	0.5888	0.0756	0.0781	0.0522	0.3893	0.0515	0.1587	0.0867	0.5862	0.0777	2.2945	0.1086	0.995	0.4524	0.4184	2.1365	0.3255	1.4905	27.368	1.6675	0.4242	2.4539	0.3701	0.001	0.0085	0.0063	0.3603	0.3163	0.1388	0.4087	0.174	0.1393
Candidatus Magasanikbacteria bacterium RIFOXYC2_FULL_39_8	0.0037	0.3159	0.0579	0.1666	0.067	1.1934	0.0862	0.2955	0.1081	1.0643	0.1946	4.5966	0.1288	1.6219	0.7544	0.662	6.8985	1.0353	0.2061	8.4824	0.8314	0.2873	2.9432	0.5462	0	0.0005	0.0011	0.1626	0.1339	0.0666	0.2466	0.0936	0.0429
Candidatus Falkowbacteria bacterium RIFOXYC2_FULL_48_21	0.0131	2.3413	0.0285	0.3713	0.0306	3.2896	0.0229	0.3156	0.0079	0.0721	0.011	0.1489	0.017	2.3975	1.2534	0.051	8.9239	0.9925	0.0594	21.2806	2.0124	0.1083	10.5803	1.6976	0.0026	0.006	0.0034	0.1061	0.0886	0.053	0.1324	0.0905	0.0542
Candidatus Falkowbacteria bacterium RIFOXYC2_FULL_36_12	0.0214	0.4216	0.0765	0.0571	0.0766	0.5232	0.0651	0.0997	0.0447	0.3818	0.0668	0.7934	1.6537	7.4618	3.6164	1.1959	7.2737	0.4715	0.867	14.1868	0.4834	1.9687	8.4055	0.7458	0.0029	0.0052	0.0057	0.2145	0.282	0.0881	0.4509	0.1367	0.1376
Candidatus Campbellbacteria bacterium RIFOXYC2_FULL_35_25	0.3528	0.8183	0.4797	0.1168	0.3135	0.4808	0.2974	0.1887	0.0732	0.1816	0.0815	0.344	0.0544	0.0964	0.0405	0.4456	0.7483	0.0895	3.9514	24.8664	1.3148	3.456	6.7048	0.8305	0.0019	0.0128	0.0165	3.4163	1.4861	0.8081	2.275	0.6486	0.5568
Ignavibacteria bacterium RIFOXYC2_FULL_38_25	0.0204	5.9849	0.0361	4.5164	0.0516	8.5833	0.051	0.8769	0.5166	5.2512	0.44	21.482	0.0366	8.4858	8.4679	0.0772	11.1185	4.3061	0.043	26.4785	8.8547	0.0263	1.3568	2.1979	0.0064	0.0148	0.0163	0.0165	0.3539	0.5864	0.0248	0.0619	0.1962
Burkholderiales bacterium RIFOXYC2_FULL_59_8	0.0741	6.7452	0.076	1.1996	0.0515	0.4713	0.0118	0.0432	0.1241	0.1261	0.0141	0.185	0.0174	1.0272	1.9583	0.0467	1.7505	0.9222	0.0539	4.0961	3.1223	0.316	3.3892	17.0448	0.0093	0.0256	0.0518	0.0277	0.0994	0.3886	0.0414	2.9467	0.8594
Candidatus Edwardsbacteria bacterium RifOxyC12_full_54_24	0.0549	5.7322	0.0091	0.5197	0.0261	0.3368	0.0065	0.1096	0.1214	12.6184	0.0166	11.4166	0.0218	4.2845	46.6147	0.0511	2.5946	21.4421	0.0333	1.1598	21.0218	0.0216	0.4089	16.4413	0.0227	0.0166	0.0242	0.03	0.0883	0.0446	0.0313	0.1293	0.1534
Candidatus Lloydbacteria bacterium RIFOXYC12_FULL_46_25	0.024	0.9449	0.0288	0.091	0.0143	0.1611	0.0095	0.0361	0.0117	0.0167	0.0024	0.0441	0.0647	0.6375	1.3816	0.2772	1.4041	3.5418	0.6047	6.9428	25.9922	0.2061	1.7294	6.8626	0.0111	0.0465	0.0834	0.2131	0.1364	0.0572	0.284	0.0955	0.1068
Candidatus Magasanikbacteria bacterium RIFOXYC12_FULL_33_11	0.0073	0.2947	0.0207	0.0483	0.0358	0.8378	0.0589	0.7222	0.051	1.0795	0.0201	1.3904	0.0086	0.0728	0.0581	0.0199	2.7661	4.6786	0.0261	2.3024	11.3812	0.0261	0.6961	2.6189	0	0.0029	0.0021	0.126	0.1432	0.0911	0.2201	0.1003	0.052
Lentisphaerae bacterium RIFOXYC12_FULL_60_16	0.0036	0.2791	0.0032	0.0297	0.004	0.0733	0.0038	0.0185	0.003	0.0626	0.0019	0.5495	0.0113	1.1698	9.3119	0.0331	2.1003	9.9613	0.025	1.2054	15.7068	0.0254	0.6136	5.9329	0.0032	0.0045	0.0058	0.0126	0.0175	0.022	0.0182	0.0374	0.0365
Chloroflexi bacterium RIFOXYC12_FULL_59_14	0.0182	0.0614	0.0906	0.0362	0.1426	0.3024	0.003	0.0534	0.0049	0.1286	0.0086	0.1622	0.0157	0.06	4.74	0.0468	0.3473	6.8311	0.0621	0.3125	9.2978	0.018	0.0237	8.0997	0.0493	1.8457	1.043	0.0142	0.024	0.0885	0.0144	0.0534	0.2415
Burkholderiales bacterium RIFOXYC12_FULL_65_23	0.0054	0.6773	0.007	0.0835	0.2053	0.2416	0.0386	0.0173	0.1343	0.0339	0.1315	0.0755	0.0466	0.0271	1.0619	0.1034	0.111	2.4348	0.0442	0.1952	20.7969	0.0305	0.023	0.1937	0.0123	0.0332	0.0509	0.3172	0.1528	0.6662	0.0353	1.5647	0.7448
candidate division WWE3 bacterium RIFOXYC1_FULL_42_17	52.4109	10.0904	75.4714	1.199	130.566	29.7074	87.1225	13.7634	78.696	28.2659	85.4314	54.8507	9.447	1.0246	1.0758	26.4516	0.6852	0.2453	16.2388	1.2296	0.243	23.3821	1.4335	0.687	0.0125	0.0202	0.1093	0.154	0.0511	0.0389	0.1744	0.0266	0.0216
candidate division WWE3 bacterium RIFOXYC1_FULL_42_13	14.7179	3.107	14.4907	0.2768	26.4155	6.4123	20.9631	3.2498	18.3179	6.1726	25.1467	15.282	8.5825	0.9345	1.1635	23.1322	0.6074	0.2331	12.3685	0.9187	0.2512	11.9661	0.8292	0.3219	0.005	0.0138	0.0519	0.0889	0.0268	0.0296	0.118	0.0184	0.0177
Spirochaetes bacterium RIFOXYC1_FULL_54_7	0.1175	0.0283	0.7765	0.0179	1.7287	0.1065	1.3764	0.2752	0.4145	0.1287	0.5994	0.3367	1.614	0.0517	0.2181	4.8829	0.0351	0.1236	7.0153	0.1279	0.2425	1.1232	0.1153	0.4015	0.0046	0.0104	0.0135	0.0338	0.0172	0.0424	0.0404	0.0334	0.0426
Candidatus Yonathbacteria bacterium RIFOXYC1_FULL_52_10	0.1191	0.1923	0.1283	0.0235	0.0695	0.0844	0.028	0.017	0.0141	0.0194	0.027	0.0541	0.036	0.0196	0.0213	1.2739	0.3304	0.0498	9.5042	3.6851	0.1878	36.5921	7.2092	0.7895	0.0014	0.0035	0.0037	1.0297	0.3056	0.1536	0.8918	0.1833	0.1216
Candidatus Staskawiczbacteria bacterium RIFOXYC1_FULL_38_18	4.8595	4.1515	3.9499	0.3349	4.3988	4.1358	1.0131	0.848	0.1765	0.2064	1.0614	1.793	4.9943	1.9077	1.4443	22.3946	1.904	0.9729	17.493	4.4619	2.2262	28.7105	3.3466	1.848	0.0022	0.0009	0.0063	1.175	0.5614	0.2656	1.4507	0.3001	0.2744
Candidatus Komeilibacteria bacterium RIFOXYC1_FULL_37_11	1.134	1.274	1.1119	0.1112	0.6603	0.7239	1.2611	0.3383	0.621	1.0864	0.4342	3.29	1.4459	0.6363	0.6464	7.8262	1.1288	0.2251	10.7225	6.2977	0.362	28.456	7.4226	0.8002	0.003	0.005	0.0066	1.7176	0.6998	0.5304	2.9767	0.4823	0.2167
Candidatus Moranbacteria bacterium RIFOXYC1_FULL_44_13	0.6543	0.8645	0.2976	0.0412	0.5749	0.3867	0.5162	0.2202	0.3215	0.2984	2.5415	3.338	7.2805	3.9522	2.7475	18.9959	2.3578	1.0495	13.1512	4.3508	1.3605	11.6643	2.3318	1.4738	0.0867	0.0379	0.1011	0.0846	0.0516	0.0456	0.0971	0.0434	0.0465
Candidatus Adlerbacteria bacterium RIFOXYC1_FULL_48_26	1.3454	0.89	0.9454	0.054	0.4205	0.3105	0.1135	0.0714	0.1611	0.0704	0.1366	0.1506	0.2137	0.0424	0.0535	10.0025	0.3936	0.0807	26.8229	2.9881	0.1449	7.9529	0.608	0.0543	0.0005	0.0124	0.0195	5.9541	1.9539	1.3483	3.9123	0.765	0.7108
Bdellovibrionales bacterium RIFOXYC1_FULL_39_130	0.002	0.0059	0.0042	0.0044	0.0026	0.0043	0.0118	0.0031	0.0027	0.0017	0.0021	0.0038	0.2196	0.1248	0.1122	19.8659	1.7111	1.3778	124.183	7.0993	16.5214	80.3494	4.2534	21.3566	0.0002	0.0004	0.0001	0.0125	0.0097	0.0079	0.0229	0.008	0.0099
Bdellovibrionales bacterium RIFOXYC1_FULL_37_79	0.1682	0.039	0.2085	0.0085	0.1347	0.0358	0.0671	0.0113	0.0189	0.0078	0.0855	0.0785	15.0631	2.9981	1.4192	86.3978	3.9486	0.5911	59.947	2.4921	0.7179	35.8671	2.1864	0.6126	0.0002	0.0003	0.0003	0.0107	0.0078	0.0068	0.0237	0.0073	0.0086
Omnitrophica WOR_2 bacterium RIFOXYB2_FULL_38_16	0.0092	6.5132	0.009	0.2882	0.017	2.1871	0.019	1.3379	0.0323	2.3423	0.0392	61.6778	0.0304	17.122	10.0037	0.0695	15.6451	1.9742	0.052	11.6431	1.1343	0.0463	5.3639	2.32	0.0043	0.0033	0.0041	0.0464	0.1831	0.0577	0.081	0.1464	0.1163
candidate division WOR-1 bacterium RIFOXYB2_FULL_48_7	0.0018	0.1192	0.005	0.0122	0.0043	0.0642	0.0099	0.0258	0.0045	0.0463	0.0044	0.5456	0.0116	5.644	0.3649	0.0209	7.4965	0.2615	0.0091	6.8138	0.3266	0.0121	3.2866	0.3191	0	0.0005	0.0013	0.0221	0.0404	0.0148	0.0443	0.0282	0.026
candidate division WOR-1 bacterium RIFOXYB2_FULL_37_13	0.0059	0.7824	0.0071	0.0509	0.0104	0.6972	0.0194	0.3507	0.0131	0.7613	0.0043	4.6832	0.0152	6.8977	3.0482	0.0306	12.777	1.1541	0.0181	10.4628	0.8291	0.027	3.1942	0.6488	0.0004	0.0008	0.0002	0.0341	0.0252	0.0161	0.0549	0.0205	0.0195
Tenericutes bacterium RIFOXYB2_FULL_36_25	0.0584	7.1681	1.4323	3.7605	0.4996	14.443	0.0237	1.7238	2.5087	110.175	21.305	185.222	0.1606	32.6704	10.1392	1.2811	23.6916	2.4481	0.2307	26.8981	4.5939	0.0819	11.11	10.4698	0	0	0	0.01	0.0051	0.0063	0.0195	0.0074	0.0067
Sulfurimonas sp. RIFOXYB2_FULL_37_5	0.064	0.831	0.1024	0.1079	0.0747	0.4163	0.0404	0.6689	0.0514	0.1525	0.0425	0.806	0.0503	0.5774	0.684	0.2147	2.4565	2.6421	0.13	1.8518	0.4309	0.1064	1.1503	2.5094	0.0039	0.0212	0.0195	0.3445	0.4709	0.2939	0.5681	0.3573	0.5905
Candidatus Collierbacteria bacterium RIFOXYA1_FULL_46_24	0.0026	0.029	0.0067	0.0657	0.005	0.0419	0.0057	0.0066	0.0034	0.0075	0.0022	0.0407	0.0429	15.8793	38.7049	0.0917	34.5401	8.0032	0.054	23.1658	7.9862	0.0384	1.3169	12.4001	0.0029	0.0038	0.005	0.0119	0.0131	0.0132	0.0174	0.0196	0.0208
Candidatus Peregrinibacteria bacterium RIFOXYB2_FULL_32_7	0.0046	0.106	0.0132	0.0142	0.0096	0.0875	0.0305	0.0223	0.0077	0.0788	0.0824	1.0168	0.0201	4.6909	2.1259	0.083	7.1541	0.8389	0.1025	4.7067	0.6232	0.0717	0.6727	0.2349	0.0007	0.0016	0.0024	0.0428	0.0959	0.0397	0.0832	0.0765	0.0599
Candidatus Peribacteria bacterium RIFOXYB2_FULL_54_17	2.6679	9.3815	6.9904	1.513	3.0019	8.083	0.8167	1.6629	0.5471	1.1173	1.7388	5.4168	13.5671	27.9524	6.0676	36.4003	17.6642	1.6234	12.2528	13.9214	0.8872	12.8088	6.2986	0.7619	0.0099	0.0215	0.023	10.8817	5.0457	1.5162	8.8822	3.9272	2.5364
Candidatus Roizmanbacteria bacterium RIFOXYB2_FULL_38_10	0.4134	0.7464	0.657	0.0926	1.1432	1.0991	0.6954	0.7031	0.982	1.7594	4.0445	4.9067	12.4733	13.468	2.4917	23.1618	10.6868	1.0642	13.7458	9.6053	1.2656	12.5288	3.8057	1.1495	0.0055	0.0142	0.0236	0.0904	0.1039	0.0683	0.1123	0.0839	0.0421
Candidatus Uhrbacteria bacterium RIFOXYB2_FULL_57_15	0.006	0.6889	0.0063	0.0541	0.0074	0.1647	0.0044	0.0407	0.0452	0.0737	0.0053	0.4918	0.0221	2.5543	5.0546	0.05	15.0642	11.6565	0.0567	7.3995	10.2891	0.0353	2.4097	2.6054	0.002	0.0074	0.0071	0.1027	0.2108	0.1001	0.1197	0.1482	0.0943
Candidatus Uhrbacteria bacterium RIFOXYB2_FULL_45_11	0.0314	3.8052	0.0396	0.2764	0.0178	0.4381	0.0187	0.1157	0.0066	0.1614	0.0049	0.271	0.0452	0.0496	0.0391	0.123	10.8055	3.3919	0.0788	1.8534	0.4244	0.1018	1.0681	0.4101	0	0.0003	0.001	0.0562	0.2307	0.0897	0.0865	0.0962	0.0737
Candidatus Uhrbacteria bacterium RIFOXYB2_FULL_41_18	0.0973	2.3822	0.1696	0.4587	0.1279	3.9149	0.0645	2.6777	0.5079	59.9933	0.4104	267.934	0.0591	8.6665	4.344	0.0931	17.6755	1.5227	0.0537	5.8265	0.3063	0.0845	1.0971	0.2722	0.0014	0.0075	0.006	0.5781	0.43	0.2104	0.5636	0.2309	0.173
Candidatus Uhrbacteria bacterium RIFOXYB2_FULL_41_10	1.8178	230.156	11.2963	36.729	20.4547	454.899	15.8529	122.273	45.1495	1218.06	12.1922	453.325	0.2089	7.9735	3.3799	0.3737	10.2113	1.2229	0.0625	4.9767	0.241	0.0546	1.2617	0.2202	0.0023	0.0039	0.0082	0.0487	0.1179	0.1152	0.0776	0.0641	0.1873
Candidatus Magasanikbacteria bacterium RIFOXYB2_FULL_38_10	0.7371	32.0974	1.6498	2.7208	0.7517	18.4228	0.2139	1.2741	0.0764	0.226	0.0555	1.3942	0.5701	3.9341	1.4088	1.8788	10.955	0.752	0.184	3.8552	0.154	0.055	0.4112	0.0581	0.0025	0.0011	0.0035	0.3292	0.2692	0.1018	0.5628	0.2109	0.0864
Gammaproteobacteria bacterium RIFOXYB2_FULL_38_6	0.78	5.5636	0.7652	0.842	0.5544	4.5598	0.2321	0.7273	0.1316	0.6249	0.2056	3.9809	1.2003	2.9844	2.0032	6.1419	4.8496	0.7793	5.615	5.4836	0.9732	4.2186	3.3007	1.5447	0.016	0.1207	0.0687	2.421	2.9116	1.7785	2.5196	2.3029	3.1781
Elusimicrobia bacterium RIFOXYB2_FULL_62_6	0.0061	1.9971	0.0088	0.3038	0.0187	2.442	0.0462	0.5308	0.0393	0.3729	0.0515	2.3048	0.02	2.6722	2.9529	0.0264	5.8144	1.1776	0.0115	2.2962	0.7821	0.019	1.0381	0.5734	0.0091	0.0219	0.028	0.0355	0.0749	0.0496	0.0404	0.1384	0.1245
Elusimicrobia bacterium RIFOXYB2_FULL_50_12	0.0028	2.7208	0.0124	0.0624	0.0047	0.0847	0.0059	0.3545	0.0066	0.0812	0.0047	1.5548	0.0257	27.1433	7.5362	0.0379	13.0146	0.9121	0.0228	7.7361	0.5365	0.0179	3.2872	0.3866	0.025	0.0181	0.0289	0.0239	0.0201	0.0144	0.0332	0.0325	0.0248
Elusimicrobia bacterium RIFOXYB2_FULL_49_7	0.0025	0.0666	0.0077	0.0214	0.0085	0.0479	0.0055	0.0091	0.0033	0.0205	0.0043	0.1745	0.0169	4.2401	3.916	0.0158	8.1426	1.2333	0.0136	3.1722	0.6642	0.0101	0.7528	0.3743	0.0034	0.0061	0.006	0.0297	0.0421	0.0322	0.037	0.0479	0.0698
Elusimicrobia bacterium RIFOXYB2_FULL_48_7	0.007	0.0752	0.0186	0.0157	0.0089	0.0924	0.0079	0.0086	0.0046	0.0067	0.0032	0.0273	0.0056	0.1274	0.0655	0.0443	6.9939	0.5428	0.0263	4.2459	0.467	0.0059	0.3371	0.0751	0.0029	0.0025	0.0038	0.0184	0.0241	0.0126	0.039	0.0254	0.0216
Desulfobacula sp. RIFOXYB2_FULL_45_6	0.0061	0.4229	0.0118	0.3028	0.012	0.4834	0.0081	0.0397	0.0102	0.0317	0.0334	2.0296	0.0088	1.582	7.257	0.022	5.1515	2.5407	0.027	3.9605	1.5751	0.0595	2.0499	1.8241	0.0028	0.005	0.0057	0.026	0.0359	0.0168	0.0439	0.0347	0.0345
Deltaproteobacteria bacterium RIFOXYB2_FULL_66_7	0.0535	57.6609	0.1474	18.0164	0.6857	131.37	0.0113	2.2306	0.0891	0.5729	0.0096	1.6942	0.0108	3.8043	4.446	0.0288	4.6	1.0984	0.0162	4.9123	0.8574	0.0552	3.6235	1.444	2.3114	3.7387	5.5777	0.0499	0.2077	0.222	0.0697	0.6166	0.6185
Sulfurimonas sp. RIFOXYB12_FULL_35_9	0.0185	0.4173	0.5494	0.1105	0.0684	0.366	0.1875	0.0774	0.0889	0.0935	0.7623	1.5878	0.0912	1.2838	2.2083	0.1718	3.4937	7.0191	0.4172	3.6177	1.608	0.2937	2.2669	6.1413	0.0154	0.0384	0.0358	0.0101	0.0378	0.1551	0.0152	0.0618	0.4531
Sideroxydans sp. RIFOXYB12_FULL_59_6	0.002	2.0904	0.0049	0.294	0.0062	0.7773	0.0045	0.0729	0.0085	0.0246	0.0167	0.523	0.0074	0.0571	0.1752	0.1036	2.5922	5.0303	0.0091	0.7564	1.454	0.0138	1.3977	6.309	0.0171	0.1205	0.1699	0.1201	0.3332	0.2015	0.0577	0.8358	0.5692
Planctomycetes bacterium RIFOXYB12_FULL_42_10	0.1553	51.6616	0.1546	17.3971	0.4	56.2518	0.0227	7.3572	0.1122	3.0052	0.0159	30.2557	0.0397	12.3492	28.466	0.039	10.0986	5.2503	0.0475	10.2799	2.2501	0.0663	3.9424	4.0155	0.2181	4.9276	2.2383	0.0793	8.5655	25.8221	0.0581	7.8289	83.8387
Omnitrophica bacterium RIFOXYB12_FULL_50_7	0.0025	0.3572	0.004	0.0359	0.0071	0.1761	0.0039	0.0264	0.0033	0.0193	0.0027	0.1857	0.0076	0.4517	7.6589	0.0252	1.369	7.383	0.0214	1.3073	4.5397	0.0127	0.2582	5.5977	0.0026	0.0219	0.0156	0.0368	0.2848	0.1202	0.0924	0.1696	0.192
Lentisphaerae bacterium RIFOXYB12_FULL_65_16	0.012	0.1789	0.0069	0.0991	0.0078	0.1604	0.0032	0.0081	0.0051	0.0087	0.0043	0.0948	0.0205	1.7862	32.5915	0.0544	3.4251	16.0098	0.0282	1.4092	5.6554	0.0092	0.1345	4.0178	0.0293	0.1006	0.0767	0.0179	0.0244	0.0552	0.0154	0.0825	0.2257
Gallionellales bacterium RIFOXYB12_FULL_54_9	0.0021	1.2502	0.005	0.326	0.0047	1.0306	0.0046	0.1446	0.0038	0.0612	0.0015	0.0431	0.0037	0.0239	0.1482	0.0278	1.5001	5.9915	0.0102	1.1317	2.8865	0.0392	0.5975	49.568	0.0037	0.0606	0.0509	0.0293	0.2013	0.0803	0.0339	0.7997	0.4552
Anaerolinea sp. RIFOXYB12_FULL_60_12	0.0162	0.0654	0.0912	0.0393	0.128	0.2711	0.0006	0.0489	0.0054	0.1136	0.0075	0.1466	0.0153	0.0651	4.401	0.0372	0.302	7.1303	0.0726	0.2816	7.6632	0.0156	0.0171	7.2734	0.0606	1.6759	1	0.0165	0.0204	0.0822	0.0135	0.0441	0.2429
candidate division WWE3 bacterium RIFOXYB1_FULL_43_12	89.0962	23.2389	173.477	3.6672	309.182	84.5353	179.172	34.5106	37.8309	17.6814	21.8647	17.2155	3.2699	0.625	0.5346	10.3796	0.5529	0.1241	5.3053	0.7935	0.0798	5.8522	0.5241	0.1342	0.0041	0.0298	0.0444	5.6316	1.2316	1.5779	5.7014	0.8106	0.635
candidate division WS6 bacterium RIFOXYB1_FULL_33_15	4.0676	0.4962	9.7483	0.2651	21.8468	2.6174	45.0911	4.9273	535.803	158.49	339.705	92.7859	6.5479	0.4894	0.4666	15.8974	0.1895	0.2988	8.1731	0.234	0.5707	7.1993	0.1765	0.4902	0	0.0004	0.0034	0.0072	0.0075	0.0068	0.0266	0.0038	0.0051
candidate division WS6 bacterium RIFOXYB1_FULL_33_14	0.5193	0.0997	0.8426	0.0194	1.65	0.2783	3.3069	0.4224	7.4544	2.3616	24.5272	6.7005	5.0241	0.4476	0.8678	15.5341	0.2069	0.705	10.3939	0.3242	1.375	9.4742	0.2613	1.1863	0.0024	0.0012	0.0036	0.007	0.0076	0.0027	0.0255	0.0043	0.007
Candidatus Nealsonbacteria bacterium RIFOXYB1_FULL_40_15	1.3302	1.3988	1.4086	0.1299	1.8276	1.1751	0.6594	0.2982	0.4862	0.2544	1.1751	1.2565	5.0435	1.0291	0.5758	13.8444	0.9298	0.1175	8.1011	1.4865	0.0824	10.3516	0.9299	0.0887	0.0138	0.0099	0.04	0.883	0.6066	0.2672	1.2155	0.3571	0.294
Candidatus Staskawiczbacteria bacterium RIFOXYB1_FULL_38_37	4.5306	3.9594	4.0301	0.2918	3.7831	3.112	1.4121	0.774	0.7602	0.4264	1.6446	1.8937	14.8466	5.3841	10.563	53.5625	10.1632	6.2301	42.232	16.9377	20.3244	73.1034	10.0906	9.9621	0.0199	0.0358	0.034	18.8468	6.3885	3.0658	22.3535	4.8403	4.4661
Candidatus Staskawiczbacteria bacterium RIFOXYB1_FULL_37_44	0.2702	0.3302	0.9521	0.0646	1.1489	0.7393	0.3671	0.1757	0.0493	0.0441	0.0737	0.1064	5.5928	1.2365	1.0484	43.9949	3.0071	1.1172	52.1452	9.5001	2.6707	110.929	8.344	2.1937	0.0135	0.0206	0.0465	1.3235	0.6653	0.2835	1.6188	0.4066	0.2907
Candidatus Woesebacteria bacterium RIFOXYB1_FULL_47_31	264.52	13.0714	420.724	2.5834	182.757	17.2393	22.7001	2.87	16.8006	3.2816	21.4273	7.8751	17.2806	0.7946	0.515	33.5971	0.2817	0.1155	16.2503	0.3264	0.1045	20.7459	0.3143	0.1369	0.0076	0.0308	0.0188	0.4011	0.138	0.9007	0.631	0.1278	0.3642
Candidatus Woesebacteria bacterium RIFOXYB1_FULL_41_13	7.1706	0.8063	20.4853	0.2912	22.4565	3.0815	13.9786	1.6035	26.6569	6.009	38.7623	15.6743	5.6151	0.3668	0.2883	13.6554	0.419	0.0539	13.6349	0.583	0.124	28.9095	0.7484	0.1548	0.0226	0.0252	0.1556	1.086	0.2301	1.0968	1.722	0.1576	0.2308
Candidatus Woesebacteria bacterium RIFOXYB1_FULL_38_16	5.6135	1.8014	5.4945	0.2016	6.0235	2.3954	3.3299	0.6369	2.58	1.1614	5.503	4.6067	9.1975	1.2727	1.299	16.0729	1.1489	0.1674	6.2968	1.3918	0.0944	7.7362	0.6873	0.0897	0.0037	0.0229	0.0126	0.3861	0.1132	0.1861	0.6327	0.1144	0.1063
Candidatus Pacebacteria bacterium RIFOXYB1_FULL_44_10	0.82	0.5836	1.459	0.0669	1.8366	1.0181	1.3973	0.5032	3.2825	2.6343	16.4402	18.2752	5.2551	1.7256	1.1353	10.2443	1.4976	0.382	4.7512	1.4851	0.4019	4.2287	0.5189	0.3592	0.0025	0.0042	0.0039	0.1697	0.0819	0.0655	0.2355	0.0605	0.0408
Candidatus Levybacteria bacterium RIFOXYB1_FULL_40_17	35.7419	17.3088	32.3435	1.4098	19.6804	7.0739	6.3702	1.3629	3.0563	1.4586	3.5422	3.4932	10.5754	2.1491	1.5017	17.7063	1.7369	0.2912	10.302	3.0365	0.1591	19.0473	2.4945	0.265	0.0255	0.1097	0.1224	85.4805	28.9147	44.0688	96.6264	19.0555	12.0872
Candidatus Gottesmanbacteria bacterium RIFOXYB1_FULL_47_11	3.5569	1.5285	5.0826	0.1708	4.8847	1.2515	1.8097	0.4062	1.0825	0.552	1.5279	1.2064	4.2374	0.8536	0.663	11.5103	1.0009	0.239	5.4318	1.0286	0.2231	6.4145	0.4821	0.1354	0.0214	0.0186	0.0374	0.1508	0.0697	0.073	0.2281	0.0785	0.0435
Candidatus Collierbacteria bacterium RIFOXYB1_FULL_49_13	0.5589	0.3432	0.7856	0.0474	1.2194	0.4616	0.4213	0.1216	0.25	0.1329	1.0972	1.1514	5.4676	1.2496	0.9943	14.1506	1.6834	0.178	4.9579	1.3485	0.0868	5.255	0.6473	0.0771	0.0015	0.0022	0.0134	0.0873	0.0507	0.2038	0.106	0.0407	0.1209
Candidatus Amesbacteria bacterium RIFOXYB1_FULL_47_13	24.3721	5.0812	28.5579	0.6205	26.0979	5.535	5.3475	1.1165	2.9091	0.9898	4.6448	2.8677	4.8284	0.5867	0.4924	12.7225	0.3572	0.0996	6.6681	0.5056	0.0656	7.3752	0.368	0.0685	0.005	0.0304	0.0181	2.4853	0.5724	0.5883	2.3093	0.4788	0.389
Candidatus Amesbacteria bacterium RIFOXYB1_FULL_44_23	1.1176	0.293	0.7231	0.0266	1.2709	0.2345	0.8096	0.1501	0.7851	0.2859	1.0947	0.5636	4.3972	0.5338	0.4306	23.1571	0.7623	0.1674	38.6641	2.9382	0.4067	45.4488	1.9427	0.4732	0.0109	0.0136	0.0605	0.0673	0.0188	0.0183	0.0745	0.0246	0.0149
Candidatus Wolfebacteria bacterium RIFOXYB1_FULL_54_12	0.1224	0.1677	4.066	0.7574	1.2417	3.11	0.1695	0.2686	0.1306	0.2454	0.0487	0.0804	2.215	2.2708	1.5083	13.4594	6.7263	2.6978	4.9692	5.7291	1.9054	7.4106	2.6415	1.3641	0.0015	0.0015	0.0038	0.1906	0.0835	0.0535	0.1122	0.0422	0.078
Candidatus Nomurabacteria bacterium RIFOXYB1_FULL_39_16	3.3859	4.2654	4.1926	0.4017	7.8213	5.935	6.2145	3.8862	4.1624	2.7385	9.23	12.8264	8.598	4.2308	1.9869	14.5449	2.0252	0.3767	7.9712	3.941	0.2852	10.9836	2.3968	0.3266	0.0067	0.0258	0.0553	4.7537	2.0712	1.1398	4.4991	1.0214	0.7617
Candidatus Moranbacteria bacterium RIFOXYB1_FULL_44_23	1.6686	3.3514	3.6198	0.5182	18.9631	14.0911	7.4801	3.5582	2.1239	2.4034	5.94	9.6724	7.2616	4.8336	3.6199	13.0027	2.8064	1.1417	8.0088	6.5218	1.0783	9.5128	3.6044	1.2426	0.0549	0.0216	0.0766	0.0522	0.0289	0.02	0.0674	0.0239	0.0216
Candidatus Magasanikbacteria bacterium RIFOXYB1_FULL_40_15	0.6198	4.9961	0.5745	0.3056	0.5922	2.5298	0.1752	0.3867	0.0346	0.1006	0.0874	0.731	8.3105	19.7356	8.7799	14.8836	13.4314	1.8353	4.6469	16.7467	0.8046	3.8834	5.9992	0.6362	0.0122	0.0095	0.0209	0.5956	0.6271	0.2622	0.8341	0.4462	0.2619
Candidatus Kaiserbacteria bacterium RIFOXYB1_FULL_46_14	0.0709	0.1015	0.0346	0.0069	0.0211	0.028	0.0126	0.0114	0.0083	0.0066	0.0071	0.0261	0.443	0.1672	0.7806	14.141	0.368	0.5131	1.6573	0.1743	0.1077	3.7056	0.2805	0.2879	0.0009	0.0028	0.0043	2.458	0.8231	0.8378	0.3737	0.0911	0.138
Candidatus Azambacteria bacterium RIFOXYB1_FULL_40_33	182.297	65.8079	114.456	4.4682	62.0139	28.9713	17.8552	7.2939	8.5492	6.3656	21.0644	23.6382	35.8643	5.3724	3.7553	52.7599	2.0193	0.47	25.0964	3.5484	0.2459	35.2508	3.4136	0.3469	0.0236	0.1057	0.0758	33.8834	9.9314	8.1245	67.2612	10.6923	8.7907
Candidatus Vogelbacteria bacterium RIFOXYB1_FULL_42_16	21.8959	4.6309	12.6309	0.2745	11.6643	3.3911	3.5112	1.05	0.644	0.3496	1.8641	1.2673	6.0733	0.517	0.4738	15.794	0.4203	0.0886	11.2482	0.7166	0.0987	15.2705	0.5917	0.0916	0.002	0.0052	0.0056	0.9985	0.4625	0.2634	1.0306	0.2514	0.1937
Caulobacterales bacterium RIFOXYB1_FULL_67_16	0.0064	0.1197	0.0094	0.0451	0.3482	0.4024	0.2216	0.0508	1.1082	0.2125	0.6355	0.0776	1.2812	0.1466	0.4254	14.5425	0.0364	0.0332	1.0629	0.0437	0.0306	1.3359	0.0522	0.0571	0.0072	0.0128	0.0234	2.8671	0.3815	1.342	0.0472	0.96	0.5246
candidate division WWE3 bacterium RIFOXYA2_FULL_46_9	0.0669	0.1226	0.0973	0.0205	0.1047	0.08	0.0691	0.0211	0.0713	0.0763	0.65	1.5305	10.0497	9.2006	5.1059	21.2934	9.0597	1.4951	9.765	11.0136	1.4374	10.9692	4.6004	1.2335	0.0046	0.0115	0.0105	0.0789	0.0463	0.0373	0.1298	0.0436	0.032
candidate division WOR-1 bacterium RIFOXYA2_FULL_51_19	0.0124	0.3078	0.0116	0.0189	0.0083	0.0776	0.0088	0.04	0.003	0.0406	0.0433	0.7011	1.1812	18.6539	28.014	3.0376	16.4878	15.5988	0.9771	6.8824	15.9998	0.6623	3.6998	6.5993	0.0048	0.0054	0.0193	0.0278	0.0419	0.0261	0.04	0.0603	0.0395
candidate division WOR-1 bacterium RIFOXYA2_FULL_36_21	0.1142	1.821	0.1425	0.1069	0.1012	1.0234	0.0431	0.4287	0.0271	0.8348	0.0314	5.7568	0.0674	20.8175	12.3436	0.1628	35.8271	3.9876	0.1107	29.5372	2.9286	0.1919	7.4187	1.6423	0.0152	0.0203	0.0212	1.0893	0.9898	0.4479	1.251	0.605	0.3989
Candidatus Firestonebacteria bacterium RIFOXYA2_FULL_40_8	0.0244	0.3157	0.0309	0.0266	0.0233	0.1156	0.0458	0.0507	0.0726	0.0618	0.0243	0.3051	1.0949	7.7578	2.6311	1.2847	3.3302	0.4912	0.1083	0.9878	0.1537	0.0477	0.3821	0.0764	0.0011	0.0024	0.002	0.0553	0.0581	0.0228	0.0783	0.0328	0.0292
Candidatus Kerfeldbacteria bacterium RIFOXYA2_FULL_38_24	0.0353	0.5266	0.0576	0.0482	0.0289	0.3258	0.0329	0.2073	0.0238	0.5986	0.0278	2.0906	0.0296	23.6341	6.1778	0.0338	14.15	2.3043	0.0194	9.0618	2.6072	0.0292	1.5917	0.7686	0.0018	0.0042	0.0051	0.3848	0.2532	0.1194	0.3923	0.1438	0.1027
Candidatus Peregrinibacteria bacterium RIFOXYA2_FULL_33_7	0.0126	9.2972	0.0301	1.155	0.0386	13.3214	0.0475	2.0282	0.1222	1.1361	0.1238	6.3105	0.0286	6.9329	3.583	0.0711	6.1646	0.5238	0.0354	6.3525	0.3553	0.0783	2.2426	0.4791	0.0002	0.0002	0.0007	0.0809	0.1313	0.0459	0.1306	0.059	0.0488
Candidatus Peregrinibacteria bacterium RIFOXYA2_FULL_33_21	0.0062	0.8181	0.0104	0.1214	0.0136	1.4435	0.0305	0.4356	0.0201	0.5547	0.013	9.6868	0.0389	21.273	12.1405	0.1486	20.3773	3.1969	0.0686	3.3496	0.6457	0.0252	0.3183	0.1492	0.0017	0.0039	0.005	0.0425	0.0591	0.0345	0.0631	0.0481	0.035
Candidatus Nomurabacteria bacterium RIFOXYA2_FULL_42_12	16.8786	67.1157	28.0996	4.6746	20.1234	32.7215	6.9393	5.8277	3.9877	5.6956	8.6336	23.541	11.2885	11.9581	6.0336	12.2565	6.7873	1.0821	7.5618	15.7639	0.7117	13.4907	10.9502	1.0641	0.0094	0.0766	0.0602	23.1987	16.28	6.4642	24.4102	9.0113	6.255
Candidatus Magasanikbacteria bacterium RIFOXYA2_FULL_44_8	1.0082	13.0456	2.6659	1.5446	0.8395	5.8418	0.2021	0.9355	0.1374	0.2256	0.3347	1.6783	2.5083	8.1514	3.4382	4.6603	5.4059	0.9922	1.9835	5.7835	0.764	1.5497	2.0115	0.5071	0.0015	0.0112	0.0109	0.2971	0.3441	0.1612	0.4179	0.3503	0.2037
Candidatus Falkowbacteria bacterium RIFOXYA2_FULL_47_9	0.0973	1.6212	0.2468	0.1823	0.1935	1.9863	0.0829	0.487	0.1062	0.5997	0.1133	2.4499	1.0628	8.7974	3.9117	0.9345	6.8673	0.7003	0.4946	11.623	0.5066	0.735	5.3528	0.5215	0.005	0.0137	0.022	1.6407	1.2313	0.5268	1.9484	0.7345	0.5207
Candidatus Falkowbacteria bacterium RIFOXYA2_FULL_47_19	0.0081	0.1505	0.0115	0.0244	0.0191	0.1732	0.0152	0.079	0.0751	0.5633	0.045	2.9987	0.0701	19.7097	7.0843	0.0698	14.4226	1.4518	0.0902	14.8859	0.871	0.0562	4.4452	0.8843	0.0038	0.0072	0.0049	0.0497	0.056	0.0353	0.0924	0.0622	0.0463
Candidatus Falkowbacteria bacterium RIFOXYA2_FULL_38_12	0.0328	0.81	0.0619	0.0635	0.0425	0.6428	0.0522	0.1157	0.0138	0.0947	0.0195	1.3458	0.1552	12.2032	5.7927	0.265	15.9697	1.348	0.2599	30.3693	1.6395	0.2955	15.5588	2.5089	0.0248	0.0135	0.0195	0.2724	0.2259	0.1194	0.3987	0.1903	0.1142
Candidatus Melainabacteria bacterium RIFOXYA2_FULL_32_9	0.0059	0.0997	0.0195	0.0283	0.0081	0.1517	0.0233	0.0228	0.0066	0.0222	0.0277	2.3261	0.077	8.4134	10.9128	0.024	2.1338	0.538	0.01	0.5647	0.1452	0.0084	0.0896	0.1171	0.0029	0.0087	0.0086	0.0355	0.0363	0.017	0.0631	0.027	0.0329
Ignavibacteria bacterium RIFOXYA2_FULL_37_17	0.0889	3.8145	0.1171	2.3016	0.1597	3.4285	0.0843	0.253	0.0333	0.8679	0.0485	5.2669	0.0606	3.7672	1.6476	0.1322	2.8713	0.7093	0.0773	3.3641	0.6731	0.1406	0.8015	1.1278	0.0194	0.3449	0.3587	0.2545	0.3167	1.4261	0.4139	0.238	0.9066
Elusimicrobia bacterium RIFOXYA2_FULL_69_6	0.0092	4.4681	0.012	0.3586	0.0164	3.1514	0.0098	0.5733	0.0247	0.4135	0.0184	4.5926	0.0276	5.3846	2.5112	0.0482	5.7294	0.8233	0.0247	3.4652	0.7864	0.0281	2.5765	1.462	0.0299	0.0659	0.0803	0.0981	0.1875	0.1	0.1019	0.2552	0.2156
Elusimicrobia bacterium RIFOXYA2_FULL_53_38	0.0018	0.2728	0.0045	0.0293	0.0042	0.3959	0.0073	0.0966	0.0028	0.0305	0.0034	0.1063	0.0348	37.3075	18.8833	0.0575	26.8883	2.1954	0.0151	2.0495	0.2218	0.0049	0.376	0.0733	0.0026	0.003	0.0047	0.0161	0.0344	0.018	0.0247	0.0526	0.0431
Elusimicrobia bacterium RIFOXYA2_FULL_47_53	0.0019	0.0404	0.0034	0.0073	0.0044	0.0096	0.008	0.0055	0.0034	0.0086	0.0163	0.2073	6.7665	51.4745	47.3363	8.6583	22.3167	11.4813	1.2474	8.1785	7.1557	0.2263	1.4921	1.185	0.0001	0.0004	0.0002	0.0145	0.0124	0.0104	0.0231	0.0196	0.0169
Elusimicrobia bacterium RIFOXYA2_FULL_40_6	0.0066	0.127	0.0112	0.0141	0.0153	0.0676	0.0165	0.0458	0.0252	0.1992	0.028	1.0203	0.0135	6.4586	3.3087	0.0093	0.6139	0.0632	0.0054	0.1177	0.0297	0.0076	0.0428	0.0199	0.0012	0.0006	0.0008	0.0776	0.1791	0.048	0.1666	0.0798	0.0627
Elusimicrobia bacterium RIFOXYA2_FULL_39_19	0.0022	0.0384	0.0058	0.0087	0.0043	0.0383	0.017	0.0063	0.0044	0.0049	0.0023	0.0148	0.0603	18.5078	8.2391	0.0422	5.1059	0.4131	0.0083	0.7012	0.0967	0.0039	0.2355	0.0417	0.0006	0.001	0.0012	0.0143	0.028	0.0156	0.0254	0.0317	0.0303
Deltaproteobacteria bacterium RIFOXYA2_FULL_55_11	0.1185	59.2338	0.2653	25.0621	0.3766	76.6861	0.0457	4.9681	0.0959	1.8789	0.2355	15.1624	0.0731	8.2506	6.8776	0.0382	3.3587	0.4181	0.0358	2.1815	0.1906	0.0437	1.5706	0.5475	0.0533	2.8707	1.9705	0.3188	41.8198	24.8025	0.1742	72.3601	81.2814
candidate division CPR3 bacterium RIFOXYA2_FULL_35_13	0.009	4.5915	0.0095	0.3948	0.0268	5.3562	0.0277	2.3238	0.0975	6.5182	0.0183	17.8499	0.025	13.5174	2.3465	0.0235	7.836	0.9731	0.0061	6.8259	1.2528	0.014	2.8871	1.1847	0.0053	0.0112	0.0172	0.0182	0.0397	0.0234	0.0412	0.0296	0.0291
Candidatus Berkelbacteria bacterium RIFOXYA2_FULL_43_10	0.6102	3.1994	0.8233	0.3291	1.4126	3.272	0.7307	0.7402	0.1013	0.6739	0.3711	4.3331	2.0377	9.6273	2.4246	5.4327	6.3817	1.5667	3.1681	6.3992	2.4165	3.4798	3.4759	1.5092	0.0044	0.1221	0.0609	0.1766	0.1052	0.0668	0.1693	0.0601	0.0503
candidate division WOR-1 bacterium RIFOXYA12_FULL_43_27	0.0098	0.3166	0.0112	0.0603	0.0084	0.4157	0.0167	0.0806	0.0172	0.0976	0.0314	0.8424	0.2464	57.3227	26.618	0.2685	44.159	3.2463	0.082	14.481	0.6693	0.0489	2.449	0.2956	0.0035	0.0076	0.0085	0.0264	0.0856	0.0963	0.0587	0.0869	0.2509
Deltaproteobacteria bacterium RIFOXYA12_FULL_58_15	0.0039	0.0318	0.004	0.0375	0.0025	0.0237	0.0029	0.0025	0.0018	0.0087	0.0019	0.0468	0.0102	0.1149	14.9573	0.0057	0.1065	9.2552	0.0111	0.0631	6.7064	0.0034	0.0114	3.3791	0.0025	0.005	0.0059	0.0158	0.0146	0.0255	0.0152	0.0361	0.0453
Candidatus Moranbacteria bacterium RIFOXYA12_FULL_44_15	0.0063	0.0484	0.0146	0.0093	0.0202	0.0378	0.0328	0.0162	0.0202	0.0759	0.0486	1.3279	0.4091	15.6289	14.7869	0.2116	4.0286	4.1795	0.1428	3.7169	5.6913	0.0791	1.4464	1.7151	0.0028	0.0099	0.0119	0.0516	0.0475	0.0338	0.089	0.0348	0.036
Candidatus Moranbacteria bacterium RIFOXYA12_FULL_35_19	0.0508	0.1907	0.0605	0.0211	0.0922	0.2429	0.2625	0.4618	0.7965	4.9098	13.1237	91.6579	1.0578	3.2902	19.2362	1.728	1.1782	7.6467	0.6117	0.7651	13.1149	0.335	0.3013	5.7709	0.0082	0.0106	0.0114	0.0663	0.0473	0.0322	0.1039	0.0366	0.0296
Lentisphaerae bacterium RIFOXYA12_FULL_48_11	0.0032	0.2908	0.0037	0.0975	0.0035	0.2246	0.0041	0.011	0.0061	0.3783	0.0059	2.0872	0.0158	3.9029	10.9911	0.0363	3.7775	3.5811	0.0144	2.3687	4.2347	0.0147	0.6154	2.4323	0.0022	0.0029	0.004	0.0087	0.0086	0.01	0.0143	0.0144	0.0223
Elusimicrobia bacterium RIFOXYA12_FULL_57_11	0.0038	0.4757	0.0086	0.1207	0.0139	2.4192	0.0131	0.47	0.006	0.1301	0.0033	0.2935	0.1992	7.8697	10.7592	0.1148	1.8091	1.2981	0.0085	0.1888	0.3551	0.0032	0.0578	0.0966	0.0008	0.002	0.0031	0.0194	0.0444	0.0274	0.0221	0.069	0.0639
Desulfobacula sp. RIFOXYA12_FULL_46_16	0.0027	0.5768	0.01	0.5494	0.0122	0.8882	0.0075	0.0617	0.0158	0.0651	0.0494	2.8311	0.0092	2.7743	15.1178	0.0309	4.9075	4.229	0.0272	6.6703	2.9133	0.0731	2.3242	2.4642	0.0064	0.0041	0.0125	0.0074	0.0101	0.0088	0.0149	0.0122	0.0206
Desulfobacterales bacterium RIFOXYA12_FULL_46_15	0.0092	0.5134	0.0091	0.4272	0.0088	0.239	0.0143	0.0442	0.0834	0.3926	0.094	7.5273	0.0117	4.5574	16.2535	0.0202	3.0509	4.2442	0.0227	2.2349	2.5783	0.0186	0.8126	2.2547	0.0032	0.0028	0.0036	0.0102	0.0111	0.0095	0.0195	0.0176	0.0197
Deltaproteobacteria bacterium RIFOXYA12_FULL_61_11	0.0022	0.0809	0.0033	0.0385	0.0022	0.082	0.0031	0.0093	0.0041	0.0089	0.0026	0.1143	0.0065	0.5659	11.3903	0.0244	3.0254	1.7758	0.0172	3.8355	1.1885	0.0689	3.8781	4.0974	0.0208	0.0341	0.037	0.0139	0.0237	0.0333	0.0159	0.0851	0.0892
Xanthomonadales bacterium RIFOXYA1_FULL_69_10	0.037	0.2964	0.0704	0.1013	0.1124	0.1582	0.1957	0.0634	0.1412	0.1312	0.1562	0.0793	10.3358	2.1135	0.4276	3.0026	3.5469	0.5804	2.5464	3.591	0.2494	10.5104	1.5607	0.22	0.0408	0.0952	0.3081	0.1912	0.1163	0.7397	0.057	1.1776	0.7711
Xanthomonadales bacterium RIFOXYA1_FULL_68_6	0.2562	1.0552	0.4816	0.1079	0.4693	1.1441	1.4091	0.3715	0.6427	0.156	0.3622	0.2311	5.9286	0.2775	0.2264	16.1636	0.4678	0.1078	0.811	0.2523	0.0399	0.3607	0.0912	0.0773	0.0144	0.0323	0.0873	0.1762	0.1027	2.1453	0.1664	1.2765	0.3616
Rhodanobacter sp. RIFOXYA1_FULL_67_6	0.0225	0.2129	0.0482	0.0467	0.0483	0.0808	0.071	0.0225	0.0396	0.0287	0.0461	0.0376	6.4573	0.7669	0.0639	0.4742	0.0277	0.0111	0.0524	0.0413	0.0096	0.0856	0.0235	0.0265	0.0136	0.0383	0.0806	0.1244	0.0799	0.2669	0.0664	0.3838	0.2743
Paenibacillus sp. RIFOXYA1_FULL_44_5	0.0941	0.0651	0.1814	0.0101	0.7405	0.2454	1.9177	0.4279	0.5981	0.2766	0.227	0.2529	5.1845	0.5075	0.0975	0.1765	0.0394	0.0214	0.0823	0.0239	0.0224	0.0553	0.0127	0.0095	0.0009	0.0047	0.0041	0.1616	0.0566	0.1204	0.1556	0.0501	0.0686
Candidatus Woesebacteria bacterium RIFOXYA1_FULL_43_9	2.7635	0.7229	3.2749	0.1419	2.5869	1.0239	0.926	0.1904	0.4432	0.195	1.4448	1.2987	8.9756	1.3903	1.1862	22.1472	1.3479	0.2151	11.3873	1.6874	0.1183	12.8591	0.8299	0.107	0.0028	0.0135	0.0154	0.1062	0.0572	0.0465	0.1309	0.0415	0.0327
Candidatus Woesebacteria bacterium RIFOXYA1_FULL_31_71	34.3942	6.264	44.7266	0.9718	45.6222	9.0249	12.3733	1.6266	20.8346	5.7273	35.0087	16.3625	63.2507	5.1995	4.8506	119.885	3.6881	0.6133	50.8498	3.4372	0.4247	52.4718	2.1211	0.3715	0.0057	0.0073	0.0203	0.1598	0.062	0.0828	0.2322	0.0466	0.0442
Candidatus Shapirobacteria bacterium RIFOXYA1_FULL_39_17	15.7346	3.8546	26.0456	0.6999	42.4791	9.4465	35.6076	5.2421	100.556	30.5385	37.8796	23.561	17.001	1.6707	2.0186	39.2303	1.3472	0.3446	24.3157	2.0591	0.2817	31.5489	1.6122	0.3055	0.015	0.0195	0.0381	0.2356	0.2271	0.0999	0.3408	0.2346	0.1257
Candidatus Roizmanbacteria bacterium RIFOXYA1_FULL_41_12	0.9427	0.7233	0.9193	0.0718	2.65	0.582	1.6109	0.2539	1.4092	0.5054	2.8782	2.3121	11.7851	7.999	1.7083	27.2896	10.6454	0.378	16.5106	9.2872	0.3481	23.0823	3.5641	0.4867	0.0213	0.0314	0.0951	0.3433	0.2543	0.1464	0.3645	0.1551	0.1042
Candidatus Pacebacteria bacterium RIFOXYA1_FULL_38_18	1.387	0.33	1.8141	0.0532	2.8295	0.4789	2.1546	0.2481	3.4169	0.7054	4.7947	2.8591	17.8976	1.1338	1.0507	44.2879	1.2312	0.2185	20.3298	1.5179	0.1491	26.1195	1.2323	0.1783	0.0408	0.0325	0.1096	0.1215	0.0568	0.0736	0.2065	0.0579	0.0451
Hydrogenophilales bacterium RIFOXYA1_FULL_63_33	0.2537	0.7433	0.369	0.1244	0.9918	0.2682	0.7304	0.1655	0.663	0.1714	0.5062	0.3021	32.4058	7.9305	0.5543	8.5084	0.847	0.1687	0.3389	0.1604	0.0611	0.2713	0.0657	0.1001	0.5334	1.259	3.891	0.1269	0.4663	0.8668	0.074	1.302	2.6575
Chromatiales bacterium RIFOXYA1_FULL_46_5	0.08	0.87	0.0622	0.0275	0.5054	0.0842	0.3864	0.3138	0.0761	0.271	0.5986	0.0971	5.0748	0.2491	1.759	1.4547	0.1763	0.1861	0.0358	0.0139	0.0061	0.0413	0.0103	0.0129	0.0003	0.0128	0.0081	0.7255	3.6578	5.5684	0.0879	2.3422	4.4087
Caulobacterales bacterium RIFOXYA1_FULL_67_7	0.0968	0.188	0.2177	0.065	1.7151	1.3413	1.9515	0.345	4.8581	0.6781	2.2514	0.3871	3.7774	0.479	1.398	3.3399	0.0466	0.0343	0.338	0.0614	0.0314	1.439	0.0816	0.0942	0.0067	0.0179	0.0258	13.1661	1.0653	4.5242	0.1512	3.0723	1.757
Bdellovibrionales bacterium RIFOXYA1_FULL_38_20	0.0512	0.026	0.0743	0.0035	0.3654	0.0403	0.2835	0.0707	0.0538	0.0261	0.1128	0.0967	9.699	1.9304	0.9241	55.857	2.5243	0.3783	38.5186	1.5829	0.4468	22.9109	1.4089	0.3843	0.0001	0.0001	0.0004	0.135	0.0389	0.0364	0.1065	0.0193	0.0223
Bdellovibrionales bacterium RIFOXYA1_FULL_36_14	0.0066	0.0073	0.0079	0.0036	0.0044	0.0055	0.0193	0.0036	0.0061	0.009	1.9641	1.7242	14.2345	1.7333	2.3494	22.3095	0.7981	0.7884	11.3052	0.4325	1.1273	8.5495	0.3999	0.9127	0	0	0.0003	0.0131	0.0099	0.0071	0.0276	0.0071	0.0104
Alicyclobacillus sp. RIFOXYA1_FULL_53_8	0.1694	0.0796	0.2327	0.0146	0.1279	0.0341	0.0358	0.0092	0.0214	0.0109	0.0241	0.0288	7.9228	1.3047	0.1259	0.5661	0.0422	0.0083	0.0398	0.0116	0.0056	0.0406	0.0055	0.0026	0.0002	0.0073	0.0057	0.2505	0.0668	0.0736	0.1463	0.0388	0.0567
Sulfurimonas sp. RIFCSPLOWO2_12_36_12	0.0267	1.1606	0.0169	0.9756	0.0126	1.9512	0.0167	0.3112	0.0052	0.057	0.0044	0.2646	0.0057	0.0237	0.2311	0.0063	0.098	0.1729	0.0051	0.1469	0.3843	0.0045	0.1183	0.4001	0.0041	0.0184	0.028	0.0587	4.7721	9.2833	0.0645	29.2902	77.0572
Pseudomonadales bacterium RIFCSPLOWO2_12_60_38	0.009	0.2664	0.0066	0.1245	0.0797	0.507	0.1063	0.0478	0.0977	0.015	0.3237	0.0345	0.0265	0.0081	0.1003	0.0239	0.0068	0.0204	0.0047	0.0078	0.0161	0.0694	0.0483	0.0162	0.002	0.0059	0.0081	9.4242	0.8734	10.6331	0.9751	10.467	470.5
Pseudomonadales bacterium RIFCSPLOWO2_12_59_9	0.0056	0.4025	0.0086	0.0983	0.0625	0.3671	0.0288	0.0357	0.0422	0.0201	0.1577	0.0337	0.0372	0.019	0.0372	0.0284	0.0071	0.0066	0.0075	0.019	0.0095	0.0353	0.0372	0.0393	0.0026	0.0189	0.0216	0.5847	2.547	13.4479	0.3918	39.1174	117.069
Candidatus Nomurabacteria bacterium RIFCSPLOWO2_12_40_14	9.199	103.082	18.7319	6.4701	12.228	46.4531	6.0396	10.7504	2.7331	10.2101	7.4984	30.6946	1.7642	4.1702	2.0267	1.797	2.4814	0.2571	1.4582	5.6989	0.215	3.5494	6.0777	0.7698	0.0078	0.1493	0.092	350.931	269.396	80.8017	467.483	206.818	87.7856
Nitrospirae bacterium RIFCSPLOW2_12_42_9	0.013	8.0032	0.0168	1.9902	0.062	15.918	0.0106	2.8673	0.0157	1.2886	0.0103	9.2697	0.017	2.1045	1.7592	0.0079	0.9087	0.1252	0.0039	1.3468	0.0873	0.0086	0.7356	0.257	0.0255	0.8912	0.4845	0.1897	9.5352	10.17	0.0982	39.7879	43.4505
Nitrospinae bacterium RIFCSPLOWO2_12_39_16	0.0536	48.2527	0.0723	13.8096	0.4694	160.437	0.0628	21.0346	0.0401	3.3298	0.015	6.6353	0.0319	8.0535	1.9819	0.0236	3.5214	0.1783	0.0151	1.9386	0.0825	0.0591	2.8572	0.4547	0.0185	1.6584	0.8363	2.6041	108.088	36.1531	3.7948	156.244	96.4526
Nitrospinae bacterium RIFCSPLOWO2_12_39_15	0.0522	4.3319	0.2025	1.1374	0.1163	11.5009	0.0592	1.6465	0.0885	0.3263	0.3296	1.6622	1.7196	0.7485	0.3197	0.1531	0.3821	0.0302	0.1541	0.3309	0.0206	0.0437	0.3473	0.1076	0.0064	0.3002	0.1467	0.8432	83.8767	49.0398	1.068	117.294	98.532
Gammaproteobacteria bacterium RIFCSPLOWO2_12_47_11	0.0029	0.39	0.0107	0.5318	0.0183	3.6558	0.0072	0.5878	0.0104	0.4166	0.0085	0.9038	0.0075	0.0292	0.0256	0.0063	0.0395	0.0112	0.0033	0.0397	0.0115	0.0059	0.0255	0.0469	0.0373	1.4885	1.2595	6.0475	2.0876	3.4566	195.641	50.7847	79.8195
candidate division WWE3 bacterium RIFCSPLOWO2_12_FULL_36_10	0.8541	6.2563	1.8185	0.4508	1.0067	2.186	0.3125	0.2646	0.0902	0.206	0.1256	0.4656	0.1318	0.2559	0.1546	0.1906	0.2156	0.0294	0.1102	0.3546	0.0271	0.2142	0.2228	0.0463	0.0029	0.134	0.0876	41.0899	29.2141	33.2192	45.3497	21.2353	9.9041
Omnitrophica WOR_2 bacterium RIFCSPLOWO2_12_FULL_51_8	0.0037	1.4812	0.0061	0.1466	0.005	1.0406	0.0043	0.1458	0.0268	0.0966	0.0027	0.6977	0.0042	0.8713	0.734	0.0021	0.5465	0.0937	0.0019	0.5032	0.0513	0.0109	0.6724	0.202	0.0037	0.0082	0.0103	0.0892	6.4658	2.5303	0.1633	6.5711	8.0717
Omnitrophica WOR_2 bacterium RIFCSPLOWO2_12_FULL_51_24	0.0065	2.7174	0.0104	0.1832	0.0146	1.8373	0.0089	0.3364	0.0198	0.157	0.0039	0.9413	0.0079	0.47	0.3291	0.0049	0.2327	0.0366	0.0029	0.3764	0.0296	0.0089	0.5177	0.094	0.1084	0.058	0.0677	9.9625	56.46	14.5431	52.2973	20.6448	24.8023
Verrucomicrobia bacterium RIFCSPLOWO2_12_FULL_64_8	0.0067	0.5179	0.0189	0.3232	0.0115	0.6224	0.0048	0.0616	0.007	0.0181	0.0068	0.1196	0.0064	0.041	0.0724	0.0037	0.0523	0.0179	0.0037	0.0797	0.0195	0.0032	0.0395	0.0409	0.015	0.1822	0.1584	0.1335	1.0544	0.8196	0.1217	3.4501	8.7238
Sulfuricurvum sp. RIFCSPLOWO2_12_FULL_43_24	0.0034	0.0372	0.0052	0.0198	0.0053	0.0437	0.0044	0.0186	0.0332	0.0278	0.0053	1.5139	0.0012	0.0331	0.055	0.012	0.0312	0.1607	0.0023	0.603	0.2021	0.0257	2.5418	3.9747	0.0001	0.0005	0.0009	0.0582	7.9132	7.2645	0.0602	44.3898	24.5968
Sphingomonadales bacterium RIFCSPLOWO2_12_FULL_63_15	0.0081	0.0401	0.0037	0.0187	0.162	0.0766	0.4876	0.0284	1.9586	0.3462	2.6511	0.0989	0.1357	0.0631	0.1913	0.4021	0.0222	0.0381	0.0841	0.0255	0.018	0.2084	0.0216	0.0259	0.0048	0.0083	0.0144	0.1603	0.0682	1.4294	0.0357	0.3079	14.8892
Candidatus Rokubacteria bacterium RIFCSPLOWO2_12_FULL_71_22	0.0095	3.0719	0.0254	1.6487	0.0176	3.5041	0.006	0.2768	0.0067	0.0858	0.0059	0.8637	0.008	0.2039	0.1513	0.0065	0.1221	0.0153	0.0029	0.0818	0.0115	0.0045	0.0881	0.0278	0.0301	2.7262	1.7385	0.1441	11.2058	10.3856	0.0929	38.4438	23.5593
Candidatus Glassbacteria bacterium RIFCSPLOWO2_12_FULL_58_11	0.0118	10.2343	0.0184	1.9685	0.0127	1.5876	0.0047	0.0769	0.0194	0.232	0.0053	1.5601	0.0081	0.6197	0.4367	0.0117	1.7791	0.2281	0.0225	3.0909	0.3577	0.0155	0.9027	0.2993	0.0438	1.3437	0.885	0.0197	0.2512	0.2653	0.0259	2.9486	11.2783
Candidatus Schekmanbacteria bacterium RIFCSPLOWO2_12_FULL_38_15	0.0107	9.4978	0.0092	0.9651	0.0114	2.4781	0.0153	0.1969	0.0108	0.2873	0.0019	0.9078	0.0038	0.5891	0.3668	0.0034	0.3228	0.0323	0.0022	0.2501	0.0305	0.0042	0.2401	0.0885	0.011	0.3573	0.1965	0.0786	10.5755	4.5101	0.0644	14.5713	15.3227
Candidatus Lindowbacteria bacterium RIFCSPLOWO2_12_FULL_62_27	0.0034	0.3204	0.0054	0.0371	0.0033	0.0631	0.0036	0.0048	0.0027	0.0037	0.0022	0.019	0.0031	0.0616	0.0648	0.003	0.0834	0.0115	0.001	0.0377	0.0056	0.0029	0.0593	0.0235	0.0053	0.0471	0.0314	0.2364	9.7391	9.9116	0.0632	12.1115	27.9567
Candidatus Sungbacteria bacterium RIFCSPLOWO2_12_FULL_41_11	0.1169	13.825	0.129	0.6883	0.0659	2.2902	0.0308	0.3886	0.0167	0.254	0.0164	1.3246	0.0161	1.7054	0.1103	0.022	0.6445	0.0246	0.0143	0.9355	0.0182	0.0373	0.932	0.0677	0.001	0.0503	0.0224	2.3129	12.9999	6.6167	4.7382	9.7983	11.6701
Candidatus Taylorbacteria bacterium RIFCSPLOWO2_12_FULL_47_20	3.4465	7.3257	3.7759	0.5653	2.1942	3.5102	0.4357	0.6282	0.1668	0.2687	0.4213	1.0068	0.2632	0.2889	0.1452	0.3482	0.129	0.0176	0.2378	0.3302	0.0172	0.6904	0.3949	0.0433	0.0028	0.0166	0.0184	241.812	95.6927	31.7329	185.03	42.5219	21.2275
Candidatus Taylorbacteria bacterium RIFCSPLOWO2_12_FULL_43_20	1.1479	4.0137	1.2482	0.3143	0.855	1.811	0.2838	0.4329	0.1897	0.3885	0.5087	1.4209	0.3615	0.4245	0.1602	0.4381	0.1974	0.0214	0.309	0.498	0.0201	0.8421	0.4757	0.0547	0.0021	0.0299	0.0254	124.877	57.1688	35.956	88.6651	22.5908	20.5549
Candidatus Zambryskibacteria bacterium RIFCSPLOWO2_12_FULL_39_16	2.0366	1.8091	2.2817	0.1446	1.3549	0.9585	0.3855	0.2003	0.2203	0.1719	0.5978	0.5947	0.2765	0.091	0.0545	0.4384	0.0434	0.0072	0.368	0.126	0.0159	0.9285	0.1243	0.0192	0.0053	0.0289	0.0342	88.9826	23.1724	37.062	100.333	14.3007	17.3395
Candidatus Staskawiczbacteria bacterium RIFCSPLOWO2_12_FULL_37_15	2.5481	10.0992	2.7901	0.5495	1.4839	3.0686	0.5621	0.6081	0.1982	0.3947	0.4809	1.3766	0.8108	0.7044	0.3703	0.9142	0.3592	0.0554	0.5665	0.7098	0.0384	1.3623	0.5436	0.063	0.0066	0.0155	0.0192	77.9882	42.867	14.4535	108.223	25.7054	15.6631
Candidatus Spechtbacteria bacterium RIFCSPLOWO2_12_FULL_38_22	0.0819	4.5826	0.098	0.3522	0.0768	2.0023	0.0414	0.3209	0.0429	0.507	0.0265	2.375	0.0234	2.5692	0.8602	0.0342	1.6941	0.1464	0.0248	2.5252	0.1307	0.0604	1.9999	0.2778	0.0058	0.012	0.0082	10.8906	42.7707	31.0257	22.5651	38.5256	22.6684
Candidatus Giovannonibacteria bacterium RIFCSPLOWO2_12_FULL_44_15	2.185	1.2017	2.1185	0.1058	1.2643	0.6739	0.4793	0.2205	0.2022	0.1549	0.4564	0.4063	0.2175	0.0672	0.0282	0.4856	0.0352	0.0074	0.3693	0.1056	0.0074	0.9094	0.0988	0.0201	0.0024	0.0187	0.0342	123.656	31.2609	29.7504	101.484	14.4382	15.7915
Chloroflexi bacterium RIFCSPLOWO2_12_FULL_71_12	0.0126	5.3459	0.0461	1.6539	0.0848	11.335	0.0241	2.3526	0.0485	2.784	0.0287	4.861	0.0067	0.4818	0.2924	0.0052	0.406	0.0426	0.0042	0.4745	0.0304	0.0037	0.308	0.0998	0.0127	0.0872	0.156	1.384	8.111	6.9684	3.336	16.2931	12.1772
Rhodospirillales bacterium RIFCSPLOWO2_12_FULL_67_15	0.0981	1.4176	0.0208	0.1758	0.0153	0.7641	0.0121	0.1869	0.0188	0.1785	0.0167	0.5138	0.0116	0.0376	0.0563	0.0223	0.0459	0.0127	0.0056	0.0428	0.0131	0.0103	0.0337	0.0282	0.0304	0.3477	0.4139	2.4439	4.5448	2.3576	4.9806	10.4667	16.7053
Rhodospirillales bacterium RIFCSPLOWO2_12_FULL_58_28	0.0072	0.4375	0.0052	0.1247	0.0134	0.2126	0.0141	0.0382	0.0321	0.0241	0.0271	0.0662	0.0123	0.0077	0.052	0.0307	0.0121	0.0204	0.0107	0.0237	0.0132	0.0152	0.0263	0.0416	0.0294	0.0873	0.0989	0.2209	3.7331	2.465	1.9177	16.8175	28.863
Rhodoferax sp. RIFCSPLOWO2_12_FULL_60_11	0.0155	2.1184	0.2986	19.775	0.0855	9.3557	0.011	0.2626	0.016	0.0649	0.0042	0.1489	0.0037	0.0289	0.1804	0.0139	0.0349	0.0376	0.0036	0.0526	0.0412	0.0075	0.0489	0.1826	0.0888	0.2485	0.6552	0.0496	0.268	7.1229	0.044	28.2533	10.7966
Candidatus Handelsmanbacteria bacterium RIFCSPLOWO2_12_FULL_64_10	0.0148	0.1748	0.019	0.1625	0.0136	0.1296	0.2376	0.0127	0.0224	0.0102	0.0142	0.0686	0.004	0.0053	0.0234	0.01	0.0071	0.0073	0.0026	0.0144	0.009	0.006	0.01	0.0186	0.0201	0.0835	0.0651	0.0391	0.158	0.3998	0.0277	0.4305	10.8423
Planctomycetes bacterium RIFCSPLOWO2_12_FULL_39_13	0.0345	17.1026	0.0345	3.5115	0.1466	27.0248	0.0139	5.2093	0.0567	2.4975	0.0078	10.5404	0.0127	3.5036	4.208	0.0143	4.3087	0.9817	0.0224	4.7099	0.5664	0.0386	1.9123	1.0459	0.0416	0.412	0.2264	0.1404	4.5604	7.3228	0.1801	3.4649	17.4709
Candidatus Peribacteria bacterium RIFCSPLOWO2_12_FULL_55_15	0.0553	1.5578	0.1284	0.1529	0.0839	0.6122	0.0203	0.0898	0.0111	0.0321	0.0094	0.0837	0.0534	0.3602	0.2202	0.0221	0.0939	0.0136	0.0171	0.1549	0.01	0.0429	0.2415	0.0348	0.0008	0.0067	0.0052	21.7633	24.7119	10.4399	115.064	38.1593	15.6629
Candidatus Peribacteria bacterium RIFCSPLOWO2_12_FULL_53_10	0.0133	1.4043	0.0212	0.1245	0.0116	0.6126	0.0102	0.1389	0.0052	0.0715	0.0044	0.3292	0.0013	0.0395	0.0225	0.0024	0.0142	0.0021	0.0007	0.0263	0.0029	0.0025	0.0328	0.0067	0.0003	0.0065	0.0047	6.5379	20.6659	7.2458	9.8373	8.0192	9.5295
Candidatus Levybacteria bacterium RIFCSPLOWO2_12_FULL_39_17	12.939	14.9048	11.2789	0.8935	6.3285	2.9741	2.0777	0.5064	1.0446	0.7078	1.6524	1.2138	2.8744	0.9902	0.8138	4.3894	0.6699	0.1424	1.9184	0.9259	0.0911	3.4899	0.749	0.1086	0.0073	0.2161	0.3026	94.995	36.2905	41.4172	121.718	27.7953	17.9325
Candidatus Levybacteria bacterium RIFCSPLOWO2_12_FULL_37_14	15.7626	42.006	13.0869	2.0251	5.9222	8.0786	1.9367	1.401	0.998	1.7272	2.1569	4.1501	3.207	2.8258	1.4686	3.1215	1.4739	0.2176	1.594	2.6569	0.1454	4.039	2.1665	0.2523	0.0105	0.2932	0.1769	76.2249	40.133	29.0967	94.6442	25.6581	14.5495
Omnitrophica bacterium RIFCSPLOWO2_12_FULL_50_11	0.0254	2.1112	0.0202	0.1604	0.0268	1.3758	0.4855	0.2018	0.0501	0.1043	0.0218	0.7225	0.0048	0.9353	0.6578	0.0104	0.5712	0.0821	0.004	0.5414	0.0505	0.0146	0.5374	0.1419	0.0003	0.0084	0.0062	0.0765	7.9307	4.2588	0.117	8.6241	11.414
Candidatus Nomurabacteria bacterium RIFCSPLOWO2_12_FULL_46_14	2.0226	5.8438	2.3643	0.3723	0.8912	1.8343	0.2724	0.3945	0.1478	0.2633	0.3072	0.7682	0.2294	0.2448	0.1244	0.2448	0.174	0.0165	0.196	0.3974	0.0214	0.5905	0.4236	0.0508	0.0023	0.0639	0.0331	152.092	69.7679	30.2838	112.78	25.0045	14.8511
Candidatus Nomurabacteria bacterium RIFCSPLOWO2_12_FULL_44_11	0.7509	1.8977	1.0966	0.1689	0.7285	0.9517	0.3716	0.2939	0.221	0.3527	0.342	0.6289	0.1384	0.1384	0.0458	0.1622	0.0658	0.0074	0.1263	0.1596	0.0067	0.322	0.2015	0.0342	0.0005	0.0389	0.0454	98.3008	46.2564	22.6941	57.2304	12.3818	11.0899
Candidatus Nomurabacteria bacterium RIFCSPLOWO2_12_FULL_41_10	4.1118	25.8293	6.3217	1.7604	3.4625	8.3836	0.9854	1.2015	0.317	0.6804	0.5039	1.7625	0.2152	0.4374	0.2038	0.2416	0.2522	0.0235	0.2378	0.6976	0.0407	0.5893	0.782	0.0747	0.0036	0.0978	0.0993	95.1304	52.8968	18.7381	54.3085	24.7488	9.852
Candidatus Nomurabacteria bacterium RIFCSPLOWO2_12_FULL_40_42	4.4831	40.2959	8.4376	3.0641	5.4132	19.0273	2.2105	4.1572	0.9426	3.2048	1.8722	8.1542	1.4075	2.4174	1.1595	1.8671	2.0391	0.2705	1.0205	4.3506	0.188	2.1411	3.0012	0.3492	0.0174	3.5056	1.4997	222.6	152.999	68.0815	235.778	70.0139	44.3804
Candidatus Nomurabacteria bacterium RIFCSPLOWO2_12_FULL_37_8	1.3734	2.1014	2.2497	0.2367	1.0274	1.2419	0.2418	0.1823	0.1153	0.1138	0.1664	0.2907	0.0856	0.0571	0.0342	0.1715	0.0535	0.0012	0.1099	0.1252	0.006	0.2733	0.106	0.0138	0.0078	0.0559	0.1252	105.633	45.4716	29.7194	51.4586	10.3147	7.9926
Candidatus Moranbacteria bacterium RIFCSPLOWO2_12_FULL_48_12	0.0996	53.7582	0.0954	3.0827	0.1033	11.0876	0.0578	1.6109	0.0612	1.9195	0.0279	4.2216	0.0095	2.3882	0.6195	0.0174	1.0527	0.1479	0.012	1.4288	0.2308	0.0298	1.5363	0.4567	0.0173	0.7324	0.3726	26.9335	49.0988	61.6711	3.5038	19.5409	12.0779
Candidatus Magasanikbacteria bacterium RIFCSPLOWO2_12_FULL_43_12	0.1334	2.9039	0.1829	0.2782	0.1384	1.4332	0.063	0.1964	0.0469	0.2001	0.0337	0.5774	0.0336	2.5532	0.7276	0.0419	0.7129	0.0576	0.0307	0.9535	0.0391	0.059	0.9926	0.1211	0.0056	0.009	0.0074	3.8441	13.1828	5.6742	21.5638	22.8143	12.3881
Candidatus Kaiserbacteria bacterium RIFCSPLOWO2_12_FULL_50_28	32.0866	59.9841	30.8863	3.5755	10.8773	15.6037	1.9264	2.6815	1.649	1.8127	2.0427	3.9005	2.1389	1.8366	0.8606	2.5972	1.3305	0.1389	1.6795	2.1996	0.095	3.6825	1.871	0.1651	0.007	0.0761	0.0851	428.205	79.5459	67.5609	230.262	40.0612	30.1946
Candidatus Kaiserbacteria bacterium RIFCSPLOWO2_12_FULL_50_10	0.462	0.5402	0.5146	0.0489	0.2511	0.3686	0.1221	0.141	0.0579	0.1011	0.0681	0.1179	0.0101	0.0049	0.0092	0.0172	0.0053	0.0016	0.0128	0.0134	0.0037	0.017	0.0112	0.0044	0.0004	0.0018	0.0022	96.7185	50.4394	43.4707	5.4141	2.5658	10.4332
Candidatus Kaiserbacteria bacterium RIFCSPLOWO2_12_FULL_45_26	0.1066	1.153	0.2077	0.089	0.156	0.5398	0.1734	0.2492	0.3032	1.331	0.3961	2.2638	0.0118	0.028	0.148	0.0654	0.0358	0.0966	0.3262	0.0835	0.0843	0.4525	0.0729	0.0346	0	0.0006	0.0019	382.297	101.898	136.417	25.7174	11.2652	26.4728
Candidatus Jorgensenbacteria bacterium RIFCSPLOWO2_12_FULL_42_11	2.273	4.7936	3.717	0.4559	2.5856	3.3207	0.6829	1.0426	0.3098	0.6814	0.697	1.0457	0.3691	0.2034	0.1041	0.6562	0.1314	0.0238	0.5172	0.2843	0.0131	1.3478	0.3098	0.0417	0.0034	0.0187	0.0091	24.7035	13.6132	7.4116	46.4262	13.2989	11.5082
Candidatus Giovannonibacteria bacterium RIFCSPLOWO2_12_FULL_44_32	2.0508	15.5795	4.3783	1.5002	1.536	5.2806	0.4624	1.0475	0.2857	0.9982	0.9465	4.6244	1.2512	2.3785	1.1968	1.3491	1.0437	0.1826	1.193	2.9161	0.1196	2.3029	2.6868	0.3279	0.0016	0.1228	0.063	214.074	122.011	43.1531	183.015	58.0316	34.0924
Candidatus Giovannonibacteria bacterium RIFCSPLOWO2_12_FULL_43_11c	0.5849	1.0659	0.7687	0.0928	0.4473	0.5164	0.1623	0.1384	0.0804	0.0878	0.2056	0.348	0.1889	0.1062	0.051	0.2217	0.0635	0.0096	0.2213	0.1456	0.0083	0.5512	0.1635	0.0137	0.0008	0.0143	0.0113	100.383	32.5961	16.6828	62.4218	11.8437	11.8537
Candidatus Falkowbacteria bacterium RIFCSPLOWO2_12_FULL_45_13	0.0505	0.8014	0.0747	0.1437	0.066	0.6562	0.0317	0.1114	0.0356	0.1627	0.0182	0.6025	0.0181	0.8362	0.2937	0.0286	0.3968	0.0283	0.0229	0.6022	0.0243	0.0364	0.7416	0.1087	0.0024	0.009	0.0072	1.182	12.7496	7.543	3.9584	22.5572	13.0683
Candidatus Kuenenbacteria bacterium RIFCSPLOWO2_12_FULL_42_13	0.2696	16.8108	0.3202	1.9112	0.2335	11.7188	0.096	1.5694	0.1005	1.3113	0.0761	6.669	0.056	4.0149	1.4308	0.0873	3.1092	0.3301	0.0685	5.1592	0.3297	0.1224	3.7656	0.5956	0.3315	2.1046	1.0183	7.6518	30.0185	14.616	11.0355	17.426	14.3856
Candidatus Liptonbacteria bacterium RIFCSPLOWO2_12_FULL_60_15	10.9996	6.0204	21.9723	0.929	8.9828	4.9862	1.2495	0.9144	0.7173	0.4378	0.7615	0.8127	0.3458	0.1165	0.0863	0.7009	0.0913	0.014	0.6851	0.2213	0.0125	2.3358	0.3279	0.0369	0.0187	1.1125	0.6502	79.8347	22.6	12.6573	60.4358	20.4906	15.4935
Candidatus Niyogibacteria bacterium RIFCSPLOWO2_12_FULL_41_13	0.1374	0.7895	0.2491	0.0955	0.1403	0.4479	0.0547	0.0963	0.0269	0.0934	0.0381	0.1299	0.0248	0.056	0.0269	0.04	0.0371	0.0093	0.0307	0.0718	0.0069	0.0541	0.0632	0.0115	0.0128	0.0232	0.0168	53.0895	63.4968	15.5406	63.9319	62.2167	13.7823
Nitrospinae bacterium RIFCSPLOWO2_12_FULL_47_7	0.0034	0.6854	0.0042	0.228	0.0113	2.0215	0.0085	0.2841	0.0042	0.0383	0.0018	0.1195	0.0027	0.073	0.0365	0.0012	0.0369	0.0037	0.0009	0.036	0.0048	0.0007	0.0328	0.0115	0.0006	0.1609	0.0803	0.1329	1.4075	0.91	0.2248	5.2098	6.9181
Nitrospinae bacterium RIFCSPLOWO2_12_FULL_45_22	0.0178	3.8532	0.0325	1.1554	0.0455	3.956	0.0143	0.3793	0.0106	0.1827	0.009	4.568	0.0247	2.4781	4.0488	0.0202	1.746	0.4779	0.016	1.9471	0.3034	0.0182	0.728	0.6024	0.0606	0.2989	0.2388	0.0269	1.311	5.5674	0.0329	3.185	23.5735
Candidatus Melainabacteria bacterium RIFCSPLOWO2_12_FULL_35_11	0.0059	3.1644	0.0055	0.0936	0.0071	0.8496	0.0206	0.3055	0.0085	0.0781	0.0021	0.1508	0.0016	0.7853	0.402	0.0035	0.2485	0.0308	0.0019	0.2366	0.0147	0.0051	0.2309	0.0514	0.0001	0.0053	0.0018	0.3014	6.5528	2.7689	1.8173	14.7667	11.3207
Gemmatimonadetes bacterium RIFCSPLOWO2_12_FULL_68_9	0.0159	3.2124	0.0369	0.613	0.0268	1.8715	0.1333	0.2357	0.0142	0.1575	0.0117	0.5462	0.0048	0.1505	0.0847	0.0074	0.2159	0.0259	0.005	0.3854	0.0248	0.0078	0.1677	0.0623	0.0814	0.952	1.0495	0.2767	5.8327	1.7633	0.1366	7.8037	8.9014
Gammaproteobacteria bacterium RIFCSPLOWO2_12_FULL_52_10	0.0011	0.6106	0.0022	0.0462	0.0048	0.1425	0.004	0.0175	0.0021	0.0087	0.0017	0.0603	0.0033	0.0142	0.0207	0.0035	0.0113	0.0066	0.0006	0.0106	0.0062	0.0017	0.009	0.0103	0.0252	0.3548	0.4257	0.1103	3.2928	1.8719	0.2275	7.3737	7.6591
Flavobacteria bacterium RIFCSPLOWO2_12_FULL_35_11	0.0192	1.8095	0.0105	0.3737	0.0149	0.6835	0.0196	0.0881	0.0127	0.107	0.0064	0.2763	0.0015	0.0911	0.3338	0.0037	0.1558	0.2222	0.0087	0.5121	0.3527	0.0314	0.1132	0.5215	0.2423	0.5183	1.8685	0.0206	0.2795	1.9427	0.0435	3.5602	12.2424
Flavobacteria bacterium RIFCSPLOWO2_12_FULL_31_7	0.0063	0.149	0.0064	0.0219	0.2374	0.215	0.0311	0.018	0.1398	0.0487	0.1262	0.0425	0.0072	0.0082	1.3135	0.285	0.1019	4.0933	0.0227	0.0222	0.5746	0.0597	0.0256	0.5071	0.0038	0.0055	0.0193	0.1244	1.5027	2.9124	0.0303	0.6118	6.5567
Candidatus Tectomicrobia bacterium RIFCSPLOWO2_12_FULL_69_37	0.0178	1.4167	0.0284	0.5174	0.0266	1.4927	0.0115	0.3947	0.0167	0.3308	0.0193	1.3858	0.0105	0.0543	0.0867	0.0135	0.069	0.0188	0.0103	0.075	0.0202	0.0102	0.084	0.0585	0.0215	0.2531	0.1918	0.1152	4.9035	2.7389	0.1102	18.9568	41.7426
Elusimicrobia bacterium RIFCSPLOWO2_12_FULL_59_9	0.0034	0.1847	0.0063	0.0611	0.0053	0.2306	0.0038	0.0248	0.0027	0.0091	0.0026	0.0514	0.0018	0.0199	0.0258	0.0017	0.0137	0.005	0.001	0.015	0.0038	0.0013	0.0092	0.0097	0.0023	0.0197	0.0148	0.0593	2.9633	0.7001	0.0496	3.7875	9.6347
Deltaproteobacteria bacterium RIFCSPLOWO2_12_FULL_60_19	0.0036	0.6525	0.0063	0.2703	0.0066	0.622	0.0037	0.0515	0.0034	0.0251	0.0021	0.2126	0.0018	0.0994	0.113	0.0033	0.0496	0.0103	0.002	0.0367	0.0063	0.0022	0.0237	0.017	0.0186	0.3901	0.4483	0.0383	1.1648	1.3754	0.0357	1.5484	20.7058
Deltaproteobacteria bacterium RIFCSPLOWO2_12_FULL_60_16	0.0472	10.9066	0.0654	1.5341	0.055	6.4356	0.3579	0.5937	0.0317	0.2199	0.0243	2.1862	0.0072	0.7138	0.59	0.0137	0.4284	0.0478	0.0062	0.3045	0.023	0.0148	0.2833	0.0768	0.0087	0.3839	0.4855	0.2725	18.1425	7.1273	0.6553	16.91	17.8305
Deltaproteobacteria bacterium RIFCSPLOWO2_12_FULL_57_22	0.0407	15.0213	0.0518	2.0123	0.0462	6.9157	0.0132	0.7228	0.0185	0.3186	0.0149	4.9383	0.0089	1.3872	1.3819	0.0108	1.0633	0.1244	0.0073	0.9082	0.0624	0.0179	0.6876	0.2147	0.0197	1.4812	1.0052	0.0994	8.5796	6.7297	0.0849	27.3808	25.0081
Deltaproteobacteria bacterium RIFCSPLOWO2_12_FULL_40_28	0.0123	2.7737	0.0178	0.5887	0.0241	1.7544	0.0189	0.3987	0.0187	0.257	0.0133	1.3673	0.0117	1.8828	0.805	0.0118	0.8147	0.1014	0.0202	1.7992	0.1178	0.0715	1.6938	0.4392	0.0128	0.0224	0.0235	2.4568	28.2674	32.9441	6.5596	36.6714	29.4621
Burkholderiales bacterium RIFCSPLOWO2_12_FULL_65_40	0.0226	1.675	0.0319	0.3962	0.1205	0.9557	0.0766	0.1971	0.1752	0.1699	0.0424	0.3033	0.0234	0.0285	0.3064	0.1454	0.053	0.2099	0.0322	0.0704	0.1947	0.0332	0.0946	1.6734	0.0083	0.0231	0.0373	0.8609	2.6472	122.48	0.0441	3.9567	40.6417
Burkholderiales bacterium RIFCSPLOWO2_12_FULL_64_99	0.0083	0.769	0.0148	0.1315	0.1251	0.2655	0.1098	0.0396	0.2754	0.0666	0.1371	1.1291	0.039	0.0234	0.0842	0.0899	0.025	0.0504	0.0408	0.0826	0.0607	0.0725	0.0852	0.0484	0.0073	0.188	0.1083	2.1962	7.6451	21.4353	0.0441	7.2521	92.3528
Burkholderiales bacterium RIFCSPLOWO2_12_FULL_64_33	0.0142	3.0766	0.0053	0.1135	0.2706	0.2491	0.0624	0.03	0.167	0.0625	0.1893	0.036	0.1695	0.0309	0.0708	0.2536	0.042	0.0456	0.0365	0.0508	0.0351	0.0602	0.0319	0.1546	0.0038	0.0159	0.0298	61.1146	15.5816	41.5238	0.0221	1.3471	28.5624
Burkholderiales bacterium RIFCSPLOWO2_12_FULL_61_40	0.0117	0.6447	0.006	0.2319	0.0122	0.3363	0.0094	0.0394	0.0232	0.0183	0.0055	0.0185	0.0056	0.0211	0.1639	0.0205	0.0272	0.039	0.0041	0.0308	0.034	0.0057	0.0314	0.1414	0.003	0.0182	0.0227	0.0454	0.8127	1.8219	0.1043	82.5126	43.203
Betaproteobacteria bacterium RIFCSPLOWO2_12_FULL_68_20	0.0044	0.9314	0.0079	0.165	0.0072	0.4179	0.0059	0.062	0.0057	0.0308	0.0043	0.0932	0.0066	0.0176	0.035	0.0131	0.0158	0.01	0.0022	0.022	0.0102	0.0039	0.0153	0.0246	0.0472	0.424	0.5094	5.3282	6.0664	12.4831	3.3112	19.1793	24.4185
Betaproteobacteria bacterium RIFCSPLOWO2_12_FULL_68_19	0.0029	0.8176	0.0082	0.1616	0.0085	0.4196	0.0057	0.0668	0.006	0.0311	0.0041	0.1227	0.01	0.0164	0.0439	0.0196	0.0234	0.0203	0.0025	0.0301	0.0144	0.0078	0.0249	0.0329	0.106	0.3623	0.7197	0.7894	1.5024	1.6412	2.7003	20.288	23.0276
Betaproteobacteria bacterium RIFCSPLOWO2_12_FULL_65_14	0.0048	1.2118	0.0095	0.3205	0.0104	1.0559	0.005	0.1146	0.0076	0.0634	0.0041	0.3094	0.0057	0.0338	0.0502	0.01	0.0504	0.0137	0.0019	0.0557	0.0097	0.0048	0.0355	0.0271	0.0375	0.368	0.4321	0.2244	1.6796	1.7202	0.4607	19.4915	16.1217
Betaproteobacteria bacterium RIFCSPLOWO2_12_FULL_64_23	0.0121	6.6444	0.0525	4.7938	0.1095	24.7703	0.013	2.9929	0.0406	0.8907	0.0132	1.5443	0.0456	0.1534	0.2375	0.0421	0.254	0.0747	0.0096	0.2621	0.0832	0.014	0.1758	0.1203	0.1357	7.3075	4.6451	0.2799	2.5834	5.6997	0.1867	19.1253	29.4113
Betaproteobacteria bacterium RIFCSPLOWO2_12_FULL_62_58	0.0034	0.6675	0.0069	0.1682	0.0069	0.5333	0.004	0.0584	0.0038	0.0294	0.0034	0.1439	0.0042	0.0384	0.0687	0.0053	0.0462	0.0142	0.0018	0.0529	0.0122	0.0035	0.0306	0.0264	0.0294	0.3703	0.5227	0.1675	0.8608	1.745	0.321	83.2351	62.3557
Betaproteobacteria bacterium RIFCSPLOWO2_12_FULL_62_13b	0.0044	2.0295	0.0134	0.8675	0.0184	2.8951	0.0047	0.3127	0.0089	0.1526	0.0041	0.608	0.0031	0.0682	0.1105	0.0074	0.0895	0.024	0.0016	0.0983	0.021	0.0026	0.0625	0.0405	0.0333	1.4985	1.0073	0.0979	1.1315	1.5405	0.0959	21.8275	14.0861
Betaproteobacteria bacterium RIFCSPLOWO2_12_FULL_62_13	0.0116	0.6813	0.0159	0.2941	0.018	1.0711	0.1852	0.0832	0.0192	0.0362	0.0108	0.2067	0.0025	0.0357	0.0799	0.0074	0.0462	0.0171	0.0013	0.0488	0.0118	0.0058	0.027	0.0272	0.021	0.5832	0.5077	0.171	0.3753	1.2775	0.1481	6.6391	14.9585
Bacteroidetes bacterium RIFCSPLOWO2_12_FULL_37_12	0.0085	0.42	0.0075	0.0376	0.0043	0.1306	0.0158	0.0146	0.0039	0.0179	0.0021	0.0842	0.0018	0.007	0.0229	0.0024	0.005	0.0186	0.0018	0.0091	0.0065	0.0024	0.0044	0.0066	0.001	0.0059	0.0039	0.0506	3.1148	4.144	0.1792	8.7151	12.4237
Bacteroidetes bacterium RIFCSPLOWO2_12_FULL_35_15	0.0039	0.5946	0.008	0.0209	0.0069	0.1074	0.0199	0.0216	0.0085	0.0358	0.0063	0.0725	0.0025	0.0046	0.0192	0.0055	0.0057	0.009	0.004	0.0091	0.0067	0.0042	0.0081	0.013	0.0081	0.061	0.0663	0.0796	0.1054	0.1055	2.8487	3.867	15.1497
Bacteroidetes bacterium RIFCSPLOWO2_12_FULL_31_6	0.0623	0.8787	0.0339	0.0256	0.0312	0.1201	0.3434	0.0172	0.0306	0.0225	0.0157	0.1012	0.0123	0.014	0.0607	0.0442	0.0164	0.0634	0.0268	0.0315	0.0243	0.0519	0.0232	0.034	0.0043	0.1318	0.1027	0.399	1.1162	1.3183	0.509	0.7001	7.4907
Acidobacteria bacterium RIFCSPLOWO2_12_FULL_67_14b	0.0096	0.5755	0.0602	0.1712	0.0276	0.3233	0.0079	0.047	0.0088	0.0413	0.0129	0.1301	0.0164	0.0369	0.0458	0.0078	0.0347	0.0132	0.0038	0.0528	0.0105	0.0055	0.0308	0.0262	0.0354	0.1869	0.3488	0.0686	2.2011	3.1575	0.1003	18.9336	14.6215
Acidobacteria bacterium RIFCSPLOWO2_12_FULL_66_21	0.0088	5.1877	0.018	0.8479	0.0299	3.1152	0.0044	0.4372	0.0102	0.1653	0.007	0.5969	0.0041	0.3941	0.4827	0.007	0.3691	0.0809	0.0044	0.3048	0.0597	0.0049	0.1216	0.1155	0.0377	0.2185	0.3166	0.0492	2.492	7.3513	0.0598	38.5405	20.3927
Acidobacteria bacterium RIFCSPLOWO2_12_FULL_66_10	0.0034	1.2085	0.0092	0.5078	0.0174	0.9515	0.004	0.2159	0.0069	0.1667	0.005	0.3332	0.0029	0.0584	0.0462	0.0046	0.0431	0.0095	0.0013	0.0655	0.0107	0.0038	0.0369	0.0293	0.0336	0.702	0.5156	0.0724	3.4915	4.3285	0.0807	13.8954	9.7992
Acidobacteria bacterium RIFCSPLOWO2_12_FULL_65_11	0.0057	0.2637	0.005	0.0962	0.0051	0.1857	0.0321	0.0216	0.0054	0.0171	0.0039	0.06	0.0022	0.0205	0.0236	0.0038	0.018	0.0054	0.0012	0.0255	0.0057	0.0025	0.0161	0.0128	0.0157	0.1038	0.1416	0.0716	5.5301	1.4807	0.0507	17.3906	11.232
Acidobacteria bacterium RIFCSPLOWO2_12_FULL_60_22	0.002	0.1589	0.0039	0.0513	0.0031	0.0967	0.0028	0.0143	0.0025	0.0103	0.0017	0.0366	0.0009	0.0059	0.0122	0.001	0.0058	0.0033	0.0009	0.0085	0.0028	0.0007	0.0054	0.0053	0.0088	0.3838	0.3633	0.0246	0.974	2.2349	0.0289	14.9513	24.0413
Acidobacteria bacterium RIFCSPLOWO2_12_FULL_59_11	0.0023	0.335	0.0079	0.1065	0.0051	0.2908	0.0036	0.0383	0.0017	0.0329	0.0019	0.1228	0.0023	0.0262	0.0422	0.0029	0.022	0.0087	0.001	0.0251	0.0077	0.0025	0.0162	0.0133	0.0138	0.5834	0.4692	0.0422	1.5246	1.421	0.0431	13.5992	12.4162
Acidobacteria bacterium RIFCSPLOWO2_12_FULL_54_10	0.002	0.0902	0.0033	0.0253	0.0026	0.0694	0.0038	0.0114	0.0024	0.0072	0.0017	0.027	0.0007	0.0039	0.0078	0.0008	0.0059	0.0017	0.0003	0.0075	0.0023	0.0014	0.0043	0.0042	0.0072	0.0868	0.1041	0.0259	0.5148	0.4883	0.0293	4.4593	11.0772
Burkholderiales bacterium RIFCSPLOWO2_12_67_14	0.0296	1.1705	0.0335	0.1709	0.1099	0.2799	0.0506	0.0385	0.5669	0.0788	0.4118	0.2428	0.088	0.0631	0.6213	0.2496	0.2046	0.5109	0.0973	0.1534	0.322	0.1371	0.068	0.1861	0.0105	0.0591	0.0677	0.2212	1.5616	41.7362	0.1323	69.409	247.317
Betaproteobacteria bacterium RIFCSPLOWO2_12_61_14	0.0798	122.749	0.2205	30.2264	0.4899	129.458	0.0476	22.341	0.2353	8.2414	0.0401	2.3889	0.0248	1.1675	0.955	0.0503	0.4386	0.2132	0.0191	2.0399	1.096	0.0409	1.3162	0.961	0.17	6.0715	4.6718	3.2198	27.8396	17.1385	1.2588	151.122	125.554
Candidatus Taylorbacteria bacterium RIFCSPLOWO2_02_50_13	0.9128	8.6552	1.0359	0.6142	0.5095	3.7941	0.1455	0.8449	0.1116	1.2942	0.1972	9.6868	0.1809	5.5764	2.1172	0.2284	2.2576	0.2121	0.1907	4.3356	0.1729	0.3916	5.3125	0.5878	0.0146	0.0359	0.0305	66.3896	270.108	59.8828	135.941	122.441	69.1586
Candidatus Zambryskibacteria bacterium RIFCSPLOWO2_02_39_10	4.2342	16.3813	5.6819	1.1457	3.2082	7.3527	1.2078	1.631	0.5394	1.0716	2.6601	8.0391	2.0195	2.4738	1.0441	1.9194	1.2136	0.1227	1.6534	3.3606	0.1346	5.984	4.1337	0.4189	0.0041	0.0684	0.0428	102.947	83.2819	40.9466	224.551	71.8218	49.5928
Candidatus Curtissbacteria bacterium RIFCSPLOWO2_02_41_11	4.9621	25.9497	6.885	1.6734	4.7589	8.532	1.7315	1.4773	1.0292	2.1217	1.3834	4.1262	2.4465	3.1116	1.7989	2.0905	2.1393	0.3203	1.0777	1.9943	0.2567	2.3524	1.8361	0.3152	0.0203	0.8233	0.5192	103.89	65.6092	85.1033	173.218	92.566	35.8716
Candidatus Campbellbacteria bacterium RIFCSPLOWO2_02_35_12	3.7176	30.1211	5.9126	1.7324	2.1531	7.5951	0.8702	1.7685	0.5633	1.8223	1.0952	4.6151	1.2749	2.1312	1.3458	1.1187	1.3786	0.2779	0.6926	1.9835	0.5016	1.6162	1.7186	0.3186	0.0231	0.1058	0.1062	84.4976	77.1841	37.937	250.123	93.6576	64.0907
Gallionellales bacterium RIFCSPLOWO2_02_60_31	0.1575	243.663	0.4885	63.1705	1.0507	277.349	0.0643	50.5727	0.3666	18.9083	0.0193	3.4181	0.0101	1.9662	1.4213	0.0231	0.6629	0.2794	0.0194	4.1394	2.0228	0.0489	2.4667	1.6171	0.2756	8.6606	7.3072	1.233	52.1164	15.1922	1.9273	295.491	157.764
candidate division WWE3 bacterium RIFCSPLOWO2_02_FULL_53_10	2.98	1.7172	5.0118	0.1648	3.1437	0.9436	0.7793	0.3556	0.675	0.3008	1.0191	0.9869	1.4435	0.0663	0.0545	1.0016	0.0672	0.0157	0.6932	0.0918	0.0193	0.4794	0.0806	0.0449	0.0741	1.2359	1.0152	12.73	5.8187	10.1169	24.9328	8.8837	5.1451
candidate division WOR-1 bacterium RIFCSPLOWO2_02_FULL_46_20	0.0037	1.8895	0.0048	0.169	0.0066	0.88	0.0065	0.1773	0.0061	0.098	0.0031	0.7411	0.0022	1.1597	0.4513	0.0037	0.4709	0.0415	0.0037	0.6733	0.0393	0.0104	0.6751	0.0856	0.0033	0.0292	0.0323	0.2801	11.6564	4.4842	1.1785	19.4997	8.655
Candidatus Doudnabacteria bacterium RIFCSPLOWO2_02_FULL_48_13	2.065	2.9115	2.5388	0.315	2.242	3.0646	0.6013	0.7266	0.5311	0.6749	0.8482	1.7715	0.7437	0.596	0.3365	0.8685	0.193	0.0417	1.0319	0.7797	0.0771	2.6211	0.8343	0.1303	0.0013	0.0395	0.0286	182.864	21.7841	25.0031	60.5886	13.3061	12.6292
Candidatus Rokubacteria bacterium RIFCSPLOWO2_02_FULL_73_56	0.0142	13.0824	0.0289	2.9991	0.0309	8.6679	0.0073	0.8939	0.012	0.2922	0.0099	2.6934	0.009	0.4082	0.2706	0.0096	0.3587	0.0432	0.007	0.2605	0.0288	0.0093	0.2769	0.0637	0.0275	1.3253	0.9084	0.3859	23.9998	20.7344	0.1901	61.8542	51.0468
Candidatus Rokubacteria bacterium RIFCSPLOWO2_02_FULL_71_18	0.008	3.264	0.015	1.0179	0.0142	2.858	0.0055	0.3387	0.0097	0.1523	0.0061	1.1453	0.0068	0.1634	0.1465	0.0085	0.1414	0.025	0.0038	0.1212	0.0208	0.0032	0.105	0.0401	0.0408	0.9682	0.8793	0.1614	8.2662	5.96	0.1604	20.6946	17.8467
Candidatus Rokubacteria bacterium RIFCSPLOWO2_02_FULL_68_19	0.0048	3.2192	0.0303	2.4124	0.0236	5.7526	0.0062	0.9453	0.0094	0.2908	0.0039	0.9332	0.0033	0.1426	0.1185	0.0028	0.0759	0.0126	0.0016	0.0582	0.0089	0.0028	0.0714	0.0194	0.051	4.0301	3.4752	3.9638	8.5542	6.92	8.4081	15.7846	18.1263
Candidatus Sungbacteria bacterium RIFCSPLOWO2_02_FULL_51_17	0.0648	1.2943	0.0934	0.1148	0.0631	0.6974	0.0221	0.1069	0.0101	0.0686	0.014	0.1629	0.0138	0.1667	0.0842	0.0161	0.0711	0.0093	0.0117	0.16	0.0071	0.025	0.1324	0.014	0.0013	0.0105	0.0078	22.5947	29.2971	6.1585	35.5754	17.6838	7.1227
Candidatus Ryanbacteria bacterium RIFCSPLOWO2_02_FULL_47_14	8.901	10.5528	7.4905	0.642	4.1459	4.0359	0.824	0.8372	0.5034	0.5901	1.7259	2.3675	1.7677	0.6552	0.4639	2.1055	0.2416	0.055	1.6788	0.6998	0.0374	4.4478	0.8361	0.0907	0.0002	0.0414	0.023	79.2476	25.4465	11.7398	85.9021	13.9667	9.2666
Candidatus Ryanbacteria bacterium RIFCSPLOWO2_02_FULL_45_11c	2.429	3.5437	2.5774	0.2801	1.4835	1.9902	0.4516	0.5217	0.1715	0.2178	0.2461	0.4402	0.0562	0.0542	0.0231	0.122	0.0345	0.0054	0.066	0.0777	0.0065	0.1377	0.0479	0.0116	0.0027	0.0119	0.0204	95.5922	31.4428	15.6163	57.4986	11.8252	15.2184
Candidatus Taylorbacteria bacterium RIFCSPLOWO2_02_FULL_44_35	3.1662	7.9527	3.9494	0.6416	2.3029	3.5013	0.5599	0.694	0.2292	0.4083	0.554	1.3864	0.768	0.5668	0.2521	1.1673	0.3425	0.0411	0.955	0.7521	0.0375	1.6632	0.6064	0.0768	0.001	0.0804	0.0534	115.199	40.189	20.2227	111.476	39.1759	17.3772
Candidatus Zambryskibacteria bacterium RIFCSPLOWO2_02_FULL_44_12b	2.416	0.967	1.9848	0.0761	0.6496	0.3817	0.1114	0.0495	0.0721	0.0343	0.0804	0.1111	0.0668	0.0201	0.0161	0.1302	0.0124	0.0034	0.0909	0.0275	0.0022	0.2162	0.0294	0.0062	0	0.0331	0.0241	96.4384	34.6434	33.5551	74.9879	12.083	14.1869
Candidatus Zambryskibacteria bacterium RIFCSPLOWO2_02_FULL_39_26	5.8284	5.5983	6.6316	0.4995	4.1195	3.8594	1.6677	0.9933	0.9842	0.8932	2.2935	2.5852	1.586	0.5238	0.2691	2.0006	0.304	0.0336	1.9771	0.7382	0.0393	4.4975	0.8903	0.0775	0.002	0.0824	0.0753	206.205	76.4365	47.8609	159.927	26.5551	23.7576
Candidatus Lloydbacteria bacterium RIFCSPLOWO2_02_FULL_54_12	0.0766	0.3581	0.1065	0.0464	0.0509	0.2041	0.0204	0.0483	0.0093	0.0295	0.0144	0.0649	0.0091	0.0177	0.0094	0.0147	0.0075	0.0025	0.0103	0.0214	0.0041	0.0207	0.025	0.0036	0	0.003	0.0037	11.3636	17.3074	4.2314	18.4474	12.1612	4.4944
Candidatus Lloydbacteria bacterium RIFCSPLOWO2_02_FULL_51_11	0.3426	3.3695	0.776	0.2443	0.4812	1.9397	0.1625	0.452	0.0726	0.2792	0.3554	1.8025	0.2779	0.3205	0.2316	0.3508	0.233	0.0366	0.2398	0.591	0.0205	0.7254	0.6101	0.052	0.0007	0.0079	0.008	52.5704	23.377	6.1999	46.7031	10.95	8.6828
Candidatus Spechtbacteria bacterium RIFCSPLOWO2_02_FULL_38_8	0.053	2.0286	0.0415	0.1434	0.0332	0.8471	0.0295	0.2494	0.0243	0.3943	0.0091	0.6447	0.0076	0.2515	0.2603	0.0154	0.1799	0.1107	0.0084	0.2789	0.2029	0.0149	0.2629	0.1742	0.0057	0.1334	0.0692	3.4157	8.0442	6.9689	3.7582	8.3758	4.7993
Candidatus Komeilibacteria bacterium RIFCSPLOWO2_02_FULL_48_11	0.0408	7.0682	0.0672	0.5441	0.0666	2.9066	0.0268	0.3665	0.0243	0.1319	0.0324	2.3763	0.0228	1.731	0.7122	0.0211	1.1647	0.0795	0.0153	1.7286	0.0792	0.0316	1.3191	0.1548	0.0063	0.0495	0.0265	2.4569	7.0002	3.8111	9.4355	11.5114	5.449
Candidatus Jacksonbacteria bacterium RIFCSPLOWO2_02_FULL_44_20	0.2153	46.0117	0.2521	3.112	0.2081	17.4984	0.0745	3.1171	0.0945	3.3443	0.0443	17.5946	0.0383	6.7156	2.5049	0.051	2.6702	0.2151	0.0365	6.0177	0.2795	0.0959	4.5467	0.5213	0.0046	0.0187	0.0126	2.95	26.9274	12.6177	5.4066	21.3141	15.1372
Candidatus Kerfeldbacteria bacterium RIFCSPLOWO2_02_FULL_42_19	0.086	4.1585	0.1104	0.353	0.0788	1.706	0.0295	0.3069	0.0269	0.4203	0.0298	1.7852	0.0245	2.2345	1.0201	0.0331	0.5312	0.0928	0.0246	0.9701	0.0681	0.0575	1.0067	0.1956	0.005	0.0061	0.0098	0.9652	15.2869	13.4115	1.438	19.0496	9.6142
Rhodocyclales bacterium RIFCSPLOWO2_02_FULL_63_24	0.0259	26.6709	0.0382	1.6815	0.0228	3.0664	0.0072	0.5984	0.0144	0.2237	0.0067	0.6787	0.0131	0.1308	0.4363	0.0317	0.3867	0.2281	0.008	0.7547	0.3342	0.0226	0.9683	1.0335	0.0188	0.1032	0.1509	0.1371	4.4252	1.5628	0.0719	26.7852	3.2553
Pseudomonadales bacterium RIFCSPLOWO2_02_FULL_63_210	0.0084	1.7434	0.0115	0.4795	0.26	2.194	0.114	0.2689	0.085	0.1133	0.1895	0.0751	0.0597	0.0368	0.0728	0.0815	0.0207	0.0177	0.0127	0.0495	0.0375	0.0743	0.0753	0.0693	0.0197	0.1613	0.3275	1.7811	3.979	77.3467	0.471	289.946	126.713
Deltaproteobacteria bacterium RIFCSPLOWO2_02_FULL_53_8	0.003	0.3793	0.0063	0.1735	0.0095	0.3929	0.0058	0.0509	0.0282	0.0175	0.0218	0.019	0.0026	0.0098	0.016	0.0074	0.0089	0.0061	0.0009	0.0194	0.0143	0.0024	0.0207	0.0446	0.0035	0.0332	0.0321	0.0419	1.0505	0.562	0.0568	8.8085	1.6671
Planctomycetes bacterium RIFCSPLOWO2_02_FULL_50_16	0.0152	8.6102	0.0139	0.6381	0.0301	4.7557	0.0147	0.5973	0.0361	0.4168	0.0068	4.1554	0.0106	1.1069	1.3273	0.0099	1.2123	0.2409	0.0049	1.2894	0.1318	0.0145	0.9682	0.5212	0.0108	0.0392	0.0284	0.309	42.0026	38.3715	0.1848	16.829	35.8766
Candidatus Peregrinibacteria bacterium RIFCSPLOWO2_02_FULL_48_14	0.0267	7.0101	0.0363	0.4482	0.0466	1.7962	0.0276	0.3007	0.0181	0.3644	0.025	2.13	0.0426	2.1835	1.1761	0.0162	0.7927	0.1499	0.012	1.4177	0.1524	0.0301	1.3108	0.2669	0.0004	0.024	0.0165	8.0082	20.5012	6.2418	22.0926	14.4783	8.6737
Omnitrophica bacterium RIFCSPLOWO2_02_FULL_45_16	0.0041	2.5632	0.0052	0.1554	0.0125	1.7076	0.0114	0.2683	0.0149	0.1418	0.0019	0.9466	0.0051	0.7472	0.5399	0.0035	0.3585	0.055	0.0033	0.3585	0.0341	0.0084	0.4912	0.0987	0.0067	0.0066	0.0073	2.231	20.3962	5.5228	24.9465	16.4548	12.7878
Candidatus Roizmanbacteria bacterium RIFCSPLOWO2_02_FULL_43_10	0.1961	3.1423	0.313	0.2286	0.2541	0.9625	0.1104	0.1712	0.0377	0.1728	0.0643	0.3522	0.0628	0.2011	0.1176	0.0473	0.1121	0.0236	0.0283	0.2032	0.0194	0.0575	0.1406	0.0335	0.0055	0.0949	0.0547	8.8884	10.682	9.7023	14.4911	9.7507	3.1523
Candidatus Roizmanbacteria bacterium RIFCSPLOWO2_02_FULL_38_10	0.0458	2.351	0.0807	0.2536	0.0624	1.0564	0.0495	0.2138	0.0178	0.2146	0.0252	0.5982	0.0264	0.6224	0.0832	0.0178	0.2649	0.0226	0.0143	0.2953	0.0293	0.0168	0.1581	0.0365	0.0174	0.5115	0.241	6.3198	8.1985	5.1338	5.8672	10.4185	1.6657
Candidatus Roizmanbacteria bacterium RIFCSPLOWO2_02_FULL_36_11	0.0087	0.1168	0.013	0.0149	0.0119	0.0657	0.0201	0.0179	0.0048	0.0289	0.0035	0.1071	0.0038	0.1187	0.0192	0.0055	0.1377	0.0086	0.0042	0.1164	0.0115	0.0078	0.1147	0.0252	0.0024	0.016	0.0207	14.4791	12.7627	6.4261	3.4371	10.6673	2.3833
Candidatus Levybacteria bacterium RIFCSPLOWO2_02_FULL_37_11	27.6344	11.2928	24.6966	0.8978	13.4341	4.3502	4.2203	0.9066	2.1114	0.8682	2.4665	2.0663	3.3785	0.4749	0.3629	6.971	0.3499	0.0699	3.7775	0.7017	0.0551	6.3048	0.4892	0.0799	0.0139	1.5238	0.8851	40.3039	14.3601	37.4179	59.7522	10.7285	8.2503
Candidatus Levybacteria bacterium RIFCSPLOWO2_02_FULL_36_8b	1.4544	3.7157	1.6828	0.2469	1.0641	1.2776	0.3701	0.2012	0.1391	0.1995	0.253	0.4578	0.4409	0.4359	0.2313	0.6362	0.3625	0.0487	0.3523	0.5289	0.0316	0.7119	0.302	0.0359	0.0017	0.0629	0.0408	18.7121	8.6901	6.9251	21.5689	7.226	3.3774
Candidatus Daviesbacteria bacterium RIFCSPLOWO2_02_FULL_36_8	1.8478	2.7342	1.9707	0.206	1.4483	1.0262	0.4996	0.2007	0.1157	0.1424	0.1737	0.2291	0.0824	0.0264	0.0267	0.1264	0.0381	0.0033	0.0697	0.0704	0.0055	0.1408	0.0473	0.0111	0.0007	0.0062	0.0111	38.7948	16.9661	14.6288	29.4982	8.0723	5.4143
Candidatus Daviesbacteria bacterium RIFCSPLOWO2_02_FULL_38_18	0.2822	17.6305	0.212	1.2369	0.142	5.3839	0.0655	0.742	0.0623	1.331	0.0515	6.299	0.0637	2.9578	1.8502	0.0995	2.4447	0.3339	0.0695	4.2633	0.2668	0.249	4.5345	0.6826	0.0022	0.0127	0.0094	8.2272	41.8884	25.1796	9.986	19.1785	10.5373
Candidatus Daviesbacteria bacterium RIFCSPLOWO2_02_FULL_36_7	0.2343	2.111	0.176	0.1821	0.1207	0.9074	0.0563	0.1889	0.0311	0.3135	0.047	1.3843	0.0555	0.9431	0.4144	0.104	0.4241	0.0485	0.0654	0.7599	0.0408	0.1797	0.6656	0.0965	0.0083	0.0237	0.0163	1.8676	5.1661	2.6941	5.7105	7.4211	2.4132
Candidatus Curtissbacteria bacterium RIFCSPLOWO2_02_FULL_40_11	7.3039	2.9645	6.9714	0.2508	3.8458	1.2022	1.2303	0.2093	0.6617	0.2422	0.6565	0.5215	0.893	0.1495	0.1912	1.2261	0.0796	0.0318	0.6518	0.1352	0.0241	1.6469	0.199	0.0384	0.0058	0.0563	0.0382	57.2061	16.62	37.4585	64.4328	11.3118	9.1182
Candidatus Beckwithbacteria bacterium RIFCSPLOWO2_02_FULL_47_23	4.6638	19.855	7.3965	1.7225	7.4416	7.7346	2.2968	1.4169	0.5964	1.2073	1.1187	3.9536	1.4071	4.3812	2.0742	2.2921	3.6936	0.3143	1.124	4.631	0.2661	1.849	2.1858	0.3721	0.0196	0.0745	0.0491	25.9087	25.2618	17.5875	30.643	23.7512	8.7908
Omnitrophica bacterium RIFCSPLOWO2_02_FULL_44_11	0.0037	3.2576	0.005	0.2359	0.0121	2.2437	0.0077	0.2775	0.0052	0.1369	0.0015	1.0461	0.0021	0.3239	0.2267	0.002	0.4227	0.064	0.0024	0.4965	0.0564	0.0091	0.5648	0.1838	0.0031	0.0028	0.002	0.2273	28.8328	12.1389	0.0915	11.5448	17.3698
Candidatus Yanofskybacteria bacterium RIFCSPLOWO2_02_FULL_47_9b	1.9511	3.6677	2.2998	0.262	1.135	1.2532	0.3126	0.2316	0.2496	0.2666	0.6734	1.2769	0.5299	0.2895	0.1906	0.5065	0.1791	0.0302	0.4263	0.4882	0.0164	1.2386	0.5558	0.052	0.0011	0.0092	0.0118	26.6749	10.8914	6.0895	33.2849	8.9478	4.5883
Candidatus Yanofskybacteria bacterium RIFCSPLOWO2_02_FULL_45_18	0.7177	3.0441	0.981	0.2461	0.64	1.3677	0.2375	0.309	0.1418	0.3032	0.3597	1.5164	0.4824	0.8303	0.4269	0.4396	0.3903	0.0605	0.3515	0.9518	0.0459	0.7983	0.7789	0.0796	0.0385	0.0526	0.0476	42.2818	20.9187	8.4247	77.9884	19.975	11.0297
Candidatus Yanofskybacteria bacterium RIFCSPLOWO2_02_FULL_43_10b	0.3641	1.6668	0.5761	0.1398	0.3376	0.798	0.1195	0.1532	0.041	0.0714	0.1171	0.4021	0.1827	0.267	0.136	0.1754	0.1127	0.0161	0.1212	0.3275	0.0129	0.3972	0.3359	0.035	0.0016	0.0057	0.0027	27.4839	14.2565	5.3132	32.7842	10.1643	5.3851
Candidatus Harrisonbacteria bacterium RIFCSPLOWO2_02_FULL_45_10c	0.3442	0.8922	0.4802	0.0648	0.3327	0.4272	0.0989	0.0915	0.0646	0.0615	0.1145	0.2648	0.742	0.5453	0.2926	0.77	0.2527	0.033	0.4483	0.4568	0.0154	1.3913	0.5357	0.0486	0.0005	0.0014	0.0011	24.453	10.7393	3.4463	53.5879	10.4585	5.8741
Candidatus Harrisonbacteria bacterium RIFCSPLOWO2_02_FULL_41_13b	1.4778	3.4054	1.7282	0.2334	0.9583	1.4002	0.254	0.2842	0.153	0.21	0.3403	0.7024	0.6353	0.4132	0.213	0.6723	0.146	0.0272	0.4586	0.401	0.022	1.1556	0.4395	0.0399	0.0004	0.0086	0.0048	42.2926	20.1403	7.1671	62.8725	12.9259	9.2741
Candidatus Uhrbacteria bacterium RIFCSPLOWO2_02_FULL_54_37	0.0905	21.5233	0.1031	1.4131	0.0841	6.3641	0.019	0.4459	0.0194	0.3972	0.0209	1.6751	0.0085	0.3722	0.1663	0.0111	0.1555	0.0226	0.009	0.3267	0.0261	0.0201	0.3039	0.0636	0.0004	0.149	0.051	19.5709	70.6582	23.7547	38.2199	39.6046	24.865
Candidatus Uhrbacteria bacterium RIFCSPLOWO2_02_FULL_51_9	0.069	0.6091	0.1271	0.0624	0.0712	0.2897	0.0209	0.0501	0.0202	0.0424	0.0168	0.1112	0.0175	0.1258	0.0624	0.0296	0.0499	0.0074	0.0234	0.1022	0.0067	0.0438	0.095	0.0144	0.0027	0.007	0.0058	4.9662	3.847	1.5118	24.329	9.0606	3.825
Candidatus Uhrbacteria bacterium RIFCSPLOWO2_02_FULL_49_11	0.245	4.2861	0.2879	0.4292	0.318	2.9988	0.1543	0.4962	0.0712	0.3576	0.104	1.9728	0.0459	0.9285	0.338	0.0724	1.0127	0.0746	0.0554	1.4126	0.065	0.1034	0.8314	0.1025	0.1642	2.767	1.057	5.4578	22.0112	9.9125	5.3298	11.5848	7.8456
Candidatus Uhrbacteria bacterium RIFCSPLOWO2_02_FULL_48_12	0.0541	0.7443	0.0809	0.0573	0.0549	0.2891	0.0204	0.0496	0.0143	0.0389	0.0332	0.2497	0.0224	0.2199	0.082	0.0191	0.0787	0.0092	0.013	0.1599	0.0091	0.0232	0.1709	0.0207	0.0019	0.016	0.0124	4.9619	8.2043	3.032	15.3189	12.3589	3.3227
Candidatus Uhrbacteria bacterium RIFCSPLOWO2_02_FULL_46_25	0.1316	1.0189	0.2221	0.1292	0.1156	0.5321	0.0392	0.1246	0.0228	0.0985	0.0315	0.2093	0.0269	0.2574	0.1153	0.0361	0.1519	0.0129	0.0235	0.279	0.0132	0.0576	0.3047	0.0312	0.0024	0.0102	0.0069	11.3041	47.7464	11.3966	25.3458	25.1953	10.2795
Candidatus Nomurabacteria bacterium RIFCSPLOWO2_02_FULL_42_17	2.7141	20.4539	4.7727	1.7158	2.1078	8.416	0.4067	1.3029	0.2159	0.8052	0.8953	4.0533	0.3938	0.9757	0.4468	0.3505	0.4041	0.0601	0.2521	1.1553	0.0512	0.645	1.0467	0.1034	0.0006	0.0292	0.0451	28.8858	26.9445	8.7862	49.6445	18.4557	10.1041
Candidatus Magasanikbacteria bacterium RIFCSPLOWO2_02_FULL_47_16	0.1233	15.945	0.123	0.7903	0.088	3.5446	0.0394	0.565	0.0479	0.6166	0.0483	2.6771	0.0185	2.3998	1.0814	0.0307	0.9048	0.1021	0.018	1.1982	0.1013	0.0412	1.1546	0.1612	0.0031	0.0068	0.0088	1.3492	18.0576	7.8189	1.498	16.9256	8.5707
Candidatus Magasanikbacteria bacterium RIFCSPLOWO2_02_FULL_44_11	0.0873	9.7786	0.1349	0.6941	0.0882	3.8186	0.0328	0.8851	0.0206	0.657	0.0326	0.9876	0.0227	0.4839	0.2746	0.0235	0.191	0.0395	0.0218	0.3309	0.0543	0.0371	0.2561	0.0685	0.0012	0.0117	0.0102	3.5904	10.4461	4.7257	5.3202	11.5164	6.1895
Candidatus Kaiserbacteria bacterium RIFCSPLOWO2_02_FULL_51_13	0.2774	1.7388	0.3802	0.147	0.1958	0.752	0.0465	0.1214	0.0425	0.0936	0.0638	0.2788	0.0606	0.243	0.1308	0.0664	0.1403	0.0204	0.0407	0.2663	0.0155	0.1015	0.2714	0.0268	0.0063	0.0208	0.013	16.584	13.7603	4.0185	45.126	14.0285	6.3348
Candidatus Buchananbacteria bacterium RIFCSPLOWO2_02_FULL_46_11b	0.2169	3.9607	0.368	0.3319	0.2368	1.6254	0.0893	0.3296	0.0421	0.2555	0.1091	0.9516	0.142	0.97	0.4429	0.1154	0.3299	0.0467	0.0771	0.7436	0.036	0.2046	0.8033	0.083	0.0131	0.0123	0.0086	12.4058	11.6646	3.7634	31.4902	11.251	5.0511
Candidatus Campbellbacteria bacterium RIFCSPLOWO2_02_FULL_35_11	0.0395	0.2619	0.0948	0.0301	1.2652	1.7936	1.6242	0.9025	0.0358	0.0424	0.0223	0.0822	0.0112	0.0278	0.0126	0.0166	0.0223	0.0017	0.0066	0.0252	0.0049	0.0198	0.0287	0.0083	0	0	0.0017	32.843	16.9664	9.1501	37.8019	11.4508	5.1833
Candidatus Azambacteria bacterium RIFCSPLOWO2_02_FULL_44_14	4.141	1.7695	4.2387	0.2022	2.8431	1.3572	0.6296	0.3741	0.2442	0.2997	1.3099	1.2017	2.4709	0.4295	0.2818	4.0165	0.1587	0.0424	3.8392	0.5522	0.0298	9.5485	0.8633	0.083	0.0017	0.0671	0.0335	56.3522	18.5063	13.8251	87.6771	14.3519	12.6571
Candidatus Colwellbacteria bacterium RIFCSPLOWO2_02_FULL_45_11	12.5371	1.8917	10.6996	0.1762	4.7711	1.1583	0.9968	0.2964	1.0197	0.3453	1.4008	0.804	0.8427	0.0717	0.0531	2.7648	0.0367	0.013	1.6887	0.0742	0.0113	2.1079	0.0963	0.0231	0.0034	0.0522	0.0624	50.3424	17.8438	26.8951	77.5071	11.1573	18.7674
Nitrospirae bacterium RIFCSPLOWO2_02_FULL_62_14	0.0035	0.1027	0.0049	0.0384	0.004	0.0523	0.0028	0.0091	0.0032	0.0043	0.0019	0.024	0.0037	0.0055	0.0143	0.0037	0.005	0.0055	0.0017	0.0094	0.0052	0.0023	0.0077	0.013	0.0225	0.0564	0.2054	1.8868	3.3832	2.3792	18.0958	14.1524	7.1601
candidate division NC10 bacterium RIFCSPLOWO2_02_FULL_66_22	0.0114	4.5181	0.0294	1.7729	0.0254	3.6012	0.0105	0.3639	0.0133	0.1821	0.0066	1.161	0.0086	0.3432	0.3537	0.0063	0.2773	0.0369	0.0062	0.2621	0.0251	0.0084	0.2157	0.0606	0.0502	1.9242	1.3022	0.0827	4.4829	2.1405	0.0743	22.3077	18.6289
Methylotenera sp. RIFCSPLOWO2_02_FULL_45_14	0.0016	0.0833	0.0019	0.0385	0.0028	0.1221	0.0055	0.0156	0.0037	0.009	0.0023	0.0215	0.0028	0.0042	0.0055	0.0017	0.0026	0.002	0.0003	0.011	0.0051	0.0075	0.0297	0.0269	0.0044	0.0198	0.0346	0.0666	3.7434	3.1952	0.043	13.9906	1.6054
Ignavibacteria bacterium RIFCSPLOWO2_02_FULL_55_14	0.0109	11.5722	0.0106	2.0882	0.0465	12.2758	0.0052	5.1762	0.0118	0.849	0.0079	1.6957	0.0025	0.1342	0.0834	0.0023	0.2074	0.016	0.0015	0.2446	0.0202	0.0011	0.1627	0.037	0.0119	0.3929	0.2895	0.139	11.6163	1.5419	0.1526	15.1511	21.2767
Gemmatimonadetes bacterium RIFCSPLOWO2_02_FULL_71_11	0.0141	6.1312	0.0176	0.5429	0.0404	9.4104	0.0081	1.3363	0.0269	1.4694	0.0093	2.1973	0.0082	0.5254	0.2509	0.0061	0.6853	0.0559	0.0048	0.6597	0.0351	0.0057	0.3634	0.0903	0.0449	1.0759	0.9521	0.0859	5.4484	1.2488	0.0478	11.4135	4.8205
Gammaproteobacteria bacterium RIFCSPLOWO2_02_FULL_61_13	0.0021	0.0993	0.0033	0.0264	0.007	0.0588	0.0058	0.0084	0.0051	0.0062	0.0042	0.022	0.0019	0.0025	0.0119	0.0034	0.0045	0.004	0.0008	0.0076	0.0041	0.0019	0.0058	0.0144	0.007	0.0463	0.0549	0.0578	0.35	0.2042	0.0561	13.3486	4.1283
Gammaproteobacteria bacterium RIFCSPLOWO2_02_FULL_57_10	0.001	0.1361	0.0028	0.0204	0.0023	0.0394	0.0039	0.0039	0.0048	0.0048	0.0018	0.0048	0.0509	0.0308	0.0671	0.0074	0.0152	0.0038	0.0186	0.4044	0.0188	0.0088	0.0746	0.0264	0.0004	0.0032	0.0038	0.0538	4.8299	0.5155	0.0295	10.4711	0.8778
Gammaproteobacteria bacterium RIFCSPLOWO2_02_FULL_56_15	0.0017	0.1379	0.0032	0.0684	0.0038	0.1958	0.0047	0.0138	0.0028	0.0067	0.0014	0.035	0.0009	0.0064	0.0146	0.0018	0.0064	0.003	0.0005	0.0105	0.0034	0.0012	0.0097	0.0112	0.0144	0.114	0.3025	0.0716	1.8526	0.8378	0.0816	16.0297	11.2313
Gammaproteobacteria bacterium RIFCSPLOWO2_02_FULL_52_10	0.0048	0.4786	0.0225	0.0373	0.012	0.1471	0.0086	0.019	0.0101	0.0132	0.011	0.0648	0.0054	0.0101	0.0096	0.0036	0.0127	0.0028	0.0017	0.0128	0.0015	0.0009	0.006	0.0061	0.0197	0.3203	0.3666	0.1175	2.6483	2.1548	0.9183	8.3956	6.7206
Gammaproteobacteria bacterium RIFCSPLOWO2_02_FULL_38_11	0.0088	4.1513	0.0131	0.4111	0.0469	1.5142	0.0237	0.2047	0.016	0.2224	0.011	0.3714	0.0134	0.1154	0.1165	0.0174	0.0939	0.025	0.0048	0.1201	0.0146	0.0122	0.0909	0.0397	0.006	0.0707	0.0535	0.3094	33.562	110.575	0.109	11.8471	14.5122
Gallionellales bacterium RIFCSPLOWO2_02_FULL_59_110	0.0209	26.9443	0.0494	6.4939	0.0927	26.9227	0.0091	3.096	0.0426	1.0516	0.006	0.5913	0.0083	0.2683	0.2561	0.016	0.1679	0.0992	0.0043	0.5182	0.5023	0.0097	0.5306	0.5641	0.1059	1.4529	1.5085	0.3284	10.4873	4.2839	0.5427	130.599	29.5603
Gallionellales bacterium RIFCSPLOWO2_02_FULL_57_47	0.0215	27.2165	0.0424	5.4923	0.0879	24.7164	0.0101	3.2035	0.0335	1.0371	0.0041	0.5457	0.0059	0.2572	0.2374	0.0095	0.1645	0.0831	0.003	0.4792	0.3087	0.0091	0.4471	0.4723	0.1393	4.1569	3.2607	0.5741	19.1019	2.4293	0.8136	62.2561	23.8623
Elusimicrobia bacterium RIFCSPLOWO2_02_FULL_39_32	0.0584	6.9351	0.0591	0.3709	0.0419	1.7043	0.0231	0.2692	0.0093	0.1191	0.0121	0.8215	0.0182	1.3916	0.7094	0.0232	0.9343	0.0847	0.0178	1.4669	0.0777	0.0453	0.7256	0.1273	0.0012	0.0045	0.0034	5.7691	36.2385	10.7252	4.4587	32.4177	28.6297
Deltaproteobacteria bacterium RIFCSPLOWO2_02_FULL_42_39	0.1069	96.2233	0.222	7.0557	0.2747	53.4306	0.1131	10.0774	0.0541	2.5933	0.0664	11.9929	0.0423	9.8451	2.9584	0.0262	3.0666	0.2564	0.0127	1.8495	0.1086	0.025	1.613	0.2078	0.0243	4.8079	1.9672	2.44	46.2108	8.6787	4.4661	41.6013	16.5112
Deltaproteobacteria bacterium RIFCSPLOWO2_02_FULL_50_16	0.013	7.9888	0.0158	1.1333	0.0263	3.7568	0.0103	0.5716	0.0093	0.2835	0.0046	1.5243	0.0064	1.8722	0.6017	0.0202	0.462	0.0532	0.0207	0.6238	0.061	0.0227	0.5688	0.1542	0.0119	0.0258	0.0246	0.4718	14.9849	4.7755	1.6048	16.3883	11.3257
Deltaproteobacteria bacterium RIFCSPLOWO2_02_FULL_47_10	0.0068	4.7597	0.0059	0.2088	0.0082	0.7413	0.0077	0.112	0.0132	0.0851	0.0034	0.8119	0.0019	1.1218	0.5243	0.0046	0.5509	0.0486	0.0065	0.822	0.0458	0.0108	0.7551	0.1424	0	0.0034	0.0053	0.1287	8.1565	2.8805	0.4139	9.8336	7.5125
Deltaproteobacteria bacterium RIFCSPLOWO2_02_FULL_46_8	0.0034	0.1893	0.0052	0.0259	0.0041	0.1053	0.0079	0.0217	0.0044	0.0248	0.0025	0.0961	0.0034	0.3759	0.2371	0.0052	0.1442	0.0177	0.0012	0.2019	0.0125	0.0052	0.1728	0.0404	0.0002	0.0005	0.0005	0.2485	2.5552	1.4635	1.5715	8.338	2.5967
Chlamydiae bacterium RIFCSPLOWO2_02_FULL_49_12	0.0366	15.0904	0.0259	1.1248	0.1093	9.9395	0.0169	2.355	0.0574	1.8463	0.0148	7.7848	0.0108	0.3945	0.3145	0.0117	0.3688	0.0584	0.0123	0.4741	0.0532	0.0211	0.5443	0.174	0.0391	1.0892	0.7155	1.3047	30.1654	35.7608	4.4012	12.1164	11.8334
Chlamydiae bacterium RIFCSPLOWO2_02_FULL_45_22	0.7899	0.7417	0.8125	0.0727	0.4697	0.2639	0.1583	0.0733	0.083	0.0807	0.0649	0.0732	0.0167	0.0069	0.0051	0.0322	0.0069	0.0038	0.0223	0.0188	0.0028	0.0521	0.0139	0.0076	0.0013	0.0164	0.0377	38.2341	8.8432	60.1312	52.7444	22.359	19.5762
Burkholderiales bacterium RIFCSPLOWO2_02_FULL_57_36	0.0021	0.1414	0.0037	0.082	0.004	0.12	0.0057	0.0111	0.0043	0.0055	0.0036	0.0107	0.005	0.0039	0.0171	0.0138	0.0055	0.0065	0.0019	0.0085	0.0054	0.006	0.0113	0.0136	0.0032	0.0219	0.0308	0.0336	0.1392	0.328	0.0718	38.26	6.7807
Betaproteobacteria bacterium RIFCSPLOWO2_02_FULL_68_150	0.0041	0.7578	0.0072	0.1608	0.0078	0.4221	0.0069	0.0611	0.0058	0.0402	0.0032	0.1616	0.0047	0.0239	0.0638	0.0157	0.0403	0.0229	0.003	0.0581	0.0207	0.0054	0.0449	0.0521	0.0517	0.6643	0.8045	0.2627	0.997	2.074	0.5074	168.109	32.2339
Betaproteobacteria bacterium RIFCSPLOWO2_02_FULL_67_26	0.006	0.5085	0.008	0.1186	0.0074	0.3459	0.0056	0.0385	0.0069	0.0176	0.0056	0.0781	0.0071	0.0159	0.0386	0.0132	0.0221	0.0118	0.0021	0.0284	0.0096	0.0036	0.0188	0.0246	0.0633	0.4136	1.128	0.9697	0.699	0.935	5.9949	30.0272	9.723
Betaproteobacteria bacterium RIFCSPLOWO2_02_FULL_67_19	0.0051	0.5081	0.007	0.1151	0.0073	0.2743	0.0097	0.0437	0.0049	0.0228	0.0052	0.0903	0.008	0.0131	0.037	0.015	0.019	0.0117	0.0019	0.0256	0.0103	0.0069	0.0254	0.0331	0.0916	0.3873	1.0756	0.2413	0.542	0.7708	0.4312	31.268	7.6258
Betaproteobacteria bacterium RIFCSPLOWO2_02_FULL_66_14	0.0028	0.2658	0.0049	0.0836	0.0055	0.2125	0.0035	0.0266	0.0044	0.0129	0.0041	0.0569	0.0046	0.008	0.0243	0.0115	0.0147	0.0066	0.0019	0.0219	0.0068	0.0057	0.0162	0.0259	0.0201	0.1306	0.196	0.1565	0.3365	0.4995	0.228	20.7358	5.1124
Betaproteobacteria bacterium RIFCSPLOWO2_02_FULL_65_24	0.0043	1.7038	0.0145	0.9242	0.0192	2.8066	0.0041	0.2801	0.0089	0.1636	0.005	0.604	0.0034	0.0486	0.083	0.0078	0.0709	0.0192	0.0013	0.0758	0.0158	0.0037	0.0371	0.0327	0.0264	2.082	1.2479	0.0685	0.7988	1.5284	0.0917	25.7985	15.1748
Betaproteobacteria bacterium RIFCSPLOWO2_02_FULL_64_12	0.0042	1.344	0.0107	0.314	0.0089	1.0173	0.0041	0.1237	0.01	0.1063	0.006	1.0276	0.0037	0.0949	0.1092	0.0067	0.0828	0.0122	0.0031	0.0975	0.0098	0.0026	0.0635	0.0274	0.0165	0.4377	0.2917	0.0892	3.3746	2.5984	0.0823	13.1362	10.1412
Betaproteobacteria bacterium RIFCSPLOWO2_02_FULL_63_19	0.0022	0.2735	0.0039	0.1102	0.0049	0.3411	0.0037	0.0325	0.0035	0.0244	0.0024	0.0839	0.0037	0.0086	0.0166	0.0047	0.0125	0.007	0.0007	0.0176	0.0048	0.0022	0.0109	0.022	0.0096	0.1933	0.168	0.0504	0.5849	0.9381	0.0513	21.0384	15.9101
Betaproteobacteria bacterium RIFCSPLOWO2_02_FULL_62_17	0.0024	0.4319	0.0043	0.0957	0.0046	0.2741	0.0076	0.0338	0.0057	0.0152	0.0026	0.0732	0.0028	0.0101	0.0243	0.0051	0.0179	0.0085	0.0005	0.0251	0.0083	0.0021	0.024	0.0202	0.0071	0.1522	0.1302	0.0542	0.314	0.2795	0.0584	19.2665	6.1169
Alphaproteobacteria bacterium RIFCSPLOWO2_02_FULL_40_19	0.0045	0.5277	0.0091	0.1156	0.0088	0.2938	0.0162	0.0592	0.0094	0.053	0.0081	0.1317	0.0043	0.0054	0.009	0.0082	0.0053	0.002	0.0044	0.009	0.0012	0.0062	0.0092	0.0056	0.0049	0.0243	0.0218	8.0042	33.6707	5.496	25.3282	19.9702	11.1473
Acidobacteria bacterium RIFCSPLOWO2_02_FULL_68_18	0.0034	0.3668	0.0056	0.0906	0.0049	0.1842	0.0043	0.0226	0.0033	0.0148	0.0034	0.0698	0.0029	0.0246	0.0357	0.0038	0.0251	0.0082	0.0013	0.0332	0.0073	0.0024	0.0182	0.0206	0.024	0.0891	0.1942	0.0687	4.7106	5.3655	0.0493	18.6594	18.8485
Acidobacteria bacterium RIFCSPLOWO2_02_FULL_67_21	0.0057	3.1664	0.0143	0.7647	0.027	3.7999	0.0045	0.3272	0.009	0.2008	0.006	2.8855	0.0042	0.8138	0.8339	0.0074	0.573	0.096	0.0035	0.5882	0.0531	0.0059	0.2825	0.0915	0.0335	0.2164	0.3541	0.0425	1.4979	2.5429	0.0545	22.9613	13.9386
Acidobacteria bacterium RIFCSPLOWO2_02_FULL_65_29	0.0031	0.2395	0.0065	0.0791	0.0035	0.1559	0.0034	0.022	0.0028	0.013	0.003	0.0491	0.0024	0.0173	0.023	0.0043	0.015	0.006	0.0014	0.0242	0.0058	0.0021	0.0128	0.0146	0.0285	0.117	0.4032	0.0419	0.374	0.4534	0.0896	31.1598	3.6443
Acidobacteria bacterium RIFCSPLOWO2_02_FULL_61_28	0.0027	0.1583	0.005	0.0623	0.0023	0.131	0.0027	0.0196	0.0033	0.0134	0.0018	0.0491	0.002	0.0121	0.0203	0.0023	0.0079	0.0025	0.0008	0.0079	0.0023	0.0011	0.0067	0.0073	0.008	0.0916	0.2271	0.0606	4.7678	5.7424	0.0447	28.4856	29.3333
Acidobacteria bacterium RIFCSPLOWO2_02_FULL_60_20	0.0059	0.2353	0.0085	0.058	0.0064	0.1322	0.0044	0.0248	0.0029	0.0193	0.004	0.0936	0.002	0.0184	0.0248	0.0025	0.0156	0.0053	0.0014	0.0295	0.0065	0.0012	0.0152	0.0121	0.019	0.3197	0.4672	0.0929	6.3403	6.2669	0.0662	21.6228	34.2043
Acidobacteria bacterium RIFCSPLOWO2_02_FULL_59_13	0.0037	0.5388	0.0062	0.137	0.0066	0.4121	0.0032	0.0477	0.0033	0.0335	0.0028	0.2111	0.0022	0.0535	0.0608	0.0021	0.0386	0.0057	0.0012	0.0421	0.0054	0.0012	0.0246	0.0152	0.0086	0.3391	0.291	0.0379	0.9449	1.7685	0.0413	14.2685	11.6302
Deltaproteobacteria bacterium RIFCSPLOWO2_02_44_9	0.0182	6.4447	0.112	1.319	0.1002	7.7435	0.0438	1.4169	0.0109	0.377	0.0173	0.9544	0.0084	0.5031	0.1801	0.0066	0.2044	0.0281	0.0032	0.1977	0.0282	0.0129	0.27	0.0503	0.0516	21.1069	9.7816	63.241	55.9193	23.2467	60.6373	66.8349	21.3001
Betaproteobacteria bacterium RIFCSPLOWO2_02_64_14	0.0037	1.0065	0.0061	0.1514	0.0062	0.4935	0.0035	0.0564	0.0054	0.0233	0.003	0.1558	0.0024	0.0207	0.0392	0.0065	0.0254	0.0104	0.0016	0.0362	0.0092	0.0026	0.0178	0.0339	0.0879	0.3437	1.4428	0.163	0.4506	0.8532	0.3053	171.126	23.4106
candidate division WWE3 bacterium RIFCSPLOWO2_01_FULL_53_14	0.7851	0.4909	1.1336	0.075	0.7414	0.317	0.1527	0.0828	0.0654	0.0637	0.0857	0.113	0.0245	0.0231	0.013	0.1189	0.0107	0.0054	0.0623	0.0149	0.0045	0.0781	0.018	0.018	0.0149	0.2167	0.1716	6.6503	4.5504	3.3229	11.6093	7.4751	1.6738
candidate division WWE3 bacterium RIFCSPLOWO2_01_FULL_42_11	2.695	0.6309	2.3543	0.0788	1.0979	0.237	0.3477	0.0517	0.1632	0.0665	0.1539	0.12	0.1938	0.0417	0.0261	0.4102	0.0279	0.0103	0.165	0.0414	0.0118	0.3811	0.0213	0.0088	0.009	0.0359	0.0926	6.3776	1.6109	4.0678	10.6573	1.7399	1.7499
candidate division WWE3 bacterium RIFCSPLOWO2_01_FULL_41_9	8.0612	3.6319	9.0329	0.3838	7.2373	2.8569	3.3228	1.0558	5.282	2.3373	3.4443	1.9751	1.3768	0.3089	0.6771	4.1472	0.1876	0.3291	2.1704	0.2829	0.4654	2.0703	0.1998	0.3405	0.0018	0.0111	0.0136	7.3122	1.6107	2.5045	9.2354	1.497	1.1055
candidate division WWE3 bacterium RIFCSPLOWO2_01_FULL_39_13	0.1634	0.3046	0.1685	0.0395	0.146	0.1982	0.0738	0.0416	0.038	0.0431	0.0363	0.0829	0.0466	0.0567	0.0251	0.0653	0.0432	0.0101	0.0378	0.0732	0.0086	0.0711	0.0425	0.0082	0.0077	0.4414	0.1408	6.3983	4.0586	6.9636	12.6699	4.0604	1.9882
candidate division WWE3 bacterium RIFCSPLOWO2_01_FULL_37_15	1.4752	1.0071	1.6461	0.0875	1.0748	0.6072	0.3695	0.1567	0.3153	0.1727	0.3518	0.3176	0.2796	0.1131	0.0607	0.6895	0.1152	0.0209	0.3444	0.1653	0.0153	0.5065	0.0834	0.0168	0.0047	1.4431	0.6827	18.8329	5.6508	7.2923	15.1971	3.2991	2.7107
Omnitrophica WOR_2 bacterium RIFCSPLOWO2_01_FULL_41_12	0.0094	4.0066	0.0096	0.2394	0.0145	2.122	0.0185	0.3885	0.0196	0.2513	0.0081	2.8639	0.0064	0.954	0.6343	0.0051	0.5587	0.0699	0.0072	0.7161	0.0607	0.0183	1.0356	0.2011	0.0047	0.0575	0.0264	2.0846	16.046	4.0177	12.7812	7.7887	7.6788
Candidatus Chisholmbacteria bacterium RIFCSPLOWO2_01_FULL_50_28	0.1159	0.1029	0.1564	0.0145	0.1121	0.0589	0.0198	0.0143	0.2523	0.0274	0.0169	0.0115	0.0169	0.0035	0.0048	0.0274	0.004	0.0007	0.0136	0.0064	0.0007	0.0385	0.0105	0.0042	0.0056	0.1133	0.082	31.4652	7.6598	6.9681	28.0444	5.0789	3.8893
Candidatus Chisholmbacteria bacterium RIFCSPLOWO2_01_FULL_49_14	0.3972	0.8206	0.6488	0.0775	0.4083	0.5475	0.1186	0.1076	0.1838	0.0885	0.1046	0.2328	0.1135	0.0909	0.0625	0.3237	0.1185	0.0217	0.1925	0.1786	0.0149	0.239	0.105	0.0183	0.0932	5.4031	2.5764	19.0333	7.5503	5.8304	14.701	4.2931	3.0355
Candidatus Woesebacteria bacterium RIFCSPLOWO2_01_FULL_39_21	1.1217	0.7013	1.9414	0.0902	1.2702	0.6498	0.2946	0.1103	0.3268	0.103	0.2703	0.1934	0.3412	0.0826	0.0544	0.7747	0.058	0.0103	0.5099	0.0979	0.0087	0.6791	0.0689	0.0156	0.02	5.2363	2.3698	21.8254	4.6969	6.5322	22.0118	3.4413	3.1046
Candidatus Woesebacteria bacterium RIFCSPLOWO2_01_FULL_38_20	0.3642	0.4468	0.3886	0.0392	0.3681	0.2037	0.1121	0.0324	0.0465	0.0294	0.0546	0.0838	0.0808	0.034	0.0272	0.2109	0.0269	0.0061	0.1251	0.0565	0.0053	0.2085	0.0341	0.0083	0.0033	0.3167	0.1326	28.6394	8.7368	8.2611	20.1122	3.7598	2.5813
Candidatus Blackburnbacteria bacterium RIFCSPLOWO2_01_FULL_40_20	2.3689	20.6681	3.5619	1.0613	1.8574	4.884	0.6943	0.7195	0.3309	0.9167	0.5716	2.8616	1.1837	2.1861	1.33	0.8523	1.512	0.1977	0.4302	2.3772	0.1369	1.081	1.8751	0.282	0.0052	0.0202	0.0169	18.2088	12.7451	7.4313	20.58	10.9963	3.99
Candidatus Nealsonbacteria bacterium RIFCSPLOWO2_01_FULL_43_32	1.1764	2.0002	1.7548	0.1764	1.3544	1.6758	0.5062	0.4438	0.3827	0.522	1.5548	3.249	2.2314	1.1718	0.7885	2.6464	0.5545	0.1064	2.0895	1.9035	0.0904	6.0572	2.6163	0.225	0.0087	0.0228	0.0176	9.9256	5.2579	1.7209	33.1503	5.0011	4.3402
Candidatus Sungbacteria bacterium RIFCSPLOWO2_01_FULL_60_25	0.0455	0.4813	0.0631	0.0473	0.0463	0.2084	0.0194	0.0453	0.0159	0.0418	0.048	0.301	0.024	0.0968	0.0533	0.0198	0.0308	0.0066	0.0139	0.0777	0.0101	0.0511	0.1236	0.018	0	0.0031	0.0023	21.8757	16.5738	5.7985	26.459	9.8246	5.2254
Candidatus Sungbacteria bacterium RIFCSPLOWO2_01_FULL_59_16	0.3962	0.9851	0.4961	0.0911	0.3422	0.5593	0.0887	0.1413	0.084	0.1623	0.2858	0.8832	0.1509	0.17	0.0952	0.1565	0.0549	0.0129	0.1222	0.2075	0.0124	0.3788	0.2352	0.021	0.003	0.0127	0.0064	21.7643	8.3143	3.7658	17.8197	4.8034	3.6576
Candidatus Sungbacteria bacterium RIFCSPLOWO2_01_FULL_47_32	2.6318	10.2753	5.814	1.1218	2.5739	5.0778	0.7912	1.0941	0.3218	0.6878	0.7182	1.4567	0.4529	0.481	0.2587	0.3865	0.1756	0.0476	0.3047	0.4127	0.0482	0.611	0.411	0.1084	0.0051	0.0268	0.0171	32.6011	13.074	6.0022	33.6307	9.1119	5.2206
Candidatus Sungbacteria bacterium RIFCSPLOWO2_01_FULL_47_10	0.1812	0.4949	0.2933	0.0663	0.2002	0.3368	0.0543	0.0696	0.0272	0.059	0.0439	0.0897	0.0284	0.0254	0.0182	0.0458	0.0202	0.0031	0.0265	0.0435	0.0025	0.0503	0.0344	0.0068	0.0011	0.1886	0.1188	6.2715	4.6755	1.0367	10.1577	2.1878	1.3732
Candidatus Ryanbacteria bacterium RIFCSPLOWO2_01_FULL_48_26	1.9769	1.5951	2.2504	0.1566	1.1422	0.8686	0.1891	0.1305	0.0616	0.0635	0.1376	0.205	0.0833	0.0327	0.0226	0.1129	0.0207	0.005	0.0658	0.0507	0.0027	0.2119	0.0467	0.008	0.0013	0.0069	0.0067	38.962	8.4536	4.7887	27.8911	4.2201	3.7068
Candidatus Ryanbacteria bacterium RIFCSPLOWO2_01_FULL_44_230	2.9679	5.2427	3.1249	0.3898	1.7349	2.5244	0.501	0.6027	0.3367	0.4323	1.288	2.3973	2.7257	1.6835	0.9717	3.2901	0.5979	0.1044	2.4548	1.8613	0.0998	8.3466	2.4413	0.2153	0.0067	0.0393	0.0279	130.475	45.0687	20.7698	230.71	41.6964	26.0315
Candidatus Taylorbacteria bacterium RIFCSPLOWO2_01_FULL_45_15b	0.2609	1.622	0.4592	0.1408	0.2378	0.6976	0.0546	0.0923	0.024	0.0494	0.0271	0.1025	0.0122	0.0268	0.0115	0.0249	0.018	0.0026	0.0148	0.0335	0.0034	0.0331	0.0257	0.0047	0.001	0.0065	0.007	33.9764	21.0436	8.4993	15.2156	4.6047	5.2756
Candidatus Zambryskibacteria bacterium RIFCSPLOWO2_01_FULL_47_33	25.5378	11.3613	20.9202	0.7842	12.5852	4.4333	3.9243	1.2267	2.3382	1.0593	3.6397	3.0339	3.3053	0.7982	0.3795	4.9258	0.5498	0.0622	3.4313	0.8512	0.0462	7.0231	0.9672	0.0908	0.0119	1.2837	0.7744	42.0093	11.7851	12.1906	45.8787	7.0956	9.4451
Candidatus Zambryskibacteria bacterium RIFCSPLOWO2_01_FULL_35_19	6.1043	4.1588	7.498	0.4525	10.3688	5.1849	4.3459	1.3761	1.0287	0.6271	3.5725	4.8055	1.4748	0.4452	0.3464	4.484	0.8022	0.0673	3.6672	1.5788	0.0635	9.2563	1.6825	0.1287	0.0047	0.0165	0.0497	34.8521	8.6246	8.7912	21.4826	3.2893	2.7592
Candidatus Lloydbacteria bacterium RIFCSPLOWO2_01_FULL_50_20	0.4089	4.4605	1.275	0.5374	0.536	3.0428	0.1192	0.4907	0.0632	0.2871	0.238	1.4402	0.1443	0.5339	0.2536	0.1215	0.3048	0.0245	0.0813	0.59	0.0118	0.2072	0.463	0.0373	0.0011	0.0073	0.0053	11.9886	11.2297	2.7925	21.7651	6.427	2.5882
Candidatus Yonathbacteria bacterium RIFCSPLOWO2_01_FULL_47_33b	0.2194	0.3824	0.2087	0.0411	0.1184	0.2085	0.0664	0.0658	0.0422	0.0789	0.082	0.2845	0.024	0.0296	0.0232	0.0628	0.0369	0.0104	0.1227	0.0971	0.0822	0.2058	0.0756	0.0743	0.0173	0.0261	0.0626	13.7474	4.4122	0.9719	34.0137	5.6195	1.0821
Candidatus Yonathbacteria bacterium RIFCSPLOWO2_01_FULL_43_27	10.3452	5.5244	3.3571	0.2365	1.003	0.8975	0.3209	0.28	0.1887	0.392	0.3039	1.6107	0.0808	0.0589	0.0551	0.3841	0.0741	0.0417	0.3618	0.1488	0.0968	0.6276	0.0935	0.0597	0.0097	1.8332	0.7675	19.9292	4.815	2.9352	27.836	3.3824	2.7815
Candidatus Portnoybacteria bacterium RIFCSPLOWO2_02_FULL_39_11	0.6046	9.3572	1.0427	0.7324	0.685	3.8993	0.2892	0.7784	0.1509	0.718	0.2884	2.1374	0.3261	1.4909	0.639	0.3119	0.8974	0.0984	0.2011	1.6244	0.0855	0.5171	1.6879	0.2145	0.0051	0.0433	0.0363	7.8982	7.5121	3.6048	13.4815	5.9242	3.8822
Candidatus Portnoybacteria bacterium RIFCSPLOWO2_01_FULL_43_11	0.5025	2.9474	0.7353	0.2326	0.4211	1.1855	0.1583	0.2277	0.1249	0.2855	0.3174	1.4633	0.1922	0.476	0.2183	0.2001	0.2482	0.0346	0.1856	0.81	0.0391	0.4769	0.793	0.0912	0.0186	0.0769	0.0641	16.8688	11.9231	8.4099	37.4057	11.5476	7.5738
Candidatus Wildermuthbacteria bacterium RIFCSPLOWO2_01_FULL_50_46	30.2803	10.8139	18.9268	0.7164	12.1555	5.7499	2.3767	1.0331	2.3405	1.0149	4.3784	3.3369	5.121	0.909	0.7582	8.1717	0.2938	0.08	5.6262	0.9769	0.0585	12.2141	1.4178	0.1306	0.0092	0.0785	0.0637	48.444	15.6578	12.7945	49.4589	9.5316	8.4123
Candidatus Wildermuthbacteria bacterium RIFCSPLOWO2_01_FULL_48_16	2.5741	5.7645	2.9193	0.3683	1.6425	1.7712	0.4612	0.3552	0.2804	0.2932	0.4423	0.8627	0.384	0.2608	0.1348	0.4568	0.1383	0.028	0.3021	0.3651	0.013	0.8079	0.3747	0.0359	0.003	0.0898	0.0795	23.7034	12.2254	4.902	16.0689	5.1463	3.7003
Candidatus Nealsonbacteria bacterium RIFCSPLOWO2_01_FULL_41_9	1.7845	0.5123	1.0078	0.0405	0.7398	0.2741	0.2226	0.0729	0.1244	0.0716	0.2216	0.1857	0.2003	0.0243	0.0266	0.2716	0.0104	0.0019	0.2356	0.034	0.0032	0.5476	0.048	0.0071	0	0.0045	0.0091	7.3287	2.5078	1.4932	11.2374	1.6157	2.5104
Candidatus Staskawiczbacteria bacterium RIFCSPLOWO2_01_FULL_43_17b	0.1964	0.4815	0.2941	0.0434	0.1785	0.2094	0.0404	0.0397	0.0133	0.0209	0.0233	0.0563	0.0099	0.0104	0.003	0.0171	0.0057	0.0008	0.0106	0.0072	0.0015	0.0209	0.003	0.0042	0	0.0065	0.0076	35.747	16.0052	4.0187	16.7189	4.4078	5.5552
Candidatus Staskawiczbacteria bacterium RIFCSPLOWO2_01_FULL_38_12b	1.8839	1.4541	1.5224	0.1209	0.6333	0.564	0.1643	0.0963	0.0452	0.0382	0.0364	0.0934	0.0373	0.0346	0.0156	0.0622	0.0228	0.0038	0.029	0.0447	0.005	0.0551	0.0276	0.0066	0.0038	0.0065	0.0165	27.4804	8.7876	4.0775	12.9975	2.2382	4.1476
Candidatus Roizmanbacteria bacterium RIFCSPLOWO2_01_FULL_38_12	1.9456	2.1533	2.0079	0.1793	1.3575	0.7552	0.3489	0.1267	0.1312	0.1033	0.1266	0.1328	0.1585	0.0758	0.0331	0.2964	0.0613	0.008	0.1758	0.1132	0.0045	0.3442	0.0868	0.0126	0.0017	0.0439	0.0305	14.835	5.4256	13.5462	12.5227	3.7889	1.6701
Candidatus Staskawiczbacteria bacterium RIFCSPLOWO2_01_FULL_37_25b	3.7385	4.0744	3.9134	0.3092	2.8705	2.3244	0.8831	0.5628	0.4657	0.3191	1.0545	1.3894	1.6965	1.0092	0.6253	3.7079	0.7893	0.2503	2.7345	1.2206	0.4839	4.6219	0.8134	0.3604	0.0469	0.1718	0.1424	16.9043	7.0473	3.9586	27.0246	5.5231	4.1465
Candidatus Staskawiczbacteria bacterium RIFCSPLOWO2_01_FULL_33_9	1.5018	0.6725	1.4079	0.0525	0.8108	0.4267	0.2078	0.088	0.0477	0.0399	0.1083	0.1098	0.0884	0.0274	0.02	0.2096	0.02	0.0059	0.1423	0.047	0.0174	0.332	0.0414	0.0052	0.0041	0.0126	0.0092	15.5861	5.5313	3.3796	10.6164	1.5901	2.7669
Candidatus Staskawiczbacteria bacterium RIFCSPLOWO2_01_FULL_33_13	5.6748	14.546	4.4495	0.6226	2.7573	4.5772	0.7124	0.8256	0.191	0.2484	0.1634	0.3615	0.1735	0.1135	0.0684	0.1127	0.0462	0.0047	0.0338	0.0486	0.003	0.0923	0.0314	0.006	0.0002	0.0009	0.0024	39.5092	15.8238	7.1752	14.1589	4.0456	6.5861
Candidatus Spechtbacteria bacterium RIFCSPLOWO2_01_FULL_46_10	0.0175	1.3728	0.0424	0.1787	0.0259	0.654	0.021	0.0981	0.0117	0.1068	0.0146	0.4419	0.0094	0.2027	0.0913	0.0052	0.1159	0.0149	0.0045	0.2512	0.0123	0.0136	0.2208	0.0301	0.0026	0.0039	0.0006	3.8211	7.6243	3.3481	9.8554	5.6539	2.909
Candidatus Spechtbacteria bacterium RIFCSPLOWO2_01_FULL_43_12	0.1706	0.3083	0.193	0.0329	0.1179	0.1159	0.0547	0.028	0.0543	0.052	0.0316	0.0629	0.0204	0.0178	0.0069	0.0487	0.0125	0.0007	0.0267	0.0303	0.0033	0.0557	0.0231	0.0023	0.003	0.0231	0.0329	10.3348	3.0442	3.2553	13.435	2.0231	1.6189
Candidatus Komeilibacteria bacterium RIFCSPLOWO2_01_FULL_53_11	0.5365	5.489	0.8889	0.4106	0.5119	2.8419	0.0777	0.3671	0.056	0.2207	0.1313	0.6832	0.0841	0.3109	0.1842	0.1077	0.1674	0.0275	0.0634	0.4297	0.0193	0.1403	0.3121	0.0277	0.0008	0.2639	0.1659	8.8297	5.5788	2.231	11.0547	3.3858	2.2061
Candidatus Komeilibacteria bacterium RIFCSPLOWO2_01_FULL_52_15	2.9998	1.2877	3.1217	0.1482	1.1132	0.6947	0.0578	0.0521	0.0328	0.0264	0.0235	0.0699	0.0152	0.009	0.0072	0.025	0.0045	0.0031	0.0186	0.0167	0.0014	0.0459	0.0181	0.0043	0.0012	0.0031	0.0078	13.8108	3.0367	2.4194	15.1341	1.9801	2.1224
Candidatus Komeilibacteria bacterium RIFCSPLOWO2_01_FULL_45_10	0.7105	4.5882	1.1723	0.4052	1.0883	2.9676	0.3046	0.5551	0.294	0.6083	0.3994	1.7791	0.2851	0.6247	0.2801	0.2765	0.295	0.0421	0.163	0.5554	0.0373	0.2657	0.3853	0.0558	0.0227	0.0916	0.0431	8.6072	5.2077	1.955	10.5026	4.1083	2.1919
Candidatus Jacksonbacteria bacterium RIFCSPLOWO2_01_FULL_44_13	0.1955	15.4648	0.4394	1.0857	0.3152	5.3323	0.0953	0.7168	0.039	0.3344	0.0846	1.8411	0.0345	0.5388	0.1952	0.0368	0.1672	0.0263	0.0196	0.4697	0.0425	0.0483	0.5104	0.0779	0.0019	0.0184	0.011	6.3844	10.9966	5.5779	13.9581	8.6187	5.8872
Candidatus Kerfeldbacteria bacterium RIFCSPLOWO2_01_FULL_48_11	0.6432	9.8097	2.453	1.5751	2.2603	9.6103	0.5984	1.4562	0.265	0.9251	0.3347	3.287	0.1124	0.4642	0.2863	0.2544	0.5404	0.1075	0.1353	0.9174	0.0893	0.19	0.5688	0.1519	0.0174	0.0388	0.038	6.7424	4.1752	2.9963	11.4904	3.964	1.7226
Rhodospirillales bacterium RIFCSPLOWO2_01_FULL_65_14	0.4601	2.8428	0.0675	0.1873	0.0193	0.7013	0.0901	0.2093	0.0173	0.1094	0.0163	0.5095	0.0212	0.0451	0.0547	0.015	0.0401	0.0117	0.006	0.0488	0.0085	0.0146	0.04	0.0294	0.0244	0.3633	0.3644	2.9014	3.1743	1.8506	14.0929	5.757	6.5075
Candidatus Peregrinibacteria bacterium RIFCSPLOWO2_01_FULL_39_12	0.0061	0.7203	0.0094	0.0771	0.0092	0.2693	0.0141	0.0332	0.0175	0.0344	0.0021	0.0849	0.0043	0.2058	0.086	0.0035	0.0495	0.0082	0.0017	0.0872	0.0069	0.001	0.0858	0.0188	0.0007	0.0021	0.0035	0.8886	5.8242	3.0183	12.6279	9.9298	5.1492
Omnitrophica bacterium RIFCSPLOWO2_01_FULL_45_10	0.0035	0.5341	0.0043	0.0342	0.0049	0.3511	0.0071	0.0658	0.0045	0.0309	0.0021	0.3812	0.0027	0.3797	0.2932	0.0038	0.1743	0.0287	0.0027	0.2491	0.0212	0.01	0.4741	0.0879	0.0088	0.0035	0.0044	0.7875	5.5236	1.4057	10.3	3.8549	3.3514
Candidatus Woesebacteria bacterium RIFCSPLOWO2_01_FULL_44_24b	0.4764	0.086	0.8772	0.0175	0.5775	0.1052	0.0838	0.0124	0.0407	0.0107	0.0474	0.0342	0.0312	0.0043	0.005	0.0835	0.0063	0.0008	0.0479	0.0083	0.0007	0.0918	0.0065	0.002	0.0003	0.0411	0.0334	21.3316	3.4697	10.8596	24.0236	2.4499	3.8744
Candidatus Woesebacteria bacterium RIFCSPLOWO2_01_FULL_44_14	0.3737	0.0842	0.3787	0.0099	0.2538	0.0489	0.078	0.0115	0.0515	0.017	0.0467	0.0277	0.0574	0.0051	0.0035	0.1062	0.004	0.0038	0.0629	0.0146	0.0006	0.1248	0.0071	0.0016	0.0034	0.0273	0.0168	9.7891	2.6319	11.0657	14.6467	2.1499	3.7648
Candidatus Woesebacteria bacterium RIFCSPLOWO2_01_FULL_39_25	8.0329	2.1431	7.0846	0.2287	2.4433	1.0293	0.4979	0.2024	0.5504	0.235	0.7524	0.5567	0.8242	0.1654	0.2367	2.447	0.1662	0.0998	1.3254	0.2195	0.1536	1.8102	0.1359	0.0893	0.0175	0.3886	0.2315	31.9131	4.5984	10.7305	27.1984	3.849	4.822
Candidatus Woesebacteria bacterium RIFCSPLOWO2_01_FULL_39_14	22.7809	2.2449	16.2603	0.251	11.822	2.2427	2.2512	0.2969	0.9077	0.1976	1.1515	0.5867	1.0545	0.0735	0.0677	3	0.0593	0.0092	1.4663	0.068	0.0092	1.6805	0.0513	0.0127	0.0077	0.1416	0.1555	18.2489	2.5678	7.0308	15.3503	1.6803	2.6599
Candidatus Woesebacteria bacterium RIFCSPLOWO2_01_FULL_39_10b	3.5219	2.9234	8.2537	0.5823	4.2108	3.5247	0.9289	0.4617	0.3813	0.223	0.5201	0.7178	0.9591	0.4144	0.3425	2.2413	0.3925	0.1045	1.3975	0.6382	0.1155	2.304	0.4186	0.0992	0.0098	0.0409	0.0279	9.4763	3.1421	2.8157	10.6822	2.2382	1.3149
Candidatus Woesebacteria bacterium RIFCSPLOWO2_01_FULL_39_10	0.2639	0.0574	0.2147	0.0092	0.137	0.0327	0.0504	0.0091	0.0268	0.0125	0.0292	0.0165	0.0212	0.006	0.0055	0.0582	0.003	0.0007	0.0293	0.0061	0.0012	0.0506	0.0043	0.002	0.0049	0.0631	0.0466	8.9812	1.5451	3.7723	10.6406	1.1958	1.5704
Candidatus Roizmanbacteria bacterium RIFCSPLOWO2_01_FULL_45_11	0.0743	0.9737	0.128	0.107	0.1295	0.4218	0.164	0.1866	0.3093	0.5019	0.111	0.6771	0.021	0.054	0.0504	0.0398	0.037	0.019	0.0203	0.0416	0.0132	0.0302	0.0223	0.0122	0.0165	0.0682	0.054	15.5178	15.5393	10.8271	11.5518	7.7623	3.5768
Candidatus Roizmanbacteria bacterium RIFCSPLOWO2_01_FULL_44_13	0.7374	4.933	1.1207	0.5111	1.198	2.0606	0.6693	0.5412	0.3512	0.8642	0.4292	0.9168	0.1204	0.399	0.1226	0.1647	0.4003	0.0941	0.1133	0.4857	0.1197	0.2141	0.243	0.1133	0.0083	0.3236	0.1961	12.0531	6.7252	13.4428	14.0701	9.4369	3.119
Candidatus Roizmanbacteria bacterium RIFCSPLOWO2_01_FULL_41_22	0.9259	1.9681	0.8634	0.171	0.6253	0.7947	0.1742	0.1369	0.0819	0.1138	0.0856	0.2878	0.1465	0.2185	0.06	0.2627	0.2212	0.0189	0.1935	0.2615	0.0276	0.3194	0.156	0.0245	0.0033	0.1073	0.0615	19.3378	5.7826	10.7936	23.4529	8.477	3.436
Candidatus Roizmanbacteria bacterium RIFCSPLOWO2_01_FULL_40_14	13.2414	17.8792	11.8429	1.2644	8.6728	6.835	2.2297	1.1863	1.2352	1.2234	2.061	2.8233	3.0392	1.6453	1.0874	4.686	1.0532	0.2551	2.5277	1.8961	0.1694	4.8669	1.4723	0.2586	0.0018	0.1796	0.0854	13.794	3.9659	4.0775	14.7151	4.4659	2.3352
Candidatus Roizmanbacteria bacterium RIFCSPLOWO2_01_FULL_38_11	0.0475	0.1069	0.0644	0.0162	0.0499	0.0613	0.0332	0.0155	0.0208	0.0141	0.0193	0.041	0.0112	0.0138	0.006	0.0313	0.0112	0.0012	0.0119	0.0169	0.0036	0.0296	0.0169	0.0095	0.0019	0.0134	0.0146	8.3388	8.774	6.185	10.8366	7.3191	1.8961
Candidatus Roizmanbacteria bacterium RIFCSPLOWO2_01_FULL_37_12	0.0729	0.1484	0.0479	0.0127	0.0363	0.0451	0.0289	0.0122	0.0081	0.0094	0.0095	0.0193	0.0056	0.0081	0.0068	0.0146	0.0055	0.0009	0.0066	0.0099	0.0013	0.01	0.0063	0.0022	0.0015	0.0339	0.0217	17.3975	8.5734	5.5677	11.8598	3.244	1.6568
Candidatus Roizmanbacteria bacterium RIFCSPLOWO2_01_FULL_35_13	0.3572	0.5509	0.2721	0.0346	0.214	0.1556	0.0581	0.0276	0.0353	0.0346	0.0983	0.1304	0.0469	0.0303	0.0204	0.0675	0.0238	0.0044	0.0443	0.0357	0.0032	0.069	0.0282	0.0076	0.0057	0.6304	0.3494	9.7919	4.3184	2.8223	13.5212	3.1536	1.3371
Candidatus Levybacteria bacterium RIFCSPLOWO2_01_FULL_42_15	0.6036	5.2479	0.9273	0.33	0.4993	1.521	0.1347	0.2244	0.0805	0.2434	0.2258	0.9085	0.2491	0.6169	0.2965	0.259	0.4332	0.0538	0.1228	0.6839	0.0428	0.2877	0.4458	0.0602	0.0049	0.0545	0.0364	16.574	13.4706	6.6235	16.2184	6.4474	2.8942
Candidatus Levybacteria bacterium RIFCSPLOWO2_01_FULL_39_10	2.5371	0.8082	7.0198	0.21	3.5161	1.0457	0.771	0.1569	0.7063	0.2765	0.4852	0.3312	0.5503	0.1156	0.0475	1.2213	0.0817	0.0107	0.5615	0.0788	0.0114	0.8846	0.0581	0.0143	0.0096	0.2668	0.1422	7.3662	1.7196	4.0299	10.9348	2.0974	1.5356
Candidatus Levybacteria bacterium RIFCSPLOWO2_01_FULL_38_21	3.1586	1.3615	3.1295	0.1154	1.9664	0.6869	0.7054	0.1253	0.401	0.1883	0.5978	0.5725	0.7701	0.138	0.1078	0.7115	0.0604	0.0091	0.3208	0.0763	0.0114	1.0993	0.106	0.0133	0.0097	0.0548	0.0425	13.128	4.2294	6.0113	25.832	4.7463	2.7687
Candidatus Levybacteria bacterium RIFCSPLOWO2_01_FULL_36_13	0.5418	0.5237	0.6208	0.0447	0.3766	0.2198	0.1367	0.038	0.0927	0.056	0.0889	0.1097	0.092	0.0259	0.0265	0.1825	0.0296	0.0069	0.1006	0.0507	0.0044	0.1783	0.0436	0.0055	0.0084	0.0654	0.0677	16.1879	5.9479	6.5712	13.6167	2.7517	1.8549
Candidatus Gottesmanbacteria bacterium RIFCSPLOWO2_01_FULL_49_10	1.2643	9.1681	1.769	0.6489	0.9082	2.0658	0.3762	0.4217	0.1603	0.3621	0.1528	0.2677	0.1537	0.19	0.138	0.13	0.1157	0.0426	0.0804	0.2008	0.0336	0.1681	0.1514	0.0521	0.0109	0.0337	0.033	8.3641	3.4831	3.2131	10.4482	2.7756	1.3122
Candidatus Gottesmanbacteria bacterium RIFCSPLOWO2_01_FULL_48_11	13.8199	8.6547	9.881	0.5146	4.7389	1.7995	1.1312	0.3685	0.4085	0.2721	0.5607	0.5411	0.668	0.2483	0.105	1.0295	0.1911	0.0228	0.6589	0.2756	0.0339	1.6792	0.2506	0.0317	0.0068	0.0362	0.0283	9.2045	2.4021	3.7046	11.2054	3.2468	1.7827
Candidatus Gottesmanbacteria bacterium RIFCSPLOWO2_01_FULL_46_9	3.4762	0.6395	2.9541	0.0557	1.3414	0.3029	0.2606	0.0559	0.1138	0.05	0.2998	0.1561	0.4582	0.0456	0.0852	1.4918	0.0398	0.0277	0.9069	0.0519	0.0402	0.8671	0.0313	0.0167	0.0068	0.0733	0.0299	6.654	1.1892	2.0612	9.1537	1.958	0.9781
Candidatus Gottesmanbacteria bacterium RIFCSPLOWO2_01_FULL_43_11b	0.7833	0.2859	0.746	0.0304	0.6135	0.1514	0.2424	0.0398	0.1572	0.0578	0.2554	0.1845	0.7352	0.1082	0.0835	0.6957	0.0473	0.01	0.3717	0.0798	0.0059	1.2493	0.1132	0.0126	0.0376	0.5701	0.2686	5.2933	1.9409	3.1567	15.3486	3.4334	2.5007
Candidatus Gottesmanbacteria bacterium RIFCSPLOWO2_01_FULL_42_22	1.9137	20.4419	2.7694	1.4425	3.1709	9.1564	0.9146	1.6054	0.2681	1.2411	0.7789	4.3747	0.3398	2.9591	1.3107	0.8293	2.9026	0.2204	0.2709	3.0411	0.1508	0.3753	1.4966	0.2287	0.0921	1.6717	1.2796	26.9101	61.5668	28.1132	23.4242	33.5955	10.4899
Candidatus Gottesmanbacteria bacterium RIFCSPLOWO2_01_FULL_39_12b	0.0862	3.5146	0.1476	0.2385	0.1185	0.8108	0.0722	0.1764	0.0248	0.1481	0.0237	0.2317	0.0197	0.0983	0.0949	0.0317	0.1148	0.0205	0.0196	0.1576	0.012	0.0364	0.105	0.0234	0.0011	0.0044	0.0045	3.725	4.638	3.6208	12.023	4.8283	2.3577
Candidatus Daviesbacteria bacterium RIFCSPLOWO2_01_FULL_39_12	0.8208	1.1002	0.6012	0.0633	0.2722	0.2449	0.0514	0.0236	0.0369	0.0264	0.0296	0.0469	0.0279	0.0199	0.0131	0.0486	0.0121	0.0025	0.0255	0.0241	0.0021	0.0548	0.0235	0.0028	0.0009	0.0754	0.0347	19.1537	8.1576	6.3463	11.8542	2.887	1.8155
Candidatus Daviesbacteria bacterium RIFCSPLOWO2_01_FULL_41_32	0.2839	0.4343	0.3282	0.052	0.2033	0.2755	0.0781	0.056	0.0598	0.067	0.1249	0.3428	0.1741	0.1698	0.1308	0.2004	0.1447	0.0167	0.1089	0.2209	0.0104	0.2896	0.1882	0.0233	0.0005	0.0193	0.0146	23.4193	10.7188	6.2449	32.0226	8.1356	3.703
Candidatus Curtissbacteria bacterium RIFCSPLOWO2_01_FULL_42_26	8.153	2.3375	3.0076	0.1059	2.499	0.7337	0.9524	0.1517	0.3739	0.1405	0.2515	0.1854	0.3826	0.0518	0.0534	0.4962	0.0257	0.0094	0.2815	0.0457	0.0084	0.4775	0.0436	0.0052	0.0042	0.1035	0.055	30.1519	8.1553	19.2338	30.7067	4.3691	4.4864
Candidatus Curtissbacteria bacterium RIFCSPLOWO2_01_FULL_41_18	0.4337	0.4968	0.2071	0.0184	0.1424	0.097	0.0674	0.0175	0.0459	0.0255	0.03	0.0267	0.0314	0.0144	0.0097	0.0738	0.0154	0.004	0.0307	0.013	0.0038	0.0537	0.013	0.0028	0.0043	0.0728	0.0631	13.9129	6.1188	7.7934	17.2686	3.6735	2.5025
Candidatus Curtissbacteria bacterium RIFCSPLOWO2_01_FULL_38_11b	0.59	0.1671	0.2312	0.0132	0.2208	0.0647	0.1511	0.0207	0.1027	0.0227	0.0803	0.0585	0.1259	0.0252	0.028	0.2592	0.0241	0.0028	0.1528	0.0227	0.0034	0.3683	0.0392	0.0059	0.0022	0.035	0.026	7.8866	1.7033	4.9258	11.8259	1.6591	1.5659
Candidatus Amesbacteria bacterium RIFCSPLOWO2_01_FULL_47_33	16.5968	4.1346	21.5335	0.5174	15.8821	3.8864	2.7988	0.679	3.4138	1.1689	3.718	1.9353	3.1905	0.4642	0.3375	8.2725	0.2935	0.0756	4.4683	0.4824	0.0478	5.3254	0.3156	0.0699	0.0108	0.1927	0.1175	34.6888	6.4916	7.5338	34.1928	5.2179	4.4017
Microgenomates group bacterium RIFCSPLOWO2_01_FULL_47_10	0.8529	1.3045	0.8794	0.1215	0.1488	0.3673	0.0235	0.0383	0.036	0.0591	0.3661	0.5585	0.1592	0.1365	0.1193	0.403	0.0966	0.0749	0.2207	0.0909	0.0944	0.3029	0.0648	0.0794	0.0053	0.0229	0.0198	6.8612	2.4915	3.9116	9.4065	3.6887	1.5588
Candidatus Woykebacteria bacterium RIFCSPLOWO2_01_FULL_43_14	0.2968	4.485	0.4085	0.2172	0.2585	0.8365	0.058	0.1236	0.0456	0.1383	0.0807	0.3609	0.0772	0.1856	0.1192	0.0978	0.1672	0.0331	0.0443	0.3585	0.0175	0.1742	0.3148	0.0415	0.0004	0.0102	0.0078	28.5895	16.2283	10.2097	14.8507	4.6982	2.8444
Candidatus Woykebacteria bacterium RIFCSPLOWO2_01_FULL_41_12	1.548	0.2749	1.2409	0.0316	0.6634	0.0864	0.2064	0.0289	0.098	0.0336	0.0622	0.0261	0.0319	0.0022	0.0039	0.0914	0.0011	0.0006	0.0462	0.0052	0.0011	0.0702	0.008	0.0011	0.0176	0.4942	0.3184	13.7936	2.1429	14.5982	12.9332	3.137	2.5839
Omnitrophica bacterium RIFCSPLOWO2_01_FULL_50_24	0.0199	1.7625	0.0269	0.0736	0.02	0.7013	0.0081	0.1505	0.0076	0.0716	0.0059	0.6612	0.0247	0.6908	0.4151	0.0177	0.2963	0.0377	0.0134	0.3325	0.0214	0.0277	0.4135	0.0628	0.001	0.0035	0.0025	3.1182	8.9253	3.0585	24.8521	5.801	5.151
Omnitrophica bacterium RIFCSPLOWO2_01_FULL_45_10b	0.0036	0.5866	0.0059	0.046	0.0064	0.335	0.0076	0.1137	0.0028	0.0612	0.0022	0.129	0.0017	0.0413	0.0289	0.0017	0.0249	0.0033	0.0019	0.0227	0.0034	0.0012	0.0294	0.0045	0.0002	0.0007	0.0009	5.8973	10.9453	3.9532	10.2082	2.6023	3.5229
Candidatus Yanofskybacteria bacterium RIFCSPLOWO2_01_FULL_49_25	0.2118	0.1854	0.3155	0.022	0.1698	0.1196	0.0363	0.0292	0.0467	0.0318	0.0344	0.0398	0.0118	0.0041	0.006	0.0162	0.0047	0.0019	0.0096	0.0096	0.0014	0.031	0.0104	0.0016	0.003	0.0066	0.0077	16.6472	6.9327	4.8231	23.7316	4.652	2.4371
Candidatus Yanofskybacteria bacterium RIFCSPLOWO2_01_FULL_49_17	0.7768	2.3833	1.0061	0.1547	0.4442	0.7104	0.1325	0.1181	0.1005	0.1088	0.1946	0.4439	0.1555	0.1528	0.0702	0.1496	0.1017	0.0093	0.1073	0.1828	0.0093	0.2767	0.1931	0.02	0.0015	0.0083	0.01	14.5671	6.9046	2.9783	18.1265	5.4795	2.2841
Candidatus Yanofskybacteria bacterium RIFCSPLOWO2_01_FULL_44_88	20.3327	10.4104	15.6208	0.6487	9.4561	4.0305	2.8825	0.9553	1.3952	0.9396	2.3705	2.0817	2.1078	0.5123	0.3487	2.6515	0.2504	0.0533	2.0172	0.6524	0.0357	4.3006	0.784	0.0671	0.0061	0.0032	0.0075	105.091	35.1795	28.318	89.4863	18.2092	13.2988
Candidatus Yanofskybacteria bacterium RIFCSPLOWO2_01_FULL_42_49	0.1635	0.4514	0.2794	0.0503	0.1928	0.3163	0.0691	0.0578	0.0347	0.0524	0.0676	0.185	0.5432	0.6314	0.3567	0.5053	0.2363	0.0409	0.3115	0.5253	0.0301	0.8419	0.6778	0.078	0.0019	0.0074	0.0059	12.6422	6.4746	2.9149	52.1748	14.9675	5.9123
Candidatus Yanofskybacteria bacterium RIFCSPLOWO2_01_FULL_41_34	1.8438	3.5932	1.8418	0.2533	1.0725	1.3719	0.3785	0.3012	0.1637	0.2244	0.3372	0.7278	0.3342	0.2649	0.1231	0.4598	0.111	0.0201	0.2697	0.2447	0.0126	0.6116	0.2365	0.0297	0.0012	0.0174	0.0134	30.5214	16.4336	7.1167	38.8613	10.1282	5.8508
Candidatus Wolfebacteria bacterium RIFCSPLOWO2_01_FULL_47_17b	0.6513	1.1039	1.1697	0.1028	1.0345	0.7333	0.3463	0.1928	0.3167	0.2041	0.304	0.4524	0.0816	0.0477	0.031	0.171	0.0343	0.0078	0.112	0.0818	0.0097	0.1957	0.0859	0.0142	0.0016	0.0261	0.015	23.2811	7.1682	5.897	18.5135	4.0529	3.455
Candidatus Wolfebacteria bacterium RIFCSPLOWO2_01_FULL_45_19	2.1455	1.0966	14.6205	0.4233	5.1201	1.9842	1.5706	0.6707	0.6903	0.4019	0.2206	0.1814	0.1931	0.0545	0.0285	0.2038	0.027	0.0048	0.1798	0.0657	0.0056	0.5685	0.0754	0.011	0.0023	0.2575	0.1628	7.8094	3.1483	2.833	20.5042	3.2033	2.281
Candidatus Harrisonbacteria bacterium RIFCSPLOWO2_01_FULL_44_18	0.1138	1.0291	0.1631	0.0811	0.11	0.5321	0.0588	0.112	0.0175	0.1067	0.0425	0.2829	0.0263	0.1102	0.0516	0.0331	0.0496	0.008	0.0199	0.0787	0.0032	0.055	0.0732	0.0132	0.0018	0.011	0.009	13.8703	22.8135	6.8989	18.4799	6.3726	3.5076
Candidatus Wolfebacteria bacterium RIFCSPLOWO2_01_FULL_38_11	2.3796	0.4033	4.8019	0.0732	9.5427	1.5851	1.8015	0.2652	0.3698	0.1562	0.2971	0.1523	0.195	0.018	0.0178	0.2477	0.0128	0.0042	0.1598	0.0219	0.0053	0.2841	0.0255	0.0069	0.0047	0.023	0.0125	7.147	2.0847	7.0513	12.6615	1.6591	4.905
Candidatus Uhrbacteria bacterium RIFCSPLOWO2_01_FULL_47_25	0.2704	9.4976	0.5069	0.564	0.5727	3.983	0.1485	0.5754	0.0451	0.3284	0.1431	1.1021	0.0595	0.5713	0.2524	0.0549	0.2726	0.037	0.031	0.5401	0.031	0.066	0.4773	0.0495	0.0025	0.2851	0.1762	20.5555	29.5099	12.4125	25.6479	20.3857	9.4876
Candidatus Uhrbacteria bacterium RIFCSPLOWO2_01_FULL_47_17	0.0094	2.8465	0.0112	0.2061	0.0115	1.0625	0.0113	0.2423	0.0147	0.4079	0.0078	1.699	0.0049	0.9857	0.3916	0.005	0.527	0.0835	0.0017	0.519	0.031	0.0064	0.3835	0.0457	0.0011	0.0143	0.0085	9.0449	44.5339	11.9512	16.765	19.6157	8.9091
Candidatus Nomurabacteria bacterium RIFCSPLOWO2_01_FULL_46_18	4.0671	5.6576	5.189	0.4272	2.2075	1.8643	0.4914	0.3363	0.2179	0.2242	0.2559	0.3975	0.1991	0.1085	0.0496	0.2857	0.0513	0.0126	0.1789	0.1207	0.006	0.4262	0.1263	0.0265	0.0073	0.0602	0.0929	40.1909	10.5516	8.8289	23.7962	4.3875	5.0531
Candidatus Nomurabacteria bacterium RIFCSPLOWO2_01_FULL_42_17	0.1225	0.2829	0.1499	0.0246	0.0824	0.1089	0.0522	0.0255	0.0179	0.0181	0.0235	0.0553	0.0141	0.0121	0.0132	0.0352	0.0108	0.0027	0.0157	0.0293	0.0018	0.047	0.0213	0.0045	0	0.0016	0.0036	1.878	0.9266	0.4086	17.7046	2.7228	1.5586
Candidatus Nomurabacteria bacterium RIFCSPLOWO2_01_FULL_41_52b	0.2756	0.6939	0.3295	0.0757	0.2154	0.3617	0.0886	0.0865	0.041	0.0678	0.0569	0.1414	0.0338	0.053	0.0206	0.0558	0.0292	0.0021	0.043	0.0622	0.0032	0.0979	0.0678	0.0111	0.0002	0.0176	0.0127	70.3301	18.8865	9.4871	55.2423	9.2057	7.3509
Candidatus Nomurabacteria bacterium RIFCSPLOWO2_01_FULL_41_18	0.2677	0.8731	0.3539	0.068	0.2139	0.3155	0.1202	0.0964	0.0654	0.091	0.1146	0.3041	0.0582	0.0638	0.0306	0.0824	0.0354	0.0032	0.0376	0.0808	0.0066	0.0994	0.066	0.0118	0	0.0082	0.0068	15.2254	9.0575	3.0466	18.5979	3.7674	2.221
Candidatus Nomurabacteria bacterium RIFCSPLOWO2_01_FULL_41_12	0.1288	0.4435	0.1617	0.0412	0.0957	0.2282	0.0518	0.0507	0.0151	0.0288	0.0196	0.041	0.0083	0.0061	0.0081	0.0169	0.0095	0	0.0088	0.0225	0.0014	0.0259	0.0113	0.0025	0	0.0023	0.0014	10.5732	8.1339	1.511	13.026	4.7409	3.4491
Candidatus Nomurabacteria bacterium RIFCSPLOWO2_01_FULL_40_18	0.6817	3.3267	0.9729	0.2182	0.4828	0.9579	0.1503	0.1482	0.0703	0.111	0.0716	0.2487	0.0536	0.0814	0.0515	0.0672	0.0674	0.0057	0.036	0.1468	0.008	0.1087	0.1133	0.0216	0.0008	0.0318	0.0308	19.5517	8.8734	3.8746	19.5806	4.6776	3.4986
Candidatus Nomurabacteria bacterium RIFCSPLOWO2_01_FULL_40_15	3.2646	2.8827	3.159	0.1979	0.9852	0.9341	0.3053	0.1567	0.1465	0.124	0.2019	0.2853	0.0973	0.0351	0.032	0.1757	0.0308	0.0055	0.1314	0.072	0.004	0.2893	0.0871	0.0074	0.0074	0.0295	0.1582	22.5513	7.0281	7.0374	16.5302	2.4287	2.8171
Candidatus Nomurabacteria bacterium RIFCSPLOWO2_01_FULL_39_18	0.4101	0.5027	0.4182	0.0467	0.22	0.2294	0.0837	0.0476	0.0406	0.0607	0.064	0.1407	0.0282	0.0389	0.0124	0.0596	0.0254	0.0028	0.0269	0.0483	0.0039	0.0599	0.0337	0.0072	0.0018	0.0076	0.0072	22.9143	9.8936	5.9423	18.5287	3.2276	3.6019
Candidatus Nomurabacteria bacterium RIFCSPLOWO2_01_FULL_39_17	2.5303	9.9459	3.8657	0.6836	2.1535	3.5441	0.6666	0.707	0.3386	0.5692	0.5578	1.3006	0.2794	0.3722	0.161	0.3364	0.2565	0.0247	0.2461	0.4992	0.021	0.7524	0.5532	0.054	0.0006	0.1073	0.0623	10.7584	6.0605	2.3752	19.7789	4.5274	2.6767
Candidatus Nomurabacteria bacterium RIFCSPLOWO2_01_FULL_37_25	1.7673	5.9634	3.2405	0.5818	1.749	3.0801	0.5897	0.5895	0.2998	0.5459	0.6231	1.4948	0.4727	0.538	0.2167	0.5974	0.2922	0.0339	0.4016	0.6993	0.0316	0.8686	0.5632	0.0857	0.001	0.0518	0.0347	25.7521	14.399	6.933	28.371	8.2796	5.161
Candidatus Nomurabacteria bacterium RIFCSPLOWO2_01_FULL_36_10b	0.215	6.8421	0.695	0.4193	0.3458	2.1972	0.1813	0.408	0.0553	0.4513	0.0445	0.4274	0.0188	0.129	0.0615	0.0245	0.066	0.0066	0.0248	0.221	0.0102	0.0517	0.1699	0.0284	0.0021	0.0051	0.0036	10.1171	7.6049	3.7744	10.9238	2.876	2.0801
Candidatus Nomurabacteria bacterium RIFCSPLOWO2_01_FULL_33_24	0.4792	1.7286	0.6782	0.13	0.411	0.7983	0.1567	0.1552	0.0972	0.191	0.2385	0.7671	0.1816	0.2193	0.0806	0.2034	0.1311	0.0188	0.1488	0.3361	0.0158	0.431	0.2472	0.0241	0.003	0.0196	0.0121	13.1688	8.7483	4.575	27.3085	6.6215	3.9443
Candidatus Kaiserbacteria bacterium RIFCSPLOWO2_01_FULL_55_25	1.0911	5.4508	1.6201	0.3475	0.7702	1.7157	0.2059	0.3642	0.1742	0.257	0.2343	0.6498	0.0764	0.1007	0.0659	0.096	0.0719	0.006	0.0806	0.1929	0.0163	0.3193	0.284	0.0395	0.0087	0.4723	0.2459	92.0143	28.9056	15.3466	28.3799	7.528	4.3812
Candidatus Kaiserbacteria bacterium RIFCSPLOWO2_01_FULL_55_19	0.8577	0.7881	0.7093	0.0588	0.2997	0.2294	0.0844	0.0507	0.05	0.025	0.0454	0.0739	0.0204	0.0141	0.0091	0.0464	0.0099	0.0011	0.0246	0.0253	0.0035	0.0975	0.0285	0.0049	0.0106	0.3096	0.2413	18.7011	6.9388	5.2631	21.8213	5.4975	3.2592
Candidatus Kaiserbacteria bacterium RIFCSPLOWO2_01_FULL_54_24	2.3508	6.8076	2.3877	0.3712	1.0926	1.8626	0.2495	0.3739	0.1841	0.2305	0.3064	0.7118	0.1835	0.2472	0.1162	0.2343	0.1415	0.0154	0.1668	0.3454	0.0114	0.4408	0.2931	0.0285	0.0038	0.1917	0.1004	52.9646	16.8359	9.0047	28.7427	7.7123	4.5861
Candidatus Kaiserbacteria bacterium RIFCSPLOWO2_01_FULL_54_22	0.4654	4.5007	0.821	0.2813	0.4019	1.8003	0.0801	0.2496	0.0405	0.1016	0.0575	0.2325	0.0442	0.1062	0.0509	0.0372	0.0432	0.0053	0.0275	0.0777	0.0027	0.0638	0.0493	0.0041	0.0003	0.0131	0.0073	39.1645	12.6596	5.3269	23.7631	4.8995	4.2888
Candidatus Kaiserbacteria bacterium RIFCSPLOWO2_01_FULL_54_20	1.688	5.3175	1.81	0.334	0.8504	1.6082	0.2055	0.3376	0.1784	0.2328	0.2954	0.7415	0.1574	0.2225	0.126	0.2004	0.1462	0.0177	0.1699	0.3652	0.0115	0.4335	0.3592	0.0361	0.0037	0.2832	0.1503	55.6962	18.7597	9.8373	24.275	6.5365	4.1138
Candidatus Kaiserbacteria bacterium RIFCSPLOWO2_01_FULL_54_13	0.0871	0.2796	0.1254	0.0323	0.0747	0.1446	0.0297	0.0268	0.0223	0.0266	0.0215	0.0656	0.0151	0.0149	0.0113	0.023	0.01	0.0015	0.0091	0.0215	0.0024	0.0364	0.0227	0.0033	0	0.0043	0.0026	3.7113	1.3748	0.6617	14.2205	2.5886	1.3152
Candidatus Kaiserbacteria bacterium RIFCSPLOWO2_01_FULL_53_17	0.6588	0.8318	0.6729	0.0703	0.2817	0.3288	0.0471	0.0589	0.0231	0.0315	0.0429	0.1002	0.0358	0.033	0.0199	0.0441	0.0226	0.003	0.031	0.0429	0.004	0.0743	0.0328	0.0043	0.0003	0.0136	0.0149	25.3771	5.6037	3.0103	18.624	3.0357	2.7478
Candidatus Kaiserbacteria bacterium RIFCSPLOWO2_01_FULL_52_12b	1.5689	1.6187	1.6414	0.1158	0.6382	0.5981	0.1591	0.129	0.0622	0.0725	0.1016	0.162	0.048	0.0324	0.02	0.1246	0.0259	0.0044	0.0607	0.0486	0.0044	0.1679	0.048	0.0082	0.0006	0.0097	0.013	20.2615	6.2739	3.8829	13.238	2.3379	2.563
Candidatus Kaiserbacteria bacterium RIFCSPLOWO2_01_FULL_51_21	0.6128	0.4226	0.4943	0.0305	0.2448	0.1666	0.036	0.0281	0.0167	0.0102	0.0176	0.0291	0.0172	0.0083	0.0074	0.0303	0.0074	0	0.0141	0.0203	0.0017	0.04	0.0124	0.0029	0.0005	0.0033	0.0083	33.5268	9.2708	6.2213	22.9541	3.9503	3.9812
Candidatus Jorgensenbacteria bacterium RIFCSPLOWO2_01_FULL_45_25b	2.6087	1.7828	3.6229	0.1637	1.7287	1.1163	0.3463	0.2167	0.1124	0.1301	0.2955	0.2936	0.2446	0.0717	0.0508	0.4049	0.0416	0.0077	0.2798	0.0885	0.0035	0.7355	0.0805	0.0134	0.0049	0.0101	0.0093	23.339	7.7528	4.1893	26.7703	4.1432	4.2236
Candidatus Giovannonibacteria bacterium RIFCSPLOWO2_01_FULL_46_32	1.0894	1.6097	1.3572	0.122	0.7431	0.7363	0.1859	0.1546	0.1411	0.1115	0.1694	0.2695	0.2082	0.0984	0.0506	0.2556	0.059	0.0099	0.1876	0.1319	0.0116	0.5615	0.1582	0.0152	0.006	0.0131	0.009	24.5183	9.0934	4.2128	34.8527	7.0744	5.235
Candidatus Giovannonibacteria bacterium RIFCSPLOWO2_01_FULL_46_13	2.7166	1.3691	1.9849	0.1122	0.9626	0.5085	0.1781	0.0797	0.0384	0.0248	0.056	0.0758	0.0287	0.0065	0.0086	0.0955	0.0097	0.0018	0.0562	0.0217	0.0014	0.1262	0.0262	0.0043	0.0023	0.0402	0.0336	56.3309	16.144	11.2766	13.7729	2.4749	5.8887
Candidatus Giovannonibacteria bacterium RIFCSPLOWO2_01_FULL_45_140	25.0002	15.3844	33.3003	1.641	10.1299	7.2241	1.6383	1.0307	0.9597	0.6399	3.4981	2.9209	3.1293	0.8326	0.4874	4.2486	0.2707	0.0593	3.3281	0.7155	0.043	7.9019	0.9102	0.0935	0.0018	0.0057	0.0055	108.683	41.5298	19.808	145.199	29.4633	26.2396
Candidatus Giovannonibacteria bacterium RIFCSPLOWO2_01_FULL_44_16	4.4751	14.1906	5.4232	1.0576	1.7857	3.0639	0.5163	0.7121	0.3289	0.7314	0.5018	1.369	0.608	0.479	0.2912	0.5991	0.1923	0.0405	0.3343	0.4808	0.0208	0.5379	0.254	0.0297	0.002	0.0119	0.0149	16.7239	10.1075	3.3755	20.1195	4.3885	3.644
Candidatus Terrybacteria bacterium RIFCSPLOWO2_01_FULL_40_23	4.7246	6.6869	18.9535	1.7066	6.2482	7.4974	1.3571	1.3115	0.5255	0.7287	0.7028	0.874	0.115	0.078	0.0409	0.1421	0.0294	0.0101	0.224	0.1442	0.018	0.6091	0.1813	0.0395	0.0044	0.0424	0.0599	17.6281	5.9417	2.9254	23.3989	4.5912	1.9412
Candidatus Buchananbacteria bacterium RIFCSPLOWO2_01_FULL_39_33	4.3509	4.8707	3.1458	0.3069	2.1171	2.2442	0.6104	0.4188	0.2512	0.4058	0.5003	1.3809	1.248	0.7879	0.465	2.0179	0.5634	0.0751	1.5808	1.3307	0.0826	3.7534	1.0423	0.1228	0.006	0.0145	0.0148	36.1016	14.3907	6.9292	34.9669	7.9145	5.4254
Candidatus Campbellbacteria bacterium RIFCSPLOWO2_01_FULL_34_15	0.0777	0.2248	0.3916	0.0795	24.9567	22.7667	39.3213	19.1575	0.172	0.3388	0.2612	0.8659	0.0303	0.0427	0.0164	0.0653	0.0312	0.004	0.0198	0.0406	0.0036	0.0647	0.0413	0.0063	0.0049	0.0013	0.0031	10.5802	4.6125	2.0477	16.0146	4.9657	1.3134
Candidatus Adlerbacteria bacterium RIFCSPLOWO2_01_FULL_54_21b	3.8858	3.2717	2.8164	0.1889	1.409	1.1137	0.3465	0.2569	0.1523	0.1307	0.2332	0.3214	0.1207	0.0603	0.0387	0.1757	0.0224	0.0037	0.1283	0.0709	0.0034	0.3702	0.0843	0.0145	0.0011	0.0184	0.0166	63.3201	20.0797	11.6974	26.7788	4.8912	4.3895
Candidatus Adlerbacteria bacterium RIFCSPLOWO2_01_FULL_51_16	0.6508	0.3455	0.6276	0.0291	0.2504	0.1111	0.0569	0.0251	0.0278	0.0207	0.0522	0.0584	0.0232	0.0054	0.0062	0.0414	0.0074	0.002	0.0335	0.0103	0.0015	0.0845	0.0158	0.0034	0	0.0059	0.014	20.5971	5.6873	11.5332	17.1269	2.397	4.3662
Candidatus Terrybacteria bacterium RIFCSPLOWO2_01_FULL_58_14	1.0412	1.3072	1.7793	0.2305	1.034	1.0633	0.3076	0.3485	0.2389	0.2752	0.257	0.3861	0.0542	0.0332	0.0247	0.075	0.0232	0.007	0.0604	0.0707	0.0092	0.1697	0.0569	0.0162	0.0085	0.6381	0.4863	15.5714	4.3615	4.9135	14.0502	4.2331	2.9931
Candidatus Liptonbacteria bacterium RIFCSPLOWO2_01_FULL_56_20	4.2461	0.611	11.7701	0.1559	4.5263	0.9939	1.0871	0.3329	1.4378	0.3632	1.159	0.5698	0.725	0.0532	0.0551	1.6319	0.0282	0.009	1.1081	0.0798	0.0079	2.0314	0.0722	0.0162	0.0023	0.0053	0.0157	18.5906	4.6833	6.4839	21.5888	3.1306	4.3409
Candidatus Liptonbacteria bacterium RIFCSPLOWO2_01_FULL_53_13	2.3592	7.1135	2.6225	0.5978	1.8344	3.8915	0.527	0.6929	0.1738	0.3075	0.3688	1.0811	0.2664	0.3493	0.1433	0.5139	0.1813	0.0289	0.3104	0.4301	0.0187	0.5897	0.2727	0.027	0.0042	0.0484	0.0415	17.4636	6.2654	3.0322	14.1881	4.5225	3.2251
Candidatus Liptonbacteria bacterium RIFCSPLOWO2_01_FULL_52_25	0.2363	0.5504	0.3182	0.046	0.1789	0.263	0.0615	0.0695	0.0378	0.0546	0.1651	0.3357	0.0622	0.0614	0.0301	0.0922	0.0259	0.005	0.081	0.076	0.0042	0.2767	0.0768	0.0117	0.0007	0.0034	0.0024	16.501	6.9816	2.5053	27.0747	4.8049	2.632
Parcubacteria group bacterium RIFCSPLOWO2_01_FULL_48_18	0.2091	1.4497	0.3053	0.1274	0.1536	0.581	0.0472	0.1691	0.0357	0.284	0.0565	0.3465	0.0317	0.0469	0.0278	0.0447	0.0242	0.0121	0.0461	0.0563	0.0079	0.0885	0.0682	0.0244	0.0019	0.0088	0.0071	8.9437	11.0955	2.3279	20.6566	6.5177	3.8627
Candidatus Terrybacteria bacterium RIFCSPLOWO2_01_FULL_48_14	2.4119	4.5016	2.8972	0.4058	1.1238	1.5432	0.2166	0.2435	0.1798	0.3091	0.3816	0.6542	0.0971	0.0864	0.0445	0.1179	0.049	0.0087	0.0929	0.1328	0.0112	0.227	0.1173	0.0158	0.0043	0.1522	0.0869	18.1615	6.8349	5.1741	13.2694	3.5285	2.1864
Candidatus Colwellbacteria bacterium RIFCSPLOWO2_01_FULL_48_10	0.1333	0.6321	0.1961	0.0388	0.108	0.2218	0.0402	0.0714	0.0044	0.0215	0.0064	0.0229	0.0046	0.008	0.0016	0.0012	0.002	0.0008	0.0016	0.002	0.0004	0.004	0.0024	0.0016	0.0004	0.0004	0.0014	6.2289	2.7511	0.649	7.8938	1.6939	1.6052
Candidatus Azambacteria bacterium RIFCSPLOWO2_01_FULL_46_26	3.5948	86.1437	42.7191	37.9763	12.961	134.329	7.3031	47.9711	4.4064	47.0675	3.3931	32.656	0.3771	1.8465	0.8078	0.3284	0.8458	0.1293	0.2119	1.7918	0.0873	0.4058	1.4673	0.1982	0.0326	1.9808	1.1136	89.2622	121.487	39.0694	26.5226	11.7677	6.7014
Candidatus Azambacteria bacterium RIFCSPLOWO2_01_FULL_46_25	1.2597	0.9675	1.322	0.0896	0.5415	0.3844	0.0814	0.0644	0.0307	0.0388	0.0342	0.0642	0.0111	0.0103	0.0079	0.0261	0.0075	0.0022	0.0148	0.013	0.0022	0.0408	0.0167	0.0048	0.011	0.0372	0.1332	72.7816	12.8152	8.2964	23.8143	3.8994	5.4316
Candidatus Niyogibacteria bacterium RIFCSPLOWO2_01_FULL_45_48	1.9428	5.8951	1.9194	0.3369	0.8312	1.4491	0.2568	0.3381	0.1521	0.2805	0.3392	0.883	0.6424	0.554	0.2718	0.3844	0.1926	0.0241	0.2583	0.3932	0.02	0.5878	0.3282	0.0258	0.005	0.013	0.0212	31.0407	18.2224	6.7339	51.5466	13.8644	6.8933
Candidatus Liptonbacteria bacterium RIFCSPLOWO2_01_FULL_45_15	0.2937	41.1491	0.82	2.6582	0.3816	11.8884	0.1256	1.988	0.0516	1.3612	0.1064	4.4884	0.0253	1.9464	0.5611	0.0315	0.9322	0.0908	0.0266	1.7949	0.0711	0.0633	1.7455	0.22	0.0016	0.0988	0.0592	20.785	28.6048	8.9939	15.0773	15.7426	7.8383
Candidatus Terrybacteria bacterium RIFCSPLOWO2_01_FULL_44_24	1.7802	2.5081	3.3044	0.3226	1.5927	1.7412	0.4229	0.4232	0.2618	0.2924	0.2441	0.3178	0.0264	0.0165	0.0077	0.0443	0.0081	0.0029	0.0299	0.0283	0.0024	0.1282	0.0446	0.0048	0	0.0026	0.0045	36.8715	14.1353	7.2612	24.3734	6.3913	4.1702
Candidatus Tagabacteria bacterium RIFCSPLOWO2_01_FULL_42_9	21.8295	32.4766	28.5821	2.6068	14.763	17.0609	4.8731	4.5132	1.8382	2.567	5.1006	8.3908	3.6615	1.6226	0.8917	5.4394	0.937	0.1709	3.1781	1.8369	0.0948	5.9096	1.4333	0.1482	0.0011	0.0324	0.0184	6.6131	2.8424	1.6447	9.911	2.2418	1.9457
Candidatus Harrisonbacteria bacterium RIFCSPLOWO2_01_FULL_40_28	3.9153	5.0562	4.1211	0.2881	1.9877	1.6997	0.5373	0.3186	0.219	0.2394	0.6137	0.9051	1.7477	0.6772	0.2921	3.3781	0.4985	0.0684	3.5675	1.256	0.069	8.9083	1.3358	0.114	0.0006	0.0068	0.0055	28.6936	6.676	6.3707	28.384	6.0254	4.9243
Candidatus Tagabacteria bacterium RIFCSPLOWO2_01_FULL_39_11	0.0896	0.7874	0.1025	0.0683	0.058	0.3611	0.0301	0.0643	0.0252	0.0614	0.0144	0.1637	0.0213	0.2513	0.0886	0.0223	0.1771	0.0108	0.0321	0.2339	0.0086	0.0462	0.1703	0.0196	0	0.0159	0.0122	3.5798	5.6532	2.104	11.678	5.95	2.6354
Candidatus Azambacteria bacterium RIFCSPLOWO2_01_FULL_37_9	1.7084	3.4423	5.2056	0.5949	14.6568	17.6075	16.789	11.9746	5.3753	7.9539	4.1452	6.5011	0.2096	0.1275	0.0663	0.419	0.0929	0.0143	0.3333	0.2819	0.0233	0.717	0.2383	0.046	0.0018	0.2771	0.1589	7.4146	2.8253	1.162	8.8704	2.7106	0.9637
Nitrospinae bacterium RIFCSPLOWO2_01_FULL_39_10	0.0255	20.9336	0.0519	8.1828	0.315	90.3382	0.1335	16.2429	0.0335	1.8014	0.0126	2.2654	0.013	2.037	0.6801	0.0127	0.883	0.0736	0.0096	0.6383	0.0461	0.0188	0.7718	0.1736	0.028	5.1479	2.2998	4.5805	51.2779	14.1311	9.2145	48.9058	36.5356
candidate division Kazan bacterium RIFCSPLOWO2_01_FULL_48_13	0.1745	0.1219	0.2075	0.0174	0.1726	0.0975	0.0554	0.0224	0.0432	0.0211	0.0319	0.0499	0.0666	0.0209	0.0125	0.1227	0.0156	0.0042	0.0664	0.0294	0.0034	0.1938	0.0328	0.0085	0.0078	0.0197	0.0262	9.4358	2.8271	3.6889	12.9019	2.6128	2.092
candidate division Kazan bacterium RIFCSPLOWO2_01_FULL_45_19	1.6359	1.4482	2.9404	0.1748	1.6415	1.1268	0.3562	0.1529	0.8525	0.2666	0.4066	0.5681	0.56	0.2228	0.1128	1.008	0.1405	0.0313	0.647	0.4051	0.0214	1.8293	0.4313	0.0555	0.0109	0.0182	0.0187	14.7968	4.8616	6.3413	18.1466	3.2621	3.3338
Elusimicrobia bacterium RIFCSPLOWO2_01_FULL_64_13	0.2765	1.3272	0.1623	0.1171	0.2307	0.6743	0.0994	0.1604	0.0315	0.1042	0.1488	0.7877	0.2859	0.4053	0.2076	0.1422	0.0874	0.0134	0.0569	0.1073	0.0092	0.0882	0.1076	0.0204	0.0035	0.0566	0.0436	9.8427	3.3818	1.6647	13.0509	2.1436	4.2785
Elusimicrobia bacterium RIFCSPLOWO2_01_FULL_60_11	0.0754	0.3208	0.0331	0.0371	0.0213	0.1052	0.0093	0.0252	0.0039	0.0097	0.0093	0.0548	0.0092	0.0183	0.013	0.0053	0.0085	0.0019	0.0021	0.0094	0.0031	0.0031	0.0083	0.0065	0.0013	0.0094	0.0094	5.7529	1.9357	0.7664	11.5306	2.0761	1.795
Elusimicrobia bacterium RIFCSPLOWO2_01_FULL_59_12	0.002	0.0585	0.005	0.0206	0.0029	0.0379	0.0037	0.0052	0.0022	0.0034	0.0033	0.0136	0.0029	0.0195	0.0188	0.0035	0.0125	0.0041	0.0011	0.0095	0.0052	0.0009	0.0098	0.0087	0.0019	0.0047	0.0079	6.8552	3.573	1.1143	12.5027	4.397	2.5682
Elusimicrobia bacterium RIFCSPLOWO2_01_FULL_54_10	0.0367	0.199	0.0404	0.0176	0.0274	0.1273	0.1267	0.0252	0.0961	0.0435	0.0477	0.1844	0.0328	0.0482	0.0849	0.0147	0.0102	0.0405	0.0057	0.0228	0.0495	0.0119	0.0321	0.032	0.0004	0.0017	0.0019	4.1432	2.5899	1.1238	10.2591	1.3859	2.0691
Candidatus Berkelbacteria bacterium RIFCSPLOWO2_01_FULL_50_28	0.1421	0.5035	0.2411	0.0462	0.1244	0.1258	0.0395	0.0284	0.0131	0.0284	0.0178	0.0346	0.0169	0.0113	0.0092	0.0286	0.0049	0.0004	0.0159	0.0086	0.0014	0.0295	0.0146	0.0062	0	0.0376	0.0124	35.9938	7.7565	10.8494	28.0435	6.3986	3.3375
Planctomycetes bacterium RIFCSPHIGHO2_12_42_15	0.4605	45.4142	0.4127	11.5851	0.5068	46.0922	3.921	6.6198	0.3908	3.2249	0.1971	29.5054	0.0692	10.0388	19.8085	0.1294	8.7037	3.1479	0.0774	9.3196	1.866	0.1825	3.9609	3.5238	0.2247	3.1317	1.6916	1.9891	19.4553	60.4974	1.854	17.0552	190.964
Candidatus Roizmanbacteria bacterium RIFCSPHIGHO2_12_41_18	0.251	1.376	0.3087	0.1	0.2337	0.3523	0.0832	0.072	0.0213	0.0342	0.0199	0.0522	0.0166	0.0367	0.0163	0.0208	0.0225	0.0024	0.012	0.0279	0.0044	0.0197	0.0208	0.006	0.0019	0.0042	0.0084	112.353	55.8148	135.495	43.5657	14.8665	13.0143
candidate division WWE3 bacterium RIFCSPHIGHO2_12_FULL_38_15	1.2293	0.7756	1.2704	0.069	1.21	0.5019	0.5422	0.1459	0.1921	0.1013	0.2276	0.2281	0.2277	0.0852	0.0643	0.5445	0.0799	0.0196	0.2763	0.1337	0.0195	0.5578	0.0936	0.0179	0.0042	0.1004	0.0889	46.2865	14.0733	15.7748	24.7806	4.5939	4.3555
Verrucomicrobia bacterium RIFCSPHIGHO2_12_FULL_41_10	0.0042	0.1753	0.0043	0.0142	0.005	0.0429	0.0106	0.0085	0.0027	0.0059	0.0036	0.0173	0.0021	0.0042	0.0033	0.0017	0.0022	0.0003	0.0005	0.0038	0.0013	0.001	0.004	0.0016	0.0002	0.0021	0.0019	0.0488	1.0423	10.6944	0.0384	0.2276	0.3917
candidate division TM6 bacterium RIFCSPHIGHO2_12_FULL_38_8	0.0041	0.0698	0.0097	0.0142	0.0074	0.0216	0.0171	0.0214	0.0056	0.0327	0.0023	0.1919	0.0005	0.0036	0.0063	0.0038	0.0128	0.0032	0.0009	0.0164	0.0077	0.0045	0.0086	0.0068	0.0086	0.0119	0.0223	0.431	1.753	8.1238	0.4026	0.3145	0.7016
candidate division TM6 bacterium RIFCSPHIGHO2_12_FULL_36_22	0.0026	0.2664	0.0114	0.0391	0.0068	0.1016	0.0156	0.0265	0.0053	0.167	0.0078	1.0422	0.0012	0.0252	0.0443	0.0035	0.0367	0.0119	0.0028	0.0647	0.0147	0.0028	0.0265	0.0266	0.0147	0.0491	0.0629	0.1023	3.3814	22.6028	0.1105	0.4908	1.538
candidate division TM6 bacterium RIFCSPHIGHO2_12_FULL_32_22	0.0046	0.9957	0.0074	0.1884	0.0148	0.5882	0.0283	0.1179	0.009	0.1328	0.0034	0.2366	0.0015	0.0326	0.0115	0.0035	0.0292	0.0056	0.0017	0.0233	0.0105	0.0022	0.0188	0.0062	0.0139	0.0092	0.0306	0.1206	3.5408	26.3966	0.0993	0.2299	0.4978
Sphingopyxis sp. RIFCSPHIGHO2_12_FULL_65_19	0.0045	0.0507	0.0056	0.025	0.1648	0.1754	0.0446	0.0096	0.147	0.0305	0.1606	0.0199	0.4955	0.0304	0.0603	0.5646	0.0489	0.0418	0.3915	0.1347	0.0406	0.9041	0.0609	0.0399	0.0076	0.0149	0.0225	4.8675	0.3687	19.2988	0.044	0.576	0.4434
Candidatus Doudnabacteria bacterium RIFCSPHIGHO2_12_FULL_48_16	0.6421	2.5988	0.8751	0.2604	0.9093	1.5028	0.3335	0.3545	0.1283	0.2066	0.2486	0.6094	0.0898	0.1166	0.0537	0.2118	0.09	0.0075	0.1631	0.2009	0.0149	0.3238	0.3162	0.0454	0.0075	0.0324	0.0709	69.6435	25.093	15.2891	41.3522	14.0516	8.2863
Candidatus Doudnabacteria bacterium RIFCSPHIGHO2_12_FULL_42_22	0.2276	0.1189	0.1279	0.01	0.0526	0.0419	0.0216	0.0084	0.0123	0.0081	0.0053	0.0206	0.0037	0.0047	0.0023	0.0086	0.0026	0.0007	0.007	0.0083	0.0009	0.01	0.0065	0.0009	0	0.0028	0.0113	87.3032	25.2037	22.5273	60.9957	8.8925	8.6459
Candidatus Saccharibacteria bacterium RIFCSPHIGHO2_12_FULL_49_19	0.0535	0.0742	0.0554	0.0081	0.0284	0.0264	0.0133	0.0085	0.0026	0.0028	0.0039	0.0113	0.0039	0.0028	0.0022	0.0068	0.0024	0.0004	0.0048	0.007	0.0031	0.0031	0.0039	0.0031	0.0013	0.0092	0.0441	21.0656	3.0373	19.9215	23.2584	3.1608	2.1797
Candidatus Saccharibacteria bacterium RIFCSPHIGHO2_12_FULL_48_21	0.2067	0.1112	0.1974	0.0132	0.0938	0.0473	0.013	0.009	0.0056	0.0045	0.0211	0.0194	0.0101	0.0079	0.0039	0.011	0.0028	0.0017	0.0124	0.0056	0.0017	0.0107	0.0054	0.0031	0.0135	0.0358	0.1543	12.0929	4.328	22.7668	13.4177	1.8521	1.8755
Candidatus Saccharibacteria bacterium RIFCSPHIGHO2_12_FULL_47_17	0.064	9.7773	0.0858	0.6887	0.0396	1.9987	0.0187	0.3278	0.0129	0.5242	0.0115	1.0043	0.0066	0.2967	0.0595	0.0113	0.1838	0.0187	0.0082	0.294	0.0267	0.0098	0.2216	0.0429	0	0.016	0.0086	1.4281	5.7296	17.7625	1.2644	5.2936	2.4503
Candidatus Saccharibacteria bacterium RIFCSPHIGHO2_12_FULL_47_16b	0.0351	1.6979	0.0533	0.1967	0.0236	0.7688	0.0096	0.1315	0.0074	0.1988	0.0062	0.3012	0.006	0.0555	0.0179	0.0076	0.0418	0.0062	0.0042	0.0616	0.0077	0.0081	0.0476	0.0153	0.0008	0.0113	0.0047	2.4421	7.1821	16.3329	1.8396	6.5992	2.9795
Candidatus Saccharibacteria bacterium RIFCSPHIGHO2_12_FULL_42_8	0.0136	0.1307	0.0199	0.0105	0.0189	0.1437	0.4971	0.0092	0.0245	0.0092	0.0151	0.1069	0.0015	0.0026	0.0046	0.0059	0.0026	0.0013	0.0015	0.0092	0	0.033	0.023	0.0153	0	0.0013	0.0005	2.9107	2.3518	7.8096	2.7744	0.5659	0.3311
Candidatus Saccharibacteria bacterium RIFCSPHIGHO2_12_FULL_41_12	0.0319	0.041	0.0275	0.0086	0.0203	0.0298	0.0121	0.0044	0.0054	0.0047	0.0049	0.0075	0.0032	0.0007	0.0025	0.0077	0.0019	0.0007	0.004	0.0054	0.0025	0.0067	0.003	0.0014	0.0004	0.0042	0.0046	5.3225	1.5966	14.6767	2.8485	0.4948	0.3511
Candidatus Andersenbacteria bacterium RIFCSPHIGHO2_12_FULL_45_11b	4.8806	3.471	1.3888	0.0879	0.494	0.3908	0.5234	0.0545	0.0647	0.0287	0.0448	0.1425	0.0463	0.0244	0.0168	0.0492	0.0119	0.0017	0.0146	0.0209	0.0039	0.0428	0.0187	0.0093	0.0017	0.0041	0.0192	52.896	8.8368	11.4982	3.2151	0.654	0.9423
Candidatus Blackburnbacteria bacterium RIFCSPHIGHO2_12_FULL_44_25	7.5313	5.2139	4.8411	0.3077	2.1943	1.2793	0.6138	0.323	0.3856	0.3146	0.6159	0.861	0.9049	0.2945	0.196	1.5671	0.2253	0.0449	1.008	0.5055	0.0287	2.6268	0.4723	0.0699	0.0021	0.0376	0.0275	65.4783	21.4251	25.5028	43.8644	9.0763	6.8269
Candidatus Blackburnbacteria bacterium RIFCSPHIGHO2_12_FULL_41_13b	2.8583	4.4437	2.4796	0.2648	1.4025	1.0105	0.5521	0.201	0.3728	0.3461	0.7407	0.8432	0.8334	0.4892	0.2975	1.2539	0.299	0.0557	0.7557	0.6992	0.0274	2.0379	0.6608	0.0641	0.0024	0.0212	0.0091	20.9373	7.4972	12.7754	27.3099	5.7181	4.0398
Candidatus Taylorbacteria bacterium RIFCSPHIGHO2_12_FULL_45_16	2.3945	2.2599	2.3211	0.2163	1.4508	1.4581	0.3703	0.3307	0.2517	0.2694	0.682	0.9187	0.415	0.1981	0.1452	0.8081	0.1261	0.0233	0.6345	0.2551	0.0245	1.5198	0.3001	0.0414	0.0052	0.0147	0.0115	99.9572	27.4068	15.9335	57.6119	10.4092	8.3667
Candidatus Zambryskibacteria bacterium RIFCSPHIGHO2_12_FULL_44_12b	0.5003	0.3279	0.691	0.0321	0.5057	0.2102	0.1916	0.064	0.0795	0.0486	0.0868	0.0897	0.042	0.0285	0.0129	0.1916	0.0251	0.0054	0.1731	0.0319	0.0038	0.28	0.0316	0.0075	0.0111	1.0081	0.3672	24.2311	5.2701	12.0486	22.8737	2.9924	5.3645
Candidatus Zambryskibacteria bacterium RIFCSPHIGHO2_12_FULL_43_12b	4.6804	2.3912	4.9308	0.1963	2.5796	1.2859	0.728	0.2728	0.3384	0.2047	0.539	0.5273	0.3154	0.0757	0.0525	0.565	0.0497	0.0112	0.3447	0.088	0.0079	1.035	0.1543	0.0145	0.0005	0.0051	0.0148	28.2784	6.8954	12.3426	17.4878	2.6566	3.6623
Candidatus Wildermuthbacteria bacterium RIFCSPHIGHO2_12_FULL_40_12	1.6632	0.6843	1.2187	0.0473	1.0484	0.4114	0.3912	0.1018	0.2016	0.0824	0.4089	0.2609	0.5532	0.0833	0.0496	0.6116	0.0379	0.0108	0.5546	0.1101	0.0108	1.5816	0.1446	0.0182	0.0054	0.0091	0.0097	47.8061	13.4813	12.5777	60.8914	10.1966	9.1268
Candidatus Staskawiczbacteria bacterium RIFCSPHIGHO2_12_FULL_38_11	1.5259	1.5279	1.6761	0.144	1.0051	0.6971	0.2353	0.1457	0.0561	0.0634	0.0995	0.1502	0.0506	0.021	0.011	0.0534	0.009	0.0014	0.0255	0.0245	0.0014	0.0472	0.0117	0.0024	0	0.0014	0.0003	52.5979	21.521	11.1051	28.4019	5.7112	6.1968
Candidatus Kerfeldbacteria bacterium RIFCSPHIGHO2_12_FULL_48_17	0.0384	0.9649	0.058	0.109	0.0398	0.4742	0.4384	0.0987	0.0437	0.1204	0.0228	0.2906	0.009	0.0388	0.0286	0.0102	0.0226	0.0065	0.0032	0.0539	0.0084	0.0101	0.0489	0.0153	0.0002	0.0041	0.0025	0.96	4.3897	17.192	3.2799	3.5848	2.7529
Rhodobacterales bacterium RIFCSPHIGHO2_12_FULL_62_75	0.2269	0.4102	0.005	0.0209	0.1445	0.054	0.0115	0.0043	0.1214	0.0166	0.2311	0.023	0.0442	0.0178	1.9084	0.1352	0.0345	5.3996	0.0153	0.0133	0.2748	0.0493	0.0259	0.041	0.002	0.0022	0.0049	0.9562	124.861	74.7433	0.0207	2.2084	2.1935
Pseudomonadales bacterium RIFCSPHIGHO2_12_FULL_40_16	0.0227	0.0916	0.1003	0.0135	0.2571	0.0597	0.2724	0.0244	0.0688	0.0167	0.0911	0.0565	0.1134	0.0148	0.0659	0.0371	0.0232	0.0359	0.0749	0.0192	0.0073	0.0108	0.0045	0.0077	0.0009	0.0057	0.0034	0.1795	0.2565	40.6574	0.0635	0.1775	0.2177
Planctomycetes bacterium RIFCSPHIGHO2_12_FULL_52_36	0.0138	2.1982	0.0226	0.2068	0.0267	1.4894	0.0106	0.1851	0.0112	0.1297	0.0066	1.6853	0.0042	0.5852	0.8724	0.0071	0.4964	0.1271	0.0037	0.7381	0.0761	0.0128	0.588	0.2967	0.0048	0.016	0.0126	0.3781	59.6326	38.4394	0.0748	16.5335	40.914
Candidatus Woesebacteria bacterium RIFCSPHIGHO2_12_FULL_46_16	2.4496	0.4294	3.6462	0.0445	1.7867	0.2616	0.3533	0.064	0.1867	0.0546	0.1811	0.1126	0.1846	0.0363	0.0224	0.3427	0.015	0.0047	0.1828	0.0121	0.0056	0.3064	0.0192	0.0094	0.0035	0.1309	0.0528	3.8845	1.8265	16.7014	7.7389	1.9686	4.8647
Candidatus Woesebacteria bacterium RIFCSPHIGHO2_12_FULL_42_9	12.8199	0.7938	30.5745	0.3551	14.0407	2.1486	2.5524	0.3558	0.8381	0.1974	1.6237	0.7953	1.6683	0.0693	0.1989	4.8646	0.0509	0.0831	3.1912	0.0669	0.1422	4.3837	0.0722	0.0967	0.0078	0.2914	0.1512	6.2364	1.6806	8.9412	6.5675	0.8711	2.3216
Candidatus Roizmanbacteria bacterium RIFCSPHIGHO2_12_FULL_44_10	0.3458	2.6939	0.5709	0.1902	0.2434	0.6118	0.0534	0.0948	0.0352	0.1074	0.0461	0.175	0.06	0.1025	0.1003	0.0403	0.0485	0.0104	0.0303	0.0905	0.0093	0.07	0.085	0.0226	0.0082	0.0343	0.0409	28.9797	9.2062	10.2636	19.0377	6.5197	3.5548
Candidatus Roizmanbacteria bacterium RIFCSPHIGHO2_12_FULL_37_23	0.0969	0.493	0.1661	0.0509	0.119	0.2087	0.0578	0.0431	0.0236	0.0406	0.0243	0.0532	0.023	0.0259	0.0162	0.0358	0.0137	0.0051	0.0229	0.0295	0.0048	0.0355	0.0272	0.0093	0.0032	0.0261	0.0417	39.1749	24.0071	22.9665	58.499	18.6015	6.8886
Candidatus Roizmanbacteria bacterium RIFCSPHIGHO2_12_FULL_36_11	0.1109	1.1634	0.1334	0.0958	0.1221	0.5741	0.5426	0.0937	0.0593	0.0937	0.0494	0.2815	0.0265	0.1267	0.0525	0.0485	0.1155	0.0135	0.0179	0.16	0.0117	0.0355	0.0866	0.0248	0.0054	1.1779	0.4995	15.619	15.1784	11.2241	16.8313	8.7936	2.9648
Candidatus Roizmanbacteria bacterium RIFCSPHIGHO2_12_FULL_33_9	0.9784	1.6504	1.0307	0.1223	0.8434	0.7096	0.3468	0.1471	0.1336	0.1483	0.1466	0.2414	0.1112	0.0562	0.0986	0.1962	0.0574	0.0412	0.0938	0.096	0.0569	0.2257	0.0669	0.039	0.0079	0.2005	0.1304	11.0502	4.4752	9.692	9.2526	2.7761	1.9629
Candidatus Levybacteria bacterium RIFCSPHIGHO2_12_FULL_38_12	0.1489	0.7666	0.1661	0.0776	0.1282	0.3662	0.0633	0.0728	0.0304	0.0863	0.0299	0.1501	0.0485	0.193	0.112	0.0502	0.0709	0.014	0.0293	0.1159	0.0091	0.0672	0.0929	0.0191	0.0024	0.0095	0.0085	12.3699	16.4057	12.745	19.894	18.5649	6.7022
Candidatus Gottesmanbacteria bacterium RIFCSPHIGHO2_12_FULL_40_13	5.6313	3.7819	3.457	0.2908	4.2904	1.5783	1.2722	0.3993	0.304	0.2836	0.6553	0.6134	0.2308	0.1783	0.0828	0.8846	0.1399	0.0193	0.3908	0.1656	0.0113	0.5374	0.1094	0.0517	0.0213	0.068	0.094	15.2095	23.8434	13.0472	10.0269	9.8343	4.5175
Candidatus Daviesbacteria bacterium RIFCSPHIGHO2_12_FULL_43_11	5.9762	7.3243	3.9297	0.3931	2.806	1.9074	0.8187	0.3851	0.4402	0.3883	1.2059	1.353	2.419	1.1165	0.689	2.6047	0.6163	0.0969	1.3625	0.9235	0.0492	3.7599	0.923	0.1032	0.0003	0.0219	0.0181	17.9504	7.7773	11.0199	38.9767	10.7837	6.6847
Candidatus Daviesbacteria bacterium RIFCSPHIGHO2_12_FULL_37_16	8.0102	1.4673	7.6715	0.1805	3.7158	0.8395	0.6889	0.1098	0.1323	0.0395	0.1092	0.0701	0.0769	0.0103	0.0112	0.2011	0.0116	0.0024	0.0968	0.0147	0.0027	0.1768	0.0111	0.0047	0.01	0.1758	0.1612	37.0747	9.4232	17.1439	13.078	2.6485	4.987
Candidatus Daviesbacteria bacterium RIFCSPHIGHO2_12_FULL_37_11	6.3178	0.933	3.6981	0.0853	2.0427	0.4686	0.8253	0.0601	0.1341	0.0404	0.0894	0.1406	0.0231	0.01	0.0073	0.0512	0.0049	0.0027	0.0275	0.0156	0.0026	0.0512	0.0085	0.0082	0.003	0.0097	0.0554	26.9736	5.8262	11.6028	10.6881	1.7207	4.959
Candidatus Curtissbacteria bacterium RIFCSPHIGHO2_12_FULL_41_17	0.1907	2.9556	0.1643	0.2967	0.1419	1.2867	0.0809	0.2408	0.0669	0.3908	0.0764	1.2805	0.0667	0.9977	0.4207	0.0617	0.4575	0.0834	0.0388	0.6864	0.0721	0.0734	0.5962	0.1007	0.0084	0.193	0.0877	10.7212	17.4395	16.6271	18.8138	13.0824	6.4691
Candidatus Curtissbacteria bacterium RIFCSPHIGHO2_12_FULL_38_9b	0.4816	4.9032	0.4399	0.3587	0.3382	1.6264	0.1834	0.3371	0.0798	0.3405	0.0748	0.477	0.0777	0.3851	0.139	0.0986	0.2341	0.0343	0.0471	0.2626	0.0364	0.1018	0.1579	0.0262	0.014	0.3197	0.1906	5.7165	6.0047	9.24	10.2931	7.1461	2.8725
Candidatus Amesbacteria bacterium RIFCSPHIGHO2_12_FULL_48_14	8.6038	11.7531	10.2238	0.8183	9.5066	6.8606	2.3289	1.2413	1.5256	1.3501	2.7528	3.7087	4.7704	2.7686	1.7021	11.9771	2.4385	0.4194	6.8748	4.0243	0.3574	9.0502	2.2877	0.5404	0.4764	9.9767	9.1877	73.6392	20.928	14.2198	50.3631	11.2177	5.747
Candidatus Woykebacteria bacterium RIFCSPHIGHO2_12_FULL_45_10	0.3857	1.8888	0.261	0.1485	0.2549	1.8306	5.8126	0.1438	0.4677	0.1154	0.2488	1.2861	0.0296	0.0213	0.0044	0.1436	0.0205	0.0149	0.0186	0.1597	0.0166	0.1414	0.1573	0.1289	0.0039	0.0751	0.0479	7.8195	1.0143	10.1063	6.3916	1.1264	0.9662
Candidatus Yanofskybacteria bacterium RIFCSPHIGHO2_12_FULL_45_19b	14.5246	10.2274	11.3882	0.6423	7.1735	4.0542	1.8883	0.8351	0.8714	0.5496	1.3937	1.8275	1.0654	0.4284	0.2594	1.6605	0.2296	0.0363	1.0572	0.5466	0.0273	2.6554	0.6622	0.0586	0.0075	0.0407	0.0283	92.2702	26.0853	20.7356	62.6803	11.4749	8.1997
Candidatus Harrisonbacteria bacterium RIFCSPHIGHO2_12_FULL_48_16	11.0573	8.9532	10.4503	0.6667	7.1313	4.0622	2.2521	1.0563	1.3733	1.1058	2.5887	4.0449	8.1592	2.9214	1.4384	9.89	1.0973	0.1863	6.3972	2.6549	0.0897	15.3874	2.7587	0.2574	0.0072	0.314	0.2096	111.298	38.9916	16.5537	216.269	36.0767	24.964
Candidatus Uhrbacteria bacterium RIFCSPHIGHO2_12_FULL_60_25	0.1385	0.4286	0.4045	0.0731	0.2199	0.4397	0.1046	0.1467	0.0807	0.1472	0.0656	0.2489	0.0198	0.0309	0.0205	0.0323	0.023	0.008	0.0161	0.0458	0.0057	0.0394	0.0622	0.0146	0.0037	0.2533	0.1277	83.3373	44.5401	25.4001	1.849	0.6876	1.8222
Candidatus Moranbacteria bacterium RIFCSPHIGHO2_12_FULL_40_10	0.1126	0.9419	0.2125	0.081	0.1396	0.4547	0.0519	0.0755	0.0426	0.1054	0.0578	0.2098	0.046	0.1364	0.1014	0.0563	0.0592	0.0133	0.0373	0.1128	0.0204	0.0822	0.0782	0.0367	0.0074	1.1186	0.6377	25.9608	12.5319	9.7411	15.5445	7.3972	7.1636
Candidatus Magasanikbacteria bacterium RIFCSPHIGHO2_12_FULL_41_16	0.0897	0.3863	0.123	0.0368	0.1012	0.2339	0.0527	0.071	0.0142	0.0689	0.0311	0.1508	0.0185	0.0737	0.0351	0.0347	0.0507	0.006	0.023	0.09	0.0066	0.0571	0.0707	0.0123	0.0006	0.0028	0.0066	23.2988	36.0771	16.1536	15.4182	5.9256	6.005
Candidatus Kaiserbacteria bacterium RIFCSPHIGHO2_12_FULL_56_13	2.6238	2.4025	3.5497	0.2585	1.4201	1.2043	0.3068	0.2178	0.1013	0.0987	0.1669	0.2948	0.0544	0.0261	0.0498	0.0963	0.0272	0.017	0.0676	0.0465	0.0375	0.1227	0.0439	0.0246	0.0073	0.0249	0.0316	96.3092	30.7841	13.7206	59.6399	10.8404	9.7087
Candidatus Kaiserbacteria bacterium RIFCSPHIGHO2_12_FULL_53_13	2.6631	4.2939	3.4343	0.342	1.6073	1.6416	0.4521	0.3501	0.2951	0.3	0.4774	0.8739	0.2771	0.1502	0.0992	0.2492	0.0563	0.0125	0.2159	0.2118	0.0114	0.8464	0.3239	0.0345	0.0044	0.0789	0.0605	120.528	35.6919	14.4296	38.5027	7.1846	5.0086
Candidatus Giovannonibacteria bacterium RIFCSPHIGHO2_12_FULL_44_22	18.495	28.6771	24.0719	2.2586	8.6642	8.9135	2.2462	1.744	1.2263	1.4659	3.5708	5.5844	2.7545	1.3092	0.7085	4.2641	0.7929	0.1129	3.2423	1.8882	0.0642	8.5524	2.0612	0.1759	0.0149	0.6975	0.3464	138.472	52.7243	22.3823	167.122	33.8696	26.3189
Candidatus Adlerbacteria bacterium RIFCSPHIGHO2_12_FULL_53_18	2.1769	0.4869	2.4336	0.0717	1.1156	0.3339	0.1833	0.0683	0.0708	0.0272	0.075	0.0758	0.0461	0.0089	0.0067	0.1464	0.0028	0.0028	0.0897	0.0075	0.0006	0.1678	0.0183	0.0039	0.0111	0.1289	0.1789	45.3906	11.4792	18.5386	14.8172	2.0922	4.0514
Candidatus Colwellbacteria bacterium RIFCSPHIGHO2_12_FULL_44_17	0.3504	2.0192	0.6129	0.1429	0.3891	0.8671	0.1676	0.2503	0.0822	0.1751	0.2054	0.5198	0.0747	0.1447	0.2959	0.1074	0.0573	0.1442	0.0783	0.1642	0.276	0.0926	0.1312	0.1554	0.001	0.0908	0.0433	82.5487	39.9632	17.6683	64.6273	20.8344	14.1218
Candidatus Colwellbacteria bacterium RIFCSPHIGHO2_12_FULL_43_12	4.0003	1.5185	4.6362	0.1522	1.8228	0.7359	0.3302	0.1283	0.1249	0.0737	0.1399	0.1003	0.0403	0.0082	0.0085	0.0785	0.0068	0.0014	0.1071	0.0201	0.0027	0.2716	0.0194	0.0082	0.0116	0.0396	0.2129	47.9198	14.8226	11.9402	51.0601	8.1934	10.6977
Legionellales bacterium RIFCSPHIGHO2_12_FULL_42_9	1.219	13.9288	1.2844	1.0339	1.2821	13.5633	31.1638	0.7327	2.6062	0.7065	1.022	10.1374	0.1538	0.1577	0.0382	1.4027	0.1659	0.0764	0.11	1.5659	0.1052	1.3878	2.1009	1.2785	0.0183	0.0517	0.055	0.6296	1.8273	11.6799	0.5208	3.7395	0.751
Legionellales bacterium RIFCSPHIGHO2_12_FULL_37_14	0.0014	0.0696	0.0047	0.0203	0.0044	0.0351	0.0127	0.0091	0.0033	0.0076	0.0021	0.019	0.0006	0.002	0.0032	0.0032	0.0054	0.0011	0.001	0.008	0.0022	0.0015	0.0036	0.0039	0.0005	0.0009	0.0008	0.0239	1.8646	14.7773	0.0197	0.5713	0.8
Legionellales bacterium RIFCSPHIGHO2_12_FULL_35_11	0.0062	1.2103	0.0066	0.1073	0.0075	0.2538	0.0196	0.0348	0.0039	0.0277	0.0057	0.0508	0.0047	0.0036	0.0057	0.0036	0.007	0.002	0.0021	0.0195	0.0026	0.0042	0.0128	0.0059	0	0.0024	0.0034	0.0588	0.8515	11.1619	0.0632	0.4209	1.0407
Gammaproteobacteria bacterium RIFCSPHIGHO2_12_FULL_63_22	0.04	0.7237	0.0427	0.0282	0.0293	0.0382	0.0272	0.0092	0.0284	0.0164	0.0433	0.0191	0.0323	0.0047	0.024	0.0849	0.0088	0.0098	0.013	0.0186	0.0086	0.0308	0.0111	0.0567	0.0143	0.0304	0.1105	0.1213	0.2401	22.4221	0.0352	0.7063	1.2148
Gammaproteobacteria bacterium RIFCSPHIGHO2_12_FULL_45_9	0.0196	0.2722	0.0219	0.0288	0.0169	0.1455	0.2301	0.0189	0.0167	0.0191	0.0085	0.0883	0.0024	0.0092	0.0073	0.0052	0.0073	0.0015	0.0024	0.0128	0.0026	0.0069	0.0133	0.0074	0.0017	0.0138	0.0113	0.1883	1.4979	9.7013	0.131	0.4379	0.5208
Gammaproteobacteria bacterium RIFCSPHIGHO2_12_FULL_45_12	0.0132	0.3271	0.0146	0.0384	0.0141	0.1799	0.3637	0.0217	0.0278	0.0159	0.0146	0.0922	0.0016	0.0013	0.0023	0.0061	0.0038	0.0024	0.0014	0.0078	0.0021	0.0056	0.0111	0.0097	0.0011	0.0018	0.0065	0.0393	2.129	12.1016	0.0367	1.5758	1.5573
Gammaproteobacteria bacterium RIFCSPHIGHO2_12_FULL_43_28	0.0019	0.4883	0.0039	0.0652	0.0094	0.1873	0.0073	0.0333	0.0024	0.0318	0.0014	0.0671	0.001	0.0204	0.0144	0.0016	0.013	0.0019	0.001	0.0193	0.0033	0.0012	0.0112	0.0042	0.0005	0.0035	0.0066	0.0671	4.085	28.7904	0.084	2.4353	2.0052
Gammaproteobacteria bacterium RIFCSPHIGHO2_12_FULL_42_13	0.0021	0.2882	0.0038	0.0242	0.0041	0.0861	0.0095	0.018	0.0026	0.0224	0.0036	0.0672	0.001	0.005	0.0045	0.0018	0.007	0.0016	0.001	0.0101	0.0026	0.0014	0.0069	0.0049	0.0005	0.001	0.0021	0.0476	2.8379	13.3112	0.0348	0.6628	1.1997
Gammaproteobacteria bacterium RIFCSPHIGHO2_12_FULL_42_10	0.0154	0.8809	0.0179	0.0688	0.0197	0.2687	0.3674	0.0295	0.0247	0.0233	0.0125	0.1261	0.0018	0.0113	0.0114	0.0079	0.0062	0.0034	0.0022	0.0125	0.0022	0.0068	0.0113	0.009	0.001	0.0034	0.0047	0.0338	2.0278	10.3509	0.0285	0.6706	1.0222
Gammaproteobacteria bacterium RIFCSPHIGHO2_12_FULL_41_20	0.002	0.5043	0.004	0.0364	0.0055	0.1482	0.011	0.0227	0.0031	0.0291	0.002	0.1002	0.001	0.02	0.013	0.0013	0.011	0.002	0.0013	0.0144	0.0018	0.0015	0.0097	0.0044	0.001	0.0009	0.0017	0.0308	2.5622	20.6342	0.0235	0.6545	1.2543
Gammaproteobacteria bacterium RIFCSPHIGHO2_12_FULL_41_15	0.004	0.135	0.0041	0.0263	0.0067	0.0597	0.0314	0.0137	0.0062	0.014	0.0051	0.0268	0.001	0.0056	0.0096	0.0031	0.0037	0.0017	0.0006	0.0099	0.0032	0.0025	0.008	0.0111	0.0009	0.0018	0.0034	0.0832	1.5891	14.9275	0.0595	0.4731	0.8298
Gammaproteobacteria bacterium RIFCSPHIGHO2_12_FULL_40_19	0.08	0.7142	0.0817	0.0787	0.07	0.5832	1.7036	0.0612	0.1366	0.0588	0.0745	0.4096	0.0167	0.0156	0.0166	0.0428	0.014	0.0117	0.0106	0.0546	0.0157	0.0395	0.0458	0.0548	0.0025	0.0084	0.0058	0.0842	2.0901	19.995	0.0729	1.1859	3.2512
Gammaproteobacteria bacterium RIFCSPHIGHO2_12_FULL_38_14	0.0029	0.3577	0.0067	0.0437	0.0054	0.124	0.0109	0.0186	0.0052	0.0233	0.002	0.0402	0.0011	0.0054	0.0057	0.0009	0.003	0.0008	0.0002	0.0071	0.0011	0.0017	0.0045	0.0019	0.0012	0.0012	0.0099	0.1021	2.6474	14.5463	0.0796	0.456	0.9596
Gammaproteobacteria bacterium RIFCSPHIGHO2_12_FULL_38_11	0.0024	0.1932	0.0044	0.0222	0.0034	0.0607	0.0155	0.0116	0.0037	0.0117	0.0016	0.0314	0.0007	0.0048	0.0033	0.0017	0.0033	0.001	0.0006	0.0059	0.0022	0.0021	0.0051	0.0025	0.0001	0.0019	0.0022	0.0444	2.2038	11.9027	0.0408	0.4321	0.7812
Gammaproteobacteria bacterium RIFCSPHIGHO2_12_FULL_37_34	0.0019	0.2455	0.0052	0.0321	0.0052	0.1179	0.0129	0.0136	0.0036	0.0185	0.0018	0.0355	0.0009	0.0122	0.0074	0.0023	0.0051	0.0023	0.0007	0.0104	0.0019	0.0014	0.0065	0.0039	0.0002	0.0011	0.0007	0.056	5.1508	35.9656	0.0321	1.6012	2.6544
Gammaproteobacteria bacterium RIFCSPHIGHO2_12_FULL_37_14	0.0018	0.3361	0.0036	0.0359	0.0074	0.0979	0.0163	0.0178	0.0044	0.0213	0.0024	0.055	0.0011	0.0112	0.0098	0.0018	0.0098	0.0018	0.0005	0.0157	0.0023	0.0011	0.0087	0.0047	0.0018	0.0022	0.004	0.0448	2.1869	15.362	0.033	0.4302	1.1727
Gammaproteobacteria bacterium RIFCSPHIGHO2_12_FULL_36_30	0.0043	0.3559	0.0104	0.0664	0.008	0.1908	0.0246	0.0434	0.0047	0.0364	0.0026	0.0925	0.0021	0.0158	0.02	0.0016	0.0207	0.0045	0.0019	0.0489	0.0065	0.0036	0.0146	0.0064	0.0007	0.0005	0.0036	2.3404	7.7537	30.6104	1.1242	1.5753	2.4289
Gammaproteobacteria bacterium RIFCSPHIGHO2_12_FULL_35_23	0.0041	1.1018	0.0048	0.0784	0.0069	0.1612	0.0172	0.018	0.0043	0.0246	0.0017	0.0353	0.0013	0.0046	0.0036	0.0015	0.0031	0.0008	0.0011	0.0056	0.0009	0.0009	0.0046	0.0019	0.0056	0.0041	0.0028	0.0509	4.1132	23.6517	0.0386	0.8402	2.1236
Candidatus Muproteobacteria bacterium RIFCSPHIGHO2_12_FULL_60_33	0.045	0.6128	0.1911	0.5551	0.0657	2.4103	0.5843	0.374	0.0488	0.0954	0.032	0.1967	0.013	0.0162	0.029	0.0206	0.0124	0.0104	0.0057	0.0286	0.026	0.0166	0.041	0.1972	0.1841	4.6732	3.5368	207.38	12.9894	36.3632	18.1466	4.0995	13.6546
Erythrobacter sp. RIFCSPHIGHO2_12_FULL_63_10	0.2377	1.8222	0.2017	0.1456	0.2101	1.8458	6.1371	0.1297	0.4897	0.1761	0.3034	1.3719	0.075	0.0225	0.0611	0.1315	0.0262	0.0272	0.0249	0.2227	0.0234	0.1423	0.2331	0.1428	0.0132	0.0222	0.0417	0.1379	0.4518	10.4835	0.096	2.7378	1.1451
Deltaproteobacteria bacterium RIFCSPHIGHO2_12_FULL_43_9	0.0043	0.5619	0.031	0.2149	0.0136	0.4927	0.0078	0.0294	0.0065	0.0385	0.0027	0.0889	0.0015	0.0414	0.0196	0.0019	0.0343	0.0026	0.0002	0.0411	0.0043	0.0021	0.0258	0.0064	0.0026	0.0082	0.0065	0.8952	3.5871	9.0665	4.0245	4.2736	2.2662
Candidatus Dadabacteria bacterium RIFCSPHIGHO2_12_FULL_53_21	0.0013	0.3052	0.004	0.0744	0.0027	0.0627	0.0028	0.0107	0.0031	0.0329	0.0019	0.0583	0.0018	0.0037	0.0075	0.001	0.0054	0.0019	0.0008	0.0062	0.0016	0.001	0.0036	0.0045	0.0609	0.5176	0.3383	0.018	0.5748	21.729	0.0177	0.2183	2.2995
Curvibacter sp. RIFCSPHIGHO2_12_FULL_63_18	0.1466	87.7482	0.0185	0.2762	0.0347	0.282	0.0151	0.0156	0.084	0.0684	0.0101	0.0436	0.0284	0.1609	0.4884	0.0516	0.8754	0.4259	0.0342	0.1629	0.0468	0.1197	0.091	0.0882	0.0031	0.0059	0.0128	0.1414	3.2697	18.4642	0.0251	5.6538	7.8023
Coxiella sp. RIFCSPHIGHO2_12_FULL_44_14	0.0014	0.1907	0.0033	0.0279	0.0092	0.0955	0.0087	0.0176	0.0039	0.0207	0.0024	0.0617	0.0071	0.0073	0.0074	0.0039	0.0057	0.0033	0.001	0.0111	0.003	0.0017	0.0073	0.0104	0.0013	0.0042	0.0059	0.2614	2.6387	14.8538	0.1905	0.5722	0.9292
Coxiella sp. RIFCSPHIGHO2_12_FULL_42_15	0.0052	0.3693	0.0124	0.0562	0.0103	0.1711	0.0147	0.0269	0.0088	0.0334	0.0061	0.0874	0.0041	0.0107	0.0168	0.0152	0.0141	0.0037	0.0034	0.0193	0.0019	0.0089	0.0143	0.0074	0.0013	0.0055	0.0073	0.039	1.537	15.4692	0.0298	0.9127	1.3813
Chlamydiae bacterium RIFCSPHIGHO2_12_FULL_49_9	0.9646	0.2059	0.4914	0.0224	0.2709	0.0677	0.1003	0.0312	0.0476	0.0256	0.054	0.0303	0.0175	0.003	0.0052	0.049	0.003	0.0007	0.0359	0.0065	0.0026	0.0727	0.0074	0.0048	0.0027	0.0127	0.0264	6.7225	1.2006	9.365	3.2575	0.765	1.7301
Chlamydiae bacterium RIFCSPHIGHO2_12_FULL_49_11	0.0161	0.9312	0.0138	0.0899	0.0176	0.469	0.3173	0.0733	0.0223	0.0387	0.0117	0.2767	0.0026	0.0247	0.0181	0.0074	0.0303	0.0039	0.0014	0.0349	0.0043	0.0058	0.0317	0.0122	0.0007	0.0043	0.0055	0.3462	7.1052	11.2283	0.3154	1.8424	1.9813
Chlamydiae bacterium RIFCSPHIGHO2_12_FULL_27_8	0.0868	0.2805	0.1557	0.0492	0.1043	0.2444	0.1405	0.0523	0.0382	0.0366	0.0217	0.0876	0.0112	0.01	0.014	0.0158	0.0132	0.0051	0.0128	0.014	0.01	0.0274	0.0146	0.0063	0.0058	0.0423	0.0295	2.1551	2.1522	8.0558	6.9686	2.8997	1.1618
Burkholderiales bacterium RIFCSPHIGHO2_12_FULL_69_20	4.852	56.5434	6.8284	4.7622	6.4543	54.9306	116.534	2.3872	14.6121	2.5827	3.9574	43.768	0.6495	0.6376	4.1257	4.063	0.6802	5.6248	0.3799	4.9225	0.7564	4.4526	7.3778	5.3366	0.0807	0.2213	0.2882	2.443	3.1923	26.5137	1.0495	9.7641	2.2745
Burkholderiales bacterium RIFCSPHIGHO2_12_FULL_61_11	0.4891	4.8875	0.3297	0.7267	0.3252	4.5796	9.9322	0.2688	0.8903	0.2341	0.4264	2.753	0.0581	0.054	0.0495	0.3182	0.0682	0.0455	0.035	0.3735	0.0518	0.3039	0.4181	0.3406	0.0273	0.1302	0.2748	0.3891	1.3226	10.522	0.2396	8.4386	1.8421
Caulobacterales bacterium RIFCSPHIGHO2_12_FULL_68_13	0.3807	3.2211	0.2316	0.3435	2.5019	5.2233	8.0537	0.4917	8.6866	1.302	4.0815	1.9969	4.0992	0.9014	2.5777	5.1066	0.0915	0.0652	0.4425	0.3848	0.0664	2.4263	0.4249	0.4018	0.0081	0.0196	0.0319	22.3236	2.3135	10.7911	0.3216	7.5005	3.5026
Candidatus Berkelbacteria bacterium RIFCSPHIGHO2_12_FULL_36_9	0.13	2.2587	0.11	0.2578	0.1005	1.6296	2.5599	0.1353	0.2396	0.2181	0.112	1.3219	0.0186	1.2544	0.782	0.0878	0.8272	0.1109	0.0135	1.2627	0.0878	0.0796	0.9909	0.3101	0.0055	0.0089	0.0095	0.2582	1.3842	8.9999	0.2056	2.1271	2.3858
Alphaproteobacteria bacterium RIFCSPHIGHO2_12_FULL_66_14	0.0421	0.6445	0.0374	0.1207	0.0448	0.3795	0.8101	0.0576	0.1475	0.0554	0.0627	0.2237	0.0505	0.0392	0.2108	0.1679	0.1081	0.1049	0.0268	0.1817	0.1032	0.0547	0.2493	0.6275	0.0436	0.0803	0.1686	0.1123	2.6305	13.6588	0.058	1.5292	1.2665
Alphaproteobacteria bacterium RIFCSPHIGHO2_12_FULL_63_12	0.0421	0.432	0.0747	0.0335	0.0592	0.432	1.66	0.0198	0.0491	0.0181	0.027	0.3419	0.0102	0.0061	0.0209	0.0198	0.0047	0.0083	0.0066	0.0181	0.0088	0.0173	0.0169	0.0281	0.0092	0.0174	0.0236	0.0622	0.3217	12.6532	0.0435	0.1783	1.1357
Candidatus Nealsonbacteria bacterium RIFCSPHIGHO2_02_38_10	1.3483	28.5512	2.5189	1.8803	2.1195	11.1453	0.7116	1.9669	0.3601	1.2963	0.7069	5.5526	0.69	3.7742	1.3852	0.7141	4.0785	0.24	0.4805	6.374	0.2561	0.9997	3.8751	0.4344	0.0056	0.0612	0.0287	56.6837	79.4014	19.0196	126.884	66.4162	28.8737
Candidatus Giovannonibacteria bacterium RIFCSPHIGHO2_02_43_16	10.8184	24.3503	13.6265	1.5844	6.9696	7.5758	1.998	1.9144	0.8873	1.1212	2.0264	3.9662	2.9729	2.5113	0.8505	4.5019	1.4058	0.1821	2.7291	2.3571	0.1095	4.633	1.8296	0.215	0.0019	0.0272	0.0151	624.276	146.168	96.1153	327.519	59.5636	51.9652
Candidatus Giovannonibacteria bacterium RIFCSPHIGHO2_02_42_15	12.6469	76.7333	22.9347	6.1922	14.3749	33.9155	4.3831	6.8071	1.9521	5.0465	5.7409	20.1299	2.2375	4.4085	1.9588	3.0717	2.2359	0.3489	2.525	6.6481	0.2944	5.7525	6.5561	0.7242	0.0166	0.7794	0.5026	228.793	138.141	49.0855	93.055	26.4036	22.4109
Candidatus Terrybacteria bacterium RIFCSPHIGHO2_02_41_19	17.5466	871.976	47.1719	45.6712	20.1986	208.591	6.6209	40.1642	1.5292	16.8444	3.1333	32.9871	3.4521	31.6171	11.3689	1.7233	14.4861	1.0063	0.8792	14.7514	0.5161	1.5273	10.7536	1.263	0.0102	0.3657	0.197	166.786	179.601	44.8652	298.206	182.677	93.5489
Omnitrophica WOR_2 bacterium RIFCSPHIGHO2_02_FULL_68_15	0.015	2.3176	0.0143	0.1493	0.0149	0.8381	0.2379	0.1274	0.0199	0.058	0.0099	0.6567	0.0055	0.1936	0.1617	0.0042	0.1265	0.0204	0.003	0.158	0.0171	0.0085	0.2046	0.0576	0.0056	0.0213	0.0227	1.2007	16.0101	4.0633	3.0833	6.5103	5.6829
Omnitrophica WOR_2 bacterium RIFCSPHIGHO2_02_FULL_67_20	0.0064	2.4748	0.0153	0.1754	0.0135	1.0176	0.0067	0.179	0.0059	0.0808	0.0078	0.9952	0.0133	0.1293	0.1126	0.0073	0.1083	0.0154	0.0021	0.1136	0.0117	0.0028	0.1767	0.0426	0.0078	0.0313	0.0295	1.4743	20.8561	6.4568	2.5626	6.9091	8.8638
Omnitrophica WOR_2 bacterium RIFCSPHIGHO2_02_FULL_63_39	0.0226	21.259	0.0081	0.8264	0.0399	6.7281	0.0045	1.3368	0.0269	0.8036	0.0077	9.8864	0.0076	2.3735	1.9321	0.008	1.7156	0.2498	0.0075	1.9147	0.1553	0.0211	2.444	0.5438	0.0032	0.03	0.0165	2.6197	40.7595	13.038	7.7625	16.8253	19.1622
Omnitrophica WOR_2 bacterium RIFCSPHIGHO2_02_FULL_52_10	0.0656	0.841	0.0472	0.0729	0.058	0.6075	1.5052	0.0635	0.1064	0.044	0.0541	0.5393	0.0062	0.0457	0.0507	0.0249	0.0456	0.0088	0.0047	0.0633	0.0089	0.0265	0.0799	0.0358	0.0002	0.0072	0.0033	0.1474	10.5827	4.6765	0.1171	2.9767	4.5847
Omnitrophica WOR_2 bacterium RIFCSPHIGHO2_02_FULL_50_17	0.0044	1.354	0.0062	0.0817	0.0123	0.6084	0.0118	0.108	0.0063	0.044	0.0027	0.5397	0.0006	0.1764	0.1417	0.0017	0.084	0.0157	0.0023	0.0993	0.0107	0.0032	0.1172	0.0285	0.0011	0.0118	0.007	1.7672	17.8166	5.5627	7.8603	6.2967	8.289
Omnitrophica WOR_2 bacterium RIFCSPHIGHO2_02_FULL_48_11	0.0884	4.7535	0.0677	0.2271	0.0749	2.0598	1.7065	0.3378	0.1326	0.1034	0.0711	0.9625	0.009	0.1505	0.0897	0.0389	0.0833	0.0139	0.005	0.1294	0.0115	0.042	0.1675	0.0533	0.0009	0.0036	0.0021	8.7552	11.3743	3.2691	4.562	1.5978	3.0298
Omnitrophica WOR_2 bacterium RIFCSPHIGHO2_02_FULL_46_37	0.0073	1.8312	0.0112	0.3083	0.0147	2.1095	0.0086	0.2867	0.0255	0.1513	0.0031	1.906	0.0055	0.5008	0.3583	0.0047	0.3854	0.063	0.0047	0.7923	0.0532	0.02	1.129	0.2842	0.0031	0.0145	0.0106	0.8825	38.6578	11.8585	7.2276	28.9533	32.0022
Omnitrophica WOR_2 bacterium RIFCSPHIGHO2_02_FULL_45_21	0.0065	1.8311	0.0073	0.1961	0.0101	1.5515	0.0091	0.2369	0.0091	0.1294	0.0026	2.1548	0.0032	0.575	0.4565	0.0041	0.4198	0.0646	0.0027	0.6285	0.0437	0.0101	0.6686	0.1717	0.0041	0.0089	0.0072	0.3673	24.9318	7.9068	1.7864	11.9214	17.2356
Candidatus Doudnabacteria bacterium RIFCSPHIGHO2_02_FULL_46_11	0.1355	0.8425	0.1787	0.0642	0.1112	0.289	0.0444	0.0503	0.0221	0.0324	0.0278	0.1616	0.0249	0.0578	0.0393	0.0369	0.0482	0.0064	0.0237	0.0727	0.0042	0.0454	0.0599	0.013	0.0016	0.0042	0.0026	14.314	10.8038	4.6573	9.9473	4.4591	1.9314
Candidatus Doudnabacteria bacterium RIFCSPHIGHO2_02_FULL_43_13b	0.4134	1.6369	0.7679	0.1876	0.3823	0.887	0.1203	0.1406	0.0608	0.1275	0.1325	0.3491	0.0918	0.1428	0.0624	0.1138	0.0755	0.0106	0.0821	0.1655	0.0112	0.1856	0.1766	0.0278	0.0027	0.0535	0.0276	25.6462	14.4282	8.1344	21.113	5.7173	3.5012
Candidatus Nealsonbacteria bacterium RIFCSPHIGHO2_02_FULL_43_13	12.2271	15.6468	12.0088	1.0482	7.0775	6.6535	1.7522	1.4684	1.136	1.5148	3.2378	5.6351	2.8304	1.2785	0.7467	4.0477	0.5461	0.1202	3.0767	1.5574	0.0864	8.0959	1.9954	0.212	0.0415	0.1942	0.1376	30.4557	13.0959	5.145	37.0408	7.7291	6.136
Candidatus Saccharibacteria bacterium RIFCSPHIGHO2_02_FULL_47_12	0.1429	0.1063	0.1213	0.0138	0.0494	0.0492	0.0102	0.007	0.0057	0.0113	0.0043	0.0259	0.0036	0.005	0.007	0.0075	0.005	0.0023	0.0043	0.0066	0.0034	0.0084	0.0091	0.0039	0.0073	0.0243	0.0689	46.6039	12.1136	41.5489	3.2655	0.6492	0.9753
Candidatus Rokubacteria bacterium RIFCSPHIGHO2_02_FULL_69_13	0.2327	4.222	0.2065	1.5164	0.1899	4.8728	5.52	0.5704	0.3904	0.2648	0.2052	1.8926	0.0213	0.1164	0.0933	0.1582	0.0833	0.0211	0.0136	0.2378	0.02	0.1555	0.2828	0.2176	0.0432	2.6872	2.2174	2.1092	6.8393	4.5303	4.038	10.5783	11.8074
Candidatus Sungbacteria bacterium RIFCSPHIGHO2_02_FULL_53_17	0.1802	1.5419	0.2646	0.1032	0.1439	0.5763	0.0441	0.1195	0.0211	0.0677	0.0415	0.2339	0.0287	0.0532	0.0246	0.0382	0.0341	0.0061	0.0217	0.0604	0.0053	0.0579	0.0433	0.0077	0.0006	0.0071	0.0063	28.0802	17.7036	4.6955	24.0656	11.0854	6.9998
Candidatus Sungbacteria bacterium RIFCSPHIGHO2_02_FULL_52_23	0.7077	5.1636	1.7685	0.5687	1.0547	2.9127	0.2562	0.5575	0.0807	0.2014	0.1377	0.5663	0.0272	0.035	0.0216	0.0384	0.0214	0.0035	0.0175	0.0516	0.0013	0.0354	0.0347	0.0035	0.0013	0.0056	0.0063	47.2809	23.0512	7.6377	8.5852	3.9001	6.6963
Candidatus Sungbacteria bacterium RIFCSPHIGHO2_02_FULL_49_20	3.2487	11.2672	4.0385	0.737	2.2031	3.5045	0.598	0.8235	0.3608	0.6098	1.0917	2.7131	0.6406	0.9453	0.3248	0.8423	0.6583	0.0679	0.5122	0.9152	0.0557	1.1375	0.9779	0.1168	0.0014	0.2121	0.0905	57.4657	21.7218	10.3856	50.3171	14.4206	9.3357
Candidatus Sungbacteria bacterium RIFCSPHIGHO2_02_FULL_49_12	0.5936	1.189	0.5012	0.0609	0.3292	0.3868	0.0838	0.0882	0.0491	0.0701	0.2422	0.3831	0.1627	0.0984	0.0627	0.241	0.0465	0.0056	0.1755	0.1086	0.0088	0.382	0.1183	0.0148	0.003	0.0729	0.0417	35.8719	12.3047	5.5922	26.9426	6.0064	4.0678
Candidatus Sungbacteria bacterium RIFCSPHIGHO2_02_FULL_47_11	6.2188	71.803	7.7917	6.2237	7.636	70.2601	154.5	3.8261	16.4823	3.8007	5.1157	55.2155	1.0001	1.1226	0.204	6.4077	0.977	0.4502	0.6386	7.5935	0.6911	6.7766	11.0853	6.4045	0.1093	0.3309	0.3563	10.9636	18.99	12.7701	11.3607	19.8592	4.3805
Candidatus Ryanbacteria bacterium RIFCSPHIGHO2_02_FULL_48_12	0.5005	1.7692	0.4058	0.0872	0.2196	0.4113	0.0619	0.0781	0.0335	0.0566	0.0433	0.1046	0.0263	0.0389	0.0171	0.0438	0.0195	0.0015	0.0289	0.0345	0.0033	0.0724	0.0382	0.0048	0.0005	0.0068	0.0048	15.3513	6.2963	1.866	4.6215	1.0344	1.1969
Candidatus Ryanbacteria bacterium RIFCSPHIGHO2_02_FULL_45_17b	0.6113	3.1561	0.6871	0.1853	0.3756	1.028	0.1149	0.1916	0.0529	0.1326	0.1005	0.4181	0.0668	0.0658	0.0289	0.1113	0.0414	0.0061	0.0948	0.0903	0.0073	0.1561	0.0661	0.0079	0.0018	0.0168	0.016	22.4434	17.7575	5.1384	11.8122	4.6875	3.8366
Candidatus Ryanbacteria bacterium RIFCSPHIGHO2_02_FULL_45_13b	0.3914	1.9516	0.4872	0.1318	0.1959	0.7235	0.0544	0.1286	0.0244	0.0642	0.0389	0.1124	0.0166	0.0244	0.0123	0.0337	0.02	0.0039	0.0211	0.0312	0.0029	0.0412	0.0221	0.0046	0	0.0073	0.0046	17.5248	14.7922	4.4494	7.13	2.9973	2.9987
Candidatus Taylorbacteria bacterium RIFCSPHIGHO2_02_FULL_47_18	4.4273	6.5001	4.3188	0.3488	2.1647	1.8991	0.5056	0.4283	0.4377	0.3874	1.5402	2.0521	2.2923	0.6939	0.478	2.5755	0.231	0.0497	1.8323	0.6377	0.0324	4.4323	0.7746	0.0883	0	0.0252	0.0142	39.7632	18.0707	8.8295	107.109	15.8809	10.9268
Candidatus Taylorbacteria bacterium RIFCSPHIGHO2_02_FULL_46_13	0.2368	1.1782	0.336	0.0936	0.1795	0.4896	0.0573	0.0843	0.0191	0.0532	0.0314	0.1377	0.0225	0.0524	0.0237	0.0343	0.0319	0.0047	0.0309	0.0575	0.0046	0.0712	0.048	0.0073	0.0037	0.0215	0.0198	31.7627	13.5534	4.9458	13.2865	4.5283	7.0491
Candidatus Taylorbacteria bacterium RIFCSPHIGHO2_02_FULL_45_35	0.5119	1.9554	0.9063	0.2117	0.338	0.786	0.0758	0.1531	0.0346	0.0842	0.0488	0.1573	0.0281	0.0465	0.0224	0.0538	0.0341	0.0088	0.0348	0.0589	0.014	0.0829	0.0551	0.0142	0.0036	0.0138	0.0222	64.2915	35.909	10.4447	35.8772	7.4117	7.6205
Candidatus Taylorbacteria bacterium RIFCSPHIGHO2_02_FULL_43_32b	0.3775	1.6813	0.5938	0.1712	0.6849	1.8913	0.2712	0.4808	0.135	0.1523	0.2284	1.0984	0.2835	0.5084	0.2683	1.0436	1.1023	0.0906	0.8983	2.4703	0.081	1.93	2.0778	0.1703	0.0001	0.0055	0.0065	48.0825	30.5583	7.6799	46.5608	11.878	3.809
Candidatus Zambryskibacteria bacterium RIFCSPHIGHO2_02_FULL_43_37	0.6588	0.7162	0.6613	0.0573	0.414	0.3152	0.3206	0.0889	0.0409	0.064	0.0631	0.1201	0.0391	0.0179	0.0109	0.0676	0.0161	0.0033	0.0455	0.0197	0.0039	0.1034	0.0303	0.0018	0.0055	0.0097	0.0416	18.961	14.954	4.9983	12.2307	19.7451	1.2855
Candidatus Zambryskibacteria bacterium RIFCSPHIGHO2_02_FULL_39_19	9.2082	2.2227	7.7935	0.242	4.3808	1.5421	0.7631	0.2584	0.2301	0.112	0.2366	0.2331	0.109	0.0339	0.0259	0.3378	0.0205	0.0052	0.2719	0.0631	0.0045	0.6975	0.0642	0.0123	0.0099	0.0246	0.0632	66.4501	20.0247	22.0735	42.2097	6.5689	6.4223
Candidatus Zambryskibacteria bacterium RIFCSPHIGHO2_02_FULL_39_16	14.0532	2.1887	11.9556	0.2319	8.0661	1.9762	3.8323	0.682	1.8145	0.5538	2.9185	1.5245	1.7389	0.1424	0.1007	3.0115	0.1001	0.0155	2.9769	0.1766	0.0161	7.2171	0.3433	0.0355	0.0026	0.0045	0.0158	72.0721	16.8348	38.3509	92.0382	13.78	23.9434
Candidatus Lloydbacteria bacterium RIFCSPHIGHO2_02_FULL_50_13	0.197	1.4549	0.2183	0.1548	0.2101	1.2091	2.6081	0.1299	0.3366	0.1026	0.1407	0.854	0.0618	0.0568	0.0179	0.1113	0.0324	0.0141	0.0522	0.1142	0.0289	0.1048	0.1659	0.0927	0.0021	0.0069	0.0147	9.6725	12.9399	3.7549	14.1551	7.081	3.351
Candidatus Wildermuthbacteria bacterium RIFCSPHIGHO2_02_FULL_48_16	0.6805	3.7611	1.1596	0.2899	0.6263	1.378	0.2312	0.2493	0.1094	0.1635	0.1698	0.4701	0.1601	0.2198	0.0865	0.1795	0.1555	0.0184	0.0913	0.3	0.0108	0.235	0.2434	0.0135	0.0021	0.0205	0.0323	24.4524	15.9702	4.8624	19.0633	7.3046	5.0826
Candidatus Wildermuthbacteria bacterium RIFCSPHIGHO2_02_FULL_47_12	0.063	4.2499	0.0588	0.0975	0.0373	0.4426	0.021	0.0737	0.0127	0.0671	0.1033	0.9596	0.0533	0.5271	0.2137	0.045	0.2477	0.0323	0.0326	0.4523	0.0224	0.0735	0.4142	0.0541	0.0017	0.0191	0.0102	10.7796	12.1641	3.6598	10.2561	5.8648	3.2804
Candidatus Wildermuthbacteria bacterium RIFCSPHIGHO2_02_FULL_45_25	0.3092	2.279	0.364	0.177	0.2014	0.8766	0.0707	0.19	0.0282	0.1523	0.046	0.3474	0.0456	0.1215	0.0491	0.0833	0.0633	0.0092	0.047	0.1141	0.0074	0.1265	0.0927	0.0131	0.0059	0.0313	0.0183	21.8339	26.5226	9.5892	5.3096	3.2081	5.2963
Candidatus Staskawiczbacteria bacterium RIFCSPHIGHO2_02_FULL_42_22	0.266	1.9703	0.5349	0.1854	0.363	1.1368	0.0975	0.1958	0.0248	0.0838	0.0504	0.1787	0.027	0.0451	0.034	0.0376	0.0402	0.0066	0.0263	0.0486	0.0053	0.0762	0.0391	0.0062	0.0005	0.0015	0.0016	32.2686	22.4895	6.2214	23.0143	7.5721	7.0847
Candidatus Staskawiczbacteria bacterium RIFCSPHIGHO2_02_FULL_34_9	5.096	4.8585	2.6208	0.2035	1.1265	0.9535	0.1427	0.0984	0.0408	0.0515	0.0766	0.1021	0.0692	0.0395	0.0157	0.1431	0.0288	0.0031	0.0637	0.0349	0.0004	0.1252	0.0227	0.0052	0.0017	0.0046	0.0155	25.4117	9.3926	4.9761	3.3223	0.7537	1.7157
Candidatus Staskawiczbacteria bacterium RIFCSPHIGHO2_02_FULL_34_10	4.4079	4.0855	3.0535	0.2336	1.6253	1.2263	0.3795	0.2827	0.1099	0.1557	0.1682	0.2578	0.0997	0.0748	0.0284	0.1348	0.0401	0.0087	0.1082	0.0672	0.0039	0.2081	0.0646	0.0133	0.0013	0.0085	0.0033	28.9453	11.1146	4.4969	11.1242	2.2314	3.4771
Candidatus Spechtbacteria bacterium RIFCSPHIGHO2_02_FULL_43_15b	0.1471	1.094	0.2492	0.0778	0.2958	0.9898	0.5004	0.1522	0.0618	0.0891	0.0224	0.1482	0.0085	0.0174	0.0118	0.0139	0.0115	0.0021	0.0053	0.0318	0.0032	0.0187	0.0288	0.0088	0.0003	0.0043	0.001	30.0203	14.9413	7.1899	3.8919	1.7024	5.109
Candidatus Andersenbacteria bacterium RIFCSPHIGHO2_02_FULL_46_16	0.187	13.8256	0.244	0.7966	0.1843	4.2564	0.0586	0.9306	0.0407	0.7201	0.0649	3.1831	0.0349	3.2156	1.3776	0.0519	1.3337	0.218	0.0341	1.3737	0.2832	0.065	1.2088	0.359	0.0077	0.209	0.1042	6.0242	17.9449	9.5084	4.0082	10.8372	7.4771
Planctomycetes bacterium RIFCSPHIGHO2_02_FULL_38_41	0.0487	6.92	0.0788	1.4823	0.0727	7.4726	0.027	1.2377	0.0236	0.6394	0.0105	4.0689	0.0073	1.3029	2.1198	0.0117	1.286	0.3944	0.0101	1.4327	0.2252	0.0158	0.6875	0.4913	0.0293	0.3686	0.212	0.8944	40.823	48.5078	0.8346	38.5902	116.389
Candidatus Peribacteria bacterium RIFCSPHIGHO2_02_FULL_51_15	0.0318	5.6413	0.0942	0.6693	0.0808	3.8395	0.0392	0.6232	0.0375	0.3632	0.0425	2.1305	0.0305	1.0127	0.469	0.0308	0.7405	0.0955	0.0157	1.3621	0.0825	0.0422	0.9998	0.1528	0.001	0.0038	0.0034	9.7013	15.6003	5.1111	18.8069	10.1947	5.4502
Candidatus Peribacteria bacterium RIFCSPHIGHO2_02_FULL_49_16	0.1815	1.036	0.2779	0.0795	0.142	0.4017	0.0371	0.0747	0.0211	0.0684	0.0132	0.0597	0.0065	0.0078	0.011	0.0061	0.0072	0.0023	0.0023	0.0129	0.0023	0.0074	0.0111	0.0049	0.0013	0.0052	0.0018	34.632	15.7671	7.5808	5.2826	1.8342	5.3596
Omnitrophica bacterium RIFCSPHIGHO2_02_FULL_63_14	0.0147	1.384	0.0099	0.0953	0.0095	0.5938	0.1538	0.1059	0.0119	0.0634	0.0076	0.806	0.004	0.1831	0.1544	0.0087	0.1022	0.0148	0.0013	0.1243	0.0133	0.0075	0.1863	0.0499	0.0059	0.0367	0.0333	1.4006	14.8918	4.122	2.5393	4.6631	5.5445
Omnitrophica bacterium RIFCSPHIGHO2_02_FULL_51_18	0.0049	1.8042	0.004	0.1013	0.0065	0.8164	0.0053	0.1659	0.0033	0.0778	0.0023	0.5258	0.0028	0.0957	0.0638	0.002	0.0546	0.0063	0.0008	0.061	0.007	0.0026	0.1011	0.0235	0.0079	0.0405	0.0227	1.6623	18.5957	5.7158	3.5267	6.0416	6.2422
Candidatus Woesebacteria bacterium RIFCSPHIGHO2_02_FULL_39_13	2.4019	0.3397	1.5221	0.029	0.8759	0.207	0.17	0.0303	0.1163	0.0342	0.2432	0.1554	0.1666	0.0156	0.0162	0.6741	0.0226	0.0061	0.5699	0.0468	0.006	0.5649	0.0261	0.0057	0.0052	0.04	0.0358	95.7081	13.0129	20.8905	62.8647	6.2776	8.502
Candidatus Roizmanbacteria bacterium RIFCSPHIGHO2_02_FULL_39_9	0.3326	6.005	0.8935	0.5743	0.5448	1.6509	0.2177	0.2883	0.0565	0.1829	0.0817	0.3252	0.0656	0.2725	0.1492	0.0715	0.2795	0.0311	0.0303	0.3261	0.0295	0.0724	0.1536	0.0322	0.0058	0.0804	0.0491	8.2813	8.8653	7.4377	6.8216	4.2878	1.3189
Candidatus Roizmanbacteria bacterium RIFCSPHIGHO2_02_FULL_38_11	0.1294	1.7784	0.1786	0.1393	0.1643	0.6141	0.0642	0.1288	0.0342	0.1394	0.0688	0.3798	0.04	0.2538	0.1254	0.0726	0.2133	0.0259	0.0331	0.24	0.0194	0.0693	0.1623	0.0297	0.0078	1.3057	0.7488	8.8117	11.5184	8.4696	14.0347	7.1337	2.2014
Candidatus Pacebacteria bacterium RIFCSPHIGHO2_02_FULL_46_9	1.8822	5.4972	1.5773	0.2699	0.7371	0.7698	0.187	0.1231	0.0845	0.1107	0.1057	0.1852	0.0988	0.1134	0.0591	0.1483	0.0868	0.0117	0.0784	0.1317	0.0084	0.1996	0.1105	0.0147	0.0021	0.0122	0.0159	16.4698	9.4246	8.4143	11.6168	4.2659	2.3029
Candidatus Levybacteria bacterium RIFCSPHIGHO2_02_FULL_37_13	0.8167	0.7143	0.8277	0.0598	0.2605	0.162	0.0506	0.0172	0.0157	0.0113	0.0204	0.0204	0.0124	0.0055	0.0047	0.0247	0.0057	0.0003	0.011	0.0074	0.0019	0.0153	0.005	0.0011	0.0003	0.0039	0.0022	43.6475	13.3305	8.9504	26.9161	5.7917	5.8362
Candidatus Levybacteria bacterium RIFCSPHIGHO2_02_FULL_37_10	1.3952	4.0215	1.5197	0.2636	0.9622	1.617	2.2693	0.2303	0.265	0.2446	0.3034	0.9098	0.4232	0.4351	0.2279	0.5191	0.2577	0.0328	0.2133	0.4337	0.0286	0.5094	0.2929	0.0648	0.0005	0.0383	0.0199	15.3565	8.1592	6.5003	20.2572	6.3762	3.1141
Candidatus Gottesmanbacteria bacterium RIFCSPHIGHO2_02_FULL_40_13	0.2228	7.0596	0.3312	0.7216	0.2145	1.7925	0.0733	0.2581	0.0151	0.18	0.0368	0.5479	0.018	0.373	0.2454	0.0339	0.1779	0.0638	0.0106	0.1972	0.0958	0.0296	0.1705	0.0677	0.0028	0.025	0.0175	1.3999	13.4329	6.539	1.7287	6.9281	2.4228
Candidatus Gottesmanbacteria bacterium RIFCSPHIGHO2_02_FULL_39_14	0.074	0.305	0.0996	0.0453	0.1189	0.1826	0.0528	0.0552	0.0171	0.0448	0.0255	0.0681	0.0136	0.0583	0.0314	0.0338	0.0313	0.0027	0.0122	0.0383	0.0041	0.0239	0.0274	0.0048	0.0064	1.7656	0.9161	4.0752	13.8796	5.819	4.3868	7.6928	2.3232
Candidatus Gottesmanbacteria bacterium RIFCSPHIGHO2_02_FULL_39_11	0.6188	5.3913	0.8686	0.3919	0.7635	1.6962	0.3181	0.3187	0.0569	0.1944	0.168	0.8542	0.056	0.5376	0.217	0.12	0.3642	0.0329	0.05	0.5318	0.0294	0.0988	0.4249	0.0664	0.0022	0.0114	0.0143	3.9081	11.1275	4.0679	2.5349	4.0138	1.2995
Candidatus Daviesbacteria bacterium RIFCSPHIGHO2_02_FULL_39_12	0.2443	2.3412	0.194	0.1238	0.1651	1.0198	1.5069	0.1476	0.1145	0.1465	0.0694	0.7821	0.0343	0.9018	0.3711	0.0741	0.2835	0.0853	0.0266	0.4439	0.0302	0.0876	0.4854	0.0992	0.004	0.0191	0.0121	2.2517	11.7099	6.2139	2.6942	15.7298	5.1182
Candidatus Daviesbacteria bacterium RIFCSPHIGHO2_02_FULL_36_13	3.0589	3.6633	2.7977	0.2084	1.8574	1.2666	0.8807	0.2976	0.2167	0.1471	0.168	0.2592	0.0426	0.0246	0.0146	0.0728	0.0263	0.0034	0.0512	0.063	0.0042	0.1037	0.0406	0.0061	0.0009	0.0061	0.0089	35.6236	13.3858	11.2633	7.5436	2.9517	5.0536
Candidatus Curtissbacteria bacterium RIFCSPHIGHO2_02_FULL_42_15	8.8023	2.4951	4.5308	0.1657	4.1865	1.4418	3.3977	0.3067	0.9898	0.3325	0.7028	0.7236	0.6953	0.0881	0.0729	1.4127	0.078	0.0191	0.6895	0.0993	0.0177	1.1661	0.0967	0.0423	0.0267	2.4037	1.325	79.5744	15.3035	69.5657	65.5857	8.9661	10.9804
Candidatus Daviesbacteria bacterium RIFCSPHIGHO2_02_FULL_40_16	6.0573	33.6281	7.7915	2.0347	5.6137	12.508	2.0233	1.9509	1.0888	1.9361	1.6992	6.3487	2.5629	4.5461	3.0429	2.044	3.1688	0.3513	1.1648	4.801	0.2504	2.8641	3.5662	0.4094	0.0033	0.266	0.1384	25.5498	16.4832	7.1408	22.5253	13.4219	4.2047
Candidatus Yanofskybacteria bacterium RIFCSPHIGHO2_02_FULL_50_12	6.197	3.366	4.8151	0.3473	2.8922	2.4618	3.8313	0.3461	0.7171	0.2321	0.3961	1.4864	0.192	0.0976	0.0222	0.2151	0.0644	0.0303	0.1816	0.1599	0.0641	0.2266	0.2468	0.1276	0.0023	0.0026	0.0098	35.979	13.0357	13.3143	23.5322	6.2567	9.2365
Candidatus Taylorbacteria bacterium RIFCSPHIGHO2_02_FULL_44_12	0.609	0.5282	0.6458	0.0401	0.4665	0.2592	0.1084	0.0677	0.0374	0.0388	0.0315	0.0604	0.0168	0.0217	0.003	0.0263	0.0122	0.001	0.024	0.0243	0.0053	0.0509	0.0187	0.0023	0	0.0039	0.0013	44.8049	12.5917	7.4694	29.2567	5.5966	6.2888
Candidatus Yanofskybacteria bacterium RIFCSPHIGHO2_02_FULL_43_22	1.3484	3.6673	1.4319	0.2571	0.8979	1.6047	1.679	0.3138	0.2227	0.2369	0.2697	0.8698	0.576	0.5949	0.3038	0.5607	0.1856	0.0394	0.3505	0.4875	0.0263	1.0335	0.5923	0.0804	0.0063	0.0165	0.0147	46.5647	24.064	9.9947	69.1237	17.0226	9.5909
Candidatus Yanofskybacteria bacterium RIFCSPHIGHO2_02_FULL_41_29	0.3424	0.9325	0.4107	0.059	0.2626	0.4113	0.0882	0.09	0.0402	0.0731	0.0727	0.1721	0.0334	0.029	0.0203	0.064	0.0204	0.0038	0.0465	0.0433	0.0026	0.1142	0.0452	0.006	0.0007	0.007	0.0143	54.2235	29.6071	9.6369	68.7612	13.8312	7.6106
Candidatus Yanofskybacteria bacterium RIFCSPHIGHO2_02_FULL_41_11	0.9014	2.6544	0.7528	0.2381	0.5378	2.0503	4.3418	0.2062	0.4988	0.1736	0.3009	1.079	0.0719	0.0826	0.0356	0.3002	0.0529	0.0159	0.0703	0.3273	0.0197	0.3513	0.3074	0.208	0.0026	0.0053	0.0068	18.0873	11.5221	4.6523	18.3344	6.6593	3.4669
Candidatus Yanofskybacteria bacterium RIFCSPHIGHO2_02_FULL_39_10	2.1499	4.2681	1.7276	0.2406	0.8475	1.6939	1.9239	0.3266	0.2446	0.2461	0.3858	1.0739	0.6834	0.4186	0.2402	0.8808	0.2101	0.035	0.5737	0.5351	0.0274	1.616	0.5506	0.0825	0.0002	0.0074	0.0093	22.5427	10.0949	4.4332	48.3822	9.9394	4.2498
Candidatus Yanofskybacteria bacterium RIFCSPHIGHO2_02_FULL_38_22b	0.1804	0.4286	0.2055	0.0368	0.1128	0.2045	0.0578	0.043	0.0169	0.0195	0.0382	0.088	0.0172	0.0156	0.0103	0.022	0.0062	0.0039	0.0166	0.0187	0.0023	0.0382	0.0131	0.0026	0.001	0.002	0.0046	43.9414	22.5367	7.2347	30.0162	6.5764	4.7372
Candidatus Harrisonbacteria bacterium RIFCSPHIGHO2_02_FULL_42_16	0.2639	1.7581	0.5563	0.1366	0.3118	0.8975	0.1241	0.2006	0.0535	0.1275	0.2527	1.1165	0.5231	0.5494	0.3096	0.4983	0.2577	0.0344	0.4569	0.6742	0.0253	1.4543	0.8429	0.0837	0.0016	0.0058	0.0044	28.8264	15.9352	3.038	38.6844	10.9695	5.5779
Candidatus Uhrbacteria bacterium RIFCSPHIGHO2_02_FULL_60_10	0.1357	1.0573	0.2277	0.17	0.2135	1.169	2.3789	0.1411	0.3566	0.1191	0.1164	0.8795	0.0719	0.0502	0.0169	0.087	0.0381	0.0261	0.0638	0.101	0.0401	0.07	0.1519	0.0864	0.0007	0.0052	0.0034	15.6355	9.8799	3.7802	1.0753	1.0622	1.3556
Candidatus Uhrbacteria bacterium RIFCSPHIGHO2_02_FULL_57_19	0.7342	2.9864	2.0811	0.4348	0.7666	1.5172	0.261	0.4127	0.1208	0.2159	0.1557	0.408	0.1313	0.1455	0.1291	0.1428	0.0789	0.0269	0.0742	0.1815	0.016	0.2068	0.1511	0.0228	0.0055	0.2555	0.1194	47.2634	19.3672	10.4648	7.5552	3.9355	2.0431
Candidatus Uhrbacteria bacterium RIFCSPHIGHO2_02_FULL_54_11	0.1838	23.1464	0.1576	1.4777	0.1616	7.6089	3.3179	1.1431	0.2896	1.1373	0.1406	5.4415	0.0212	4.0152	1.926	0.094	1.7382	0.2432	0.0144	2.7429	0.2256	0.1042	2.395	0.4442	0.0034	0.0326	0.0224	0.4766	11.6249	4.7553	0.4596	5.6925	4.0222
Candidatus Uhrbacteria bacterium RIFCSPHIGHO2_02_FULL_53_13	0.2138	4.4063	0.2336	0.3484	0.2365	2.1598	1.8853	0.3237	0.3442	0.5978	0.123	1.5042	0.0745	0.7636	0.3546	0.0975	0.3088	0.0598	0.0731	0.644	0.0671	0.1171	0.6121	0.1384	0.0029	0.0133	0.0079	3.5694	13.5222	6.2984	9.7685	10.1788	4.8273
Candidatus Nomurabacteria bacterium RIFCSPHIGHO2_02_FULL_42_19	0.2846	0.7579	0.3499	0.063	0.1962	0.2915	0.074	0.0718	0.0274	0.0398	0.0518	0.1256	0.042	0.0442	0.0249	0.0589	0.0217	0.0024	0.0327	0.0806	0.0039	0.0711	0.0484	0.0103	0	0.011	0.0083	43.8326	19.0979	10.3481	23.1889	3.6854	4.2295
Candidatus Nomurabacteria bacterium RIFCSPHIGHO2_02_FULL_38_15	2.4218	4.9865	2.6451	0.3839	0.9911	1.7493	0.2521	0.3061	0.1575	0.2913	0.2098	0.5657	0.0564	0.1024	0.0514	0.1392	0.0605	0.0098	0.1085	0.1328	0.0142	0.2082	0.1274	0.0277	0.002	0.0118	0.0101	32.3796	15.2883	8.8167	25.5657	4.6351	3.9359
Candidatus Nomurabacteria bacterium RIFCSPHIGHO2_02_FULL_36_29	0.53	2.6063	0.6919	0.1533	0.3792	0.7898	0.1424	0.1709	0.0718	0.1292	0.129	0.393	0.0794	0.1304	0.0514	0.1478	0.0829	0.0104	0.0816	0.1767	0.0164	0.1984	0.1366	0.0301	0.0028	0.2084	0.1414	26.565	31.1134	8.1008	19.1162	8.57	6.6486
Candidatus Nomurabacteria bacterium RIFCSPHIGHO2_02_FULL_35_13	8.5291	4.3718	6.4184	0.3258	2.8625	1.7698	0.7948	0.3496	0.4515	0.4612	0.8024	1.4177	0.2584	0.1633	0.0596	0.6175	0.14	0.0144	0.3396	0.283	0.0171	0.6597	0.1752	0.0282	0.0005	0.0206	0.0225	23.1102	13.7729	10.8145	59.4844	9.0323	7.881
Candidatus Nomurabacteria bacterium RIFCSPHIGHO2_02_FULL_33_12	1.2528	3.5031	1.4574	0.25	0.502	1.0599	0.1518	0.1871	0.0472	0.1048	0.0772	0.1787	0.069	0.0485	0.0543	0.1332	0.0249	0.0081	0.0452	0.0558	0.0015	0.0754	0.0307	0.0074	0.0005	0.0543	0.0497	20.5427	11.9927	7.8777	18.2597	3.9637	2.9102
Candidatus Magasanikbacteria bacterium RIFCSPHIGHO2_02_FULL_51_14	0.1601	6.051	0.2558	0.1609	0.3365	6.9878	21.3218	0.1473	0.34	0.099	0.134	5.7275	0.0306	0.041	0.037	0.0955	0.0389	0.0378	0.0229	0.1537	0.0247	0.0986	0.1575	0.1489	0.0026	0.0107	0.009	0.3614	14.3413	4.5213	0.2154	2.2167	1.0853
Candidatus Magasanikbacteria bacterium RIFCSPHIGHO2_02_FULL_50_9b	0.1452	1.2552	0.1641	0.1545	0.211	1.1054	2.2025	0.1283	0.368	0.1158	0.1281	0.9051	0.0662	0.1029	0.0248	0.0958	0.0448	0.0248	0.0756	0.1202	0.0392	0.0783	0.1901	0.0879	0.0015	0.0008	0.0012	8.1921	9.752	4.0102	15.7521	7.3774	3.7814
Candidatus Magasanikbacteria bacterium RIFCSPHIGHO2_02_FULL_47_14	0.0072	3.3471	0.0138	0.2802	0.0138	0.8361	0.011	0.1156	0.0117	0.0948	0.0028	0.1447	0.001	0.1537	0.0472	0.0031	0.1115	0.0086	0.0024	0.169	0.0141	0.0041	0.1515	0.0209	0.0028	0.0148	0.0174	0.6086	13.9783	5.5215	0.4344	4.6143	2.9418
Candidatus Magasanikbacteria bacterium RIFCSPHIGHO2_02_FULL_41_13	0.0068	1.5548	0.0068	0.0941	0.0027	0.2971	0.013	0.1009	0.005	0.0337	0.0014	0.0424	0.0018	0.0125	0.0128	0.0027	0.0187	0.0027	0.0014	0.0242	0.0107	0.005	0.0148	0.0098	0.0005	0.0005	0.0009	0.9262	13.2834	4.6999	1.0269	6.3064	1.5452
Candidatus Magasanikbacteria bacterium RIFCSPHIGHO2_02_FULL_33_17	0.9547	1.6637	1.5839	0.1874	0.5876	0.77	0.2303	0.1866	0.0929	0.1801	0.1625	0.474	0.1237	0.1412	0.0701	0.1833	0.0684	0.0125	0.1428	0.1513	0.0167	0.5146	0.2073	0.0469	0.0033	0.0062	0.0107	33.8373	16.4461	8.7825	34.012	7.4829	7.3049
Candidatus Kaiserbacteria bacterium RIFCSPHIGHO2_02_FULL_59_21	0.166	9.3817	0.3269	0.6004	0.1784	3.2087	0.0831	0.7616	0.0677	0.8036	0.1175	2.8229	0.0506	1.5654	0.5243	0.0374	0.9168	0.0538	0.0251	1.4413	0.0282	0.0608	1.2334	0.1169	0.0011	0.0237	0.016	24.9002	22.2994	9.8593	36.4932	19.3618	7.8449
Candidatus Kaiserbacteria bacterium RIFCSPHIGHO2_02_FULL_55_20	0.4413	11.3742	0.7977	0.6337	0.4136	2.9591	0.1049	0.5667	0.1232	0.4047	0.1685	1.2213	0.0468	0.3155	0.1427	0.055	0.1772	0.0196	0.0392	0.4095	0.0155	0.101	0.4507	0.0504	0.0027	0.3882	0.1981	52.4519	27.0158	13.6369	15.0849	5.5665	2.8736
Candidatus Kaiserbacteria bacterium RIFCSPHIGHO2_02_FULL_55_17	3.7113	26.5798	6.5072	1.7167	3.4763	9.4237	0.8677	1.8532	0.5895	1.3086	1.1529	4.797	0.8762	1.5976	0.9636	0.7935	0.9726	0.1092	0.5006	1.9217	0.0703	1.4595	1.854	0.1564	0.0077	1.2323	0.6727	43.4333	19.0129	6.169	42.1761	13.5068	7.9521
Candidatus Kaiserbacteria bacterium RIFCSPHIGHO2_02_FULL_54_22	10.0709	5.4187	14.2688	0.6276	6.3277	3.2252	1.1938	0.6349	0.9035	0.5722	1.3377	1.4251	1.0632	0.2546	0.1834	1.3577	0.1091	0.0262	0.8476	0.3258	0.0195	2.0392	0.3604	0.0488	0.004	0.3715	0.277	67.0556	22.6938	17.3361	52.7285	13.6095	10.4142
Candidatus Kaiserbacteria bacterium RIFCSPHIGHO2_02_FULL_54_11b	0.1404	0.9824	0.2071	0.0603	0.0967	0.2787	0.0265	0.0623	0.016	0.0372	0.0202	0.0991	0.0093	0.02	0.0136	0.0129	0.0129	0.0014	0.0119	0.039	0.0032	0.0314	0.0344	0.0044	0.002	0.0136	0.0208	33.6109	12.0637	6.0064	7.2725	2.0983	2.2144
Candidatus Kaiserbacteria bacterium RIFCSPHIGHO2_02_FULL_49_34	0.1226	0.1816	0.1524	0.0197	0.0844	0.1505	0.0512	0.0675	0.017	0.044	0.0268	0.0541	0.0007	0.0011	0.002	0.0065	0.0027	0.0014	0.0018	0.0036	0.0022	0.0033	0.0024	0.0018	0	0	0	33.351	34.5568	1.4495	1.7256	9.6413	1.4661
Candidatus Kaiserbacteria bacterium RIFCSPHIGHO2_02_FULL_49_16	0.1054	21.8534	0.3045	0.9547	0.1625	3.7035	0.0645	0.6664	0.0128	0.2719	0.0376	0.7143	0.0154	0.2347	0.0514	0.0214	0.1315	0.006	0.0124	0.2346	0.009	0.0325	0.2828	0.0295	0.0015	0.0086	0.0078	10.4735	17.6157	6.6795	2.8354	5.0448	2.866
Candidatus Kaiserbacteria bacterium RIFCSPHIGHO2_02_FULL_49_11	5.5505	16.9453	4.6199	0.651	1.9583	3.4862	3.1573	0.5984	0.4377	0.3999	0.4507	1.4682	0.1974	0.1903	0.0986	0.2536	0.1254	0.0169	0.1709	0.2684	0.0156	0.832	0.2932	0.0748	0.0036	0.01	0.0215	31.1326	11.1707	5.0744	9.6047	2.9854	2.4325
Candidatus Jorgensenbacteria bacterium RIFCSPHIGHO2_02_FULL_45_20	0.365	9.6403	0.6671	0.9197	0.4484	5.5275	0.182	1.0686	0.0631	0.8107	0.127	3.7007	0.0802	2.1777	0.6373	0.1159	2.174	0.1598	0.071	2.9665	0.1248	0.1349	1.4628	0.1788	0.0363	0.6213	0.2481	12.1973	21.3463	6.4393	10.1029	11.9398	6.0974
Candidatus Giovannonibacteria bacterium RIFCSPHIGHO2_02_FULL_46_20	1.9937	5.0702	2.583	0.3863	1.3999	2.5085	0.4112	0.5567	0.2717	0.4495	0.726	1.6558	0.5936	0.5604	0.274	0.7496	0.4683	0.0479	0.6229	1.1242	0.0355	1.7071	0.94	0.0905	0.0018	0.0309	0.0154	49.0869	21.1726	7.7858	55.6634	12.5405	7.1363
Candidatus Giovannonibacteria bacterium RIFCSPHIGHO2_02_FULL_44_11	0.1111	0.2447	0.139	0.0204	0.0692	0.1002	0.0341	0.0204	0.0088	0.0188	0.0127	0.0346	0.0102	0.0114	0.0077	0.016	0.0046	0.0018	0.0125	0.0172	0.0021	0.0181	0.0118	0.0023	0.0025	0.0112	0.0185	33.3923	11.6461	6.3593	34.8889	6.0459	5.2263
Candidatus Buchananbacteria bacterium RIFCSPHIGHO2_02_FULL_56_16	0.171	5.8161	0.2552	0.4179	0.2268	2.8027	0.0757	0.539	0.1033	0.6587	0.1679	4.7182	0.1193	1.429	0.8824	0.2111	0.6033	0.1082	0.1179	1.2357	0.0702	0.2152	1.0806	0.1148	0.0045	0.0185	0.0254	13.3533	16.4774	4.9347	16.0925	9.6895	4.1494
Candidatus Falkowbacteria bacterium RIFCSPHIGHO2_02_FULL_45_15	0.7434	5.0358	1.2764	0.4602	0.8592	2.9023	1.5976	0.5505	0.5802	0.3655	0.5179	2.2427	0.9056	1.5454	0.8542	1.2442	1.5826	0.2597	0.8762	4.149	0.2928	2.1145	2.4846	0.3675	0.0055	0.0188	0.014	25.4986	15.5288	8.5927	59.3784	15.7078	9.7723
Candidatus Falkowbacteria bacterium RIFCSPHIGHO2_02_FULL_42_9	0.0872	13.8017	0.2597	1.7438	0.2636	13.0147	0.1258	2.0823	0.0652	0.5531	0.08	2.9778	0.0523	1.6132	0.594	0.0754	1.7819	0.1732	0.0617	3.4002	0.1977	0.1207	2.1376	0.2865	0.0051	0.166	0.2384	4.5604	9.0256	3.3683	9.4764	6.1923	5.5502
Candidatus Buchananbacteria bacterium RIFCSPHIGHO2_02_FULL_39_17	0.1133	1.2815	0.1986	0.128	0.2091	0.7741	0.1201	0.195	0.0601	0.248	0.186	1.7185	0.1455	0.7378	0.4115	0.0883	0.2393	0.0518	0.0895	0.7956	0.0474	0.2472	0.9654	0.1263	0.0045	0.0074	0.008	16.316	16.5034	5.4304	25.6595	8.6627	5.3241
Candidatus Kuenenbacteria bacterium RIFCSPHIGHO2_02_FULL_39_13	0.0377	3.3287	0.0515	0.2707	0.0542	1.7047	0.0379	0.2989	0.0441	0.3192	0.0234	1.4288	0.0132	1.1056	0.3558	0.0234	0.7403	0.0822	0.0119	1.1903	0.0726	0.0272	0.9376	0.1548	0.0615	1.8608	0.7263	3.1216	13.2281	6.0114	5.7305	8.3118	5.6531
Candidatus Adlerbacteria bacterium RIFCSPHIGHO2_02_FULL_52_17	44.1245	10.6309	25.7338	0.6266	13.1266	4.6201	2.9975	1.1785	2.2007	0.8667	2.2898	1.5722	1.3438	0.1495	0.1439	1.7629	0.0597	0.0135	1.1422	0.1498	0.0155	2.5534	0.2148	0.0257	0.0082	0.1148	0.1198	55.7076	17.9357	16.1824	35.1043	5.8801	5.5136
Nitrospirae bacterium RIFCSPHIGHO2_02_FULL_40_19	0.2131	7.2799	0.3127	1.8673	0.2049	8.9784	0.9288	1.1398	0.082	0.4069	0.0674	3.2204	0.0477	0.8955	0.7492	0.0709	0.607	0.1002	0.0334	0.666	0.0713	0.0956	0.6369	0.1964	0.13	9.4598	5.4131	2.7985	11.1585	6.3476	3.4158	12.0408	16.3765
Methylophilales bacterium RIFCSPHIGHO2_02_FULL_57_10	0.0033	0.6101	0.0065	0.2036	0.0075	0.3946	0.0843	0.0256	0.0073	0.0164	0.0036	0.0453	0.0101	0.0074	0.0235	0.0124	0.0086	0.0087	0.0003	0.0221	0.0136	0.0066	0.0243	0.0395	0.0073	0.0647	0.0763	2.8906	9.5268	8.3779	0.0705	0.9082	5.5166
Candidatus Melainabacteria bacterium RIFCSPHIGHO2_02_FULL_34_12	0.0041	0.1585	0.0055	0.0129	0.0043	0.0636	0.0203	0.013	0.0056	0.0082	0.003	0.0352	0.0016	0.0109	0.0078	0.002	0.0051	0.0009	0.0009	0.0075	0.0018	0.0031	0.0057	0.0026	0.0001	0.0006	0.0004	0.7803	13.073	5.8788	1.3525	6.313	6.172
Pseudomonadales bacterium RIFCSPHIGHO2_02_FULL_60_43	0.0631	10.454	0.0563	1.1707	0.6329	4.9872	0.602	0.7935	0.6371	0.3777	0.7289	0.2327	0.0472	0.0798	0.0766	0.0678	0.0482	0.0267	0.0213	0.105	0.0369	0.0906	0.1217	0.0719	0.0085	0.1812	0.1513	45.8618	48.0009	80.9849	0.57	53.4734	38.7525
Gammaproteobacteria bacterium RIFCSPHIGHO2_02_FULL_42_43	0.0116	2.8377	0.007	0.1776	0.0108	0.5134	0.0129	0.0548	0.0052	0.0566	0.0023	0.1966	0.0015	0.056	0.045	0.0023	0.0488	0.0088	0.0019	0.0607	0.0069	0.0034	0.0383	0.0112	0.0013	0.0057	0.0057	7.7519	43.7581	24.9179	6.2711	14.1361	16.2456
Gammaproteobacteria bacterium RIFCSPHIGHO2_02_FULL_42_13	0.0346	1.0261	0.0482	0.0911	0.0355	0.5449	0.3737	0.0795	0.0302	0.0746	0.0277	0.396	0.02	0.4067	0.1611	0.0513	0.1879	0.0151	0.0469	0.2554	0.0161	0.1128	0.3157	0.0413	0.0006	0.0031	0.0018	4.7941	13.243	5.991	14.0918	9.2981	6.0487
Gammaproteobacteria bacterium RIFCSPHIGHO2_02_FULL_39_13	0.0037	0.6902	0.0082	0.0767	0.0124	0.2365	0.0143	0.0479	0.0052	0.0496	0.003	0.0819	0.002	0.0173	0.0118	0.0018	0.0131	0.003	0.0013	0.0263	0.0022	0.0017	0.0124	0.0039	0.0022	0.0018	0.0036	2.0307	13.3263	24.6161	1.6405	3.7256	5.8722
Fluviicola sp. RIFCSPHIGHO2_02_FULL_43_260	0.002	0.0104	0.0028	0.0035	0.0028	0.0038	0.0059	0.0014	0.0019	0.0012	0.0015	0.005	0.0006	0.0011	0.0018	0.0009	0.0009	0.0006	0.0019	0.0012	0.0005	0.0011	0.0006	0.0015	0.0001	0.0001	0.0003	52.6563	260.3	24.9373	0.0392	0.2644	1.0138
Elusimicrobia bacterium RIFCSPHIGHO2_02_FULL_61_10	17.4315	171.84	15.2548	19.2451	14.4309	218.18	296.463	26.5487	42.9687	11.6358	14.3948	96.0206	1.7202	2.1982	0.4887	11.6984	2.1632	0.8071	1.1133	13.9354	1.2856	12.1992	20.7145	11.5206	0.1741	0.6482	0.7451	13.4423	17.807	16.9492	8.4391	60.2696	7.5423
Elusimicrobia bacterium RIFCSPHIGHO2_02_FULL_57_9	0.2221	4.962	0.2226	0.3779	0.2589	7.4979	14.2705	0.6874	0.4324	0.2826	0.1981	4.1512	0.0392	0.079	0.0809	0.1263	0.0636	0.0495	0.0244	0.1879	0.0359	0.1296	0.2173	0.1922	0.0029	0.1169	0.0737	3.3873	9.4033	2.5964	2.9584	2.5754	2.2095
Deltaproteobacteria bacterium RIFCSPHIGHO2_02_FULL_43_33	0.0236	20.5062	0.0245	0.758	0.0353	6.417	0.0151	0.6582	0.0124	0.2478	0.0086	0.8112	0.0112	0.6786	0.2567	0.0029	0.22	0.0279	0.0017	0.2416	0.0175	0.0078	0.3252	0.0416	0.0051	0.9592	0.4367	3.6203	33.0624	9.2202	8.6425	46.3704	16.0139
Deltaproteobacteria bacterium RIFCSPHIGHO2_02_FULL_44_53	0.2888	1.7793	0.56	0.358	0.2144	0.7027	0.0719	0.0999	0.037	0.1095	0.1284	0.6528	0.4207	1.1058	0.5861	0.2841	0.5329	0.0506	0.2059	0.9599	0.0469	0.7004	0.9272	0.1187	0.0012	0.0073	0.0055	49.7706	50.0703	20.7621	71.6029	34.5762	12.25
Deltaproteobacteria bacterium RIFCSPHIGHO2_02_FULL_44_16	0.007	0.5158	0.0174	0.191	0.0256	0.3549	0.0119	0.0594	0.0083	0.063	0.006	0.3152	0.0074	0.4797	0.1986	0.0121	0.2856	0.0319	0.0104	0.3462	0.0301	0.0141	0.372	0.0628	0.0086	0.0264	0.03	2.479	16.3885	5.2585	7.7854	10.2367	5.7496
Deltaproteobacteria bacterium RIFCSPHIGHO2_02_FULL_40_11	0.0265	0.6177	0.0282	0.049	0.0277	0.4223	0.6349	0.0589	0.0445	0.0318	0.0181	0.2632	0.0078	0.5717	0.3498	0.0143	0.1917	0.0246	0.0036	0.1954	0.015	0.0177	0.2767	0.0587	0	0.0013	0.0007	1.6444	11.2667	2.9033	8.5896	5.2052	5.3366
Deltaproteobacteria bacterium RIFCSPHIGHO2_02_FULL_38_15	0.0218	16.1661	0.0159	0.5695	0.0211	4.87	0.0186	0.817	0.01	0.257	0.004	3.5505	0.0083	3.1605	1.8804	0.0079	1.4652	0.184	0.0103	1.7588	0.1096	0.031	2.2379	0.4199	0.0003	0.0151	0.0068	1.4521	16.7901	4.2288	8.5514	6.275	7.1843
Bdellovibrionales bacterium RIFCSPHIGHO2_02_FULL_40_15	0.0168	0.0393	0.0056	0.0518	0.0087	0.0296	0.0118	0.0051	0.0054	0.0096	0.0329	0.084	0.0032	0.0042	0.0393	0.012	0.0032	0.0043	0.0264	0.0043	0.005	0.0136	0.005	0.0071	0.0025	0.005	0.0049	28.8497	14.938	4.7439	0.0743	0.1492	0.5444
Bacteroidetes bacterium RIFCSPHIGHO2_02_FULL_44_7	0.4408	2.3279	0.4233	0.2451	0.3068	1.8116	3.929	0.2319	0.3481	0.1739	0.2246	1.1474	0.1132	0.136	0.089	0.1754	0.0875	0.0228	0.0715	0.2228	0.0245	0.2172	0.1948	0.1165	0.0024	0.0296	0.018	2.4229	7.2261	1.2647	2.3738	1.5938	1.1864
Alphaproteobacteria bacterium RIFCSPHIGHO2_02_FULL_46_13	0.0784	0.4854	0.0642	0.0604	0.0597	0.4958	1.6498	0.0427	0.1572	0.0573	0.079	0.3843	0.0099	0.0079	0.0084	0.0503	0.0072	0.0057	0.0061	0.2329	0.0491	0.0405	0.0458	0.0404	0.003	0.006	0.0062	0.9957	11.8536	8.5533	0.0555	0.1667	0.0845
Alphaproteobacteria bacterium RIFCSPHIGHO2_02_FULL_42_30	0.0368	27.6482	0.0606	4.0396	0.1347	16.1504	0.0654	3.0064	0.0887	3.194	0.0455	4.2031	0.0236	1.3926	1.3524	0.0416	1.3697	0.2231	0.0418	2.0777	0.1817	0.1315	1.4359	0.4041	0.0679	3.9187	2.1434	0.2734	29.1756	99.5037	0.3651	56.3363	30.1866
Candidatus Doudnabacteria bacterium RIFCSPHIGHO2_01_52_17	4.3504	13.0853	5.5785	1.0381	2.7619	5.7655	0.6956	1.2474	0.58	1.0242	1.239	3.6709	0.8514	0.8803	0.5776	0.9334	0.3273	0.0535	0.6459	0.9588	0.042	1.6968	0.934	0.0983	0.0022	0.1189	0.0707	198.64	97.2054	44.6507	154.7	39.1802	22.4238
candidate division WWE3 bacterium RIFCSPHIGHO2_01_FULL_48_15	1.1645	1.6605	2.0136	0.1759	1.7906	1.0692	0.507	0.2223	0.2846	0.255	0.1286	0.1646	0.0257	0.0119	0.0076	0.0428	0.0113	0.0018	0.025	0.022	0.0018	0.0443	0.0186	0.0043	0.0012	0.0037	0.0027	15.1668	5.5332	4.6789	7.0422	2.7319	1.5155
candidate division WWE3 bacterium RIFCSPHIGHO2_01_FULL_43_9	4.2106	16.7341	6.1509	1.1953	5.0346	8.4951	2.065	2.134	1.1735	2.8385	1.4399	4.9658	1.4769	3.608	1.3353	2.7719	3.1815	0.4678	1.6261	5.0288	0.5632	2.6093	3.3848	0.9057	0.0123	0.184	0.1026	9.0073	4.1405	3.9587	7.6908	3.1641	1.6334
candidate division WWE3 bacterium RIFCSPHIGHO2_01_FULL_42_13	0.677	0.916	0.7224	0.0629	0.5076	0.3582	0.1632	0.0837	0.0982	0.0809	0.0959	0.1265	0.0573	0.0306	0.0192	0.137	0.0231	0.0037	0.0636	0.047	0.0033	0.1029	0.0318	0.0091	0.0009	0.011	0.0117	13.3523	4.8273	5.2712	13.4926	3.2983	1.7576
candidate division WWE3 bacterium RIFCSPHIGHO2_01_FULL_40_23	5.8372	0.8492	4.0211	0.0887	2.0638	0.4813	0.3697	0.063	0.1209	0.0385	0.1208	0.0829	0.221	0.0275	0.0253	0.5876	0.0152	0.0055	0.3508	0.0348	0.0053	0.5747	0.0244	0.0168	0.0018	0.0064	0.007	20.042	3.4458	6.6877	16.7509	1.8716	2.5667
candidate division WWE3 bacterium RIFCSPHIGHO2_01_FULL_35_17	0.2256	3.0338	0.3975	0.3205	0.2622	1.0468	0.088	0.1682	0.0508	0.1672	0.082	0.4152	0.0672	0.2038	0.0811	0.0606	0.1003	0.0129	0.0338	0.2489	0.0117	0.1167	0.207	0.0249	0.0013	0.0842	0.0502	13.8711	11.768	11.214	25.9837	10.1552	4.8334
Omnitrophica WOR_2 bacterium RIFCSPHIGHO2_01_FULL_52_10	0.0149	8.6985	0.0169	0.3594	0.0257	2.8857	0.0078	0.5697	0.0084	0.2699	0.0073	2.0136	0.0104	0.9114	0.7502	0.0063	0.4438	0.0912	0.0057	0.3963	0.064	0.0089	0.471	0.1107	0	0.0484	0.0291	10.4485	24.2579	6.4153	20.7294	9.109	8.3592
candidate division WOR-1 bacterium RIFCSPHIGHO2_01_FULL_53_15	0.005	0.0967	0.0167	0.0413	0.0106	0.1118	0.0089	0.0182	0.0049	0.0138	0.003	0.0425	0.0028	0.0511	0.0309	0.0038	0.0723	0.011	0.0019	0.0712	0.008	0.0032	0.041	0.0124	0.0076	0.0098	0.0121	15.3554	26.055	3.868	7.9227	4.2927	1.9319
Sphingopyxis sp. RIFCSPHIGHO2_01_FULL_65_24	0.0077	0.056	0.0074	0.0274	0.0211	0.0505	0.0397	0.0086	0.0613	0.02	0.0829	0.0175	0.1335	0.0184	0.051	0.2744	0.0336	0.0204	0.1323	0.0432	0.0109	0.2269	0.0195	0.0171	0.0093	0.0206	0.0287	23.8035	0.2868	0.9857	0.0339	0.1757	0.2009
Sphingomonadales bacterium RIFCSPHIGHO2_01_FULL_65_20	0.0715	0.1343	0.0274	0.0356	0.0739	0.1049	0.0788	0.0152	0.1885	0.0758	0.2415	0.0665	0.2541	0.0422	0.1778	0.1333	0.0288	0.0318	0.0915	0.0331	0.031	0.1366	0.0191	0.0222	0.0112	0.0281	0.0355	20.4275	0.4531	0.9634	0.0623	0.1909	0.2822
Candidatus Doudnabacteria bacterium RIFCSPHIGHO2_01_FULL_50_11	0.0216	0.0899	0.0286	0.0111	0.0194	0.052	0.0118	0.0118	0.0039	0.0089	0.007	0.0228	0.0039	0.0049	0.0044	0.0073	0.0056	0.0044	0.0032	0.0104	0.0027	0.0063	0.0089	0.0039	0.0104	0.0359	0.0433	11.1987	5.6886	2.5964	9.6258	2.4464	1.1964
Candidatus Doudnabacteria bacterium RIFCSPHIGHO2_01_FULL_49_9	0.0528	0.2606	0.0716	0.0143	0.044	0.0848	0.0142	0.0233	0.0042	0.0096	0.0057	0.0127	0.0015	0.0018	0.0029	0.0023	0.0013	0.0003	0.0016	0.0028	0.001	0.0038	0.0026	0.002	0.001	0.0023	0.0191	7.0821	3.1374	1.2478	6.2823	1.4682	1.1785
Candidatus Doudnabacteria bacterium RIFCSPHIGHO2_01_FULL_46_24	0.0359	0.6028	0.0611	0.0547	0.0354	0.2222	0.0209	0.0331	0.0103	0.0358	0.0147	0.0811	0.005	0.0306	0.0099	0.0133	0.0225	0.0025	0.0073	0.0359	0.0018	0.0223	0.0328	0.0053	0	0.0097	0.0066	23.7946	17.2093	11.0448	8.8757	8.2051	4.3345
Candidatus Doudnabacteria bacterium RIFCSPHIGHO2_01_FULL_46_14	0.0534	0.9383	0.0924	0.0764	0.0534	0.2977	0.0199	0.0462	0.0073	0.0237	0.006	0.0469	0.0042	0.0096	0.0071	0.0081	0.0078	0.0008	0.006	0.0116	0.0011	0.0098	0.0117	0.0035	0	0.0068	0.0059	14.2846	9.2799	4.1434	3.7937	1.6098	1.7082
Candidatus Doudnabacteria bacterium RIFCSPHIGHO2_01_FULL_45_18	0.226	0.0837	0.2311	0.0127	0.1037	0.0375	0.0356	0.0097	0.02	0.0103	0.0391	0.027	0.0113	0.0049	0.0035	0.0213	0.0011	0	0.0248	0.0038	0.0016	0.0726	0.0065	0.0005	0	0.0005	0.0011	17.6488	5.3913	5.7001	20.0237	2.5188	3.3147
Candidatus Doudnabacteria bacterium RIFCSPHIGHO2_01_FULL_43_23	0.0429	0.1827	0.0694	0.0262	0.0358	0.0739	0.0165	0.0145	0.0076	0.0165	0.0084	0.0277	0.0015	0.0074	0.0061	0.0053	0.0069	0.0015	0.0048	0.013	0.001	0.0094	0.0079	0.0048	0.002	0.0048	0.0081	23.475	14.4817	8.3662	25.9612	6.0253	4.0864
Candidatus Saccharibacteria bacterium RIFCSPHIGHO2_01_FULL_46_30	0.0089	0.0279	0.0246	0.0714	0.6062	14.2787	0.0339	1.1347	0.0276	0.5865	0.067	0.2463	0.0022	0.0033	0.0081	0.0054	0.0038	0.0033	0.0527	0.0093	0.0068	0.0065	0.0031	0.0038	0.0004	0.0005	0	29.7493	3.6488	12.9193	0.0429	0.0163	0.0563
Candidatus Saccharibacteria bacterium RIFCSPHIGHO2_01_FULL_45_15	0.0038	0.0124	0.0041	0.0036	0.049	0.1522	0.0076	0.0112	0.0031	0.0075	0.0025	0.0026	0.0005	0.0023	0.0136	0.0039	0.0015	0.0079	0.0187	0.0052	0.0068	0.0058	0.0025	0.0259	0.0002	0	0.0004	14.8675	10.969	23.0368	0.6602	0.5881	1.1645
Candidatus Chisholmbacteria bacterium RIFCSPHIGHO2_01_FULL_48_12	0.9618	3.2568	1.0142	0.1883	0.5483	0.8186	0.174	0.1336	0.1133	0.1841	0.2888	0.6763	0.4977	0.6111	0.2696	0.3483	0.2981	0.0333	0.2044	0.6083	0.021	0.5672	0.5544	0.0364	0.0033	0.0449	0.022	13.4428	6.3613	7.4336	26.1769	8.0151	4.5048
Candidatus Blackburnbacteria bacterium RIFCSPHIGHO2_01_FULL_43_15b	1.7739	6.8112	2.3168	0.5131	1.4335	2.6844	0.508	0.5569	0.3521	0.6345	0.7532	2.3056	0.8541	1.274	0.7231	0.6847	0.6235	0.1064	0.3796	1.3374	0.0731	0.9224	0.9121	0.1295	0.0081	0.0237	0.0219	16.7462	8.1775	5.6113	20.2923	6.9009	2.882
Candidatus Gottesmanbacteria bacterium RIFCSPHIGHO2_01_FULL_43_15	27.5459	16.4417	16.3508	1.026	10.0844	4.9007	2.3784	0.83	0.8576	0.5187	1.2187	1.2241	1.9425	0.6439	0.4748	6.624	0.8566	0.1343	3.7054	1.3309	0.0841	5.3189	0.782	0.107	0.0072	0.1478	0.0834	15.67	4.1075	3.9185	11.011	2.314	1.7778
Candidatus Sungbacteria bacterium RIFCSPHIGHO2_01_FULL_50_25	1.6092	3.282	2.1065	0.2593	1.1882	1.3985	0.222	0.2656	0.1141	0.1507	0.2561	0.5504	0.1901	0.1439	0.0818	0.289	0.1107	0.015	0.1891	0.2093	0.0084	0.4552	0.1838	0.015	0	0.0413	0.0224	29.7136	12.2045	4.416	23.8283	5.0422	2.9764
Candidatus Ryanbacteria bacterium RIFCSPHIGHO2_01_FULL_48_27	0.5394	2.5974	0.4884	0.1307	0.2299	0.6524	0.0668	0.1178	0.0355	0.0782	0.0476	0.2041	0.03	0.0514	0.0295	0.0373	0.0286	0.0043	0.024	0.0772	0.0038	0.0692	0.0673	0.0076	0.0004	0.0208	0.0108	19.1379	7.9365	2.6556	5.9068	1.6265	1.5539
Candidatus Taylorbacteria bacterium RIFCSPHIGHO2_01_FULL_51_15	0.1147	0.6701	0.1569	0.0749	0.0917	0.277	0.0323	0.0521	0.0124	0.0399	0.0143	0.0595	0.0083	0.0101	0.006	0.0168	0.0058	0.0007	0.006	0.0138	0.0011	0.0166	0.0138	0.0021	0.0002	0.0007	0.0035	16.0612	6.1633	2.3508	8.0454	2.0141	2.4004
Candidatus Taylorbacteria bacterium RIFCSPHIGHO2_01_FULL_46_22b	0.6407	1.0763	0.6537	0.0679	0.3607	0.4291	0.1574	0.1382	0.083	0.0837	0.1157	0.1872	0.0586	0.0378	0.0182	0.1035	0.0319	0.0023	0.0931	0.0736	0.0049	0.2349	0.0641	0.0067	0.0007	0.0101	0.0059	24.4577	9.1518	4.5188	9.7632	1.724	1.2347
Candidatus Kaiserbacteria bacterium RIFCSPHIGHO2_01_FULL_46_22	2.0506	0.6177	0.3555	0.0162	0.0475	0.0385	0.0125	0.0065	0.0104	0.0046	0.0237	0.0341	0.156	0.0577	0.3803	1.5243	0.0445	0.1055	0.3721	0.0427	0.0475	0.6794	0.0376	0.0369	0	0.0005	0.0014	15.2829	6.51	1.4049	1.4487	0.2771	0.6311
Candidatus Zambryskibacteria bacterium RIFCSPHIGHO2_01_FULL_49_18	4.4789	3.5236	3.801	0.208	2.141	1.1738	0.6411	0.2859	0.3642	0.2154	0.4859	0.5683	0.3063	0.0898	0.0618	0.3523	0.0468	0.0072	0.2455	0.1053	0.0098	0.6138	0.1531	0.0152	0.0021	0.0365	0.0232	18.5674	7.4163	5.4999	14.7334	3.2027	2.6467
Candidatus Zambryskibacteria bacterium RIFCSPHIGHO2_01_FULL_46_25	10.9049	3.0894	9.9559	0.257	6.1304	1.8604	1.7805	0.469	0.7879	0.3481	1.204	0.9766	1.2713	0.1575	0.1098	2.0166	0.0786	0.0183	1.3865	0.1704	0.0134	2.9778	0.2911	0.0302	0.0023	0.0188	0.0562	24.249	9.3678	9.9334	25.3829	5.6194	6.8871
Candidatus Zambryskibacteria bacterium RIFCSPHIGHO2_01_FULL_44_22b	0.6319	0.7379	0.8551	0.0779	0.5197	0.3777	0.1846	0.0951	0.1093	0.0994	0.0564	0.1074	0.0656	0.0331	0.0117	0.0932	0.0131	0.0025	0.0601	0.0295	0.0007	0.1781	0.055	0.0036	0.0015	0.008	0.0131	24.4944	8.5115	6.2233	40.2114	7.2208	6.6884
Candidatus Zambryskibacteria bacterium RIFCSPHIGHO2_01_FULL_43_60	1.495	1.6712	1.4029	0.1324	0.7505	0.7548	0.2528	0.1739	0.1164	0.1554	0.2387	0.3318	0.2452	0.0994	0.0593	0.3459	0.0586	0.0145	0.2528	0.1214	0.0093	0.5871	0.1279	0.023	0.0023	0.0238	0.018	61.0051	15.1221	12.2932	46.0617	7.7964	9.2146
Candidatus Yonathbacteria bacterium RIFCSPHIGHO2_01_FULL_51_10	0.2569	0.3191	0.3199	0.0276	0.1601	0.1197	0.0604	0.0328	0.0233	0.0215	0.0486	0.0725	0.0725	0.0219	0.0176	0.2048	0.0383	0.0065	0.1872	0.1137	0.0087	5.1941	1.2592	0.1246	0.0008	0.0079	0.0049	10.6872	2.0115	0.683	6.5538	0.7519	0.2751
Candidatus Lloydbacteria bacterium RIFCSPHIGHO2_01_FULL_49_22	0.045	2.9413	0.3352	0.7445	0.0635	0.9695	0.0587	0.1912	0.088	0.2129	0.022	0.2402	0.0041	0.0193	0.0177	0.0083	0.0199	0.0064	0.0113	0.0428	0.0489	0.0151	0.0254	0.022	0.0047	0.0135	0.0359	21.8719	17.6224	6.1228	3.2579	3.0403	0.7126
Candidatus Yonathbacteria bacterium RIFCSPHIGHO2_01_FULL_44_41	0.8557	0.8314	1.102	0.0982	0.8588	0.6547	0.2971	0.1301	0.1003	0.082	0.0764	0.116	0.0176	0.0133	0.0101	0.0491	0.0095	0.0058	0.0309	0.0259	0.0079	0.1166	0.0307	0.0122	0.0027	0.0412	0.0746	40.3107	13.5771	6.6613	22.0939	4.8951	2.8689
Candidatus Lloydbacteria bacterium RIFCSPHIGHO2_01_FULL_41_20	0.9902	0.9597	0.8508	0.0742	0.4261	0.3147	0.0928	0.0589	0.0403	0.0406	0.0446	0.1094	0.0313	0.04	0.0124	0.0561	0.0178	0.0017	0.0274	0.0265	0.0017	0.0883	0.0285	0.0031	0.0006	0.0042	0.0093	20.1953	6.5406	5.1324	21.0876	4.0622	3.7387
Candidatus Portnoybacteria bacterium RIFCSPHIGHO2_02_FULL_39_12	0.1127	5.8775	0.1774	0.4512	0.1475	2.7066	0.1106	0.4994	0.0592	0.8017	0.1666	6.1185	0.0925	2.8456	1.116	0.0718	1.3359	0.1104	0.0704	3.2996	0.1207	0.1289	3.0091	0.3455	0.0084	0.0196	0.0122	12.1434	23.3206	10.7089	22.7632	14.8138	8.4929
Candidatus Wildermuthbacteria bacterium RIFCSPHIGHO2_01_FULL_49_22b	0.5795	1.3798	0.7651	0.1083	0.366	0.4879	0.0577	0.0847	0.1039	0.0893	0.0539	0.1471	0.115	0.0927	0.0472	0.1155	0.0293	0.0056	0.0773	0.0755	0.0064	0.1869	0.0711	0.011	0.0023	0.0195	0.0151	22.4423	10.2363	4.7001	24.5652	6.3476	4.1128
Candidatus Wildermuthbacteria bacterium RIFCSPHIGHO2_01_FULL_48_27b	16.1537	13.5715	12.3786	0.8364	6.2775	4.4656	1.1828	0.9318	0.943	0.6403	1.5003	1.5514	1.7227	0.4944	0.3473	2.721	0.1633	0.0416	1.697	0.4844	0.0275	3.3122	0.5871	0.0523	0.0035	0.0295	0.0139	27.5355	9.1969	5.5306	31.6336	6.2798	4.5633
Candidatus Wildermuthbacteria bacterium RIFCSPHIGHO2_01_FULL_47_27	2.7718	9.4601	5.4505	0.9034	2.3769	4.8064	0.1947	0.396	0.1365	0.1739	0.1397	0.34	0.1013	0.1032	0.0544	0.1069	0.0382	0.0086	0.09	0.1189	0.0069	0.188	0.1251	0.0241	0.0139	0.0132	0.016	27.7411	17.8862	7.2587	38.0233	10.2509	7.9445
Candidatus Staskawiczbacteria bacterium RIFCSPHIGHO2_01_FULL_39_25	0.1108	0.2852	0.1049	0.0198	0.0664	0.0991	0.0254	0.0212	0.0087	0.0141	0.0127	0.045	0.0329	0.0321	0.0129	0.0375	0.0149	0.0022	0.0151	0.0329	0.0034	0.0494	0.0272	0.0038	0.0006	0.004	0.0028	26.5778	7.5058	2.7316	43.4435	7.6236	6.6981
Candidatus Andersenbacteria bacterium RIFCSPHIGHO2_01_FULL_46_36	0.0917	0.4021	0.1085	0.0378	0.0794	0.2046	0.0291	0.0522	0.0092	0.0224	0.011	0.0333	0.0295	0.0524	0.0455	0.0408	0.0297	0.0089	0.0123	0.026	0.0081	0.026	0.015	0.0179	0.0019	0.0166	0.0241	34.6158	11.2603	11.505	3.6845	1.1896	1.2085
Pseudomonadales bacterium RIFCSPHIGHO2_01_FULL_64_12	0.0797	0.2623	0.0747	4.8718	4.1266	12.3829	1.0051	1.3192	0.9477	0.1304	0.9203	0.1375	0.4669	0.0256	0.052	0.4379	0.0909	0.0313	0.0388	0.0246	0.0119	0.0247	0.0178	0.0221	0.0039	0.0125	0.0219	11.105	0.5989	3.6352	0.6682	7.4239	4.1298
Phenylobacterium sp. RIFCSPHIGHO2_01_FULL_70_10	0.005	0.101	0.0074	0.0485	0.0346	0.0789	0.0116	0.0091	0.0361	0.0116	0.0358	0.0211	0.0731	0.0133	0.2667	0.1063	0.013	0.0924	0.0184	0.0217	0.0179	0.0526	0.0113	0.0281	0.0218	0.0431	0.0631	10.3233	0.4578	1.7037	0.2226	0.3607	0.3359
Phenylobacterium sp. RIFCSPHIGHO2_01_FULL_69_31	0.005	0.1169	0.0066	0.0411	0.0291	0.0734	0.0106	0.0104	0.0443	0.0211	0.0279	0.0172	0.4918	0.0384	0.233	1.9835	0.0809	0.0425	0.0831	0.036	0.023	0.0943	0.0116	0.0226	0.0182	0.0284	0.0472	31.2099	0.4798	2.6777	0.2335	0.518	0.4385
Candidatus Peribacteria bacterium RIFCSPHIGHO2_01_FULL_55_13	0.009	1.124	0.0161	0.0881	0.0103	0.3372	0.006	0.0459	0.0021	0.0248	0.0021	0.0644	0.0018	0.024	0.0162	0.003	0.0091	0.0023	0.0006	0.0158	0.0017	0.004	0.0087	0.004	0.0005	0.0062	0.0096	13.602	24.6037	11.5447	8.417	5.536	7.2172
Candidatus Peribacteria bacterium RIFCSPHIGHO2_01_FULL_51_9	0.0483	0.9786	0.1348	0.0979	0.0661	0.4301	0.0189	0.0694	0.016	0.0597	0.0207	0.1095	0.0401	0.0063	0.0051	0.017	0.0075	0.0008	0.0135	0.0132	0.0024	0.0079	0.0135	0.0032	0.0023	0.0098	0.0463	9.5869	6.7074	2.5461	1.2726	0.7102	2.0704
Candidatus Peribacteria bacterium RIFCSPHIGHO2_01_FULL_51_35	0.0103	0.0866	0.0263	0.0282	0.0128	0.0859	0.0058	0.0173	0.0024	0.0076	0.0046	0.0169	0.0013	0.0035	0.0023	0.0035	0.0081	0.001	0.0024	0.0199	0.0009	0.0056	0.0099	0.0041	0.0003	0.0003	0.001	32.271	17.7106	8.4136	14.8726	4.9653	7.2153
Candidatus Abawacabacteria bacterium RIFCSPHIGHO2_01_FULL_46_8	0.015	0.1127	0.0206	0.0179	0.0182	0.0532	0.0085	0.0121	0.0059	0.0262	0.0026	0.0353	0.0041	0.01	0.0029	0.0121	0.0035	0.0018	0.0044	0.0097	0.0009	0.0124	0.0103	0.005	0	0.0432	0.0165	7.946	6.0233	1.5476	1.0375	0.413	0.5113
Candidatus Woesebacteria bacterium RIFCSPHIGHO2_01_FULL_41_10	1.5357	0.2984	2.1357	0.0584	1.3249	0.3329	0.3731	0.0788	0.3061	0.0846	0.3059	0.2302	0.1062	0.0159	0.0138	0.3102	0.0109	0.0039	0.2419	0.0223	0.0062	0.4236	0.0285	0.0045	0.0052	0.0355	0.0712	9.6626	1.5112	2.9328	7.0777	0.9533	0.9995
Candidatus Woesebacteria bacterium RIFCSPHIGHO2_01_FULL_40_22	0.2159	0.0452	0.2181	0.0085	0.1484	0.0363	0.0509	0.007	0.0289	0.0104	0.0309	0.023	0.0307	0.0046	0.0038	0.1064	0.0041	0.0003	0.0591	0.0085	0.0011	0.0869	0.0033	0.0026	0.0552	3.1011	1.5557	22.2104	3.6199	9.3782	23.9672	2.886	2.8389
Candidatus Woesebacteria bacterium RIFCSPHIGHO2_01_FULL_38_9b	10.7664	2.1422	11.8799	0.274	7.3941	2.1108	1.1687	0.2346	0.8447	0.2519	1.4888	1.0779	0.7961	0.1031	0.0691	2.3517	0.0792	0.0153	1.1114	0.104	0.0139	1.2764	0.0689	0.0189	0.0034	0.5435	0.2371	9.2872	1.4335	2.6146	9.2131	1.1011	1.1757
Candidatus Woesebacteria bacterium RIFCSPHIGHO2_01_FULL_38_26b	1.3618	0.2366	1.203	0.0304	0.9471	0.2096	0.2407	0.0479	0.1816	0.0516	0.2482	0.1661	0.0987	0.0179	0.0109	0.3611	0.0136	0.0046	0.1545	0.0227	0.0029	0.2655	0.0243	0.0039	0.0141	0.5654	0.3034	26.381	4.2373	6.5157	20.0153	2.4648	2.9141
Candidatus Levybacteria bacterium RIFCSPHIGHO2_01_FULL_38_26	1.946	0.6356	0.9753	0.042	0.5733	0.1765	0.2028	0.0434	0.0527	0.0182	0.0288	0.029	0.0149	0.0059	0.0034	0.0553	0.0062	0.0005	0.0184	0.0066	0.0013	0.0345	0.0063	0.0037	0.0106	0.0286	0.1091	26.7951	6.019	6.9728	3.7362	0.8811	2.5548
Candidatus Woesebacteria bacterium RIFCSPHIGHO2_01_FULL_37_10	6.8076	0.9559	4.4248	0.1053	2.9915	0.7041	0.6654	0.1081	1.8268	0.4665	1.6697	0.9151	0.5409	0.0426	0.0352	1.2081	0.0189	0.0066	0.6383	0.0451	0.0041	0.8408	0.0286	0.0097	0.0038	0.293	0.1275	10.4635	1.5539	3.0823	9.8261	1.0438	1.3277
Candidatus Roizmanbacteria bacterium RIFCSPHIGHO2_01_FULL_39_24	1.7809	3.0593	1.9178	0.2452	1.0779	0.8632	0.3534	0.1883	0.1466	0.1744	0.2906	0.3738	0.2331	0.1392	0.0731	0.3365	0.0853	0.0124	0.1737	0.1382	0.0096	0.4187	0.1303	0.0153	0.0045	0.1666	0.081	23.1569	13.8877	12.4889	33.0509	7.8063	3.788
Candidatus Roizmanbacteria bacterium RIFCSPHIGHO2_01_FULL_39_12c	0.295	0.2628	0.2349	0.0286	0.2213	0.1092	0.0714	0.029	0.0164	0.0188	0.0341	0.0393	0.0386	0.0189	0.0131	0.1126	0.0191	0.0027	0.0672	0.0281	0.0028	0.1315	0.0236	0.0052	0.0015	0.0151	0.0095	12.2377	4.2646	4.7058	14.2446	3.014	1.9326
Candidatus Roizmanbacteria bacterium RIFCSPHIGHO2_01_FULL_39_12b	0.4257	1.2873	0.5449	0.1372	0.4924	0.4616	0.2343	0.1088	0.0776	0.1223	0.1114	0.1433	0.0757	0.0966	0.0542	0.0947	0.0705	0.0114	0.0463	0.0909	0.0074	0.0793	0.072	0.0115	0.0048	0.0391	0.0184	11.683	7.1696	5.8969	18.0474	5.3492	1.9794
Candidatus Pacebacteria bacterium RIFCSPHIGHO2_01_FULL_46_10	9.4353	3.5991	15.4931	0.4951	9.7028	2.735	2.25	0.4364	0.8451	0.4283	0.7653	0.5902	0.796	0.1523	0.1339	1.3999	0.1201	0.0324	0.8395	0.1992	0.0253	1.506	0.1798	0.029	0.0005	0.0167	0.0221	10.5764	3.9996	4.8939	10.484	2.1642	1.6008
Candidatus Levybacteria bacterium RIFCSPHIGHO2_01_FULL_41_15	2.0503	1.4721	1.4142	0.0659	0.7784	0.3556	0.2879	0.0626	0.1233	0.0665	0.1229	0.1293	0.1787	0.05	0.0399	0.2586	0.0321	0.0066	0.1301	0.0562	0.0021	0.3464	0.0504	0.0078	0.0016	0.0239	0.0159	18.095	6.4747	8.0557	14.4554	3.0188	2.1074
Candidatus Levybacteria bacterium RIFCSPHIGHO2_01_FULL_40_58	1.6076	0.8276	1.4232	0.084	0.9338	0.3793	0.3702	0.0773	0.2468	0.1007	0.331	0.1958	0.4836	0.0647	0.0578	0.6335	0.0323	0.0073	0.2793	0.0509	0.0047	0.7588	0.0597	0.0113	0.0009	0.0196	0.031	62.2624	17.4127	31.5755	65.6471	11.5015	9.7894
Candidatus Levybacteria bacterium RIFCSPHIGHO2_01_FULL_40_16	1.9053	0.4316	1.3314	0.0429	0.594	0.1576	0.1379	0.0277	0.0822	0.0444	0.0919	0.0598	0.082	0.0134	0.0145	0.1596	0.0122	0.0033	0.0872	0.0217	0.002	0.1743	0.016	0.0035	0.0003	0.0211	0.0142	15.7998	4.5837	9.5239	24.6815	3.8488	5.3817
Candidatus Levybacteria bacterium RIFCSPHIGHO2_01_FULL_40_15b	2.4509	1.7025	2.013	0.1439	1.2106	0.9788	2.5532	0.1354	0.33	0.1352	0.2264	0.522	0.2078	0.0511	0.0444	0.4206	0.0522	0.0106	0.2072	0.1042	0.0089	0.4141	0.101	0.039	0.0063	0.1348	0.1196	16.3963	4.969	7.6364	21.5777	3.9216	3.1575
Candidatus Levybacteria bacterium RIFCSPHIGHO2_01_FULL_40_10	0.1732	0.1995	0.1932	0.0192	0.1146	0.0608	0.0433	0.0127	0.0131	0.01	0.0158	0.02	0.0066	0.0012	0.0024	0.0326	0.0088	0.0015	0.0182	0.0141	0.0019	0.0487	0.0158	0.0029	0.0073	0.0246	0.0849	10.4377	4.0569	4.3934	6.189	1.8508	2.0827
Candidatus Levybacteria bacterium RIFCSPHIGHO2_01_FULL_37_33	5.0737	3.0431	5.1801	0.3027	3.0722	1.3965	0.7427	0.1934	0.3604	0.2067	0.4351	0.4953	0.7371	0.236	0.1649	1.4348	0.1802	0.0457	0.7471	0.2992	0.03	2.0329	0.3256	0.0417	0.0007	0.108	0.0524	38.5815	13.3232	15.3029	60.8182	11.874	6.7226
Candidatus Levybacteria bacterium RIFCSPHIGHO2_01_FULL_37_17	0.4588	0.5573	0.7718	0.0524	0.5478	0.3235	0.1782	0.0566	0.1055	0.07	0.0902	0.1001	0.0993	0.0368	0.0314	0.1685	0.0343	0.0058	0.0972	0.0529	0.0033	0.192	0.0531	0.0111	0.0008	0.031	0.0304	16.8335	5.3173	6.0379	19.957	3.4345	2.08
Candidatus Levybacteria bacterium RIFCSPHIGHO2_01_FULL_36_15	0.4034	0.7165	0.5516	0.0655	0.3386	0.355	0.0889	0.0593	0.0583	0.0751	0.0603	0.1493	0.1671	0.1201	0.0638	0.2658	0.1075	0.014	0.1565	0.1941	0.013	0.3036	0.1109	0.0154	0.0056	0.1036	0.0561	14.5978	7.0071	5.4428	9.3409	3.7895	1.4223
Candidatus Gottesmanbacteria bacterium RIFCSPHIGHO2_01_FULL_47_48	9.9065	1.8772	5.146	0.1767	3.6547	0.7205	0.8185	0.1677	0.5044	0.1656	0.7103	0.4094	0.7359	0.0815	0.0866	1.842	0.0552	0.0254	1.2228	0.0959	0.0116	2.0548	0.0924	0.0182	0.0019	0.0086	0.0044	47.1865	10.8932	15.4409	26.1437	4.2967	3.317
Candidatus Gottesmanbacteria bacterium RIFCSPHIGHO2_01_FULL_46_14	9.6585	5.1581	6.2759	0.3557	3.8187	1.483	1.0835	0.3387	0.5784	0.3341	0.851	0.5629	1.5327	0.3341	0.2677	1.759	0.1793	0.031	0.8903	0.2679	0.0185	2.0239	0.2549	0.0361	0.0022	0.0129	0.0138	14.7922	3.5639	5.328	21.3198	3.6663	2.3796
Candidatus Gottesmanbacteria bacterium RIFCSPHIGHO2_01_FULL_42_12	2.2259	2.3655	1.9997	0.1449	0.8798	0.6707	0.159	0.07	0.049	0.0384	0.0644	0.085	0.1617	0.0571	0.0386	0.2924	0.0552	0.0065	0.1772	0.0965	0.0058	0.2956	0.0688	0.0085	0.0027	0.0338	0.0221	12.4661	5.0067	4.7339	7.2901	1.6629	0.9892
Candidatus Gottesmanbacteria bacterium RIFCSPHIGHO2_01_FULL_39_10	1.7918	3.8396	1.5636	0.2729	1.201	1.4449	0.4712	0.3508	0.218	0.294	0.3298	0.7257	0.3534	0.3186	0.3411	0.5163	0.2135	0.1101	0.3048	0.3975	0.1767	0.5553	0.2368	0.1216	0.0067	0.0937	0.0643	11.3426	7.1067	4.205	7.0549	2.8611	1.2382
Candidatus Daviesbacteria bacterium RIFCSPHIGHO2_01_FULL_44_29	1.9298	3.253	1.5393	0.1464	0.6419	0.5934	0.165	0.0711	0.0572	0.0466	0.0655	0.1389	0.0869	0.0507	0.0365	0.1165	0.042	0.0051	0.054	0.0634	0.0046	0.1484	0.0604	0.0093	0.0015	0.0134	0.0056	28.9453	12.3418	9.8964	13.9118	3.5371	2.3831
Candidatus Daviesbacteria bacterium RIFCSPHIGHO2_01_FULL_41_45	5.8455	2.9027	3.5173	0.1458	1.432	0.5653	0.3697	0.1077	0.2985	0.1744	0.7093	0.6187	0.7483	0.1552	0.1508	1.3425	0.1131	0.0258	0.9118	0.2618	0.0177	2.4862	0.2998	0.0501	0.0009	0.0074	0.0074	42.6255	15.3238	18.081	33.4621	7.8947	5.313
Candidatus Daviesbacteria bacterium RIFCSPHIGHO2_01_FULL_40_11	5.23	1.8768	3.8753	0.1442	3.3049	1.275	1.0285	0.2405	0.8264	0.3181	1.1478	0.7725	1.1439	0.2025	0.1777	1.3583	0.0681	0.0184	0.9871	0.1691	0.0193	2.2744	0.2282	0.0257	0.009	1.3709	0.6153	11.5797	3.696	4.0668	26.8287	5.3349	3.6515
Candidatus Daviesbacteria bacterium RIFCSPHIGHO2_01_FULL_38_8	6.652	29.9921	4.4594	1.2422	2.3291	4.7531	0.5918	0.7923	0.1402	0.5631	0.3746	1.5059	0.6805	1.6566	0.4753	1.1487	0.8991	0.1617	0.6023	1.387	0.2766	1.3159	0.9445	0.2926	0.0004	0.0029	0.0035	7.7167	3.8857	4.8935	3.4753	3.0334	1.9746
Candidatus Curtissbacteria bacterium RIFCSPHIGHO2_01_FULL_41_44	2.5159	4.6746	2.7381	0.2782	2.1463	1.4927	0.5871	0.2083	0.2391	0.2527	0.4581	0.7334	0.5113	1.0808	0.5002	1.1946	0.5854	0.0706	0.4054	0.5807	0.0726	0.7456	0.6015	0.11	0.0098	0.0558	0.0467	44.7472	60.1849	35.1278	51.9072	37.8996	15.8624
Candidatus Curtissbacteria bacterium RIFCSPHIGHO2_01_FULL_41_11	0.8805	0.6317	0.7131	0.0428	0.4613	0.1708	0.1242	0.0377	0.0493	0.0251	0.0421	0.0406	0.0354	0.0063	0.0097	0.0926	0.009	0.0022	0.0376	0.0168	0.0043	0.0682	0.0107	0.0031	0.0022	0.0087	0.0298	11.429	3.2848	5.9335	4.7335	1.165	2.0651
Candidatus Collierbacteria bacterium RIFCSPHIGHO2_01_FULL_50_25	0.5162	0.9573	0.6916	0.0695	0.5002	0.3247	0.2332	0.0808	0.0866	0.0619	0.0975	0.1409	0.0907	0.0786	0.0582	0.2174	0.0833	0.0138	0.1347	0.176	0.0066	0.3591	0.1937	0.023	0	0.0265	0.0224	25.9894	9.368	6.7185	24.0751	6.6128	3.2874
Candidatus Beckwithbacteria bacterium RIFCSPHIGHO2_01_FULL_49_39	31.5549	32.7976	22.5742	1.6878	17.3944	11.772	4.9369	1.9864	3.024	2.0647	4.7237	7.0913	6.6482	2.7493	2.311	9.6995	2.4586	0.3917	5.4642	4.2831	0.2461	11.2979	3.0339	0.3508	0.0169	0.1159	0.1803	39.4773	12.8793	14.1691	46.6825	11.0307	7.227
Candidatus Amesbacteria bacterium RIFCSPHIGHO2_01_FULL_48_32b	1.9287	0.9995	1.4584	0.0854	0.7787	0.3166	0.087	0.0349	0.0629	0.0207	0.046	0.0468	0.0696	0.0174	0.0218	0.1545	0.0153	0.0049	0.0892	0.0228	0.0127	0.1549	0.0205	0.0064	0.0016	0.0922	0.0573	33.0185	8.2697	7.3175	25.5483	6.0251	2.9947
Candidatus Amesbacteria bacterium RIFCSPHIGHO2_01_FULL_48_32	1.7847	0.3037	1.3054	0.0324	0.5649	0.1473	0.062	0.014	0.0423	0.0141	0.0793	0.0555	0.0817	0.0088	0.0141	0.2422	0.0113	0.0031	0.1387	0.0148	0.0009	0.178	0.0096	0.0027	0.0019	0.0639	0.0311	32.6954	6.2607	8.0203	25.3166	4.2653	4.8708
Microgenomates group bacterium RIFCSPHIGHO2_01_FULL_45_11	2.5791	0.3169	0.4444	0.015	0.432	0.0838	0.1879	0.0284	0.1091	0.0258	0.2347	0.1152	0.4422	0.0408	0.0307	1.5529	0.0291	0.005	0.9285	0.0425	0.0058	1.3167	0.0515	0.0086	0.0066	0.4137	0.1974	11.3889	1.914	5.329	12.8808	1.723	2.6925
Candidatus Yanofskybacteria bacterium RIFCSPHIGHO2_01_FULL_48_25b	10.7293	9.4551	8.1261	0.5159	3.9096	2.6208	0.9331	0.5151	0.5943	0.4356	0.8657	0.9169	0.7606	0.2802	0.1669	0.9926	0.1464	0.0285	0.7116	0.4668	0.0213	1.6247	0.4583	0.0477	0.0005	0.0117	0.0088	26.0728	9.8134	7.3651	20.3201	5.0179	3.8872
Candidatus Yanofskybacteria bacterium RIFCSPHIGHO2_01_FULL_44_24	4.1787	9.1828	4.3468	0.5724	1.7068	2.7767	0.3501	0.4323	0.1468	0.216	0.2803	0.5853	0.1928	0.1472	0.0862	0.297	0.0596	0.0133	0.2223	0.1652	0.0083	0.4162	0.146	0.0144	0.0032	0.0073	0.0249	24.8683	12.0975	4.1617	22.9971	4.3273	2.7718
Candidatus Yanofskybacteria bacterium RIFCSPHIGHO2_01_FULL_44_22	10.4138	13.2075	8.3346	0.694	4.4756	4.5374	1.365	0.9812	0.6092	0.7517	1.5337	2.9797	2.6483	1.0683	0.6953	3.916	0.5576	0.1053	2.4667	1.3089	0.052	4.9124	1.2316	0.0962	0.0061	0.1981	0.0999	22.4008	10.9785	6.3641	32.6951	7.4729	5.7697
Candidatus Yanofskybacteria bacterium RIFCSPHIGHO2_01_FULL_44_17	0.4194	0.7146	0.5698	0.0721	0.3173	0.3976	0.0732	0.0696	0.0323	0.0374	0.0267	0.0614	0.0174	0.024	0.0116	0.0307	0.0125	0.0031	0.0271	0.0291	0.0022	0.0543	0.0254	0.0027	0.0036	0.0062	0.006	18.8292	10.0418	4.156	14.8752	4.1219	3.8369
Candidatus Yanofskybacteria bacterium RIFCSPHIGHO2_01_FULL_43_42	1.0783	2.8155	1.0184	0.1725	0.4659	0.7773	0.1023	0.1168	0.0477	0.0654	0.0877	0.192	0.0655	0.0739	0.0364	0.1011	0.0299	0.0073	0.0561	0.0727	0.0055	0.1639	0.0639	0.0126	0.0017	0.0028	0.0057	44.5925	19.4169	7.4089	27.2287	6.9203	5.0515
Candidatus Yanofskybacteria bacterium RIFCSPHIGHO2_01_FULL_43_32	2.8843	1.1904	2.339	0.1179	1.5407	0.7542	0.6686	0.2612	0.5203	0.2979	0.7873	0.6522	1.5184	0.1713	0.1262	2.3104	0.0717	0.0209	2.1647	0.1949	0.0126	5.0606	0.2591	0.0327	0.0028	0.0112	0.0138	34.8375	13.7879	11.6765	43.7321	10.3622	11.5064
Candidatus Yanofskybacteria bacterium RIFCSPHIGHO2_01_FULL_41_21	5.5258	3.2854	4.3522	0.2325	2.4637	1.5867	0.7216	0.3309	0.3988	0.2478	0.3337	0.4122	0.237	0.1005	0.0594	0.2975	0.0528	0.0068	0.2623	0.142	0.0081	0.6207	0.1708	0.0172	0.007	0.1016	0.0747	22.5847	9.0614	7.5201	12.3601	2.8496	2.1493
Candidatus Yanofskybacteria bacterium RIFCSPHIGHO2_01_FULL_39_8b	0.0532	0.7712	0.0975	0.0843	0.0437	0.33	0.0254	0.0659	0.0134	0.0396	0.0218	0.1592	0.0212	0.1257	0.0708	0.022	0.0466	0.0102	0.0134	0.1178	0.0064	0.0403	0.1055	0.0085	0.0008	0.0059	0.0025	7.9466	10.3476	3.2055	17.5843	6.5659	3.6137
Candidatus Uhrbacteria bacterium RIFCSPHIGHO2_01_FULL_63_20	0.0101	0.1457	0.0184	0.0577	0.0099	0.1479	0.0068	0.0271	0.0082	0.07	0.0038	0.2174	0.0028	0.0125	0.0144	0.0042	0.0148	0.0031	0.0014	0.0501	0.0146	0.0068	0.0362	0.0174	0.0043	0.0315	0.0304	15.4887	3.5608	3.112	1.6945	0.5248	0.7855
Candidatus Nomurabacteria bacterium RIFCSPHIGHO2_01_FULL_42_16	5.2849	2.5084	3.4818	0.1368	2.3271	0.7838	2.3676	0.5734	2.2943	0.9564	0.7132	0.479	0.1347	0.0952	0.0339	0.3594	0.038	0.0059	0.2159	0.0668	0.0047	0.2356	0.046	0.0087	0.0017	0.056	0.0388	17.2308	5.4936	4.0111	20.7109	3.2748	2.8969
Candidatus Nomurabacteria bacterium RIFCSPHIGHO2_01_FULL_40_20	0.2334	0.3666	0.3282	0.0449	0.1204	0.1555	0.0485	0.0349	0.0207	0.0191	0.0207	0.0411	0.0123	0.0074	0.003	0.0221	0.0049	0.0005	0.0106	0.0196	0	0.0253	0.0174	0.0019	0	0.0025	0.0027	20.1582	7.7335	3.5657	21.3403	4.1992	3.1454
Candidatus Nomurabacteria bacterium RIFCSPHIGHO2_01_FULL_40_12	0.0791	0.2448	0.1208	0.024	0.0621	0.0956	0.0363	0.0232	0.0155	0.0205	0.0211	0.066	0.0059	0.007	0.0106	0.0226	0.0067	0.0018	0.0135	0.0237	0.0012	0.0299	0.0167	0.005	0	0.0012	0.0021	11.9132	7.8279	1.7218	13.3486	6.068	2.7867
Candidatus Nomurabacteria bacterium RIFCSPHIGHO2_01_FULL_39_9	0.135	0.0964	0.1012	0.0147	0.043	0.039	0.0533	0.0206	0.0504	0.0368	0.0232	0.0309	0.0096	0.0022	0.0015	0.0132	0.0029	0	0.0066	0.0051	0.0007	0.0195	0.0077	0.0022	0.0007	0.0206	0.0235	8.6	3.2118	3.2581	12.5849	3.8908	3.0713
Candidatus Nomurabacteria bacterium RIFCSPHIGHO2_01_FULL_39_10	0.1431	1.2509	0.2585	0.0954	0.1362	0.5944	0.0604	0.1157	0.0214	0.0778	0.0764	0.4946	0.0673	0.3352	0.1448	0.0541	0.124	0.0135	0.0419	0.2321	0.0157	0.0983	0.1811	0.0271	0	0.0062	0.0048	11.9901	15.771	5.0229	29.2899	9.6484	4.7445
Candidatus Nomurabacteria bacterium RIFCSPHIGHO2_01_FULL_38_19	0.2859	1	0.405	0.0913	0.2258	0.4339	0.1079	0.0794	0.0722	0.1096	0.1437	0.3214	0.0411	0.0524	0.0256	0.0845	0.0367	0.0043	0.0517	0.0983	0.0077	0.1193	0.0811	0.0111	0.0005	0.0104	0.0085	19.2163	14.6245	7.9978	14.6067	5.8986	5.5113
Candidatus Moranbacteria bacterium RIFCSPHIGHO2_01_FULL_55_24	0.0766	0.1199	0.107	0.0378	0.0857	0.098	0.0815	0.0787	0.1056	0.152	0.0293	0.1036	0.0063	0.0093	0.0114	0.0201	0.0053	0.007	0.0112	0.0154	0.0029	0.0133	0.0129	0.0087	0.0044	0.0144	0.0353	23.847	3.0052	8.6429	0.2426	0.099	0.125
Candidatus Moranbacteria bacterium RIFCSPHIGHO2_01_FULL_54_31	0.0197	0.2013	0.0211	0.0255	0.0364	0.1178	0.0725	0.0772	0.123	0.1986	0.0151	0.1015	0.0037	0.012	0.006	0.0128	0.0108	0.0033	0.0058	0.0118	0.0062	0.0145	0.0145	0.0101	0.0033	0.0182	0.0439	27.2056	6.6361	9.4112	0.3555	0.1526	0.1485
Candidatus Magasanikbacteria bacterium RIFCSPHIGHO2_01_FULL_47_8	0.0609	0.6867	0.1155	0.0733	0.0653	0.3906	0.0265	0.0524	0.0044	0.0193	0.0086	0.0418	0.0026	0.0038	0.0068	0.006	0.006	0	0.001	0.008	0.0012	0.0058	0.0086	0.002	0.0002	0.002	0.0048	8.3741	6.076	2.0524	1.3424	0.6385	1.647
Candidatus Kaiserbacteria bacterium RIFCSPHIGHO2_01_FULL_56_24	1.0283	1.0672	0.716	0.0736	0.3314	0.3565	0.0668	0.0758	0.0415	0.0424	0.0578	0.0986	0.0271	0.0185	0.0165	0.0366	0.0129	0.0038	0.0227	0.0305	0.0044	0.0658	0.0295	0.0071	0.0207	0.052	0.2138	25.81	5.4311	4.8025	6.5125	1.4349	1.9118
Candidatus Kaiserbacteria bacterium RIFCSPHIGHO2_01_FULL_55_17	0.98	0.8526	0.4379	0.0566	0.2135	0.2183	0.0444	0.0516	0.0246	0.032	0.0256	0.061	0.0118	0.0168	0.0092	0.0272	0.0068	0.0016	0.014	0.0178	0.0016	0.0334	0.0214	0.0052	0.0096	0.014	0.0554	20.1768	4.1393	3.1186	10.7439	2.0159	2.9615
Candidatus Kaiserbacteria bacterium RIFCSPHIGHO2_01_FULL_53_31	2.254	3.5688	4.3416	0.474	2.0728	2.218	0.5307	0.443	0.1704	0.2181	0.2608	0.552	0.1722	0.0933	0.0616	0.53	0.0908	0.018	0.2662	0.2183	0.011	0.5264	0.2244	0.0256	0.0229	0.1129	0.0976	31.9769	11.1915	5.9487	34.689	8.4314	8.2265
Candidatus Kaiserbacteria bacterium RIFCSPHIGHO2_01_FULL_53_29	0.0757	0.6759	0.1065	0.0525	0.0568	0.2798	0.0198	0.0792	0.0115	0.0289	0.0154	0.0722	0.0065	0.0142	0.0112	0.013	0.01	0.0026	0.008	0.034	0.0036	0.0162	0.0247	0.0069	0.0008	0.056	0.0439	30.6744	18.0254	8.1404	8.2847	4.1515	7.1827
Candidatus Kaiserbacteria bacterium RIFCSPHIGHO2_01_FULL_49_13	0.317	0.2781	0.274	0.0221	0.1258	0.0966	0.0252	0.0215	0.0174	0.0084	0.0158	0.0413	0.0034	0.0034	0.0047	0.0134	0.0027	0.0067	0.0067	0.0027	0.0007	0.0201	0.0047	0.002	0.0007	0.0044	0.0168	13.0418	4.7641	3.3865	6.4932	1.2847	1.439
Candidatus Kaiserbacteria bacterium RIFCSPHIGHO2_01_FULL_48_10	0.1562	0.2756	0.1275	0.0196	0.0442	0.0717	0.0159	0.013	0.0037	0.0074	0.006	0.0143	0.0033	0.0019	0.0025	0.0043	0.0033	0.0004	0.0019	0.0039	0.0008	0.0159	0.007	0.0012	0.0017	0.0045	0.0169	10.415	2.3278	1.8949	1.6319	0.4732	0.711
Candidatus Giovannonibacteria bacterium RIFCSPHIGHO2_01_FULL_45_23	0.2285	0.3499	0.3184	0.0378	0.1365	0.1679	0.0468	0.0392	0.0217	0.0272	0.0468	0.1052	0.048	0.0374	0.0274	0.0652	0.0154	0.0022	0.0478	0.0591	0.0039	0.1507	0.0704	0.0095	0.0018	0.0034	0.0034	23.0523	13.3342	3.5401	41.7748	7.8754	5.5786
Candidatus Buchananbacteria bacterium RIFCSPHIGHO2_01_FULL_47_11b	1.5982	4.8489	2.4835	0.4019	2.2023	4.0348	0.6455	0.6655	0.2886	0.5224	0.5047	1.929	0.5182	0.8183	0.4164	0.506	0.5406	0.0485	0.3329	1.1006	0.059	0.6926	0.7672	0.0756	0.0095	0.1038	0.054	12.2929	5.4398	2.6216	9.3829	2.8599	1.5334
Candidatus Buchananbacteria bacterium RIFCSPHIGHO2_01_FULL_44_11	0.1247	3.1083	0.268	0.2836	0.2449	1.8886	0.1315	0.4418	0.0824	0.4835	0.18	2.0303	0.0835	0.5762	0.2596	0.0714	0.2405	0.0359	0.0553	0.6195	0.0305	0.1334	0.6274	0.0682	0.0035	0.0094	0.0119	14.2952	12.7373	5.0941	12.6726	5.0618	2.6161
Candidatus Buchananbacteria bacterium RIFCSPHIGHO2_01_FULL_39_8	0.0516	1.4169	0.1148	0.1177	0.1058	0.755	0.0575	0.1107	0.0393	0.1213	0.037	0.3708	0.0309	0.1841	0.0877	0.0278	0.0914	0.0172	0.0147	0.1834	0.009	0.0264	0.1513	0.0149	0.0018	0.0591	0.0393	8.1138	7.6401	2.9674	16.59	6.1243	3.1955
Candidatus Azambacteria bacterium RIFCSPHIGHO2_01_FULL_40_24	8.3781	7.8058	6.6067	0.5547	3.5594	2.8884	0.996	0.6157	0.5193	0.531	1.2604	2.0512	2.2895	0.6576	0.4209	3.0682	0.2708	0.0594	2.3282	0.8335	0.0522	4.9753	0.856	0.0824	0.0047	0.0359	0.0158	36.4121	11.6708	6.6361	52.5368	10.2823	6.5516
Candidatus Adlerbacteria bacterium RIFCSPHIGHO2_01_FULL_54_23	11.7547	11.8225	12.2054	0.7473	6.376	4.6737	1.7264	1.0735	1.4457	1.0483	2.4691	2.8902	1.2429	0.4255	0.2989	2.0024	0.4409	0.042	1.3058	0.8968	0.0266	3.1637	0.9379	0.0831	0.0046	0.0643	0.0507	26.4842	9.31	5.5896	18.3746	3.7242	3.6578
Candidatus Liptonbacteria bacterium RIFCSPHIGHO2_01_FULL_57_28	1.2433	1.2783	0.9229	0.0694	0.4277	0.3537	0.0786	0.0705	0.0566	0.0285	0.0482	0.0629	0.0144	0.0136	0.0168	0.0686	0.0087	0.003	0.0298	0.016	0.0027	0.0596	0.0179	0.0119	0.0081	0.0154	0.048	27.8807	9.9857	5.892	24.7103	5.0537	4.3834
Parcubacteria group bacterium RIFCSPHIGHO2_01_FULL_56_18	0.233	1.2062	0.2598	0.0773	0.1384	0.3353	0.031	0.0652	0.018	0.044	0.0305	0.1212	0.0169	0.0362	0.0169	0.0265	0.02	0.0026	0.0155	0.0496	0.0028	0.0368	0.0442	0.0072	0.0034	0.0196	0.0411	21.2894	4.9827	3.9468	5.3836	1.298	1.6791
Parcubacteria group bacterium RIFCSPHIGHO2_01_FULL_47_10b	0.0993	7.2352	0.1193	0.3578	0.0741	1.4003	0.2987	0.1934	0.0336	0.092	0.0255	0.2329	0.0096	0.0928	0.035	0.0199	0.0575	0.0086	0.0099	0.0979	0.0073	0.0258	0.0907	0.0191	0.0006	0.0071	0.0071	9.9921	6.4277	4.4671	5.1987	3.9377	2.7875
Parcubacteria group bacterium RIFCSPHIGHO2_01_FULL_45_26	0.9483	2.9897	1.1696	0.1673	0.5924	0.9906	0.1436	0.1915	0.0334	0.067	0.0641	0.1879	0.0552	0.0542	0.0274	0.0808	0.0347	0.0081	0.05	0.0649	0.0065	0.1147	0.0638	0.0107	0	0.005	0.0036	26.1114	9.8861	3.5719	17.3428	4.0402	4.1202
Parcubacteria group bacterium RIFCSPHIGHO2_01_FULL_40_30	2.7254	2.278	2.0278	0.1474	1.0337	0.7891	0.3336	0.1848	0.1008	0.1067	0.1578	0.2387	0.6835	0.2157	0.1356	0.606	0.059	0.0194	0.3653	0.1545	0.0062	0.804	0.1671	0.0247	0	0.0042	0.0067	29.7952	12.2992	8.6679	66.8851	11.4398	10.193
Nitrospirae bacterium RIFCSPHIGHO2_01_FULL_66_17	0.0162	0.1737	0.0248	0.0778	0.0125	0.1127	0.0107	0.022	0.0053	0.0149	0.007	0.0483	0.003	0.0113	0.027	0.0066	0.0077	0.0076	0.0032	0.0142	0.0094	0.0042	0.01	0.0211	0.0483	1.8878	1.3116	17.6113	16.0228	5.3603	11.9366	4.1063	2.4811
Candidatus Muproteobacteria bacterium RIFCSPHIGHO2_01_FULL_65_16	0.0086	0.2996	0.0319	0.1379	0.016	0.3525	0.0125	0.0898	0.007	0.0576	0.006	0.0419	0.0096	0.0071	0.0289	0.0169	0.0077	0.0119	0.004	0.0132	0.012	0.0055	0.0106	0.0384	0.0652	11.7112	5.4023	18.4441	14.9315	2.4617	4.7403	14.2948	4.0455
Burkholderiales bacterium RIFCSPHIGHO2_01_FULL_64_960	0.0124	3.0443	0.0077	0.2591	0.1006	0.453	0.0539	0.0512	0.1148	0.052	0.0806	0.0344	0.2182	0.0428	0.092	0.4549	0.0648	0.0437	0.0291	0.0407	0.0318	0.0356	0.0238	0.082	0.0055	0.032	0.0682	858.391	1.683	10.1861	0.0312	1.1723	3.3305
Burkholderiales bacterium RIFCSPHIGHO2_01_FULL_63_240	0.0043	0.2748	0.0066	0.0498	0.0279	0.0633	0.0304	0.0134	0.0549	0.008	0.0168	0.0478	0.1021	0.0338	0.1063	0.7159	0.1052	0.0886	0.0617	0.0557	0.0604	0.0223	0.018	0.0439	0.0083	0.0156	0.0308	234.275	0.5821	2.709	0.04	1.0255	1.0585
Caulobacterales bacterium RIFCSPHIGHO2_01_FULL_70_19	0.0065	0.3783	0.0087	0.1168	0.1038	0.2992	0.0578	0.0481	0.3922	0.149	0.6731	0.111	1.1018	0.2226	0.7763	3.8993	1.8284	0.5219	0.107	0.3434	0.1063	0.3012	0.1326	0.0681	0.0265	0.0532	0.0867	19.2495	0.4328	1.2296	0.9399	0.5446	0.4553
Alphaproteobacteria bacterium RIFCSPHIGHO2_01_FULL_41_14	9.7278	3.3036	7.1225	0.2551	2.7632	0.8745	0.4842	0.1685	0.2306	0.1379	0.2635	0.1988	0.1851	0.0202	0.0365	0.2345	0.014	0.0222	0.0679	0.0205	0.0097	0.1765	0.0415	0.0312	0.0106	0.0237	0.0394	17.5966	6.548	4.9557	7.8788	1.9887	3.6158
Acidobacteria bacterium RIFCSPHIGHO2_01_FULL_67_28	0.0052	0.1513	0.0065	0.1828	0.0071	0.1537	0.006	0.0519	0.0062	0.0686	0.005	0.1128	0.004	0.0161	0.022	0.0037	0.0126	0.0054	0.0026	0.0169	0.0112	0.0019	0.013	0.0201	0.0232	0.2617	0.4041	29.5214	61.0147	34.3554	1.8958	9.8222	21.4233
candidate division Zixibacteria bacterium RBG_19FT_COMBO_42_43	0.0034	0.0291	0.0077	0.0081	0.003	0.0163	0.0084	0.0044	0.0032	0.0029	0.0017	0.0154	0.0006	0.003	0.0043	0.0023	0.0032	0.0016	0.0013	0.0041	0.0015	0.002	0.0014	0.0021	0.0205	61.6946	21.9068	0.0209	0.0304	0.0187	0.0351	0.0324	0.0296
candidate division WWE3 bacterium RBG_19FT_COMBO_53_11	0.2063	0.1852	0.3776	0.0291	0.2082	0.1354	0.0614	0.0562	0.0307	0.0585	0.0566	0.0915	0.0132	0.0107	0.0107	0.0473	0.0123	0.0032	0.0291	0.0551	0.0141	0.0275	0.0164	0.0585	0.5751	13.6108	6.7667	1.082	0.5567	0.435	2.0979	0.796	0.273
candidate division WWE3 bacterium RBG_19FT_COMBO_34_6	0.0252	0.03	0.0404	0.0048	0.0345	0.0161	0.0356	0.01	0.0152	0.0096	0.0178	0.0195	0.0082	0.0028	0.0046	0.0224	0.0046	0.0022	0.0146	0.0093	0.0011	0.0195	0.0052	0.0039	0.2244	0.8075	3.1613	0.0571	0.0235	0.0245	0.0767	0.0222	0.0246
Thermodesulfovibrio sp. RBG_19FT_COMBO_42_12	0.0022	0.6334	0.004	0.1006	0.0047	0.5822	0.009	0.1063	0.0031	0.0239	0.0019	0.1306	0.0012	0.051	0.0429	0.0008	0.025	0.0043	0.0006	0.0328	0.0056	0.001	0.0211	0.0106	6.6203	4.858	6.6527	0.0749	0.4819	0.3065	0.0675	0.8813	0.9905
Thermodesulfovibrio sp. RBG_19FT_COMBO_41_18	0.1514	0.5337	0.5332	0.0855	0.3368	0.4243	0.1711	0.112	0.2096	0.0929	0.4261	0.478	0.8277	0.042	0.0244	0.17	0.02	0.0049	0.1792	0.022	0.0035	0.0492	0.0225	0.0093	12.3308	6.8908	9.4331	0.0853	0.3797	1.4594	0.1004	0.5369	1.1647
Syntrophobacterales bacterium RBG_19FT_COMBO_59_10	0.0052	0.9266	0.0184	0.617	0.0322	2.2014	0.0085	0.1881	0.0058	0.2322	0.0058	1.1632	0.0054	0.2404	0.6818	0.0149	0.3436	0.1935	0.0158	0.6409	0.2431	0.0139	0.2998	0.3715	8.6941	2.2994	6.3041	0.0277	0.0581	0.0851	0.0322	0.2227	0.4328
Planctomycetes bacterium RBG_19FT_COMBO_48_8	0.0363	0.0201	0.0135	0.0077	0.0166	0.1604	0.0536	0.0038	0.0834	0.0026	0.0362	0.0151	0.0014	0.0025	0.0029	0.0039	0.0022	0.0307	0.0011	0.0083	0.0023	0.0048	0.0086	0.0077	2.1747	0.7816	4.467	0.0086	0.0115	0.0118	0.0166	0.1751	0.0298
Candidatus Woykebacteria bacterium RBG_19FT_COMBO_43_10	0.8701	1.0035	1.8668	0.1226	1.3836	0.4344	0.5598	0.1563	0.172	0.2591	0.1828	0.1871	0.0372	0.0273	0.008	0.0957	0.0239	0.0033	0.0669	0.0426	0.0044	0.0855	0.0363	0.0064	0.1195	8.879	5.1783	5.0405	1.6412	3.4428	9.1762	3.6588	0.5494
Microgenomates group bacterium RBG_19FT_COMBO_39_10	0.0309	0.0389	0.0788	0.0069	0.0644	0.0291	0.0779	0.0137	0.0137	0.0117	0.0092	0.019	0.0069	0.0064	0.0101	0.0266	0.0076	0.0023	0.0142	0.0247	0.005	0.0275	0.0021	0.0156	11.6454	1.7287	4.9869	0.0263	0.014	0.0181	0.0417	0.0174	0.0115
Candidatus Moranbacteria bacterium RBG_19FT_COMBO_42_6	0.051	0.1455	0.0884	0.0145	0.1591	0.2653	0.1781	0.2404	0.2766	0.4202	0.1052	0.5318	0.0248	0.0371	0.031	0.0261	0.0236	0.0203	0.02	0.0368	0.0258	0.0268	0.0152	0.0387	0.7026	0.5819	3.0875	0.1088	0.0365	0.0381	0.1862	0.0374	0.0342
Nitrospirae bacterium RBG_19FT_COMBO_58_9	0.0046	0.5566	0.003	0.0379	0.004	0.1345	0.0037	0.0213	0.0027	0.01	0.0015	0.0642	0.0014	0.0157	0.2011	0.0032	0.0211	0.0528	0.0019	0.0649	0.0337	0.0021	0.0582	0.1756	0.549	0.9062	5.4511	0.2124	0.3497	0.9158	0.0456	0.5225	0.6775
Nitrospirae bacterium RBG_19FT_COMBO_55_12	0.0448	0.3072	0.1841	0.1388	0.0943	0.5131	0.0874	0.1597	0.0083	0.0168	0.0181	0.0279	0.007	0.008	0.0256	0.0048	0.0075	0.0124	0.0018	0.016	0.0156	0.0014	0.0093	0.026	0.1413	18.1608	7.0673	0.0368	0.0446	0.0401	0.0253	0.1437	0.1258
Nitrospirae bacterium RBG_19FT_COMBO_42_15	0.0076	0.7475	0.0127	0.1162	0.0105	0.5518	0.0125	0.0946	0.0028	0.026	0.0027	0.1355	0.0013	0.0607	0.0328	0.0021	0.0284	0.0037	0.0019	0.0296	0.0054	0.0033	0.0512	0.011	0.3318	15.3084	7.1369	1.7904	2.971	1.0888	1.3781	1.8819	2.8094
Candidatus Atribacteria bacterium RBG_19FT_COMBO_35_14	0.0041	0.0517	0.0064	0.0259	0.0063	0.0529	0.0181	0.0125	0.0035	0.0204	0.0018	0.0615	0.0016	0.0289	0.0148	0.0031	0.0233	0.0062	0.0017	0.0309	0.0041	0.0039	0.0197	0.0203	3.2639	1.8159	6.4853	0.0273	0.0271	0.0213	0.0398	0.0428	0.0471
Candidatus Muproteobacteria bacterium RBG_19FT_COMBO_61_10	0.4616	1.9024	0.238	0.2236	0.2369	2.3504	4.5956	0.1629	0.7872	0.1434	0.4012	1.02	0.0495	0.0401	0.0333	0.2425	0.0341	0.0242	0.0188	0.2544	0.0274	0.2307	0.2496	0.2222	0.5415	2.7431	7.2637	0.7257	0.2915	0.3594	0.2867	1.9116	0.47
Euryarchaeota archaeon RBG_19FT_COMBO_69_17	0.0041	0.1313	0.0062	0.024	0.0035	0.0556	0.0022	0.0088	0.0038	0.0034	0.0047	0.0192	0.0047	0.0064	0.013	0.003	0.0087	0.0056	0.0011	0.0093	0.0063	0.0012	0.0041	0.0103	0.0307	19.3811	11.3063	0.036	0.4317	0.2097	0.0321	0.1557	0.1747
Euryarchaeota archaeon RBG_19FT_COMBO_56_21	0.0013	0.0071	0.0024	0.0073	0.001	0.0046	0.0021	0.0013	0.0011	0.0021	0.0008	0.0073	0.0012	0.0247	0.01	0.001	0.025	0.0024	0.0002	0.0176	0.0025	0.0006	0.0075	0.0059	0.6621	18.7011	11.9726	0.0071	0.0059	0.0084	0.0096	0.0176	0.0155
Deltaproteobacteria bacterium RBG_19FT_COMBO_46_9	0.0081	0.1035	0.0329	0.4399	0.0334	0.3699	0.0182	0.0412	0.0075	0.0201	0.0078	0.0973	0.0102	0.026	0.1069	0.0499	0.0368	0.0393	0.0368	0.0461	0.0434	0.0298	0.0333	0.0745	8.6634	1.5123	5.045	0.0257	0.0548	0.04	0.0243	0.1197	0.0899
Deltaproteobacteria bacterium RBG_19FT_COMBO_58_16	0.0096	8.0962	0.0126	0.5189	0.0081	0.8974	0.0082	0.1346	0.0057	0.036	0.0028	0.1752	0.0028	0.1626	0.1441	0.0065	0.0379	0.0176	0.0058	0.0361	0.0154	0.0081	0.0437	0.0425	0.6415	9.4367	9.9992	0.1565	1.0949	0.5095	0.127	2.1227	0.9119
Deltaproteobacteria bacterium RBG_19FT_COMBO_56_10	0.0083	10.5093	0.0182	2.0849	0.0158	2.3772	0.004	0.3026	0.0029	0.0937	0.0017	0.232	0.0004	0.4897	0.3503	0.0015	0.0778	0.0136	0.0015	0.0486	0.0062	0.0013	0.0257	0.0171	0.0543	12.1173	5.0907	0.0271	0.6232	0.661	0.0372	6.94	1.875
Deltaproteobacteria bacterium RBG_19FT_COMBO_52_11	0.0017	0.1317	0.0033	0.0177	0.002	0.0434	0.0038	0.0053	0.0021	0.0035	0.0013	0.0269	0.002	0.1529	0.1396	0.0017	0.1721	0.0379	0.0005	0.2228	0.0387	0.0029	0.121	0.0533	8.7023	4.1045	6.3318	0.0139	0.0174	0.0175	0.0177	0.0463	0.052
Deltaproteobacteria bacterium RBG_19FT_COMBO_46_12	0.0022	0.0354	0.0037	0.0088	0.0018	0.0386	0.0069	0.0084	0.0022	0.0042	0.0018	0.0257	0.0007	0.0113	0.0189	0.0012	0.0124	0.0054	0.0004	0.0175	0.0069	0.001	0.0103	0.0148	9.4684	4.3619	6.7118	0.0143	0.0628	0.0507	0.0197	0.1486	0.1398
Deltaproteobacteria bacterium RBG_19FT_COMBO_43_11	0.0016	0.0842	0.0046	0.0279	0.0038	0.0483	0.0078	0.0062	0.0017	0.0121	0.0017	0.0505	0.0009	0.0331	0.0561	0.0011	0.0351	0.023	0.0008	0.046	0.0218	0.002	0.0127	0.0473	2.7746	1.2223	5.1367	0.0114	0.0139	0.069	0.0197	0.0145	0.0581
Candidatus Dadabacteria bacterium RBG_19FT_COMBO_40_33	0.0013	0.0731	0.004	0.0221	0.0029	0.1498	0.013	0.0264	0.0036	0.0135	0.0021	0.0441	0.0009	0.0055	0.0124	0.0013	0.0075	0.0039	0.0008	0.0112	0.0049	0.001	0.0064	0.0094	0.1157	35.2221	16.8309	0.0152	0.0867	3.3551	0.0217	0.0661	0.2718
Chloroflexi bacterium RBG_19FT_COMBO_62_14	0.0033	0.0872	0.0092	0.0322	0.0032	0.0598	0.0029	0.01	0.0028	0.019	0.0027	0.0273	0.0024	0.0337	0.1623	0.0035	0.0379	0.082	0.0007	0.0311	0.0807	0.0012	0.0121	0.1332	0.4618	21.5693	10.0323	0.0201	0.234	0.3156	0.0179	0.1323	0.6011
Chloroflexi bacterium RBG_19FT_COMBO_56_12	0.0188	0.0148	0.0445	0.0072	0.0281	0.0182	0.01	0.0071	0.0243	0.0094	0.0251	0.0332	0.0612	0.0044	0.1354	0.0281	0.0085	0.0646	0.0214	0.0102	0.0611	0.0058	0.0034	0.0741	0.5363	11.0828	7.3696	0.0114	0.0125	0.1599	0.0141	0.0226	0.0914
Chloroflexi bacterium RBG_19FT_COMBO_55_16	0.0023	0.036	0.0081	0.0127	0.0061	0.0499	0.0047	0.0039	0.0048	0.0051	0.0053	0.0299	0.0136	0.0149	0.1983	0.0069	0.0232	0.0957	0.0039	0.0295	0.0835	0.0013	0.0126	0.1183	0.3994	25.2562	10.971	0.0117	0.0161	0.0286	0.0111	0.0247	0.0528
Chloroflexi bacterium RBG_19FT_COMBO_50_10	0.0013	0.0062	0.0036	0.0132	0.002	0.0225	0.0041	0.002	0.0016	0.0032	0.0012	0.0075	0.0007	0.0013	0.0299	0.001	0.0016	0.0133	0.0004	0.0041	0.0119	0.0008	0.0016	0.0155	1.9407	4.8591	5.9428	0.0065	0.0059	0.0061	0.0083	0.0091	0.0112
Chloroflexi bacterium RBG_19FT_COMBO_49_13	0.0019	0.0086	0.0026	0.0049	0.0023	0.0064	0.0034	0.0018	0.0014	0.0034	0.0013	0.0078	0.0012	0.0023	0.0369	0.0008	0.005	0.017	0.001	0.0051	0.0131	0.0007	0.0026	0.0218	1.4311	6.9473	6.607	0.0054	0.0065	0.0061	0.0099	0.0089	0.0101
Chloroflexi bacterium RBG_19FT_COMBO_48_23	0.0068	0.0102	0.0408	0.0051	0.0221	0.0089	0.0127	0.003	0.003	0.0025	0.0047	0.0136	0.0161	0.011	0.0221	0.0323	0.0166	0.0098	0.0268	0.0157	0.0093	0.0125	0.0127	0.0319	18.4055	3.293	13.8391	0.0062	0.0085	0.0487	0.0136	0.0138	0.0223
Chloroflexi bacterium RBG_19FT_COMBO_47_9	0.0008	0.0048	0.002	0.0031	0.0025	0.0037	0.003	0.0015	0.0015	0.0016	0.0011	0.0039	0.0004	0.0013	0.0173	0.0008	0.0014	0.0056	0.0005	0.0015	0.0074	0.001	0.001	0.0109	3.1232	2.4886	4.2383	0.0054	0.0049	0.0043	0.0085	0.0059	0.0079
Chloroflexi bacterium RBG_19FT_COMBO_47_15	0	0.0299	0.0023	0.0071	0.0029	0.032	0.0037	0.0042	0.0023	0.0042	0.0012	0.0129	0	0.0037	0.0037	0.0004	0.0073	0.0021	0.0004	0.0037	0.0012	0.0017	0.0029	0.0031	9.9044	1.7316	8.2768	0.0064	0.0087	0.0064	0.0071	0.0112	0.0125
Bacteroidetes bacterium RBG_19FT_COMBO_42_10	0.0212	0.0522	0.0231	0.0082	0.0203	0.0307	0.0138	0.0065	0.0044	0.0158	0.0091	0.0223	0.0097	0.0056	0.0085	0.023	0.0061	0.0027	0.0138	0.0104	0.0039	0.0177	0.0056	0.005	3.6488	1.1815	4.2447	0.1645	0.0617	0.0414	0.1258	0.0408	0.0254
Armatimonadetes bacterium RBG_19FT_COMBO_69_19	0.0067	0.3236	0.0445	0.0787	0.0175	0.2963	0.0037	0.0237	0.0057	0.0199	0.007	0.0469	0.0044	0.0226	0.0334	0.0059	0.0256	0.0094	0.0019	0.0265	0.0085	0.0019	0.0162	0.0166	0.1378	23.2533	13.2782	0.0317	0.1336	0.1356	0.0321	0.35	0.2839
Candidatus Aminicenantes bacterium RBG_19FT_COMBO_65_30	0.002	0.1016	0.0065	0.0306	0.0032	0.0455	0.0033	0.0063	0.0039	0.0148	0.0035	0.1292	0.0023	0.113	0.2085	0.0031	0.1007	0.0649	0.0021	0.0952	0.076	0.0014	0.0539	0.0765	12.1905	6.2685	20.4958	0.023	0.0298	0.0407	0.0264	0.0839	0.0832
Candidatus Aminicenantes bacterium RBG_19FT_COMBO_59_29	0.0029	0.0428	0.0035	0.016	0.0041	0.0196	0.0021	0.0025	0.0018	0.0029	0.0023	0.0133	0.0018	0.0075	0.0275	0.0023	0.0092	0.0067	0.0015	0.0117	0.0061	0.0012	0.0049	0.0094	26.2354	8.0024	19.5736	0.0158	0.017	0.0227	0.0166	0.0515	0.0446
Candidatus Aminicenantes bacterium RBG_19FT_COMBO_58_17	0.0022	0.0276	0.0031	0.0142	0.0026	0.0186	0.0026	0.0031	0.0018	0.0037	0.001	0.0101	0.0016	0.0065	0.0097	0.0011	0.0059	0.0026	0.001	0.0086	0.0035	0.0013	0.0033	0.0077	6.4124	18.2936	12.1545	0.0114	0.0189	0.0232	0.0126	0.0409	0.0393
Actinobacteria bacterium RBG_19FT_COMBO_70_19	0.0058	0.7562	0.0088	0.0684	0.008	0.1028	0.0064	0.0231	0.0048	0.0238	0.006	0.1069	0.0136	0.076	0.0863	0.0134	0.1758	0.0232	0.0048	0.1722	0.0286	0.0079	0.0779	0.0764	0.8103	24.5261	13.2733	0.0327	0.0671	0.145	0.0325	0.1984	0.1602
Actinobacteria bacterium RBG_19FT_COMBO_36_27	0.0826	0.1253	0.267	0.0488	0.1037	0.1595	0.0635	0.0471	0.0599	0.0457	0.2123	0.2453	0.5143	0.0175	0.0389	0.1759	0.0234	0.0075	0.1942	0.0182	0.0071	0.0706	0.0141	0.0075	9.2439	3.1921	10.4088	0.2484	0.3082	3.4345	0.2127	0.2076	1.3185
candidate division Zixibacteria bacterium RBG_16_53_22	0.0032	0.1329	0.0094	0.0295	0.0221	0.0981	0.0117	0.0158	0.0075	0.0093	0.0046	0.0173	0.0031	0.0171	0.0234	0.0035	0.0199	0.0072	0.003	0.0319	0.0073	0.0023	0.0201	0.0109	0.1052	6.7582	3.3185	0.0479	0.0382	0.0419	0.0203	0.1065	0.0744
candidate division Zixibacteria bacterium RBG_16_50_21	0.0011	0.2169	0.0026	0.0869	0.0067	0.4394	0.0046	0.0582	0.002	0.0578	0.0022	0.2313	0.0012	0.0237	0.0524	0.0014	0.0408	0.0168	0.001	0.0651	0.0102	0.002	0.0564	0.0405	0.1539	8.0458	3.5896	0.0121	0.0275	0.0238	0.0253	0.0806	0.119
candidate division Zixibacteria bacterium RBG_16_48_11	0.0022	0.0167	0.0025	0.0065	0.0029	0.0065	0.0035	0.0025	0.0014	0.0015	0.001	0.0029	0.0013	0.0006	0.0019	0.0009	0.0013	0.0005	0	0.0021	0.0008	0.0008	0.001	0.0011	0.0052	4.2574	2.6833	0.009	0.0137	0.0141	0.0176	0.0179	0.0203
candidate division Zixibacteria bacterium RBG_16_43_9	0.0476	0.2833	0.0299	0.0371	0.0342	0.2902	0.815	0.0234	0.0669	0.031	0.0388	0.2009	0.0025	0.0093	0.0084	0.0198	0.0078	0.0053	0.0025	0.0312	0.0055	0.0212	0.0278	0.0256	0.2804	2.886	2.2791	0.0446	0.0457	0.0427	0.051	0.1186	0.0617
candidate division Zixibacteria bacterium RBG_16_40_9	0.0028	0.0069	0.0053	0.0028	0.0028	0.004	0.012	0.0019	0.0038	0.0007	0.0014	0.0042	0.0008	0.001	0.0002	0.0022	0.0026	0.0004	0.0006	0.0016	0.0005	0.0031	0.0013	0.0006	0.0019	2.764	1.8211	0.0089	0.024	0.0125	0.0243	0.0191	0.0166
candidate division WWE3 bacterium RBG_16_37_10	1.3212	1.0909	1.5345	0.1059	1.1473	0.6973	0.4301	0.1534	0.3107	0.2108	0.4085	0.4691	0.4111	0.196	0.125	1.0024	0.1685	0.0348	0.4974	0.2803	0.0287	0.6461	0.1451	0.0563	0.0081	3.9351	1.8028	13.0876	4.0094	4.9483	12.3109	2.9438	2.0842
Thaumarchaeota archaeon RBG_16_49_8	0.0073	1.6252	0.0102	0.8176	0.0333	6.1622	0.014	0.6929	0.01	0.2185	0.003	0.7579	0.0019	0.1285	0.1205	0.0019	0.1208	0.0309	0.0013	0.1988	0.0227	0.005	0.1062	0.0584	0.0187	2.5043	1.4231	0.0888	0.446	0.1963	0.1319	0.272	0.5152
Spirochaetes bacterium RBG_16_49_21	0.0083	0.0461	0.0198	0.0225	0.0128	0.0324	0.0115	0.0072	0.0043	0.0072	0.0165	0.0257	0.0144	0.0138	0.0591	0.0396	0.0276	0.0618	0.0931	0.0583	0.0628	0.1198	0.0449	0.2443	0.5396	6.5247	1.5618	0.0201	0.0257	0.0266	0.0295	0.0469	0.051
Spirochaetes bacterium RBG_16_67_19	0.2219	0.1809	7.0812	0.0858	0.5913	0.0897	0.0312	0.009	0.0185	0.0116	0.2998	0.0407	0.6151	0.0646	0.1439	0.7914	0.0831	0.0988	0.5869	0.1574	0.1659	0.3733	0.1255	0.3176	4.7095	6.3324	5.3428	0.0213	0.0318	0.0344	0.0202	0.0886	0.0842
Candidatus Glassbacteria bacterium RBG_16_58_8	0.0027	0.0485	0.0034	0.0217	0.0007	0.044	0.0008	0.0073	0.0029	0.0044	0.0003	0.0178	0.0019	0.0051	0.0066	0.001	0.0059	0.0025	0	0.0078	0.0014	0.001	0.0042	0.0073	0.0251	2.3604	1.024	0.0102	0.0329	0.0514	0.0134	0.0613	0.1403
Candidatus Schekmanbacteria bacterium RBG_16_38_11	0.0068	7.0502	0.0125	1.632	0.0296	7.6467	0.0116	0.4225	0.0085	0.1438	0.0018	0.8062	0.0017	0.1521	0.1554	0.0018	0.2408	0.03	0.0017	0.277	0.0286	0.0037	0.1877	0.0744	0.0439	2.8526	1.7338	0.0196	1.0442	0.821	0.0435	1.7878	2.6062
Candidatus Schekmanbacteria bacterium RBG_16_38_10	0.0378	1.0865	0.0775	0.3017	0.056	1.6234	0.0296	0.1579	0.0183	0.0464	0.027	0.2522	0.0307	0.0797	0.0724	0.0244	0.0586	0.0153	0.0197	0.0548	0.0147	0.0103	0.0518	0.0234	0.1919	4.086	2.1969	0.1467	1.0761	0.7376	0.0972	1.3206	1.3463
Candidatus Eisenbacteria bacterium RBG_16_71_46	0.0075	0.1068	0.0202	0.0557	0.0307	0.0795	0.0309	0.0225	0.0181	0.0165	0.0224	0.0534	0.0133	0.012	0.0479	0.0103	0.015	0.0208	0.0042	0.0207	0.0227	0.0035	0.0117	0.0278	0.1014	13.7464	7.3465	0.0397	0.0916	0.1293	0.0368	0.2675	0.2598
Candidatus Woesebacteria bacterium RBG_16_41_13	4.3391	3.5084	5.0988	0.3243	4.0166	2.5687	1.1075	0.4854	0.5523	0.3584	0.9427	1.1442	1.1727	0.3482	0.2417	3.2145	0.2914	0.0621	1.8973	0.6063	0.0432	2.7817	0.3913	0.0477	0.0207	4.2821	1.831	86.4923	21.1721	23.4655	68.7049	11.0296	8.5334
Chloroflexi bacterium RBG_16_72_14	0.0041	0.2809	0.0064	0.103	0.0053	0.2275	0.0045	0.0595	0.0064	0.1167	0.0057	0.1343	0.0041	0.0469	0.0652	0.0053	0.044	0.0176	0.0019	0.0389	0.0262	0.0025	0.0174	0.0492	0.0952	4.4358	2.3947	0.0291	0.1078	0.2184	0.0289	0.3355	0.2627
Chloroflexi bacterium RBG_16_70_13	0.5831	8.3118	0.4048	1.0271	0.3533	6.728	18.2861	0.4637	1.0536	0.4961	0.4917	4.9075	0.0577	0.1368	0.0917	0.4695	0.1223	0.0582	0.0354	0.6411	0.0536	0.4681	1.9169	0.5767	0.1605	4.603	4.9261	0.8992	0.7154	5.5877	0.6018	4.6045	1.2188
Chloroflexi bacterium RBG_16_69_14	0.0221	0.32	0.0233	0.097	0.0195	0.2698	0.4202	0.0432	0.037	0.0588	0.0184	0.168	0.0052	0.0258	0.0322	0.0119	0.0198	0.0078	0.0016	0.029	0.0102	0.008	0.0186	0.0289	0.0941	5.0066	2.511	0.0326	0.0997	0.2434	0.0343	0.3039	0.188
Planctomycetes bacterium RBG_16_64_12	0.0174	0.1305	0.0199	0.0358	0.0172	0.1185	0.2845	0.0138	0.0253	0.0114	0.0171	0.0911	0.027	0.0546	0.0651	0.0325	0.0505	0.0193	0.0174	0.0494	0.0136	0.012	0.0209	0.0295	0.1231	3.8194	2.4555	0.0231	0.0299	0.0888	0.0201	0.0845	0.0821
Planctomycetes bacterium RBG_16_64_10	0.0238	0.1238	0.0161	0.0302	0.0158	0.0924	0.7096	0.0123	0.046	0.0112	0.0212	0.0884	0.0033	0.0151	0.02	0.0157	0.0174	0.0115	0.0027	0.0297	0.0069	0.0145	0.0235	0.0219	0.0582	3.1274	1.4104	0.0353	0.0355	0.1593	0.0392	0.146	0.0956
Planctomycetes bacterium RBG_16_59_8	0.0099	0.146	0.0115	0.0266	0.0103	0.0842	0.2074	0.0089	0.0182	0.0119	0.0104	0.0646	0.0017	0.0042	0.0097	0.0059	0.0069	0.0044	0.0013	0.0122	0.0071	0.0045	0.0081	0.0109	0.0031	2.5726	0.9662	0.0215	0.095	0.1259	0.0239	0.1643	0.3441
Planctomycetes bacterium RBG_16_55_9	0.0018	0.024	0.0029	0.0119	0.0029	0.0227	0.0035	0.0044	0.0028	0.0028	0.0019	0.0197	0.0009	0.006	0.0199	0.0034	0.0091	0.0067	0.0033	0.013	0.0068	0.0019	0.0069	0.013	0.6729	2.666	0.9074	0.0117	0.0165	0.0246	0.0153	0.0309	0.0648
Planctomycetes bacterium RBG_16_43_13	0.0414	1.6451	0.1059	0.2133	0.0834	0.3291	0.0389	0.0482	0.0354	0.0368	0.0446	0.1417	0.0357	0.0277	0.0874	0.0167	0.0186	0.0388	0.0148	0.0242	0.0364	0.0055	0.0173	0.0267	0.0342	4.7306	2.4521	0.3237	1.6139	1.5269	0.0634	1.0502	2.0096
Planctomycetes bacterium RBG_16_41_13	0.0315	4.7218	0.3493	1.5539	0.204	5.2114	0.1448	0.7699	0.0987	0.3652	0.0225	3.4747	0.0131	1.1007	3.8602	0.0092	1.0283	0.7164	0.0095	1.032	0.4325	0.0102	0.3729	0.6879	0.1477	4.3224	2.5828	0.0657	0.9376	3.6869	0.0497	0.854	12.1025
Candidatus Pacearchaeota archaeon RBG_16_35_8	9.2915	1.7043	7.1928	0.1915	6.7087	1.5654	2.4714	0.5304	1.4774	0.7791	1.7608	1.3194	1.5079	0.3128	0.121	2.4076	0.2543	0.0288	1.4242	0.2801	0.0222	1.7188	0.1028	0.0195	0.0291	2.1874	0.9702	6.289	4.9878	4.9111	8.0786	1.8785	4.0048
Candidatus Woesebacteria bacterium RBG_16_42_24	0.8874	0.1218	1.4033	0.0211	0.7216	0.1204	0.1536	0.0253	0.0887	0.0247	0.1038	0.0541	0.1045	0.0093	0.0081	0.2469	0.0057	0.0027	0.1565	0.0074	0.0065	0.1995	0.0107	0.0014	0.0746	8.7884	4.3909	10.4331	2.0628	9.0222	11.544	1.2109	2.3623
Candidatus Woesebacteria bacterium RBG_16_39_8b	0.7318	0.7531	0.711	0.2156	0.4466	0.7251	0.1753	0.1072	0.122	0.0776	0.1718	0.3779	0.2888	0.142	0.3043	0.4082	0.1335	0.0634	0.2477	0.138	0.0316	0.3121	0.0699	0.0468	0.113	2.3548	1.2127	2.7099	0.6627	2.1411	2.8632	0.5239	1.1869
Candidatus Woesebacteria bacterium RBG_16_36_11	1.027	0.0826	1.8258	0.0219	2.176	0.1878	0.7049	0.053	0.4903	0.1065	0.4969	0.2053	0.7161	0.0239	0.0252	1.7977	0.0148	0.0071	0.9614	0.0228	0.0088	1.0294	0.0201	0.0119	5.0113	4.8142	13.2085	0.141	0.0603	0.0612	0.1549	0.036	0.0239
Candidatus Woesebacteria bacterium RBG_16_34_12	0.0518	0.0363	0.0758	0.0077	0.0567	0.031	0.031	0.0073	0.0081	0.0043	0.0146	0.0174	0.0175	0.0051	0.0053	0.0437	0.0068	0.002	0.0307	0.0119	0.0014	0.0394	0.0085	0.0019	0.7022	3.8546	2.4052	0.0697	0.0223	0.0288	0.0832	0.0206	0.0177
Candidatus Levybacteria bacterium RBG_16_35_6	2.7443	1.1458	2.4385	0.1011	1.3441	0.4265	0.4589	0.1018	0.2242	0.0843	0.2508	0.2151	0.3367	0.0573	0.0368	0.7189	0.046	0.0087	0.3735	0.071	0.0057	0.6348	0.0534	0.0107	0.6882	1.7205	0.9643	3.8825	1.4237	3.5634	5.8069	0.9715	0.7836
Candidatus Levybacteria bacterium RBG_16_35_11	0.0516	0.1599	0.0813	0.0291	0.0594	0.0994	0.0473	0.022	0.0203	0.0206	0.0218	0.0701	0.0194	0.0277	0.0204	0.0309	0.0219	0.0046	0.0152	0.0315	0.0061	0.0336	0.0195	0.0086	0.2299	3.8336	2.0453	0.1463	0.1776	0.202	0.2114	0.1686	0.1661
Candidatus Gottesmanbacteria bacterium RBG_16_52_11	0.0859	0.1681	0.0908	0.0206	0.0492	0.0626	0.0215	0.013	0.0086	0.0098	0.013	0.0288	0.0139	0.0133	0.0073	0.0242	0.009	0.0021	0.013	0.0151	0.0005	0.0279	0.0119	0.0018	0.0447	3.1553	1.2955	0.3944	0.2256	0.1228	0.4056	0.1447	0.1063
Candidatus Gottesmanbacteria bacterium RBG_16_43_7	0.0418	0.051	0.0317	0.0064	0.0257	0.0211	0.0142	0.0052	0.0079	0.0033	0.0043	0.008	0.007	0.0044	0.0024	0.0159	0.0046	0.0003	0.0065	0.0059	0.0019	0.0141	0.0043	0.0016	0.0047	2.0279	0.5633	0.0771	0.0335	0.0319	0.0943	0.0291	0.0231
Candidatus Gottesmanbacteria bacterium RBG_16_37_8	0.147	0.4524	0.1493	0.0734	0.1219	0.3294	0.0505	0.0534	0.0157	0.0325	0.0226	0.1589	0.0202	0.0828	0.12	0.0395	0.0664	0.0179	0.0189	0.0672	0.0096	0.0288	0.027	0.0174	0.0557	2.4056	1.4699	0.6624	1.1429	0.6562	0.7625	0.7802	0.5552
Candidatus Curtissbacteria bacterium RBG_16_39_7	0.015	0.0274	0.0277	0.0083	0.0175	0.0121	0.0167	0.0032	0.0062	0.0043	0.0027	0.0091	0.0038	0.0054	0.0021	0.0167	0.0075	0.0011	0.0054	0.0075	0.0021	0.0124	0.0043	0.0016	0.1424	2.1167	1.1892	0.0605	0.0341	0.0344	0.1094	0.0239	0.0145
Microgenomates group bacterium RBG_16_45_19	0.103	0.1755	0.1059	0.0215	0.0638	0.0679	0.028	0.0185	0.0119	0.0127	0.0161	0.0393	0.023	0.0289	0.0184	0.048	0.0227	0.0038	0.0223	0.0324	0.0026	0.0437	0.0169	0.0053	0.1082	5.3892	2.7725	0.3213	0.1707	0.1707	0.5552	0.2126	0.1212
Candidatus Woykebacteria bacterium RBG_16_44_10	0.2463	0.1467	0.4072	0.024	0.2629	0.0782	0.1049	0.0258	0.0356	0.0406	0.0388	0.0296	0.0314	0.0074	0.0059	0.1565	0.0119	0.0056	0.1064	0.0184	0.0113	0.1307	0.0127	0.0086	0.329	3.3942	2.359	0.8206	0.2309	0.6135	1.2497	0.4416	0.0907
Candidatus Woykebacteria bacterium RBG_16_43_9	0.6603	0.3239	0.8403	0.0453	0.5347	0.1916	0.1985	0.0536	0.0725	0.0822	0.0817	0.0829	0.0221	0.0116	0.0069	0.0404	0.0098	0.0014	0.0262	0.0177	0.0026	0.0541	0.01	0.0026	0.0365	2.8516	1.4514	2.2923	0.6343	1.5839	3.3181	1.2617	0.3627
Candidatus Woykebacteria bacterium RBG_16_39_9b	1.0446	0.3358	0.8693	0.0348	0.4733	0.1352	0.1274	0.0366	0.0343	0.027	0.0399	0.0414	0.0214	0.0202	0.0116	0.0411	0.0174	0.0015	0.0277	0.0114	0.002	0.0378	0.0121	0.0043	0.1551	2.8865	1.7944	11.4253	2.8017	8.6289	13.0782	2.1748	1.0166
Candidatus Azambacteria bacterium RBG_16_47_10	3.2532	8.7932	3.2978	0.5713	1.4463	2.5175	2.2195	0.9054	0.8367	1.4009	1.2138	2.0676	0.2389	0.262	0.1216	0.4413	0.2403	0.057	0.2609	0.4606	0.0402	0.4821	0.3432	0.0861	0.0217	3.3036	1.593	5.149	2.8554	1.242	8.4269	2.2078	1.1608
Nitrospirae bacterium RBG_16_64_22	0.0036	0.1184	0.0086	0.1056	0.0057	0.1546	0.0028	0.0194	0.0033	0.0146	0.0035	0.04	0.0032	0.0102	0.0166	0.0054	0.0083	0.0051	0.0026	0.0096	0.007	0.0018	0.0099	0.0139	0.1039	6.8522	2.7735	0.9076	1.527	2.1965	0.4008	1.2791	2.0613
Nitrospirae bacterium RBG_16_43_8	0.006	1.3127	0.033	2.6077	0.0412	8.014	0.0147	0.8475	0.0066	0.2358	0.0036	0.3242	0.004	0.1258	0.053	0.0038	0.0896	0.0099	0.0023	0.1004	0.0089	0.0042	0.0717	0.0155	0.1437	2.4893	1.6414	0.0965	0.5535	0.2076	0.1105	0.8612	0.5534
Nitrospirae bacterium RBG_16_43_11	0.0124	13.1316	0.0063	0.8231	0.013	2.813	0.0072	0.4442	0.0052	0.1591	0.0018	1.9197	0.0032	1.0076	0.8747	0.0025	0.3307	0.0451	0.0028	0.4107	0.0305	0.0028	0.2924	0.108	0.2287	5.9032	3.6034	0.0741	2.112	1.7851	0.0884	5.6891	9.3785
candidate division NC10 bacterium RBG_16_65_8	0.0097	0.1054	0.0246	0.0559	0.0183	0.1167	0.0077	0.0139	0.0081	0.0077	0.0146	0.0555	0.0222	0.0104	0.0272	0.0087	0.0146	0.0066	0.0047	0.0181	0.0091	0.0033	0.0109	0.0138	0.5341	2.5811	1.4497	0.0241	0.1401	0.2635	0.0272	0.4727	0.5894
Candidatus Micrarchaeota archaeon RBG_16_49_10	0.0023	0.0111	0.0051	0.0054	0.0021	0.0065	0.0077	0.0026	0.0023	0.0026	0.0008	0.0038	0.0007	0.0036	0.0013	0.0013	0.0013	0.0003	0.001	0.0005	0.0007	0.0013	0.0016	0.0007	0.0917	3.1759	1.2752	0.0151	0.0259	0.0101	0.0373	0.0149	0.0157
Candidatus Micrarchaeota archaeon RBG_16_36_9	0.0076	0.0123	0.0101	0.0035	0.0082	0.0062	0.0136	0.0045	0.0023	0.0023	0.0025	0.0039	0.0016	0.0008	0.0021	0.0055	0.0012	0	0.0041	0.0012	0.0016	0.009	0	0.0004	0.2177	2.5919	1.557	0.0438	0.0277	0.0168	0.0663	0.0088	0.0195
Candidatus Fraserbacteria bacterium RBG_16_55_9	0.0025	0.027	0.0311	0.012	0.0054	0.0233	0.0086	0.0028	0.0067	0.0038	0.0054	0.0109	0.0017	0.0037	0.0072	0.0028	0.0017	0.0025	0.0009	0.0053	0.0024	0.001	0.0016	0.004	0.0485	2.8506	0.9129	0.017	0.0181	0.0294	0.0177	0.0672	0.0778
Ignavibacteria bacterium RBG_16_36_9	0.015	0.6312	0.0136	0.1006	0.0184	0.5033	0.0167	0.0844	0.0046	0.1183	0.004	0.1834	0.0019	0.1019	0.4046	0.004	0.0665	0.2055	0.0026	0.085	0.2908	0.0032	0.0259	0.381	0.6151	2.9009	6.6134	0.0587	0.3076	0.3052	0.071	0.3006	0.3013
Ignavibacteria bacterium RBG_16_35_7	0.0846	5.8119	0.0316	1.6004	0.0611	2.2592	0.0173	0.3842	0.0387	1.2929	0.015	4.1155	0.0144	2.0759	5.3927	0.0278	2.7091	2.6217	0.013	3.6311	2.2647	0.019	0.4673	4.3113	0.176	2.4319	2.4222	0.0102	0.0622	2.1928	0.02	0.0892	1.3971
Ignavibacteria bacterium RBG_16_34_14	0.007	0.3176	0.0065	0.1365	0.0092	0.2676	0.0198	0.1038	0.0043	0.1537	0.0027	0.2076	0.0018	0.0886	0.2654	0.0037	0.1148	0.156	0.0023	0.1399	0.2039	0.0031	0.0496	0.2573	0.0304	4.5641	2.1594	0.0253	0.0775	0.2082	0.0408	0.1055	0.2677
Gemmatimonadetes bacterium RBG_16_66_8	0.0968	0.8711	0.0803	0.1826	0.0842	0.8199	1.808	0.113	0.1518	0.0646	0.0819	0.4608	0.0156	0.0159	0.0206	0.0536	0.0296	0.0078	0.0077	0.0858	0.0122	0.0494	0.0732	0.0564	0.0279	2.8379	1.545	0.0861	1.8349	0.5658	0.0679	2.1184	1.0409
Gammaproteobacteria bacterium RBG_16_66_13	0.0092	0.6851	0.025	0.1587	0.029	0.6476	0.0073	0.1355	0.0088	0.1456	0.009	0.1053	0.0078	0.1372	0.2324	0.0139	0.1582	0.0827	0.0044	0.1894	0.1036	0.0044	0.0896	0.1419	0.2316	5.8595	3.4396	0.0284	0.1759	0.2448	0.0276	0.4077	0.3836
Candidatus Muproteobacteria bacterium RBG_16_62_13	0.0334	0.376	0.0474	0.1251	0.0257	0.5045	0.5858	0.0809	0.0553	0.0371	0.0263	0.1321	0.0145	0.0081	0.023	0.0312	0.0125	0.0117	0.004	0.033	0.0129	0.0219	0.0348	0.0545	0.0917	4.8303	2.9094	7.3055	1.2651	1.3589	0.9983	1.0428	2.5567
Gammaproteobacteria bacterium RBG_16_57_12	0.0027	0.4601	0.0051	0.0988	0.0046	0.3633	0.0054	0.0456	0.0042	0.0202	0.0027	0.0172	0.003	0.0034	0.0101	0.0043	0.0045	0.0026	0.002	0.0198	0.0111	0.0021	0.0144	0.0185	0.0294	4.0856	2.7938	0.3648	0.2023	0.2047	0.0609	0.5234	0.4616
Gammaproteobacteria bacterium RBG_16_51_14	0.0402	3.0547	0.0673	1.2832	0.075	5.521	0.0264	0.7659	0.0242	0.3105	0.0323	0.2273	0.0794	0.0364	0.0699	0.0296	0.0249	0.0187	0.0223	0.0822	0.0831	0.0094	0.0735	0.0873	0.0593	4.635	2.5901	0.1055	1.2567	0.5774	0.1319	4.9976	7.4365
Gammaproteobacteria bacterium RBG_16_37_9	0.0147	1.1103	0.0599	0.3409	0.0212	0.5865	0.0221	0.1552	0.0121	0.2679	0.0136	0.3573	0.0044	0.0184	0.0236	0.0082	0.0275	0.0083	0.0299	0.0383	0.0124	0.0139	0.0255	0.0277	0.0192	3.0634	1.6078	0.4513	1.9676	1.3607	0.5618	2.0006	1.7275
Candidatus Muproteobacteria bacterium RBG_16_65_34	0.0071	0.2149	0.0279	0.0867	0.0183	0.2898	0.0086	0.0658	0.0045	0.0187	0.0044	0.0292	0.0068	0.0082	0.041	0.0122	0.0049	0.0061	0.0026	0.0123	0.0079	0.0046	0.0099	0.0311	0.0406	10.9894	5.0715	3.3747	1.5697	0.8149	1.6226	1.6209	1.5098
Candidatus Muproteobacteria bacterium RBG_16_64_11	0.0067	0.1732	0.0434	0.1418	0.0156	0.5261	0.0084	0.0966	0.0079	0.0278	0.0047	0.0296	0.007	0.0052	0.0152	0.0146	0.0058	0.0071	0.002	0.0111	0.0103	0.0064	0.0105	0.0451	0.1739	4.809	4.1222	3.9625	0.6855	0.937	0.6106	0.5644	1.4871
Candidatus Muproteobacteria bacterium RBG_16_64_10	0.0244	0.4294	0.1729	0.3675	0.0592	2.1259	0.0166	0.3475	0.0151	0.147	0.0097	0.0902	0.0078	0.0104	0.0262	0.021	0.0129	0.0061	0.0019	0.0165	0.0115	0.0072	0.0118	0.0369	0.1145	4.5144	2.8372	14.5848	3.9857	2.0934	4.3919	2.2075	4.5897
Candidatus Muproteobacteria bacterium RBG_16_60_9	0.0244	0.4116	0.0149	0.0692	0.014	0.2072	0.4271	0.0318	0.0423	0.016	0.02	0.0579	0.0037	0.0056	0.0094	0.0093	0.0054	0.0065	0.0029	0.0152	0.0034	0.0106	0.0187	0.0176	0.0155	2.7647	0.6402	1.1266	0.4942	1.7572	0.2157	0.5562	2.2057
Gallionellales bacterium RBG_16_57_15	0.0384	49.5303	0.1499	20.8202	0.3502	99.9637	0.0277	11.0984	0.0849	3.7155	0.0174	1.8452	0.0435	0.5157	0.4796	0.0381	0.2287	0.1096	0.0088	1.5283	0.6491	0.0228	0.9454	0.6359	0.2962	7.0619	6.3755	0.6405	16.4793	5.1745	0.8213	49.3241	26.5596
Gallionellales bacterium RBG_16_56_9	0.9716	26.2269	0.9108	4.5137	0.8894	31.7911	22.6344	2.6266	1.9587	1.1111	0.7757	8.0467	0.1091	0.2862	0.1719	0.9054	0.1922	0.111	0.0753	1.3836	0.577	0.8897	1.7279	1.2267	0.1525	3.0964	2.5361	0.6776	4.4298	2.0637	0.7434	14.9797	8.6159
Euryarchaeota archaeon RBG_16_68_13	0.0025	0.2296	0.0072	0.0186	0.005	0.062	0.0024	0.0116	0.0038	0.0069	0.0023	0.0158	0.0018	0.004	0.0064	0.0028	0.0083	0.0017	0.0008	0.0089	0.0051	0.0013	0.0047	0.0069	0.0079	4.0555	2.0444	0.0167	0.0718	0.058	0.0194	0.0776	0.0865
Euryarchaeota archaeon RBG_16_68_12	0.0043	0.0489	0.0059	0.0174	0.0037	0.0319	0.032	0.005	0.0048	0.0048	0.0034	0.0159	0.002	0.0069	0.0203	0.0043	0.0058	0.0075	0.0014	0.008	0.0085	0.002	0.0042	0.017	0.0178	6.0404	3.0532	0.0282	0.1341	0.1485	0.0208	0.1066	0.2001
Euryarchaeota archaeon RBG_16_67_27	0.0037	0.0303	0.0106	0.0191	0.0051	0.0219	0.0024	0.0046	0.0041	0.0032	0.0032	0.0129	0.0017	0.005	0.0106	0.0036	0.0033	0.0067	0.0019	0.0052	0.0069	0.0021	0.0029	0.0095	0.0176	9.4599	4.2961	0.0217	0.0485	0.063	0.0249	0.0857	0.0918
Euryarchaeota archaeon RBG_16_62_10	0.0067	0.0744	0.0084	0.0161	0.0068	0.0681	0.1918	0.0063	0.0151	0.0052	0.0084	0.0682	0.0019	0.089	0.0376	0.0035	0.1037	0.0082	0.0008	0.0609	0.007	0.0033	0.0314	0.0254	0.1431	3.2451	2.6045	0.0116	0.0144	0.0184	0.0135	0.0399	0.0318
Elusimicrobia bacterium RBG_16_66_12	0.1105	2.3998	0.1429	1.9439	0.1146	2.5523	4.4058	0.2424	0.175	0.0927	0.0895	0.8466	0.0213	0.0575	0.0661	0.1429	0.042	0.0187	0.0135	0.2178	0.0599	0.1534	0.3495	0.4971	0.0399	3.3184	2.4463	2.445	0.7798	0.978	1.2666	1.0609	0.7674
Desulfobacca sp. RBG_16_60_12	0.0101	0.9525	0.0362	0.3779	0.0223	0.8116	0.065	0.0919	0.015	0.0689	0.0102	1.0691	0.015	1.4346	3.7619	0.0289	1.7304	1.4671	0.0266	2.641	1.4463	0.0435	0.6129	1.5192	2.3848	4.3042	4.0944	0.0177	0.052	0.0989	0.023	0.1409	0.1561
Desulfobacca sp. RBG_16_58_9	0.0015	0.1218	0.0061	0.0826	0.0085	0.1046	0.0057	0.0123	0.0039	0.0084	0.003	0.1355	0.0029	0.1632	0.4781	0.0059	0.223	0.1868	0.0033	0.353	0.1855	0.0086	0.0843	0.216	5.3602	2.854	3.1964	0.0169	0.0216	0.0372	0.017	0.046	0.0507
Deltaproteobacteria bacterium RBG_16_64_85	0.0054	0.949	0.017	0.6454	0.0213	2.0586	0.0049	0.0577	0.0057	0.017	0.0037	0.0553	0.0026	0.0454	0.0619	0.0069	0.0513	0.0158	0.0054	0.0702	0.0199	0.0035	0.0568	0.0367	2.2224	31.8988	14.8694	0.0333	0.0507	0.0656	0.0294	0.1414	0.1419
Deltaproteobacteria bacterium RBG_16_58_17	0.009	5.1896	0.0343	2.769	0.1259	14.4554	0.0131	2.0564	0.0263	1.968	0.0302	9.7937	0.0066	0.7485	1.8877	0.0088	1.2268	0.4986	0.0056	1.8301	0.4431	0.02	1.3225	1.2765	2.5976	5.4321	4.6927	0.015	0.1235	0.3173	0.0212	1.2159	3.3199
Deltaproteobacteria bacterium RBG_16_54_18	0.0029	0.0479	0.0057	0.033	0.004	0.1205	0.0048	0.017	0.0018	0.0115	0.0028	0.0691	0.001	0.0046	0.0142	0.001	0.0091	0.0046	0.0006	0.0137	0.0062	0.0017	0.0116	0.0109	1.7295	6.0825	2.1161	0.0134	0.0113	0.0165	0.0179	0.0387	0.06
Deltaproteobacteria bacterium RBG_16_54_11	0.0051	0.0407	0.0097	0.0194	0.0055	0.0325	0.0065	0.0073	0.0016	0.0025	0.0044	0.0151	0.0029	0.0056	0.0103	0.0024	0.0037	0.0049	0.0015	0.0052	0.003	0.0016	0.0046	0.0058	2.506	3.6997	1.9798	0.0119	0.0274	0.0222	0.0175	0.0678	0.0716
Deltaproteobacteria bacterium RBG_16_50_11	0.001	0.0675	0.0051	0.0158	0.0061	0.0622	0.007	0.005	0.003	0.0028	0.0023	0.0158	0.0008	0.0122	0.0342	0.001	0.0128	0.0067	0.0002	0.0153	0.0094	0.0015	0.0107	0.0104	0.7472	6.7201	2.6915	0.0126	0.0133	0.0134	0.0162	0.0249	0.0255
Deltaproteobacteria bacterium RBG_16_49_23	0.002	0.0523	0.0042	0.0256	0.0045	0.0809	0.0051	0.008	0.0026	0.0047	0.0013	0.0291	0.0012	0.0185	0.0315	0.002	0.0187	0.0068	0.0005	0.0359	0.0093	0.0012	0.014	0.0142	2.7071	7.7516	4.0274	0.0451	0.0424	0.0409	0.0358	0.0571	0.0898
Deltaproteobacteria bacterium RBG_16_48_10	0.0023	0.026	0.0025	0.0161	0.0027	0.0601	0.0051	0.0075	0.0023	0.0049	0.0017	0.0183	0.0006	0.0059	0.0176	0.0015	0.0109	0.005	0.0005	0.0182	0.0041	0.0004	0.0066	0.0101	2.2651	4.8689	2.7003	0.0112	0.0123	0.011	0.0187	0.0225	0.0364
Deltaproteobacteria bacterium RBG_16_47_11	0.002	0.0174	0.0028	0.0098	0.0027	0.02	0.0063	0.0038	0.0017	0.0026	0.0016	0.011	0.0006	0.0076	0.0133	0.0006	0.0077	0.0033	0.0006	0.0125	0.0044	0.0008	0.0076	0.0084	3.1019	5.0339	3.0653	0.0112	0.0138	0.0133	0.0157	0.022	0.0359
Deltaproteobacteria bacterium RBG_16_44_11	0.0022	0.049	0.0061	0.1222	0.004	0.1228	0.0094	0.0141	0.0037	0.0101	0.002	0.0463	0.0009	0.0106	0.0347	0.0016	0.016	0.0093	0.0009	0.0249	0.0123	0.0007	0.0102	0.0178	8.5716	3.0935	7.0598	0.0141	0.0303	0.0241	0.02	0.0344	0.0791
Deltaproteobacteria bacterium RBG_16_42_7	0.0197	3.8641	0.1548	0.5101	0.0512	2.6806	0.0283	0.4216	0.0468	0.286	0.0373	0.4319	0.0099	0.2395	0.1256	0.0048	0.1374	0.0368	0.0054	0.2067	0.0675	0.0061	0.1127	0.042	0.2006	2.5288	1.3428	2.7314	5.3241	3.5378	2.2407	4.243	6.1143
Deltaproteobacteria bacterium RBG_16_71_12	0.107	0.5629	0.0503	0.0922	0.0702	0.3418	0.8807	0.0457	0.1778	0.0423	0.0944	0.1246	0.0158	0.0086	0.0408	0.0375	0.0174	0.0185	0.0085	0.0371	0.0219	0.0319	0.0319	0.0518	0.0125	3.5146	1.847	0.1491	0.2908	2.1984	0.1077	0.7853	5.7923
Candidatus Abawacabacteria bacterium RBG_16_42_10	0.0042	0.0307	0.0079	0.006	0.0063	0.0114	0.0079	0.0036	0.0025	0.0034	0.0014	0.0145	0.0019	0.0025	0.0183	0.0049	0.0056	0.0123	0.0005	0.004	0.0119	0.003	0.0031	0.0137	0.0152	2.8016	1.5081	0.0475	0.0627	0.2545	0.0791	0.0277	0.1157
Chloroflexi bacterium RBG_16_68_14	0.0043	0.3406	0.0058	0.1022	0.0061	0.2411	0.0035	0.0359	0.0052	0.0379	0.0025	0.0886	0.0036	0.0487	0.0394	0.0031	0.0263	0.007	0.0007	0.0309	0.0073	0.0012	0.0171	0.0183	0.2548	4.3801	2.9229	0.0369	0.3232	0.7994	0.0263	0.6473	0.8716
Chloroflexi bacterium RBG_16_64_43	0.0022	0.1338	0.0083	0.1716	0.0198	0.305	0.0045	0.0709	0.0035	0.2079	0.0043	0.2382	0.0033	0.3271	1.9451	0.0296	0.4559	1.427	0.0035	0.4621	1.2908	0.0041	0.0893	0.6066	1.362	15.5827	6.0985	0.0226	0.0545	0.0676	0.0213	0.1066	0.1221
Chloroflexi bacterium RBG_16_64_32	0.0147	2.3732	0.0483	0.3314	0.0358	1.2242	0.0094	0.1922	0.0307	0.1494	0.037	0.6059	0.0223	0.2802	0.2598	0.0078	0.1183	0.0349	0.0045	0.1018	0.0243	0.0044	0.0666	0.054	0.6546	12.3848	6.5394	0.0378	0.6383	1.3858	0.0316	3.1	2.0741
Chloroflexi bacterium RBG_16_63_12	0.004	0.1048	0.0067	0.0366	0.0057	0.0535	0.0057	0.0058	0.0061	0.0108	0.0041	0.0348	0.0039	0.0105	0.1011	0.0046	0.0184	0.0559	0.0014	0.021	0.0631	0.002	0.012	0.073	0.0618	4.0241	2.7637	0.0295	0.3758	0.4554	0.0278	0.9456	2.2864
Chloroflexi bacterium RBG_16_60_22	0.0047	3.2769	0.0063	0.263	0.0093	1.1291	0.0034	0.165	0.0108	0.0983	0.0045	0.2866	0.0029	0.3441	0.2172	0.0037	0.4312	0.0455	0.0017	0.7622	0.0585	0.0063	0.5598	0.0921	0.1964	7.3837	3.9338	0.0293	0.1561	0.0729	0.0327	0.2008	0.2072
Chloroflexi bacterium RBG_16_58_8	0.0134	4.3681	0.0129	0.4696	0.0161	2.0691	0.2232	0.3279	0.0242	0.1222	0.0115	0.5524	0.0051	0.5161	0.3061	0.0094	0.538	0.0797	0.0049	0.934	0.0997	0.0127	0.6333	0.1051	0.159	2.6138	1.5891	0.0342	0.1941	0.0627	0.0458	0.2596	0.2711
Chloroflexi bacterium RBG_16_58_14	0.0021	0.0252	0.0036	0.0146	0.0026	0.0258	0.003	0.0026	0.0016	0.0087	0.0016	0.0222	0.0016	0.007	0.1364	0.0028	0.0109	0.0846	0.0009	0.013	0.0805	0.0014	0.0047	0.0909	0.3581	4.9035	3.696	0.011	0.0165	0.0283	0.0119	0.0357	0.0513
Chloroflexi bacterium RBG_16_57_9	0.2855	0.9607	0.0866	0.0739	0.0866	0.8185	3.3511	0.054	0.469	0.0482	0.2381	0.3552	0.0119	0.014	0.0477	0.0464	0.0156	0.0641	0.0094	0.0556	0.0755	0.0452	0.0412	0.1086	0.0247	3.1053	1.1191	0.2829	0.0303	0.0749	0.0973	1.1435	0.1159
Chloroflexi bacterium RBG_16_57_8	0.0054	0.5486	0.0067	0.0448	0.0071	0.1612	0.0881	0.0188	0.008	0.022	0.0054	0.1354	0.0032	0.2806	0.4905	0.0072	0.6013	0.1595	0.0048	1.0579	0.1898	0.0101	0.4019	0.2447	0.1489	2.709	1.5971	0.0133	0.0378	0.0304	0.0228	0.0709	0.0777
Chloroflexi bacterium RBG_16_57_11	0.0028	0.0165	0.0056	0.0091	0.0033	0.011	0.0061	0.0028	0.0046	0.003	0.0028	0.008	0.002	0.0026	0.0289	0.0027	0.0042	0.0132	0.0012	0.0044	0.012	0.0015	0.0021	0.018	0.0939	3.4643	1.8261	0.0124	0.0152	0.0575	0.0133	0.0361	0.1059
Chloroflexi bacterium RBG_16_56_8	0.009	0.0603	0.0365	0.031	0.051	0.1368	0.0514	0.0181	0.012	0.0181	0.0122	0.0529	0.0077	0.0069	0.2036	0.0111	0.0109	0.1151	0.0062	0.014	0.1167	0.0046	0.0102	0.1163	0.0442	2.7613	1.3267	0.0141	0.0226	0.097	0.0221	0.0893	0.1736
Chloroflexi bacterium RBG_16_56_11	0.0019	0.3543	0.0044	0.0466	0.0049	0.181	0.0036	0.0316	0.0028	0.012	0.0013	0.0534	0.0009	0.0546	0.0384	0.002	0.0723	0.0096	0.0009	0.1102	0.01	0.002	0.0603	0.0147	0.2257	3.4795	1.6687	0.0168	0.044	0.0244	0.0207	0.0668	0.0643
Chloroflexi bacterium RBG_16_54_18	0.002	0.0153	0.0037	0.0096	0.0017	0.0111	0.0034	0.0021	0.0018	0.0026	0.0016	0.0061	0.0018	0.0029	0.0323	0.0022	0.0041	0.0186	0.0006	0.0042	0.0222	0.0007	0.002	0.0242	0.7299	5.7225	3.078	0.0113	0.0164	0.0182	0.0146	0.031	0.0372
Chloroflexi bacterium RBG_16_54_11	0.0013	0.0102	0.0038	0.013	0.0022	0.019	0.004	0.0019	0.0021	0.0019	0.0013	0.0054	0.0013	0.0008	0.0264	0.0019	0.0013	0.0109	0.0007	0.0037	0.0108	0.0005	0.0016	0.0126	0.1182	3.1958	1.4417	0.01	0.01	0.0153	0.0123	0.0291	0.0296
Chloroflexi bacterium RBG_16_52_11	0.0049	0.0353	0.0093	0.0134	0.0063	0.0367	0.0051	0.0051	0.0058	0.0067	0.0058	0.0116	0.0112	0.0032	0.024	0.0077	0.0026	0.0116	0.0043	0.004	0.0139	0.0028	0.0029	0.019	0.0288	3.8537	1.9064	0.0448	0.0316	0.0329	0.0324	0.0574	0.0611
Chloroflexi bacterium RBG_16_51_9	0.0056	3.158	0.0078	0.3222	0.0111	1.7428	0.0048	0.3079	0.0071	0.2293	0.002	0.8217	0.0006	0.103	0.0487	0.0018	0.0826	0.007	0.0007	0.1082	0.0067	0.0018	0.0882	0.0192	0.258	3.3103	2.4234	0.0617	1.7229	0.3282	0.0852	0.8782	0.935
Chloroflexi bacterium RBG_16_51_16	0.0036	0.0715	0.003	0.0258	0.0056	0.0332	0.0057	0.0023	0.0031	0.0057	0.001	0.0227	0.0012	0.021	0.2978	0.004	0.0522	0.144	0.0042	0.0854	0.1833	0.0027	0.0183	0.3186	0.9632	5.2995	3.6705	0.0092	0.0147	0.0696	0.0102	0.0188	0.0534
Chloroflexi bacterium RBG_16_50_9	0.0012	0.5974	0.0021	0.0546	0.0043	0.3108	0.0043	0.0492	0.0027	0.0342	0.0014	0.1154	0.0011	0.0625	0.0329	0.0009	0.0663	0.007	0.0009	0.0979	0.0072	0.0013	0.0604	0.0151	0.2365	2.6594	1.1943	0.0137	0.1574	0.0385	0.0207	0.1027	0.1059
Chloroflexi bacterium RBG_16_50_11	0.0031	1.388	0.0037	0.0213	0.0038	0.0924	0.0068	0.0331	0.0047	0.0403	0.0014	0.1008	0.0009	0.2517	0.0304	0.0016	0.152	0.0115	0.0005	0.1707	0.0089	0.0021	0.1001	0.0164	1.0775	3.9476	1.421	0.0162	0.0217	0.012	0.0248	0.0341	0.0337
Chloroflexi bacterium RBG_16_48_8	0.0019	0.0065	0.0026	0.0042	0.002	0.0034	0.0055	0.0012	0.0023	0.0012	0.001	0.0027	0.0005	0.0009	0.0034	0.0007	0.0011	0.0008	0.0001	0.0014	0.0012	0.0004	0.0012	0.0015	0.0939	2.5045	1.0391	0.0075	0.0065	0.0062	0.0112	0.0097	0.0101
Chloroflexi bacterium RBG_16_48_7	0.0392	0.2359	0.0304	0.0276	0.0273	0.2201	0.7405	0.0215	0.0538	0.0198	0.0323	0.1685	0.0025	0.0074	0.01	0.0117	0.0089	0.0023	0.0016	0.027	0.0034	0.0103	0.0216	0.0181	0.5583	2.1343	0.9418	0.0164	0.0217	0.0196	0.0227	0.0563	0.0301
Chloroflexi bacterium RBG_16_47_49	0.0459	0.2118	0.0473	0.0501	0.0381	0.1752	2.125	0.0326	0.0861	0.027	0.0431	0.2956	0.0092	0.0094	0.0241	0.0639	0.0131	0.0185	0.0054	0.0685	0.0154	0.0535	0.0811	0.0685	0.3637	13.4718	6.1913	0.1333	0.0498	0.5763	0.1012	0.1805	0.0741
candidate division KSB1 bacterium RBG_16_48_16	0.0071	0.0374	0.0083	0.019	0.0092	0.0291	0.0069	0.0068	0.0052	0.0106	0.005	0.2437	0.0086	0.0929	3.5911	0.0055	0.1606	1.8196	0.0067	0.225	1.9892	0.0031	0.0074	1.1199	0.5526	5.6043	2.6922	0.0149	0.0283	0.0888	0.0218	0.0382	1.0775
Betaproteobacteria bacterium RBG_16_66_20	0.0058	2.2281	0.012	0.7354	0.0227	3.7659	0.0077	0.625	0.0106	0.3223	0.0068	0.8395	0.0076	0.0637	0.0749	0.0168	0.102	0.0225	0.0026	0.1078	0.0199	0.0051	0.0743	0.0537	0.0848	6.6752	3.2841	1.9369	4.618	4.807	3.5466	29.6106	24.3836
Betaproteobacteria bacterium RBG_16_64_18	0.0068	5.3242	0.0177	1.3039	0.0271	4.1459	0.005	0.4115	0.0117	0.3616	0.0041	1.559	0.0033	0.108	0.1725	0.009	0.1655	0.0358	0.0027	0.2076	0.0307	0.0062	0.1293	0.0621	0.0502	5.8798	2.892	0.1299	4.1745	6.9197	0.1143	39.2141	114.755
Betaproteobacteria bacterium RBG_16_58_11	0.0019	0.553	0.0038	0.1195	0.0048	0.4235	0.0039	0.0493	0.0069	0.0198	0.0029	0.0295	0.008	0.007	0.0188	0.0149	0.0169	0.0103	0.0027	0.0439	0.0754	0.0042	0.0216	0.0911	0.6439	3.8424	6.8224	0.1763	0.491	0.4436	0.0548	0.893	1.259
Betaproteobacteria bacterium RBG_16_56_24	0.0215	8.6626	0.0851	2.8172	0.1225	10.6364	0.0449	1.1718	0.0368	0.393	0.0165	0.244	0.0139	0.0765	0.0871	0.0114	0.0534	0.0444	0.0082	0.2012	0.1433	0.0105	0.238	0.3121	0.1011	12.7494	6.1309	1.1179	5.7734	1.3675	1.2499	11.0475	4.689
Bdellovibrionales bacterium RBG_16_40_8	0.006	0.0152	0.0051	0.0167	0.0049	0.0126	0.0107	0.0042	0.0033	0.0039	0.0018	0.0098	0.0022	0.0025	0.0064	0.0056	0.002	0.0027	0.0025	0.003	0.0029	0.0044	0.0035	0.0065	0.0038	2.21	0.6426	0.0361	0.03	0.0218	0.0322	0.0228	0.0282
Candidatus Bathyarchaeota archaeon RBG_16_57_9	0.0012	0.0286	0.0024	0.0119	0.0024	0.0168	0.0033	0.0031	0.0016	0.003	0.0017	0.0069	0.0009	0.0323	0.0215	0.0019	0.0296	0.005	0.0004	0.0341	0.0091	0.0015	0.0274	0.0312	4.333	3.4113	4.0448	0.0099	0.0099	0.011	0.0103	0.0221	0.0176
Candidatus Bathyarchaeota archaeon RBG_16_48_13	0.0035	0.0442	0.0035	0.0048	0.0037	0.02	0.0053	0.006	0.0028	0.0014	0.0028	0.0092	0	0.0072	0.0071	0.0028	0.0057	0.0014	0.0014	0.0083	0.0011	0.0035	0.0062	0.0049	0.3016	4.8893	2.1775	0.0863	0.0665	0.0209	0.1202	0.0341	0.03
Armatimonadetes bacterium RBG_16_67_12	0.0306	0.2679	0.0594	0.0433	0.0457	0.1465	0.9597	0.0191	0.0579	0.0199	0.0274	0.4894	0.0041	0.0127	0.0257	0.0172	0.0108	0.0092	0.0026	0.0324	0.0102	0.017	0.0262	0.0314	0.0175	3.7894	1.5227	0.0466	0.0798	0.2599	0.0507	0.329	0.1988
Armatimonadetes bacterium RBG_16_58_9	0.0013	0.0243	0.0029	0.0112	0.0023	0.019	0.0029	0.0025	0.0015	0.0017	0.0011	0.0095	0.0015	0.0039	0.0095	0.0012	0.0057	0.0047	0.0004	0.0092	0.0044	0.0015	0.0043	0.0062	0.0271	2.7398	0.8252	0.0094	0.0149	0.0273	0.0104	0.0552	0.0578
archaeon RBG_16_50_20	0.0018	0.1137	0.0025	0.0227	0.0018	0.0384	0.0038	0.0079	0.0075	0.0215	0.0018	0.0502	0.0013	0.0105	0.0113	0.0011	0.0179	0.0128	0.0007	0.0424	0.0295	0.0013	0.024	0.052	0.0136	6.8411	3.7621	0.0102	0.143	0.294	0.013	0.0251	0.2026
Anaeromyxobacter sp. RBG_16_69_14	0.1851	1.4425	0.1578	0.3061	0.1344	1.1209	9.0886	0.1058	0.3358	0.1069	0.1596	1.6341	0.0234	0.0242	0.0516	0.2374	0.0254	0.0287	0.0166	0.298	0.0321	0.2308	0.7667	0.3079	0.586	4.655	1.1397	0.3762	0.1432	2.5549	0.2767	1.2102	0.2822
Candidatus Aminicenantes bacterium RBG_16_66_30	0.0023	0.1245	0.006	0.0444	0.0048	0.0568	0.0043	0.0077	0.003	0.02	0.0019	0.1718	0.0022	0.124	0.2459	0.0025	0.1346	0.071	0.0014	0.1278	0.0921	0.0027	0.0811	0.1063	2.5374	9.952	6.8687	0.0254	0.039	0.0476	0.0258	0.0942	0.0898
Candidatus Aminicenantes bacterium RBG_16_63_16	0.0018	0.0348	0.0039	0.0197	0.0036	0.0269	0.0028	0.0038	0.0027	0.0041	0.002	0.0176	0.0017	0.0085	0.0293	0.0024	0.009	0.0097	0.0003	0.0113	0.0108	0.0012	0.0071	0.0129	0.3015	5.6545	2.1125	0.018	0.0219	0.0321	0.0184	0.0663	0.0584
Alphaproteobacteria bacterium RBG_16_64_48	0.0031	0.1275	0.0051	0.0452	0.0038	0.0801	0.0065	0.0191	0.0067	0.0447	0.0078	0.0422	0.0056	0.0035	0.0141	0.0082	0.0082	0.0042	0.0019	0.0097	0.006	0.0054	0.0109	0.0136	3.1503	20.6165	11.8785	0.0484	0.1229	0.3853	0.0718	0.2775	0.2478
Actinobacteria bacterium RBG_16_70_17	0.0141	2.9499	0.0087	0.2127	0.0136	1.2859	0.0045	0.4992	0.0207	1.1214	0.0072	0.9403	0.0075	0.7917	0.8001	0.0137	0.6761	0.302	0.0026	0.4418	0.1961	0.0045	0.2345	0.1909	6.6291	6.3572	21.1966	0.025	0.0465	0.0764	0.0236	0.1327	0.1177
Actinobacteria bacterium RBG_16_68_21	0.0035	0.6201	0.0049	0.1506	0.0081	0.5671	0.0033	0.0357	0.0042	0.0289	0.0024	0.1481	0.0038	0.3866	0.373	0.0087	0.4105	0.1338	0.0035	0.3651	0.0999	0.0038	0.1392	0.1928	0.2088	6.1152	2.8092	0.0199	0.0831	0.235	0.0211	0.1186	0.2326
Actinobacteria bacterium RBG_16_68_12	0.0431	0.4337	0.0244	0.0564	0.0264	0.2383	0.7902	0.0348	0.0739	0.0267	0.0385	0.1409	0.0068	0.0122	0.0148	0.0182	0.0082	0.0104	0.0049	0.026	0.008	0.0189	0.0307	0.0271	0.0741	4.3134	3.7605	0.0535	0.1689	0.449	0.0981	0.7465	0.1978
Actinobacteria bacterium RBG_16_67_15	0.0083	2.3259	0.0143	0.2498	0.022	2.8159	0.003	0.2972	0.0097	0.4981	0.0076	0.4194	0.0038	0.3045	0.1589	0.0069	0.2164	0.042	0.0056	0.2402	0.036	0.0064	0.2221	0.0865	0.4165	4.96	3.4708	0.0493	0.1928	0.245	0.0731	0.4584	0.2604
Actinobacteria bacterium RBG_16_67_10	0.0112	1.1999	0.0228	0.3642	0.0205	1.288	0.1288	0.1685	0.0149	0.0857	0.0109	0.3129	0.0021	0.2356	0.1557	0.0095	0.2987	0.0572	0.0015	0.255	0.0471	0.0063	0.1354	0.127	0.0709	3.0571	1.8792	0.0327	0.5157	0.7127	0.0464	1.4453	1.3585
Actinobacteria bacterium RBG_16_64_13	0.0026	0.0452	0.0032	0.0426	0.0032	0.0401	0.0037	0.005	0.0025	0.0039	0.0021	0.0162	0.0025	0.0053	0.0115	0.0025	0.0078	0.0027	0.0002	0.0077	0.0047	0.0011	0.0049	0.0082	0.0978	3.9267	1.4318	0.0161	0.0236	0.0365	0.0158	0.081	0.0834
Acidobacteria bacterium RBG_16_70_10	0.0052	0.0972	0.0069	0.0592	0.0044	0.0646	0.0042	0.0169	0.0039	0.0117	0.0046	0.035	0.0028	0.0087	0.0347	0.0045	0.0128	0.012	0.0027	0.0181	0.0184	0.0031	0.0138	0.0417	0.2084	3.2736	2.5061	0.0479	0.118	0.1835	0.0736	0.5845	0.6954
Acidobacteria bacterium RBG_16_68_9	0.0041	0.3157	0.0216	0.1489	0.0206	0.257	0.007	0.0371	0.0059	0.0194	0.0081	0.0898	0.0063	0.0283	0.0419	0.0067	0.0316	0.013	0.0024	0.0452	0.0115	0.0024	0.0281	0.0249	0.0614	2.7349	1.4048	0.029	0.3734	0.471	0.0312	1.1937	1.1017
Acidobacteria bacterium RBG_16_64_8	0.0249	0.2613	0.061	0.0735	0.0562	0.2211	0.0211	0.0331	0.0145	0.0221	0.0121	0.0921	0.0158	0.0235	0.0415	0.0152	0.0281	0.0164	0.0161	0.0319	0.0174	0.0078	0.0171	0.0243	0.1897	2.9552	1.5014	0.0287	0.1179	0.3307	0.043	0.3461	0.5016
candidate division WWE3 bacterium RBG_13_37_7	0.0037	0.0059	0.0059	0.0018	0.0073	0.0041	0.0174	0.0018	0.0046	0.0055	0.0014	0.0027	0	0.0037	0.0009	0.0023	0.0009	0.0009	0.0018	0.0018	0	0.0037	0.0009	0.0027	1.2862	0.7044	1.5154	0.0197	0.0082	0.0119	0.0247	0.0082	0.0091
Omnitrophica WOR_2 bacterium RBG_13_44_8b	0.0032	0.1137	0.0051	0.0085	0.004	0.0641	0.0072	0.012	0.002	0.0052	0.002	0.0379	0.0012	0.0217	0.016	0.0015	0.0216	0.0028	0.0009	0.0249	0.0036	0.0015	0.0231	0.0073	1.626	0.1856	0.4777	0.0353	0.3434	0.1014	0.1656	0.2281	0.2391
candidate division WOR-3 bacterium RBG_13_43_14	0.0018	0.0076	0.0055	0.0044	0.0044	0.0044	0.0062	0.0021	0.003	0.0012	0.0012	0.0044	0.0006	0.0015	0.0035	0.0021	0.0006	0.0011	0.0011	0.0015	0.0013	0.0008	0.0008	0.0023	2.6838	0.2827	0.758	0.0113	0.0085	0.0082	0.0155	0.013	0.0127
Omnitrophica WOR_2 bacterium RBG_13_44_8	0.0033	0.0513	0.0141	0.1495	0.0087	0.1057	0.0125	0.0145	0.0033	0.0194	0.0065	0.0651	0.0043	0.0063	0.0196	0.0063	0.0087	0.0076	0.0014	0.0136	0.0082	0.0036	0.0105	0.0252	1.2811	0.487	0.6818	0.0277	0.0361	0.0359	0.0368	0.087	0.1566
Omnitrophica WOR_2 bacterium RBG_13_41_10	0.0051	0.081	0.006	0.0107	0.0055	0.0499	0.0144	0.011	0.003	0.0029	0.0035	0.0452	0.0016	0.0163	0.0141	0.0025	0.0127	0.0021	0.0009	0.0184	0.0023	0.0023	0.0188	0.007	1.9228	0.1969	0.7232	0.0398	0.2816	0.0795	0.1252	0.1588	0.1665
Candidatus Woesearchaeota archaeon RBG_13_36_6	0.0057	0.0183	0.0083	0.003	0.0046	0.0104	0.0137	0.0037	0.0026	0.0009	0.0013	0.0085	0.0013	0.0052	0.0009	0.003	0.0026	0.0009	0.0022	0.0052	0.0017	0.003	0.0035	0.0013	1.1202	0.154	0.5448	0.0513	0.0307	0.0128	0.0881	0.0181	0.02
Spirochaetes bacterium RBG_13_68_11	0.018	0.0312	0.0406	0.0241	0.013	0.0178	0.006	0.0026	0.0066	0.0035	0.0233	0.0119	0.019	0.0041	0.0136	0.0217	0.0026	0.0044	0.0101	0.0065	0.0064	0.0073	0.0036	0.0138	2.408	0.4043	1.0136	0.0227	0.0298	0.0417	0.0245	0.0917	0.0818
Spirochaetes bacterium RBG_13_51_14	0.0033	0.0172	0.0059	0.0143	0.0039	0.0126	0.0068	0.0022	0.0021	0.0024	0.0021	0.0069	0.0012	0.0012	0.0053	0.0022	0.0011	0.0009	0.001	0.003	0.0018	0.0016	0.0019	0.0047	2.5194	1.4629	1.3068	0.0135	0.0159	0.0172	0.0186	0.0378	0.0349
Candidatus Coatesbacteria bacterium RBG_13_66_14	0.0028	0.0438	0.0096	0.0371	0.0055	0.0448	0.0079	0.0072	0.0044	0.0051	0.0041	0.0163	0.0032	0.0044	0.0158	0.0044	0.0041	0.0039	0.0016	0.0086	0.0063	0.0025	0.0076	0.0168	2.7292	0.2994	0.8364	0.0264	0.0378	0.045	0.0267	0.0927	0.0916
Candidatus Schekmanbacteria bacterium RBG_13_48_7	0.0018	0.0077	0.0043	0.0052	0.003	0.0048	0.0132	0.0031	0.0029	0.0022	0.0019	0.0039	0.001	0.0014	0.0026	0.0015	0.0016	0.0007	0.0008	0.0027	0.0011	0.0013	0.0012	0.0019	1.1738	0.1706	0.4066	0.0107	0.0089	0.0078	0.0208	0.0092	0.0118
Candidatus Portnoybacteria bacterium RBG_19FT_COMBO_36_7	0.0406	0.113	0.0583	0.0136	0.0427	0.0656	0.0274	0.0205	0.012	0.0118	0.01	0.0378	0.0165	0.0136	0.0102	0.054	0.0102	0.0024	0.0311	0.0297	0.0039	0.0416	0.0132	0.0047	3.7713	0.7111	2.8746	0.1371	0.0876	0.0406	0.1792	0.0689	0.0423
Candidatus Portnoybacteria bacterium RBG_13_41_18	0.0078	0.0539	0.016	0.0082	0.0103	0.0256	0.0216	0.0076	0.0051	0.0089	0.004	0.0156	0.0018	0.0049	0.0036	0.0058	0.0065	0.0022	0.0027	0.008	0.0022	0.008	0.0045	0.0011	1.3883	0.1631	0.6006	0.0582	0.0368	0.0214	0.1016	0.0386	0.0288
Candidatus Portnoybacteria bacterium RBG_13_40_8	0.0154	0.0739	0.0317	0.0065	0.018	0.0202	0.0282	0.0063	0.0078	0.0109	0.0059	0.0119	0.0052	0.0043	0.0043	0.0059	0.0009	0.0004	0.0052	0.0067	0.0013	0.0119	0.007	0.0009	9.136	1.0612	3.4766	0.0886	0.0545	0.0261	0.139	0.0469	0.0439
Candidatus Nealsonbacteria bacterium RBG_13_42_11	0.0346	0.0887	0.0425	0.0158	0.0273	0.0355	0.0131	0.0143	0.007	0.0115	0.0094	0.024	0.0076	0.007	0.0055	0.0197	0.0067	0.0018	0.0103	0.0106	0.0043	0.0273	0.0076	0.0027	2.1765	0.2286	0.6057	0.1952	0.1078	0.0471	0.364	0.1081	0.075
Candidatus Nealsonbacteria bacterium RBG_13_38_11	0.0527	0.053	0.0561	0.0088	0.0571	0.0368	0.0415	0.0152	0.0108	0.0081	0.0108	0.0274	0.0165	0.0054	0.0047	0.0493	0.0074	0.0014	0.0317	0.0189	0.0027	0.0426	0.0149	0.0014	2.1317	0.4333	1.7943	0.0611	0.0361	0.0257	0.1185	0.025	0.0213
Candidatus Nealsonbacteria bacterium RBG_13_37_56	0.0851	0.308	0.1327	0.0428	0.0763	0.1708	0.055	0.031	0.013	0.0296	0.0213	0.0843	0.0285	0.0489	0.0238	0.0564	0.0346	0.0041	0.0249	0.0694	0.0064	0.0658	0.042	0.0122	5.9558	0.7193	2.2309	0.6701	0.6469	0.3635	1.0187	0.5125	0.3785
Candidatus Nealsonbacteria bacterium RBG_13_36_15	0.035	0.1178	0.0358	0.01	0.0223	0.0342	0.0303	0.0159	0.0104	0.0123	0.0048	0.0215	0.0064	0.0104	0.0048	0.0151	0.008	0.0024	0.0123	0.0127	0.0056	0.0179	0.008	0.0028	3.0676	0.5192	1.3632	0.25	0.1167	0.0756	0.2902	0.0709	0.0657
Planctomycetes bacterium RBG_13_63_9	0.002	0.0272	0.0032	0.0158	0.0035	0.0176	0.0026	0.0037	0.0028	0.0034	0.0019	0.0135	0.0014	0.0141	0.0264	0.0022	0.0128	0.0067	0.001	0.0173	0.0065	0.0009	0.0069	0.0179	1.7512	0.542	2.3388	0.0121	0.0151	0.0418	0.0153	0.0432	0.0661
Planctomycetes bacterium RBG_13_62_9	0.0451	0.1661	0.0265	0.0594	0.0232	0.2388	1.1628	0.0289	0.0817	0.0223	0.0395	0.1646	0.0054	0.0367	0.1614	0.0152	0.0485	0.0517	0.0053	0.0844	0.0378	0.0152	0.0513	0.0927	1.9419	0.3763	0.844	0.0258	0.0607	0.0481	0.0398	0.1909	0.0997
Planctomycetes bacterium RBG_13_60_9	0.1643	0.4329	0.247	0.2553	0.1981	0.652	2.9025	0.1817	0.2771	0.17	0.1438	1.7192	0.0274	0.0606	0.1601	0.15	0.0732	0.0786	0.0221	0.2419	0.0591	0.1555	0.3618	0.2062	1.9552	0.2612	0.73	0.0384	0.9837	0.0635	0.396	0.6288	0.1199
Planctomycetes bacterium RBG_13_50_24	0.0017	0.0095	0.0037	0.0045	0.0017	0.0092	0.0032	0.002	0.002	0.0017	0.0009	0.0089	0.0004	0.0037	0.0084	0.0009	0.0035	0.0033	0.0006	0.0072	0.0037	0.0006	0.0026	0.006	5.1981	0.7459	2.827	0.011	0.0089	0.0127	0.0141	0.0165	0.0321
Planctomycetes bacterium RBG_13_46_10	0.0031	0.0314	0.0048	0.0088	0.0022	0.0239	0.006	0.0041	0.0026	0.0025	0.0016	0.018	0.0012	0.0078	0.0096	0.0012	0.0071	0.0015	0.0001	0.0087	0.0029	0.0016	0.0038	0.0044	1.8486	0.6576	2.1659	0.0165	0.0202	0.0203	0.0247	0.0333	0.0502
Planctomycetes bacterium RBG_13_44_8b	0.0027	0.0892	0.0041	0.0126	0.0033	0.076	0.0068	0.0088	0.0026	0.0062	0.0013	0.0651	0.0011	0.0161	0.0159	0.0014	0.0185	0.0039	0.001	0.0235	0.0043	0.0015	0.0181	0.0074	1.6233	0.4773	1.6784	0.0131	0.0322	0.0222	0.0167	0.0438	0.0578
Candidatus Pacearchaeota archaeon RBG_13_36_9	0.0619	0.0855	0.0581	0.0082	0.0466	0.0458	0.0292	0.0127	0.0083	0.0082	0.0143	0.0238	0.0271	0.0125	0.0066	0.0534	0.01	0.0015	0.0388	0.0193	0.0023	0.0808	0.0146	0.0033	1.6926	0.1859	0.4723	0.3755	0.2232	0.0721	0.5295	0.0753	0.0811
Candidatus Pacearchaeota archaeon RBG_13_33_26	0.8586	0.1105	0.8941	0.0173	0.6427	0.123	0.2633	0.0388	0.0645	0.021	0.0867	0.0588	0.16	0.0383	0.0171	0.6937	0.0249	0.0041	0.5276	0.0476	0.0026	1.3277	0.0567	0.008	5.4606	1.9562	4.0806	0.2011	0.0888	0.0577	0.313	0.0326	0.0611
Candidatus Fischerbacteria bacterium RBG_13_37_8	0.0245	0.0425	0.0234	0.0194	0.0223	0.0467	0.2353	0.0133	0.0463	0.0107	0.0239	0.0385	0.004	0.006	0.0039	0.0268	0.0075	0.0061	0.0047	0.0297	0.0042	0.0225	0.0253	0.0245	1.4591	0.2888	0.6587	0.0181	0.0459	0.0535	0.0358	0.0432	0.0746
Omnitrophica bacterium RBG_13_46_9	0.0025	0.0202	0.0037	0.0047	0.0018	0.0111	0.0073	0.0025	0.0031	0.0028	0.0007	0.0065	0.0004	0.0013	0.0028	0.0015	0.001	0.0007	0.0004	0.0025	0.0009	0.0004	0.0012	0.0012	1.5615	0.1223	0.3206	0.011	0.0225	0.0111	0.0286	0.0163	0.0176
Candidatus Woesebacteria bacterium RBG_13_46_13	0.4912	0.0675	0.731	0.0202	0.4225	0.0624	0.1177	0.0213	0.1447	0.0363	0.0989	0.05	0.0654	0.0057	0.0042	0.1711	0.0051	0.0021	0.0806	0.0112	0.0019	0.1417	0.0076	0.003	4.0895	1.1269	4.9779	0.2162	0.0633	0.2563	0.3044	0.0603	0.0966
Candidatus Woesebacteria bacterium RBG_13_34_9	0.1196	0.0441	0.119	0.0059	0.0669	0.0161	0.0514	0.0091	0.0111	0.0066	0.018	0.0136	0.02	0.0016	0.0048	0.0393	0.0041	0.0005	0.0205	0.0052	0.0014	0.0321	0.002	0.0014	1.6799	0.6933	1.4106	0.159	0.0505	0.0958	0.2286	0.0464	0.0418
Candidatus Shapirobacteria bacterium RBG_13_44_7	0.0142	0.0298	0.0247	0.0044	0.0327	0.0233	0.0335	0.0087	0.0236	0.0091	0.0542	0.0433	0.0073	0.0131	0.0058	0.0287	0.0153	0.0007	0.0109	0.0255	0.0022	0.0142	0.0106	0.0007	1.1522	0.3533	1.2096	0.0189	0.0091	0.0113	0.04	0.0113	0.0153
Candidatus Levybacteria bacterium RBG_13_35_9	0.2946	0.1472	0.5229	0.0195	0.2926	0.0974	0.0989	0.0241	0.0477	0.0198	0.0334	0.1024	0.0282	0.0131	0.0154	0.0701	0.0099	0.0029	0.0337	0.0224	0.0047	0.0686	0.0206	0.0041	1.5451	0.353	0.6982	1.0993	0.4397	0.6645	1.4578	0.2963	0.3836
Candidatus Gottesmanbacteria bacterium RBG_13_45_10	0.1082	0.1201	0.1174	0.0165	0.0749	0.0544	0.0293	0.0104	0.0123	0.0077	0.0128	0.0201	0.0208	0.0121	0.0045	0.0371	0.0092	0.0015	0.0223	0.0153	0.0028	0.0323	0.0073	0.0023	1.7126	0.3195	0.7106	0.1357	0.0557	0.0567	0.1656	0.0584	0.0387
Candidatus Gottesmanbacteria bacterium RBG_13_37_7	0.0083	0.0245	0.0098	0.0048	0.0091	0.0082	0.0132	0.0071	0.004	0.0031	0.0022	0.0082	0.0012	0.0022	0.0009	0.0049	0.0037	0.0009	0.0006	0.0018	0.0009	0.0034	0.0032	0.0011	1.2075	0.2166	0.5121	0.0441	0.0368	0.0275	0.0597	0.0281	0.0177
Candidatus Curtissbacteria bacterium RBG_13_35_7	0.0707	0.0439	0.064	0.008	0.0581	0.0213	0.033	0.0082	0.0103	0.0084	0.0078	0.0125	0.0131	0.0063	0.0075	0.0497	0.0134	0.0037	0.0278	0.0118	0.0049	0.037	0.0065	0.0052	1.2288	0.2143	0.4131	0.1426	0.0553	0.0823	0.1859	0.0467	0.0308
Candidatus Beckwithbacteria bacterium RBG_13_42_9	0.0116	0.0229	0.0176	0.004	0.011	0.0138	0.0138	0.0047	0.0042	0.0035	0.004	0.009	0.0018	0.0022	0.0023	0.0078	0.002	0.0008	0.0038	0.0028	0.001	0.006	0.002	0.0014	1.4962	0.7534	1.2404	0.0408	0.0206	0.0156	0.0601	0.022	0.0179
Candidatus Beckwithbacteria bacterium RBG_13_35_6	0.0048	0.0158	0.0121	0.0026	0.0099	0.0037	0.0276	0.0037	0.0015	0.0055	0.0022	0.0081	0.0007	0.0007	0.0022	0.0037	0.0015	0.0007	0.0015	0.0029	0.0007	0.0048	0	0	1.0648	0.1075	0.338	0.0214	0.0147	0.0066	0.0471	0.014	0.0155
Candidatus Woykebacteria bacterium RBG_13_40_7b	0.0587	0.0489	0.0522	0.0078	0.0368	0.0161	0.0194	0.0044	0.0051	0.0049	0.0036	0.0087	0.0169	0.0058	0.004	0.0361	0.0069	0.0011	0.0234	0.01	0.0018	0.0326	0.0087	0.0013	1.2293	0.2839	0.5174	0.0682	0.0359	0.0366	0.079	0.0263	0.0225
Candidatus Curtissbacteria bacterium RBG_13_40_7	0.0643	0.0715	0.0632	0.0074	0.0511	0.0341	0.0294	0.0091	0.0089	0.0085	0.0072	0.0149	0.0151	0.0105	0.0062	0.0517	0.0151	0.0031	0.0291	0.0178	0.0012	0.0529	0.0132	0.0052	1.2036	0.3631	0.5559	0.1232	0.0492	0.079	0.1866	0.0469	0.0331
Candidatus Woykebacteria bacterium RBG_13_40_15	0.0325	0.0174	0.0437	0.0052	0.0205	0.013	0.0159	0.0021	0.0069	0.0046	0.0067	0.006	0.0049	0.0021	0.0018	0.0119	0.0002	0.0003	0.0067	0.0018	0.0008	0.0084	0.0024	0.0012	3.2587	1.0946	1.7259	0.1126	0.0363	0.0757	0.1722	0.0398	0.0253
Candidatus Wolfebacteria bacterium RBG_13_41_7	0.1004	0.1823	0.1174	0.0182	0.0985	0.1024	0.0518	0.0206	0.0111	0.0206	0.0202	0.0427	0.0233	0.0087	0.0067	0.0538	0.017	0.0008	0.0431	0.0289	0.0024	0.0649	0.0134	0.0047	1.2326	0.1953	0.5457	0.3448	0.1791	0.125	0.3954	0.1194	0.0735
Candidatus Moranbacteria bacterium RBG_13_45_13	0.0156	0.0497	0.0187	0.0112	0.0223	0.0308	0.0207	0.0125	0.008	0.0155	0.0102	0.0275	0.0062	0.0086	0.0075	0.0121	0.0072	0.001	0.0048	0.0132	0.0028	0.0084	0.0071	0.0019	2.481	0.5118	1.2358	0.099	0.0647	0.0409	0.1379	0.058	0.0479
Candidatus Buchananbacteria bacterium RBG_13_39_9	0.0106	0.083	0.0119	0.0102	0.0087	0.0305	0.0193	0.0041	0.0068	0.0148	0.0034	0.0377	0.0034	0.0072	0.0065	0.0041	0.0094	0.0019	0.0038	0.0191	0.0019	0.0038	0.0111	0.0055	1.6137	0.265	0.5943	0.0697	0.0798	0.0578	0.1236	0.053	0.0448
Candidatus Falkowbacteria bacterium RBG_13_39_14	0.0239	0.1241	0.0287	0.0179	0.0233	0.0639	0.0247	0.0161	0.0091	0.0346	0.0064	0.065	0.0061	0.0118	0.0126	0.0145	0.0125	0.0034	0.0087	0.026	0.0043	0.0118	0.0187	0.0049	2.546	0.261	0.8165	0.1539	0.1288	0.0868	0.2355	0.1093	0.0834
Candidatus Buchananbacteria bacterium RBG_13_36_9	0.0198	0.0648	0.0353	0.0114	0.0369	0.0383	0.0427	0.0132	0.0094	0.0192	0.0067	0.0365	0.0038	0.0084	0.0036	0.01	0.0068	0.0009	0.0038	0.0107	0.002	0.0105	0.0088	0.0036	1.6003	0.2054	0.6351	0.0893	0.0711	0.0406	0.1476	0.0568	0.0387
Candidatus Colwellbacteria bacterium RBG_13_48_8	0.1657	0.1545	0.1697	0.0128	0.1051	0.0714	0.0365	0.0173	0.0301	0.0181	0.0369	0.0409	0.0329	0.008	0.0177	0.0778	0.0088	0.0064	0.0578	0.0104	0.0048	0.0754	0.0072	0.0052	1.3822	0.3258	0.6994	0.378	0.1517	0.136	0.4915	0.1196	0.1055
Nitrospirae bacterium RBG_13_43_8	0.0021	0.0172	0.0041	0.0153	0.0028	0.0224	0.0075	0.0035	0.0013	0.0028	0.0013	0.0115	0.0011	0.0029	0.0087	0.0017	0.004	0.0037	0.0005	0.0072	0.0042	0.0006	0.0026	0.0036	2.0836	1.1419	1.3444	0.0109	0.0405	0.0262	0.0151	0.0482	0.0595
Nitrospirae bacterium RBG_13_41_22	0.0025	0.0209	0.0027	0.0148	0.0033	0.0241	0.0098	0.0073	0.0015	0.0027	0.0021	0.0096	0.0007	0.0034	0.008	0.0012	0.0034	0.0035	0.0003	0.0065	0.0035	0.0008	0.0036	0.007	4.0903	1.0302	2.0156	0.0099	0.0234	0.0146	0.0215	0.0328	0.0352
Nitrospirae bacterium RBG_13_39_12	0.0016	0.0254	0.0034	0.0114	0.0026	0.0279	0.0098	0.0048	0.0029	0.0021	0.0012	0.0132	0.0012	0.0032	0.0056	0.001	0.0049	0.0022	0.0009	0.0058	0.0015	0.0009	0.0031	0.0034	2.3527	0.8156	1.1241	0.013	0.0359	0.0218	0.0243	0.0465	0.0592
candidate division Kazan bacterium RBG_13_50_9	0.0297	0.0276	0.0338	0.005	0.0235	0.0194	0.0151	0.0038	0.023	0.007	0.0134	0.0223	0.0034	0.0048	0.0036	0.0117	0.0038	0.0019	0.0055	0.0074	0.0014	0.0084	0.0022	0.0036	1.9684	0.2754	0.7623	0.0304	0.0233	0.0364	0.0499	0.0367	0.0455
Ignavibacteria bacterium RBG_13_36_8	0.0063	0.046	0.0076	0.0152	0.0047	0.0412	0.0331	0.0076	0.0055	0.0247	0.0043	0.0258	0.0009	0.0109	0.0157	0.0033	0.0095	0.0067	0.0016	0.0175	0.0077	0.0023	0.0047	0.0122	1.6279	0.2819	0.8376	0.0121	0.0102	0.0315	0.022	0.0111	0.0211
Firmicutes bacterium RBG_13_65_8	0.0016	0.039	0.0055	0.0267	0.0041	0.0363	0.008	0.0129	0.0044	0.0261	0.0055	0.0563	0.011	0.0074	0.0258	0.011	0.0069	0.0071	0.0016	0.008	0.006	0.0022	0.0049	0.0168	1.506	0.2237	0.5594	0.0214	0.0253	0.0431	0.0269	0.0654	0.0739
Euryarchaeota archaeon RBG_13_61_15	0.001	0.0376	0.0013	0.0126	0.0018	0.0102	0.001	0.0033	0.001	0.0077	0.0015	0.0637	0.0003	0.2704	0.1006	0.0008	0.3671	0.0231	0.0012	0.1934	0.0117	0.0013	0.1012	0.064	3.0203	0.7263	2.7978	0.0102	0.01	0.0116	0.0153	0.0294	0.0241
Euryarchaeota archaeon RBG_13_57_23	0.0006	0.0101	0.0026	0.0082	0.0022	0.0053	0.0019	0.0006	0.0009	0.0016	0.0012	0.009	0.0008	0.0277	0.0119	0.0009	0.0374	0.0026	0.0002	0.0236	0.0014	0.0008	0.0114	0.0066	4.4157	2.4728	6.4358	0.0085	0.0055	0.0096	0.0097	0.0166	0.012
Euryarchaeota archaeon RBG_13_31_8	0.0028	0.0132	0.0084	0.004	0.0069	0.0086	0.0246	0.0056	0.005	0.0043	0.0019	0.0123	0.0029	0.0025	0.0046	0.0021	0.0023	0.0025	0.0025	0.0038	0.0013	0.0016	0.0023	0.0031	1.4005	0.2672	0.6767	0.0183	0.0177	0.0175	0.0318	0.0105	0.0265
Deltaproteobacteria bacterium RBG_13_60_28	0.0027	0.07	0.0034	0.047	0.0018	0.0421	0.0062	0.0073	0.0042	0.0066	0.0017	0.1043	0.0027	0.1281	0.339	0.0035	0.2017	0.124	0.0017	0.28	0.1396	0.0035	0.0758	0.1564	6.3654	1.9278	4.2948	0.0141	0.023	0.0768	0.0178	0.0458	0.0634
Deltaproteobacteria bacterium RBG_13_58_19	0.0013	0.0589	0.0045	0.0595	0.0033	0.0517	0.0048	0.0088	0.0021	0.0056	0.002	0.0502	0.0019	0.0587	0.1639	0.0022	0.0785	0.0635	0.0016	0.1194	0.0641	0.0036	0.0337	0.0776	4.0104	1.231	2.6042	0.0133	0.0213	0.0229	0.0174	0.0317	0.0329
Deltaproteobacteria bacterium RBG_13_49_15	0.0023	0.0832	0.0037	0.0436	0.0041	0.0866	0.0038	0.0104	0.0026	0.0099	0.0014	0.0646	0.0008	0.0237	0.0514	0.0019	0.026	0.0185	0.0006	0.0418	0.0202	0.0017	0.0227	0.0319	2.9271	0.5628	1.2107	0.012	0.0142	0.0191	0.0182	0.0317	0.0599
Deltaproteobacteria bacterium RBG_13_43_22	0.0032	0.2204	0.0083	0.2448	0.0064	0.1947	0.007	0.022	0.0037	0.0193	0.0023	0.3051	0.0019	0.1481	0.2975	0.0045	0.1123	0.1075	0.0029	0.1274	0.0954	0.0049	0.0842	0.1151	4.7808	0.6741	1.7957	0.0159	0.0243	0.0242	0.0228	0.05	0.0741
Deltaproteobacteria bacterium RBG_13_65_10	0.0063	0.0605	0.007	0.0431	0.0055	0.0561	0.1213	0.0067	0.0117	0.0056	0.0065	0.0293	0.0033	0.0045	0.0141	0.0084	0.0045	0.0069	0.0037	0.0103	0.0103	0.0057	0.0093	0.0171	1.9529	1.6469	1.3578	0.0428	0.0515	0.0801	0.0309	0.1295	0.1597
Deltaproteobacteria bacterium RBG_13_53_10	0.0016	0.0386	0.0025	0.0252	0.0044	0.0862	0.0029	0.0098	0.0018	0.0092	0.001	0.0421	0.001	0.0123	0.0333	0.0013	0.0167	0.009	0.0004	0.0292	0.008	0.001	0.0182	0.0199	2.1466	1.1157	1.3423	0.0095	0.0121	0.013	0.0133	0.0364	0.0708
Deltaproteobacteria bacterium RBG_13_52_11b	0.0024	0.0365	0.0161	0.0201	0.0027	0.0554	0.0046	0.0057	0.0016	0.0064	0.002	0.0341	0.0024	0.0076	0.0207	0.0031	0.0128	0.0066	0.0023	0.0166	0.0062	0.0018	0.0115	0.0133	2.3711	1.194	1.5566	0.0104	0.0134	0.0148	0.0135	0.045	0.0585
Deltaproteobacteria bacterium RBG_13_52_11	0.0024	0.0165	0.0033	0.014	0.0023	0.0178	0.0053	0.0026	0.0026	0.0022	0.0018	0.0067	0.0007	0.0024	0.0068	0.0008	0.0046	0.0024	0.0006	0.0069	0.0032	0.001	0.0031	0.0062	2.5019	0.9027	1.3348	0.0089	0.0106	0.012	0.013	0.0245	0.0331
Deltaproteobacteria bacterium RBG_13_51_10	0.0028	0.0343	0.0082	0.019	0.0032	0.052	0.0046	0.0065	0.0015	0.0066	0.0019	0.0253	0.0004	0.0104	0.0231	0.0006	0.0148	0.0049	0.0006	0.0262	0.0051	0.0008	0.015	0.0136	2.0258	0.7581	1.3817	0.0085	0.0109	0.0107	0.0126	0.0237	0.0314
Deltaproteobacteria bacterium RBG_13_47_9	0.0032	0.0682	0.0227	0.0167	0.0398	0.0513	0.0228	0.0105	0.009	0.0087	0.0055	0.0373	0.003	0.0125	0.0202	0.002	0.0176	0.0052	0.0026	0.0243	0.0082	0.0064	0.0118	0.0121	2.2636	0.9078	1.3022	0.0083	0.0089	0.0125	0.016	0.0192	0.0216
Deltaproteobacteria bacterium RBG_13_61_14	0.0028	0.0327	0.0065	0.0347	0.0042	0.0401	0.0048	0.0051	0.0038	0.0036	0.0025	0.01	0.0025	0.0042	0.0151	0.0026	0.0038	0.0048	0.0012	0.0073	0.0077	0.0013	0.0032	0.0145	2.6848	0.6299	1.3423	0.0218	0.0266	0.0337	0.0229	0.0716	0.0785
Chloroflexi bacterium RBG_13_68_17	0.0034	0.2255	0.0143	0.0553	0.0044	0.1093	0.0029	0.0117	0.0037	0.0275	0.0052	0.1567	0.0027	0.0903	0.1977	0.0047	0.1146	0.0839	0.0017	0.0787	0.0756	0.0026	0.0538	0.1003	3.5487	1.5027	5.3319	0.0246	0.0501	0.065	0.0238	0.0934	0.1004
Chloroflexi bacterium RBG_13_66_10	0.0116	0.4005	0.0179	0.1059	0.0109	0.313	0.2338	0.0157	0.0188	0.0194	0.0098	0.0925	0.0031	0.2128	0.3704	0.0096	0.275	0.2534	0.0027	0.2517	0.2528	0.0061	0.0752	0.3095	1.9542	2.1431	3.2908	0.0232	0.0545	0.0767	0.0252	0.0921	0.1007
Chloroflexi bacterium RBG_13_60_9	0.0013	0.0199	0.0065	0.0144	0.0023	0.0215	0.003	0.0026	0.0031	0.003	0.0015	0.0082	0.0027	0.0038	0.0119	0.0022	0.0048	0.0057	0.0002	0.0067	0.0045	0.0003	0.0031	0.0108	1.9212	1.1855	2.0621	0.0153	0.0233	0.0195	0.0202	0.0464	0.0446
Chloroflexi bacterium RBG_13_60_13	0.008	0.0809	0.0258	0.0244	0.0138	0.0436	0.0039	0.0069	0.0015	0.0048	0.003	0.0159	0.0039	0.0136	0.0279	0.0044	0.0147	0.0113	0.0024	0.0251	0.0163	0.0032	0.0141	0.0238	3.2063	1.5382	2.4993	0.0113	0.0223	0.0422	0.0135	0.0755	0.0719
Chloroflexi bacterium RBG_13_57_8	0.0059	0.0681	0.0085	0.0157	0.0072	0.0405	0.0045	0.0075	0.0073	0.0049	0.0072	0.0189	0.004	0.0077	0.0079	0.0029	0.0091	0.0027	0.0021	0.0137	0.004	0.0032	0.0072	0.0067	1.6528	0.8462	0.7874	0.0162	0.0222	0.0701	0.017	0.0486	0.071
Chloroflexi bacterium RBG_13_56_8b	0.0463	0.3216	0.0391	0.0336	0.0391	0.3176	1.0064	0.03	0.0661	0.0257	0.0421	0.2447	0.0019	0.006	0.0096	0.0142	0.007	0.003	0.0021	0.0251	0.0047	0.0179	0.0138	0.0181	1.6407	0.1711	0.5882	0.0217	0.0276	0.0266	0.0242	0.0831	0.0398
Chloroflexi bacterium RBG_13_56_8	0.0013	0.008	0.0018	0.0053	0.0022	0.0049	0.0034	0.0006	0.0006	0.001	0.0015	0.0036	0.0003	0.0008	0.0024	0.0006	0.0005	0.0005	0	0.0012	0.001	0.0005	0.0007	0.0023	1.4041	0.2458	0.6369	0.0085	0.0075	0.0106	0.0086	0.0191	0.0188
Chloroflexi bacterium RBG_13_54_9	0.0005	0.0215	0.0022	0.0093	0.0018	0.0211	0.0032	0.0041	0.0017	0.0047	0.0014	0.0097	0.0002	0.0031	0.0124	0.0015	0.0043	0.0042	0.0003	0.005	0.007	0.001	0.0031	0.009	1.9173	0.3656	0.8666	0.0095	0.011	0.0155	0.0141	0.0271	0.0258
Chloroflexi bacterium RBG_13_54_8	0.0002	0.0134	0.0022	0.0037	0.0013	0.0099	0.0034	0.0023	0.0019	0.0009	0.0015	0.0052	0	0.0011	0.0019	0.0004	0.0028	0.0004	0.0006	0.0017	0.001	0.0002	0.0006	0.0011	1.5015	0.2344	0.4856	0.0085	0.0085	0.009	0.0108	0.0113	0.0146
Chloroflexi bacterium RBG_13_53_26	0.0012	0.0241	0.0031	0.0105	0.0019	0.0247	0.0019	0.0024	0.0022	0.0023	0.0007	0.0122	0.0017	0.0075	0.0102	0.0004	0.006	0.0024	0.0006	0.0143	0.0037	0.0013	0.007	0.0038	5.035	1.1168	2.6626	0.0064	0.0091	0.0083	0.0113	0.0147	0.0188
Chloroflexi bacterium RBG_13_52_14	0.0017	0.0094	0.0027	0.0062	0.0017	0.0058	0.0037	0.0009	0.0024	0.0019	0.0007	0.0028	0.0005	0.0023	0.0034	0.0009	0.0019	0.0005	0.0007	0.0028	0.0011	0.0002	0.0026	0.0032	3.4588	0.9689	1.8469	0.0074	0.0081	0.0087	0.0115	0.0157	0.0159
Chloroflexi bacterium RBG_13_52_12	0.0015	0.1419	0.0024	0.0152	0.0044	0.0512	0.0061	0.0065	0.0017	0.0064	0.0017	0.0187	0.0002	0.0143	0.0118	0.0017	0.0196	0.0023	0.0007	0.0267	0.0039	0.0013	0.0136	0.0052	2.8609	0.4829	2.0192	0.0097	0.0183	0.0136	0.018	0.0496	0.0416
Chloroflexi bacterium RBG_13_51_52	0.0062	0.0798	0.0134	0.0099	0.0089	0.0284	0.0072	0.0063	0.0026	0.0045	0.0062	0.0136	0.0069	0.0134	0.0054	0.0033	0.0076	0.0015	0.0018	0.0131	0.0015	0.0018	0.0118	0.0026	10.306	1.207	3.9477	0.0077	0.018	0.0952	0.0189	0.0281	0.0578
Chloroflexi bacterium RBG_13_51_36	0.0015	0.0305	0.0023	0.009	0.0017	0.0216	0.0046	0.0025	0.0014	0.0031	0.0006	0.0116	0.0005	0.0018	0.0056	0.0012	0.0037	0.0006	0.0005	0.0048	0.0014	0.0009	0.0029	0.0032	7.8035	1.3183	3.363	0.0092	0.0075	0.0095	0.0126	0.0159	0.0227
Chloroflexi bacterium RBG_13_51_18	0.0019	0.0928	0.0028	0.0104	0.0025	0.0321	0.0061	0.0072	0.0033	0.0042	0.002	0.0125	0.0014	0.0305	0.0089	0.0028	0.0197	0.0012	0.001	0.0265	0.0018	0.0018	0.0157	0.0045	3.9557	0.9365	3.9156	0.0117	0.0163	0.0158	0.022	0.0333	0.0293
Chloroflexi bacterium RBG_13_50_21	0.0011	0.0066	0.0022	0.0054	0.001	0.0049	0.003	0.0017	0.0016	0.0029	0.0011	0.0053	0.0002	0.001	0.0189	0.001	0.0016	0.0074	0.0004	0.0018	0.0069	0.0005	0.0008	0.0076	3.723	1.5328	3.6675	0.0049	0.0039	0.0055	0.007	0.0083	0.0083
Chloroflexi bacterium RBG_13_50_10	0.0008	0.0141	0.0024	0.0049	0.0015	0.0131	0.0041	0.003	0.0016	0.0034	0.001	0.007	0.0005	0.0029	0.0041	0.0017	0.003	0.0007	0.0003	0.0044	0.0022	0.0003	0.0021	0.0022	3.2298	0.7736	2.2912	0.0094	0.0088	0.0075	0.0121	0.0093	0.0119
Chloroflexi bacterium RBG_13_48_17	0.0014	0.0218	0.0038	0.005	0.0031	0.0124	0.0041	0.0034	0.0024	0.0021	0.0014	0.0082	0.0007	0.0082	0.0031	0.001	0.0082	0.0026	0.0003	0.0069	0.0021	0.0014	0.0067	0.0038	4.4779	1.8443	3.107	0.0082	0.0113	0.0106	0.0168	0.0132	0.0141
Chloroflexi bacterium RBG_13_48_10	0.0013	0.0074	0.0016	0.0037	0.0012	0.0079	0.0046	0.0017	0.0016	0.0022	0.0018	0.0042	0.0006	0.0011	0.0113	0.0002	0.0007	0.0047	0.0004	0.0016	0.0059	0.0004	0.001	0.0055	2.2887	1.0129	2.6369	0.0071	0.0043	0.0069	0.0096	0.0112	0.0124
Chloroflexi bacterium RBG_13_46_9	0.0032	0.0347	0.0059	0.0093	0.0083	0.0362	0.0227	0.0107	0.1134	0.0509	0.0774	0.0375	0.004	0.0096	0.0099	0.0108	0.0055	0.0036	0.0045	0.0091	0.0044	0.0068	0.0055	0.0095	1.617	0.3393	0.7282	0.0108	0.0109	0.0146	0.0151	0.0149	0.018
Chloroflexi bacterium RBG_13_46_14	0.0029	0.0633	0.0036	0.0114	0.0022	0.0529	0.006	0.01	0.0023	0.0118	0.0024	0.0225	0.0007	0.0063	0.0076	0.0008	0.0041	0.0013	0.0007	0.008	0.001	0.0005	0.0046	0.0021	2.7496	0.3533	0.8823	0.01	0.0171	0.0141	0.0136	0.0211	0.0257
Caldithrix sp. RBG_13_44_9	0.0021	0.0088	0.0046	0.0052	0.0027	0.0068	0.0103	0.0029	0.003	0.0023	0.0014	0.0038	0.0008	0.0013	0.0059	0.001	0.001	0.0025	0.0006	0.0017	0.0024	0.0012	0.0012	0.0024	1.7149	0.4277	1.0837	0.0123	0.0124	0.0122	0.0169	0.0138	0.016
Candidatus Berkelbacteria bacterium RBG_13_40_8	0.0718	0.0546	0.0668	0.0088	0.0425	0.0277	0.027	0.0086	0.0377	0.0227	0.0111	0.0182	0.0075	0.0068	0.0064	0.0157	0.0048	0.0004	0.0071	0.0086	0.0014	0.0143	0.0071	0.0034	1.3465	0.2429	0.5104	0.1095	0.0868	0.112	0.2002	0.0575	0.0595
Candidatus Bathyarchaeota archaeon RBG_13_52_12	0.001	0.0083	0.0019	0.0039	0.0009	0.005	0.0037	0.0012	0.0014	0.0014	0.0009	0.0089	0.0003	0.004	0.0068	0.0007	0.0071	0.0013	0.0003	0.0076	0.0007	0.0006	0.0034	0.004	2.524	0.5451	1.1513	0.0079	0.0058	0.0058	0.011	0.0092	0.011
Candidatus Bathyarchaeota archaeon RBG_13_46_16b	0.0015	0.0044	0.0031	0.0047	0.0056	0.0044	0.0044	0.002	0.0013	0.0015	0.0015	0.0032	0.0004	0.0031	0.0028	0.0007	0.0022	0.0004	0.0007	0.0045	0.0007	0.0008	0.0034	0.0011	2.9281	1.4768	1.6788	0.0062	0.0066	0.0062	0.0156	0.0089	0.0072
Candidatus Bathyarchaeota archaeon RBG_13_38_9	0.0022	0.0042	0.0038	0.0017	0.0034	0.0011	0.0097	0.0023	0.0023	0.0018	0.0016	0.0034	0.0019	0.0003	0.0009	0.0017	0.0005	0.0002	0.001	0.0009	0.001	0.001	0.0007	0.0007	1.7833	0.5136	0.9494	0.0087	0.0076	0.0063	0.0184	0.0085	0.0077
Bacteroidetes bacterium RBG_13_46_8	0.001	0.0059	0.0027	0.0043	0.0021	0.0042	0.006	0.002	0.0025	0.002	0.0011	0.0038	0.0009	0.0011	0.003	0.0009	0.0019	0.0035	0.0007	0.0024	0.0018	0.001	0.001	0.0034	1.5782	0.3236	1.1477	0.0066	0.0066	0.0062	0.0109	0.0094	0.0087
Bacteroidetes bacterium RBG_13_44_24	0.0054	0.0095	0.0041	0.0034	0.0032	0.0034	0.0038	0.0016	0.0036	0.0022	0.0016	0.0081	0.0004	0.0029	0.005	0.0029	0.0007	0.0007	0.0014	0.0023	0.0007	0.0022	0.0022	0.0007	3.9647	0.7754	2.612	0.0135	0.0066	0.0038	0.0147	0.0077	0.0095
Bacteroidetes bacterium RBG_13_43_22	0.0026	0.0082	0.0033	0.005	0.0027	0.0062	0.0077	0.0025	0.0019	0.0042	0.0024	0.0057	0.0005	0.0013	0.0031	0.0014	0.0013	0.001	0.0007	0.0014	0.0022	0.0013	0.0011	0.0028	3.9192	0.6694	2.4419	0.0078	0.0064	0.0054	0.0151	0.0068	0.0076
Bacteroidetes bacterium RBG_13_42_15	0.0035	0.012	0.0043	0.0058	0.0041	0.0091	0.0107	0.0032	0.0036	0.01	0.0024	0.008	0.0016	0.0014	0.005	0.0033	0.0016	0.0016	0.0012	0.0016	0.0038	0.0017	0.0016	0.0037	2.7806	0.9836	2.9757	0.0087	0.0062	0.0058	0.0145	0.0071	0.0088
Candidatus Aminicenantes bacterium RBG_13_64_14	0.0027	0.0501	0.0041	0.0234	0.0033	0.0288	0.0041	0.0048	0.004	0.007	0.0026	0.0476	0.0018	0.0341	0.077	0.0015	0.0278	0.0202	0.0008	0.0348	0.0273	0.0013	0.0192	0.0345	3.1325	2.7018	5.0052	0.0172	0.026	0.0324	0.0179	0.0759	0.0694
Candidatus Aminicenantes bacterium RBG_13_63_10	0.0023	0.031	0.0047	0.021	0.0024	0.024	0.0069	0.004	0.0032	0.0031	0.0022	0.0129	0.0022	0.0041	0.0104	0.0014	0.0037	0.0037	0.0008	0.007	0.005	0.0008	0.003	0.0101	1.9516	0.5329	1.8093	0.0196	0.026	0.0289	0.0195	0.0626	0.0562
Candidatus Aminicenantes bacterium RBG_13_62_12	0.0026	0.0424	0.0029	0.0215	0.0029	0.0264	0.0037	0.0036	0.0026	0.0035	0.0021	0.015	0.0015	0.0073	0.0178	0.0025	0.0074	0.0057	0	0.0103	0.0061	0.0012	0.0053	0.0098	2.6966	1.1607	3.4459	0.0158	0.0267	0.0278	0.0205	0.0685	0.0548
Candidatus Aminicenantes bacterium RBG_13_59_9	0.0016	0.0198	0.0034	0.0126	0.0025	0.0137	0.0038	0.0032	0.0035	0.0024	0.0016	0.0072	0.0015	0.0034	0.0082	0.0017	0.0032	0.0024	0.0009	0.0046	0.0025	0.0011	0.0035	0.0053	2.4795	1.2342	2.3361	0.0157	0.0181	0.0193	0.0168	0.0415	0.0382
Actinobacteria bacterium RBG_13_63_9	0.0082	0.1822	0.0334	0.5179	0.0208	0.4254	0.0057	0.0353	0.0038	0.0223	0.0056	0.0649	0.0097	0.0303	0.0867	0.02	0.0337	0.0359	0.012	0.053	0.0381	0.0143	0.034	0.0777	1.8989	1.1273	1.6025	0.0357	0.079	0.1051	0.0359	0.2077	0.2301
Actinobacteria bacterium RBG_13_55_18	0.0021	0.0354	0.004	0.0287	0.0053	0.0382	0.0037	0.0188	0.0035	0.0072	0.0026	0.0192	0.0017	0.0073	0.0123	0.0026	0.0059	0.0055	0.0013	0.013	0.0058	0.0019	0.0057	0.0089	3.5392	3.4037	4.0489	0.0167	0.0273	0.0301	0.0313	0.0474	0.0414
Actinobacteria bacterium RBG_13_35_12	0.0025	0.0556	0.0052	0.0154	0.0049	0.0602	0.0173	0.0261	0.0047	0.0248	0.0052	0.0348	0.0057	0.0128	0.0108	0.0033	0.0124	0.0027	0.0012	0.0159	0.0044	0.0028	0.0105	0.0124	2.6347	1.1306	3.0253	0.013	0.0146	0.0309	0.0294	0.0142	0.021
Acidobacteria bacterium RBG_13_68_16	0.0096	1.3068	0.0125	0.1408	0.012	0.3293	0.0107	0.0435	0.0057	0.1079	0.0044	0.3164	0.0044	0.2365	0.9038	0.0088	0.1334	0.2728	0.0045	0.0856	0.4049	0.0056	0.0386	0.2768	3.0566	0.7	1.097	0.0284	0.0648	0.1002	0.0286	0.2002	0.2158
Candidatus Riflebacteria bacterium RBG_13_59_9	0.0105	0.0149	0.0115	0.0164	0.0079	0.0157	0.0041	0.0027	0.0023	0.0024	0.0042	0.0077	0.0027	0.002	0.01	0.0068	0.0041	0.0051	0.0033	0.0041	0.005	0.0075	0.0032	0.0084	1.6158	0.624	2.1467	0.0156	0.0155	0.0192	0.0201	0.0312	0.037
Candidatus Delongbacteria bacterium GWF2_40_14	0.0022	0.0063	0.0045	0.0075	0.0035	0.0063	0.0101	0.0175	0.035	3.0013	0.0236	14.8118	0.0053	0.204	4.6156	0.0055	0.3007	3.6398	0.009	0.1544	5.6784	0.004	0.0395	3.6849	0.0005	0.0002	0.0002	0.0132	0.0086	0.0074	0.0179	0.0084	0.0109
Omnitrophica WOR_2 bacterium GWF2_43_52	0.0117	8.3549	0.0129	0.7465	0.0468	9.4271	0.0119	1.8389	0.0211	1.2119	0.014	52.8062	0.0133	3.5354	3.5073	0.0185	4.137	0.7435	0.0217	8.4145	0.9565	0.0368	4.0104	1.6691	0.0114	0.0103	0.0091	0.123	11.5991	5.4153	0.2147	4.1979	6.6578
Verrucomicrobia bacterium GWF2_62_7	0.0139	0.8589	0.0269	0.116	0.1129	0.7367	0.0141	0.1549	0.0203	0.3834	0.0138	7.5135	0.0115	0.8513	1.5854	0.0113	0.9668	0.4384	0.0137	0.8215	0.275	0.0086	0.1711	0.3152	0.0075	0.0379	0.0456	0.0565	0.0811	0.0817	0.0552	0.1156	0.1716
Verrucomicrobia bacterium GWF2_51_19	0.0004	0.1014	0.0038	0.0214	0.0023	0.1726	0.0029	0.0668	0.0042	0.1029	0.0063	19.5665	0.0018	0.5228	0.5809	0.0024	0.3814	0.1079	0.0014	0.2574	0.0761	0.0031	0.1175	0.0515	0.001	0.0029	0.0027	0.0119	0.0162	0.0114	0.0201	0.0258	0.03
Sulfurimonas sp. GWF2_37_8	0.0024	0.0356	0.0043	0.0048	0.0034	0.0173	0.0187	0.0055	0.0085	0.0064	0.0607	8.2973	0.0032	0.0068	0.0124	0.0163	0.5328	1.5581	0.0025	0.0995	0.5607	0.0038	0.2012	0.5241	0.0003	0.0004	0.0013	0.0264	0.0236	0.0148	0.0315	0.026	0.0374
Sideroxydans sp. GWF2_59_14	0.0098	4.031	0.0104	0.5905	0.0145	2.0037	0.009	0.2167	0.0118	0.0774	0.413	14.1206	0.0214	0.0809	0.5603	0.0345	0.3245	0.3355	0.0063	0.205	0.2277	0.023	0.5224	1.4733	0.0461	0.2294	0.422	0.1172	0.4919	0.2387	0.0936	1.4766	0.9369
Ignavibacteria bacterium GWF2_33_9	0.0057	0.0538	0.0097	0.018	0.008	0.1112	0.0223	0.0256	0.007	0.1261	0.0102	8.9426	0.0025	0.0273	0.338	0.0042	0.0539	0.0889	0.0036	0.0811	0.1432	0.0036	0.025	0.1518	0.0007	0.0014	0.0028	0.0365	0.0445	0.0154	0.0549	0.0219	0.018
Candidatus Margulisbacteria bacterium GWF2_38_17	0.0035	0.4995	0.0068	0.3509	0.0077	0.8399	0.0561	128.719	0.1947	32.5887	0.0579	18.2784	0.0019	0.0275	0.5569	0.0056	0.0398	0.2597	0.002	0.0645	0.1927	0.0035	0.0383	0.3418	0.0041	0.0076	0.0068	0.0132	0.015	0.0114	0.028	0.0181	0.0197
Candidatus Margulisbacteria bacterium GWF2_35_9	0.0038	0.0272	0.0068	0.026	0.0073	0.0679	0.0202	0.0316	0.0107	0.8116	0.0107	8.7107	0.0027	0.0423	0.1583	0.0041	0.0559	0.0879	0.0019	0.0546	0.1243	0.0044	0.0698	0.2021	0.0028	0.0044	0.0062	0.0152	0.0194	0.0194	0.0311	0.0272	0.024
Planctomycetes bacterium GWF2_50_10	0.0042	0.0439	0.0117	0.054	0.0096	0.6921	0.0078	0.1012	0.0064	0.0449	0.0099	10.4225	0.0033	0.0182	0.0434	0.0029	0.0208	0.0138	0.0026	0.0251	0.0167	0.005	0.0136	0.0267	0.0038	0.0031	0.0043	0.0417	0.0492	0.0215	0.0762	0.049	0.0342
Planctomycetes bacterium GWF2_42_9	0.003	0.0443	0.0073	0.0348	0.0068	0.2435	0.0235	0.0532	0.0133	0.0921	0.0145	9.4644	0.0044	0.1377	0.1596	0.0071	0.1916	0.0489	0.0048	0.1452	0.0417	0.0042	0.054	0.0709	0.0013	0.0013	0.002	0.0786	0.0541	0.0247	0.0858	0.033	0.0372
Planctomycetes bacterium GWF2_41_51	0.0017	0.0935	0.0044	0.0093	0.0034	0.3511	0.0107	0.0506	0.005	0.1707	0.0108	53.0005	0.0017	0.2364	0.3101	0.0059	0.2733	0.0735	0.0044	0.2398	0.0491	0.0071	0.2947	0.1784	0.0034	0.0039	0.0074	0.0112	0.0094	0.0107	0.0193	0.0141	0.0167
Planctomycetes bacterium GWF2_40_8	0.1776	5.7215	0.1999	0.7035	0.0702	3.4825	0.0244	0.4151	0.0097	0.2639	0.0194	7.5697	0.0151	1.2413	4.3527	0.0334	1.0205	0.6612	0.0222	1.116	0.5502	0.0306	0.6219	1.1768	0.0138	0.0685	0.0507	0.0944	9.7677	6.2362	0.0966	1.4297	19.0147
Nitrospirae bacterium GWF2_44_13	0.0079	5.4753	0.1109	3.2748	0.0505	7.3342	0.0224	6.4259	0.0459	4.2013	0.0426	12.9015	0.1005	8.9608	3.177	0.0625	4.1318	0.4361	0.0839	6.2633	0.3452	0.073	3.9143	0.4594	0.3643	1.316	1.0464	0.4087	3.3115	1.0214	0.921	3.687	2.0953
Candidatus Melainabacteria bacterium GWF2_37_15	0.0044	1.1609	0.0136	0.1247	0.0143	1.7712	0.0218	2.1558	0.021	0.8493	0.0473	17.0577	0.0051	0.2514	0.3768	0.0048	0.2823	0.1157	0.0044	0.1809	0.1502	0.0044	0.0542	0.0534	0.0024	0.0062	0.0042	0.0155	0.0152	0.0142	0.029	0.0211	0.0212
Candidatus Melainabacteria bacterium GWF2_32_7	0.008	0.2129	0.0139	0.1026	0.0313	4.1842	0.032	0.9369	0.026	0.3709	0.0657	7.9854	0.0304	1.5634	2.2281	0.0136	0.5479	0.1275	0.0094	0.2107	0.0644	0.0139	0.0566	0.0587	0.0001	0.0004	0.0012	0.0224	0.0153	0.014	0.0376	0.0157	0.012
Lentisphaerae bacterium GWF2_57_35	0.002	0.0284	0.0045	0.0179	0.0027	0.033	0.003	0.0064	0.0042	0.2364	0.0093	35.5317	0.0012	0.0126	0.4468	0.0023	0.0106	0.1504	0.0009	0.0081	0.1523	0.0013	0.0039	0.0926	0.0055	0.0068	0.0102	0.0164	0.0192	0.0248	0.0182	0.0587	0.0553
Lentisphaerae bacterium GWF2_52_8	0.0139	2.1459	0.0266	0.1367	0.0145	0.9481	0.007	0.2662	0.0144	0.6401	0.0148	8.7422	0.0077	0.6942	0.715	0.0077	0.4985	0.1264	0.0059	0.2361	0.0705	0.0098	0.0725	0.0774	0.0018	0.0044	0.0056	0.0324	0.026	0.0261	0.0317	0.0355	0.0436
Lentisphaerae bacterium GWF2_50_93	0.002	0.0518	0.0023	0.0124	0.0025	0.0699	0.0044	0.0062	0.0106	0.019	0.0054	94.2425	0.0015	0.3199	0.4831	0.0042	0.4269	0.1377	0.002	0.3519	0.1834	0.004	0.2373	0.5147	0.001	0.0018	0.003	0.0111	0.0121	0.0134	0.015	0.0222	0.0293
Lentisphaerae bacterium GWF2_49_21	0.0023	0.4978	0.0026	0.0565	0.0054	0.7707	0.0048	0.1151	0.0074	0.1108	0.0114	21.1346	0.0019	0.3831	0.4311	0.0039	0.6188	0.2829	0.0014	0.1717	0.1408	0.0015	0.0609	0.1065	0.0025	0.0074	0.0059	0.0096	0.0234	0.0315	0.0132	0.0337	0.1025
Lentisphaerae bacterium GWF2_45_14	0.0019	0.0362	0.0042	0.0967	0.0437	1.6014	0.0151	0.6251	0.0392	2.5729	0.0158	13.9238	0.0012	0.0397	0.0579	0.0014	0.0747	0.0256	0.0014	0.0974	0.028	0.0021	0.0851	0.0824	0.0019	0.0017	0.0025	0.0114	0.012	0.0093	0.0179	0.0164	0.0157
Lentisphaerae bacterium GWF2_44_16	0.003	0.3581	0.0041	0.0451	0.0073	0.3753	0.0102	0.0556	0.0188	0.7853	0.0236	16.8153	0.0016	0.5284	0.6585	0.0053	0.5055	0.1744	0.005	0.4888	0.1175	0.0056	0.301	0.1744	0.0017	0.0047	0.004	0.0145	0.0534	0.0351	0.024	0.0315	0.0341
Lentisphaerae bacterium GWF2_38_69	0.002	0.0075	0.0048	0.0042	0.0038	0.0287	0.0123	0.0059	0.0108	0.0376	0.3083	70.1685	0.0016	0.0759	0.2876	0.0032	0.2189	0.1119	0.0027	0.2062	0.0832	0.0031	0.0477	0.1296	0.0056	0.0041	0.0046	0.0101	0.0087	0.0104	0.0202	0.011	0.0113
Gammaproteobacteria bacterium GWF2_41_13	0.0022	0.1046	0.0039	0.0382	0.0048	0.1263	0.0102	0.0834	0.0717	5.9267	0.0834	13.4879	0.0007	0.0658	0.0993	0.0017	0.0791	0.0232	0.0018	0.0814	0.0241	0.0033	0.0341	0.0254	0	0.001	0.0002	0.0132	0.0145	0.0187	0.0267	0.0164	0.0135
Tenericutes bacterium GWF2_57_13	0.0058	0.0928	0.0611	0.0173	0.0091	0.0571	0.0201	0.0467	0.0255	0.5518	0.4308	11.4375	0.0097	0.0546	0.0764	0.0122	0.0308	0.0131	0.0045	0.0169	0.0138	0.0049	0.0104	0.0267	0.0006	0.003	0.0023	0.0178	0.0302	0.031	0.0247	0.0536	0.0514
Firmicutes bacterium GWF2_51_9	0.0147	0.0672	0.0288	0.0556	0.017	0.1917	0.0081	0.1413	0.1276	13.4294	0.0099	9.3687	0.0024	0.0182	0.0225	0.0043	0.009	0.0054	0.0029	0.0133	0.004	0.0067	0.0077	0.0104	0.0006	0.0055	0.0039	0.0765	0.0409	0.0244	0.0999	0.0368	0.0327
Elusimicrobia bacterium GWF2_62_30	0.0046	1.659	0.0056	0.2528	0.0154	5.984	0.0232	5.5812	0.0813	6.7228	0.0119	30.183	0.0024	0.5087	0.2814	0.0048	0.3622	0.0592	0.002	0.2875	0.1146	0.0049	0.3159	0.0937	0.0016	0.0045	0.0055	0.0252	0.0871	0.048	0.0233	0.1392	0.0823
Clostridiales bacterium GWF2_38_85	0.0018	0.0156	0.0046	0.0081	0.0031	0.038	0.0133	0.0066	0.0088	1.1264	0.0653	85.7613	0.0032	0.131	0.6989	0.0147	0.2731	0.1415	0.006	0.2134	0.0896	0.0059	0.0529	0.1323	0.0019	0.0015	0.0033	0.0116	0.0113	0.0108	0.0192	0.0056	0.0091
Clostridiales bacterium GWF2_36_10	0.0022	0.0223	0.0047	0.0123	0.0041	0.0422	0.0139	0.0212	0.0196	1.1618	0.0167	10.0581	0.0029	0.0071	0.0203	0.002	0.0108	0.0047	0.001	0.0094	0.0021	0.0013	0.0036	0.0067	0	0.0004	0.0004	0.0104	0.0185	0.0118	0.0204	0.0126	0.0154
Bacteroidetes bacterium GWF2_49_14	0.0091	0.4139	0.0075	0.1713	0.0128	0.8125	0.0593	0.1546	0.043	1.5798	0.0147	15.3067	0.0075	0.7402	1.4238	0.0207	1.4324	0.5489	0.0066	2.1064	0.9844	0.0299	0.7717	1.4402	0.0031	0.0072	0.0129	0.0144	0.0144	0.0164	0.0201	0.0483	0.4524
Bacteroidetes bacterium GWF2_43_63	0.0047	0.0946	0.0063	0.0852	0.0085	0.3173	0.0101	0.1668	0.1776	42.4565	0.196	62.3872	0.0043	0.4841	2.1771	0.01	0.5471	1.0421	0.0061	0.4005	1.0021	0.0058	0.0679	0.6801	0.0092	0.0063	0.0146	0.0299	0.0756	0.0144	0.0196	0.0183	0.0302
Bacteroidetes bacterium GWF2_43_11	0.0043	0.0721	0.0085	0.1522	0.0126	0.5935	0.0125	3.4216	0.0901	24.2755	0.0654	10.7979	0.006	0.0354	0.1446	0.0138	0.0392	0.0314	0.006	0.027	0.0188	0.0071	0.0092	0.0185	0.0004	0.0001	0.0007	0.0208	0.0133	0.0079	0.0402	0.0135	0.0118
Bacteroidetes bacterium GWF2_41_31	0.005	0.1925	0.0061	0.0723	0.0055	0.0785	0.0097	0.0234	0.0167	3.1108	0.0388	31.9003	0.0066	0.2809	1.1132	0.043	3.1147	5.5808	0.0053	0.6424	1.1025	0.015	0.226	5.3377	0.002	0.0175	0.0174	0.011	0.0176	0.0239	0.0176	0.0167	0.0524
Bacteroidetes bacterium GWF2_40_14	0.0025	0.1973	0.0036	0.0358	0.0071	0.3198	0.0106	0.09	0.021	2.5727	0.4765	13.5401	0.0025	1.0287	2.4536	0.0106	1.6286	0.7091	0.0077	2.1477	0.7849	0.0165	0.5585	0.9565	0.0007	0.0009	0.0021	0.0096	0.0071	0.005	0.0165	0.0061	0.0087
Bacteroidetes bacterium GWF2_38_335	0.0029	0.1309	0.0053	0.0173	0.0047	0.1719	0.0148	0.0116	0.0126	1.9205	0.1379	337.059	0.0078	1.8252	19.8956	0.0041	1.2367	4.5293	0.0069	0.2346	2.0888	0.0026	0.0251	1.045	0.0007	0.0005	0.0006	0.0148	0.009	0.0088	0.0242	0.0097	0.0118
Bacteroidetes bacterium GWF2_35_48	0.0066	2.6	0.0077	0.0792	0.0055	0.1884	0.0214	0.0433	0.0069	0.5127	0.03	51.5446	0.0116	1.9034	11.6498	0.0149	6.3903	3.6346	0.0223	5.11	7.4088	0.026	1.1829	6.0263	0.0078	0.0043	0.0078	0.0183	0.0294	0.0254	0.031	0.017	0.0393
Bacteroidetes bacterium GWF2_33_38	0.0058	0.9041	0.0072	0.0646	0.0079	2.2198	0.0226	1.1506	0.0111	1.9242	0.0331	38.2031	0.0122	6.9393	8.7293	0.0061	6.3893	1.5654	0.0058	1.4588	0.8781	0.004	0.0859	0.5992	0.0075	0.0035	0.0089	0.0163	0.0171	0.0113	0.03	0.0126	0.0181
Alphaproteobacteria bacterium GWF2_58_20	0.0021	0.0173	0.0033	0.015	0.0035	0.0133	0.0046	0.004	0.0372	2.369	0.0322	19.2643	0.0011	0.0655	0.1285	0.0015	0.076	0.0323	0.0012	0.0519	0.0461	0.0012	0.0174	0.0375	0.0004	0.0015	0.0019	0.0176	0.0157	0.0181	0.0194	0.0375	0.0308
Xanthomonadales bacterium GWF1_69_6	0.0406	0.4279	0.0635	0.0654	0.097	0.1204	0.1704	0.1999	3.5062	0.7415	10.1274	0.385	0.5592	0.0523	0.1637	2.2339	0.208	0.0557	0.1686	0.1221	0.0229	0.1653	0.0479	0.0615	0.0182	0.0716	0.1482	0.1442	0.1268	1.0733	0.0567	0.7533	0.5577
Spirochaetes bacterium GWF1_51_8	0.3377	0.0368	1.8663	0.0321	0.3702	0.0835	0.5893	0.0193	2.024	0.8366	13.0156	3.5318	0.4047	0.0227	0.3274	0.4333	0.0122	0.1939	0.1696	0.0111	0.1345	0.0276	0.0037	0.11	0.0003	0.0009	0.0007	0.0164	0.0146	0.0137	0.0232	0.0261	0.0256
Spirochaetes bacterium GWF1_49_6	1.956	0.1245	4.3674	0.0271	1.2836	0.0423	1.3114	0.0301	1.6223	0.8163	9.0189	2.2274	0.9598	0.0302	0.9272	1.4503	0.0229	0.6439	0.4475	0.0224	0.3287	0.0989	0.0101	0.3394	0.0018	0.0011	0.0023	0.0312	0.0151	0.0122	0.027	0.023	0.0224
Spirochaetes bacterium GWF1_41_5	0.2493	0.8924	0.4835	0.0145	0.1169	0.0343	0.0267	0.0232	0.1607	0.0795	7.8847	0.8552	2.5376	0.0255	0.0809	2.1906	0.0116	0.0359	0.6768	0.0126	0.0208	0.4477	0.011	0.0633	0.0006	0.0015	0.0015	0.0535	0.0286	0.0274	0.0701	0.0224	0.0209
Sphingomonadales bacterium GWF1_63_6	0.0358	0.0504	0.054	0.0203	0.1504	0.0694	0.5077	0.0354	4.3547	0.9074	7.9012	0.3281	0.2694	0.1221	0.3292	0.3187	0.0419	0.0279	0.0669	0.047	0.0206	0.1438	0.0452	0.0372	0.0043	0.0094	0.0137	0.1979	0.0579	0.6481	0.0928	0.1431	1.0442
Rhodobacteraceae bacterium GWF1_65_7	0.0446	0.0656	0.0668	0.0242	1.3267	0.3837	0.2696	0.0257	9.1828	0.2584	9.9173	0.1462	0.0447	0.0075	0.1257	0.1234	0.0283	0.1412	0.0749	0.0122	0.0204	0.2319	0.0087	0.0231	0.0025	0.0061	0.0089	0.0493	0.0451	0.1485	0.041	0.1137	0.1055
Flavobacteria bacterium GWF1_32_7	0.0173	0.1964	0.0078	0.0062	0.5213	0.4915	0.0597	0.0108	3.6474	2.2328	11.5254	1.0047	0.0155	0.0209	0.1807	0.0189	0.0442	0.8437	0.0099	0.0126	0.0268	0.0653	0.0147	0.0397	0.0021	0.0038	0.0111	0.026	0.0655	0.0814	0.0434	0.7799	0.3636
Tenericutes bacterium GWE2_38_8	0.2055	30.0023	4.4489	3.0881	3.7008	51.1347	0.3059	29.2654	0.4201	7.8743	1.3531	8.5519	0.0155	1.3434	0.8161	0.1069	1.3228	0.2955	0.016	1.424	0.6412	0.0101	0.7016	1.3955	0.0005	0.0002	0.0002	0.0134	0.0253	0.0148	0.0163	0.017	0.0212
Spirochaetes bacterium GWE2_31_10	0.2903	0.0569	0.8747	0.0273	0.6412	0.0674	3.3978	0.0927	166.266	10.2422	10.7094	1.516	3.4523	0.0713	0.3817	7.9042	0.0775	0.18	3.0463	0.1121	0.3096	2.7012	0.0726	0.3511	0.0051	0.0045	0.0064	0.0213	0.0338	0.0365	0.0356	0.0358	0.0632
Gammaproteobacteria bacterium GWE2_42_36	0.0038	0.4712	0.0049	0.0941	0.0114	0.8241	0.0265	0.5435	0.4544	37.7658	0.4835	39.5729	0.0018	0.2264	0.36	0.0039	0.3482	0.0827	0.0067	0.332	0.072	0.0084	0.1309	0.0748	0	0.0002	0.0002	0.0103	0.0105	0.0193	0.0184	0.0208	0.0147
Gammaproteobacteria bacterium GWE2_37_16	0.0061	2.5014	0.0065	0.2451	0.0203	1.2181	0.0176	0.6022	0.2656	16.9702	0.1072	19.449	0.0005	0.3745	0.8247	0.0058	0.2618	0.4114	0.0046	0.2512	0.5049	0.011	0.1353	0.3992	0.0046	0.0058	0.0209	0.0129	0.0117	0.0119	0.0266	0.0096	0.0151
Gallionellales bacterium GWE2_58_10	0.0548	89.8979	0.3214	56.3756	0.9644	310.911	0.0407	28.3251	0.1678	9.5506	0.0193	6.4303	0.0067	1.2058	1.0777	0.0158	0.4584	0.1496	0.0105	4.7191	1.1929	0.0334	2.505	1.1666	0.1543	8.4298	6.4761	1.0736	39.1014	10.0337	1.2511	60.9493	34.309
Clostridiales bacterium GWE2_32_10	0.0063	0.0082	0.0114	0.0154	0.005	0.0067	0.0279	0.1175	0.1439	10.3848	0.0416	5.6715	0.0036	0.0072	0.0178	0.0041	0.0059	0.0066	0.0018	0.0086	0.0082	0.0022	0.0018	0.0062	0.0002	0	0	0.0122	0.0084	0.0073	0.0278	0.0062	0.0069
Bacteroidetes bacterium GWE2_42_39	0.0182	10.1841	0.0549	4.0944	0.0156	2.1616	0.0113	0.4398	0.1359	38.7316	0.0809	65.8847	0.0032	0.8071	1.5163	0.0031	0.9411	0.2197	0.0035	0.8626	0.1693	0.0052	0.1491	0.1183	0.0015	0.0022	0.0053	0.0117	0.0086	0.0086	0.0186	0.0131	0.016
Bacteroidetes bacterium GWE2_40_63	0.0439	15.1886	0.3097	4.3445	0.2335	13.1463	0.1671	43.3757	0.7154	64.4065	0.6326	13.0542	0.0328	3.068	2.0729	0.0931	5.7934	0.3212	0.103	12.7937	1.2458	0.0311	2.3522	1.0455	0.0013	0.0012	0.0029	0.0304	0.0855	0.0316	0.0263	0.0208	0.0342
Bacteroidetes bacterium GWE2_40_15	0.0068	0.1058	0.0072	0.2971	0.0067	0.3512	0.0762	0.0558	0.1253	15.1577	0.0599	57.7488	0.0101	3.5869	9.059	0.0316	2.3088	0.6486	0.0123	3.5432	0.9095	0.0722	2.0211	1.505	0.0012	0.0008	0.0035	0.0108	0.0131	0.0103	0.023	0.0382	0.1283
Bacteroidetes bacterium GWE2_39_28	0.0069	2.4026	0.0326	4.3191	0.0497	4.6287	0.0126	0.7142	0.201	28.9783	0.2193	10.2774	0.0086	5.298	6.0463	0.0319	7.1049	0.9517	0.0315	11.134	1.4627	0.1009	4.419	1.5697	0.0001	0.0002	0.0001	0.007	0.0073	0.006	0.0191	0.0063	0.0065
Bacteroidetes bacterium GWE2_32_14	0.0039	0.0503	0.0062	0.03	0.0058	0.0256	0.0302	0.0515	0.0542	14.2771	0.3808	16.2771	0.0053	0.6543	4.658	0.0043	0.4006	1.7941	0.0111	0.5851	3.7303	0.0031	0.0964	2.3423	0.0009	0.0005	0.0025	0.0117	0.0093	0.0078	0.0268	0.008	0.0106
Bacteroidetes bacterium GWE2_29_8	0.0048	0.0295	0.0363	0.0303	0.013	0.0685	0.0353	0.031	0.0555	8.4955	0.0651	11.4632	0.0021	0.0072	0.0207	0.0038	0.0078	0.0087	0.0022	0.012	0.0072	0.0035	0.015	0.0169	0.0024	0.0021	0.0038	0.0242	0.0319	0.013	0.0343	0.0172	0.0253
Thiobacillus sp. GWE1_62_9	0.04	1.1391	0.0364	0.1509	0.0336	0.4182	0.0254	0.0612	8.6694	1.5997	3.9508	1.2133	8.1664	2.5078	1.0876	13.6855	2.0356	0.5184	1.5478	0.8495	0.1871	0.8159	0.2868	0.2881	1.0363	2.422	7.71	0.2618	0.7628	0.9858	0.1201	2.2141	4.4943
Burkholderiales bacterium GWE1_65_30	0.0674	1.9329	0.0081	0.1054	0.4659	0.2759	0.0351	0.0211	29.0642	1.6453	25.6578	2.6168	0.2157	0.0983	1.2316	1.5408	0.4089	0.8245	0.581	0.3055	0.4157	5.4066	0.8298	0.2834	0.0084	0.023	0.0404	0.1647	7.3217	42.4028	0.052	34.286	20.4985
Elusimicrobia bacterium GWD2_63_28	0.0049	2.0882	0.0077	0.4934	0.0805	42.2976	0.0283	29.3728	0.0655	5.1214	0.0063	5.8517	0.0029	0.3102	0.1521	0.0038	0.2599	0.0266	0.0015	0.1164	0.0194	0.0019	0.0983	0.0409	0.002	0.0053	0.0066	0.0244	0.1201	0.058	0.0223	0.1792	0.1195
Desulfuromonadales bacterium GWD2_61_12	0.0162	0.0588	0.0603	1.6096	0.3827	21.0402	0.0183	12.9121	0.0448	3.5225	0.0271	0.5566	0.0032	0.0077	0.0855	0.0058	0.0132	0.0297	0.0021	0.0138	0.0324	0.0035	0.0054	0.1088	0.0075	0.0151	0.0194	0.0271	0.0373	0.0439	0.028	0.0998	0.0973
Desulfuromonadales bacterium GWD2_54_10	0.0091	0.2887	0.3532	18.6796	1.0439	32.2794	0.0268	11.0638	0.0304	1.7926	0.054	3.2688	0.0034	0.0564	0.7208	0.0074	0.1765	0.2496	0.0038	0.1309	0.3336	0.0042	0.0345	0.3352	0.0056	0.011	0.0138	0.0192	0.0171	0.0179	0.0207	0.057	0.0479
Deltaproteobacteria bacterium GWD2_55_8	0.1203	57.0915	0.2295	24.5059	0.3636	73.9359	0.2504	5.7948	0.0805	1.8615	0.048	14.1276	0.0308	6.9853	6.3648	0.0371	3.1486	0.4157	0.0318	2.0559	0.1812	0.0393	1.5051	0.5385	0.0581	2.7054	1.8884	0.322	39.2604	23.0519	0.1707	68.6247	76.2716
candidate division CPR2 bacterium GWD2_39_7	1.7562	1.681	1.5998	0.1609	48.6742	36.1558	7.1423	7.5577	0.1184	0.26	0.1968	0.2497	0.053	0.0196	0.0418	0.105	0.0144	0.0171	0.0635	0.031	0.021	0.1478	0.0207	0.02	0.0004	0.0222	0.0075	0.6969	0.1432	0.2188	0.4814	0.0931	0.0997
Clostridiales bacterium GWD2_32_59	0.0023	0.0342	0.0051	0.0727	0.0055	0.0121	0.035	60.3501	0.027	1.5851	0.0089	0.2528	0.0007	0.0068	0.0147	0.0025	0.0072	0.0035	0.001	0.0095	0.0063	0.0031	0.0022	0.0059	0.0001	0.0006	0.0009	0.0136	0.0106	0.0087	0.0281	0.0079	0.0131
Clostridiales bacterium GWD2_32_19	0.003	0.0143	0.0062	0.0386	0.0055	0.4141	0.0286	19.5662	0.0105	0.5036	0.0028	0.0959	0.0015	0.0023	0.0109	0.0024	0.002	0.0035	0.0011	0.0039	0.0033	0.0021	0.0009	0.0031	0.0003	0.0006	0.0002	0.0133	0.0097	0.0074	0.0255	0.0072	0.0077
Bacteroidetes bacterium GWD2_33_33	0.048	14.8521	0.4287	13.7418	0.0961	15.469	0.1303	32.6042	0.0406	3.1159	0.0894	4.3705	0.0051	0.044	0.2381	0.0058	0.0851	0.0847	0.0051	0.0556	0.081	0.0033	0.019	0.0942	0.002	0.0007	0.002	0.014	0.0102	0.0085	0.0287	0.0096	0.009
Spirochaetes bacterium GWD1_27_9	0.405	0.1102	20.3854	0.2134	15.9435	0.8565	10.281	1.7019	1.4253	0.6478	0.985	0.3073	0.8499	0.0276	0.6488	2.0152	0.0308	0.3055	1.0646	0.0474	0.3711	0.5781	0.0147	0.3006	0.0028	0.0031	0.0047	0.0238	0.0189	0.0171	0.0738	0.0122	0.026
Verrucomicrobia bacterium GWC2_42_7	0.0047	0.3052	0.0032	0.1723	0.047	7.0495	0.011	0.9643	0.005	0.2089	0.0023	0.1342	0.0002	0.014	0.0204	0.001	0.016	0.0062	0.0005	0.0134	0.0051	0.0009	0.0117	0.0087	0.0005	0.0028	0.0032	0.0722	0.1498	0.0523	0.1042	0.0703	0.0602
Actinobacteria bacterium GWC2_53_9	0.0302	0.6071	0.0283	0.2217	0.2853	9.0341	0.0151	1.1349	0.0103	0.2016	0.0101	0.2131	0.011	0.0248	0.0506	0.0145	0.0186	0.0139	0.0075	0.0317	0.0186	0.022	0.0243	0.0249	0.0234	0.3887	0.1774	0.0433	0.0416	0.0284	0.0454	0.0615	0.0496
Syntrophus sp. GWC2_56_31	0.0073	4.6261	0.0608	5.2305	0.3782	32.9898	0.02	1.2523	0.0199	0.7644	0.0198	2.5118	0.0055	1.9523	2.5947	0.0251	1.7764	0.6654	0.0267	8.4695	0.997	0.0297	1.1782	0.875	0.8302	0.9295	1.1825	0.0165	0.052	0.0883	0.0185	0.244	0.5468
Spirochaetes bacterium GWC2_52_13	0.0095	3.7727	0.03	2.1515	0.0781	13.6808	0.065	1.5835	0.1156	4.9643	0.108	6.8854	0.0101	2.0334	4.9069	0.0236	2.4324	0.8468	0.0099	2.5536	0.7122	0.0125	0.8791	0.9565	0.0205	0.0315	0.0301	0.0142	0.0091	0.0124	0.0171	0.0208	0.0391
Candidatus Rokubacteria bacterium GWC2_70_16	0.0085	4.5692	0.0397	3.6301	0.0733	16.2108	0.0111	1.0796	0.0132	0.2744	0.0062	2.2494	0.0063	0.3767	0.3626	0.0061	0.231	0.0444	0.0026	0.1975	0.0262	0.0051	0.1696	0.0638	0.0277	3.1132	1.5606	0.1722	3.7215	4.9406	0.2287	9.879	17.9173
Candidatus Sungbacteria bacterium GWC2_49_10	11.0515	26.0087	16.9848	2.1649	10.7257	11.4395	1.8227	2.0767	0.8282	1.124	1.883	3.6763	1.1873	0.8543	0.4429	1.9908	0.7759	0.0971	1.2803	1.2435	0.082	2.3984	1.1086	0.1557	0.0053	0.4607	0.2246	117.956	39.4925	18.8096	88.0127	24.1533	12.8324
Chloroflexi bacterium GWC2_73_18	0.0269	10.2041	0.0982	7.5862	0.1287	18.5238	0.008	1.3462	0.0134	0.7368	0.0096	1.1142	0.0068	0.4634	0.1297	0.0081	0.6832	0.0743	0.0032	0.5877	0.0621	0.0054	0.219	0.1524	0.0434	1.1949	0.6137	0.0436	0.1456	0.3733	0.0481	0.4883	0.4211
Pseudomonadales bacterium GWC2_63_15	0.0145	0.1295	0.0638	3.7159	5.0045	16.0046	1.5797	0.8943	2.2971	0.1858	2.8573	0.2948	2.3275	0.118	0.0875	0.1417	0.0275	0.0144	0.0159	0.0734	0.0254	0.0304	0.0223	0.0233	0.0033	0.0115	0.018	0.542	0.4013	2.019	0.1105	4.6453	2.48
Planctomycetes bacterium GWC2_49_10	0.0012	0.2588	0.0039	0.1207	0.0471	8.4176	0.0064	0.4144	0.0091	0.0647	0.0037	0.2814	0.0004	0.0095	0.0083	0.0012	0.0193	0.0071	0	0.023	0.0091	0.0012	0.0145	0.0062	0.0133	0.0145	0.0133	0.0433	0.1193	0.0502	0.0344	0.1265	0.118
Planctomycetes bacterium GWC2_45_44	0.0182	18.0988	0.0117	1.7509	0.2811	45.6374	0.0205	3.2692	0.2398	1.9445	0.0218	26.6764	0.0044	0.6	0.7772	0.0071	0.7938	0.2488	0.0101	1.2124	0.232	0.0224	1.1683	0.4268	0.0383	0.055	0.0536	0.0165	0.0993	0.1029	0.0259	0.1291	0.2783
Pelobacteraceae bacterium GWC2_58_13	0.0025	0.0422	0.0192	0.7769	0.2551	13.2252	0.0191	2.4573	0.0367	0.1227	0.155	0.7848	0.0069	0.054	2.8218	0.0111	0.1499	0.9904	0.0061	0.1305	0.6062	0.0031	0.0482	0.5658	0.0111	0.014	0.0189	0.0169	0.0227	0.0255	0.0196	0.0583	0.0543
Candidatus Wallbacteria bacterium GWC2_49_35	0.0074	0.9953	0.0438	2.876	0.2778	37.788	0.0137	1.441	0.1587	3.2777	0.0243	1.1072	0.0011	0.0272	0.1183	0.0023	0.0408	0.0294	0.0009	0.0352	0.0197	0.0012	0.0101	0.0323	0.0019	0.0186	0.0228	0.0173	0.0478	0.0716	0.0241	0.2251	0.3175
Candidatus Woesebacteria bacterium GWC2_33_12	36.2306	22.6136	37.6499	2.1834	31.2371	13.4879	4.6483	1.3209	1.4175	0.8575	3.7517	3.6535	5.8568	1.2659	1.0544	9.7652	1.0076	0.1766	6.7644	2.4316	0.2157	11.9692	1.4736	0.2106	0.0018	0.026	0.0218	0.9814	0.2792	0.4233	1.1925	0.2528	0.1955
Nitrospirae bacterium GWC2_57_9	0.1142	2.5684	1.1496	0.9119	2.2037	9.1833	0.4958	9.0855	0.0165	0.3869	0.1087	0.4441	0.0489	0.0555	0.3475	0.0473	0.0544	0.0939	0.0119	0.0435	0.1063	0.0063	0.0254	0.1057	0.0059	0.0506	0.0351	0.0666	0.0661	0.0362	0.0349	0.1008	0.0764
Nitrospirae bacterium GWC2_57_13	0.1084	2.6557	5.0652	2.69	6.8202	13.4445	9.04	7.8783	0.0178	0.1138	0.0642	0.2784	0.02	0.0502	0.3688	0.0436	0.0823	0.4484	0.0081	0.0609	0.7414	0.0033	0.0423	0.4508	0.252	0.635	1.1357	0.0401	0.036	0.036	0.0276	0.0933	0.0836
Nitrospirae bacterium GWC2_56_14	0.0148	0.2235	0.3676	4.4905	0.2142	16.726	0.0865	3.2855	0.0243	0.4697	0.0178	0.4104	0.0042	0.0213	0.3161	0.0046	0.0342	0.1466	0.0019	0.0422	0.1678	0.0032	0.0163	0.2199	0.0355	0.0708	0.1315	0.0341	0.025	0.0331	0.03	0.0627	0.0621
Nitrospirae bacterium GWC2_42_7	0.0097	0.217	0.0362	5.8566	0.2341	7.1079	0.0105	0.8165	0.0041	0.059	0.0074	0.1938	0.0022	0.0868	0.7924	0.0067	0.1638	0.484	0.0033	0.0995	0.706	0.0047	0.0143	1.1745	0.083	0.1722	0.2015	0.044	0.0719	0.0715	0.0406	0.104	0.2144
Ignavibacteria bacterium GWC2_36_12	0.0146	9.6346	0.032	7.3678	0.0458	11.3978	0.0168	0.4155	0.0199	1.8062	0.0042	6.1289	0.0074	4.5902	1.6149	0.0124	5.8398	0.6322	0.0041	5.7874	0.4291	0.0079	1.3079	0.7437	0.0699	1.0579	1.1481	0.0366	0.2883	5.2978	0.0463	0.4067	2.1376
Geobacteraceae bacterium GWC2_58_44	0.0077	0.5477	2.5579	99.7855	1.4625	64.1993	0.0379	2.2768	0.0168	0.3997	0.0101	0.7432	0.0021	0.0196	0.1753	0.004	0.0346	0.0525	0.0019	0.0458	0.0633	0.0023	0.0169	0.0809	0.0164	0.0246	0.0297	0.019	0.0318	0.0478	0.0192	0.2058	0.2165
Geobacteraceae bacterium GWC2_55_20	0.0154	0.1798	3.2516	7.9579	0.7052	21.5247	0.0706	3.913	0.0638	0.6305	0.284	21.8735	0.0133	0.0951	2.7769	0.0293	0.1935	1.5235	0.0164	0.1521	1.2149	0.0101	0.0459	1.3189	0.0153	0.0184	0.0187	0.0147	0.0167	0.0217	0.0155	0.062	0.0581
Geobacteraceae bacterium GWC2_53_11	0.0025	0.1173	0.0596	2.1128	0.1339	12.181	0.0213	0.4081	0.0149	0.0768	0.0064	0.267	0.0012	0.0113	0.0543	0.0022	0.0204	0.0409	0.0009	0.0217	0.0252	0.0011	0.0382	0.1189	0.0027	0.0062	0.0089	0.0152	0.0216	0.0249	0.0136	0.0522	0.0597
Geobacteraceae bacterium GWC2_48_7	0.0109	0.2736	0.1157	9.7865	0.0697	6.7191	0.0106	0.1286	0.0047	0.0377	0.0023	0.0693	0.0028	0.009	0.0119	0.0035	0.014	0.0026	0.0026	0.0102	0.0033	0.0029	0.0025	0.0048	0.0019	0.0132	0.0079	0.0216	0.0293	0.0181	0.0713	0.0635	0.0649
Gemmatimonadetes bacterium GWC2_71_10	0.0187	5.8755	0.0388	0.8728	0.0529	11.1059	0.0081	3.2572	0.0179	1.078	0.0204	3.0416	0.0053	0.298	0.1817	0.0108	0.4424	0.0442	0.0046	0.3928	0.0282	0.0041	0.1971	0.053	0.0331	2.1891	1.3879	0.296	5.3101	1.1782	0.0832	7.0125	2.2601
Elusimicrobia bacterium GWC2_65_9	0.0327	17.6081	0.112	2.7236	0.2759	9.5425	0.2649	1.2697	0.0813	0.232	0.0385	0.3613	0.0313	0.3141	0.2066	0.0146	0.0715	0.0121	0.0071	0.0761	0.0193	0.0076	0.1065	0.1155	0.0085	0.7336	0.3367	0.2137	0.5502	0.2519	0.2172	0.6548	0.5339
Elusimicrobia bacterium GWC2_64_44	0.0163	4.0681	0.0199	0.4414	0.1279	48.3848	0.0253	3.1657	0.0222	1.2101	0.0079	8.7785	0.0036	0.5889	0.4566	0.0069	0.3504	0.0621	0.0028	0.1174	0.0545	0.0053	0.0943	0.1446	0.0016	0.0035	0.0039	0.0257	0.0821	0.0491	0.0284	0.1404	0.0963
Elusimicrobia bacterium GWC2_61_19	0.0065	2.7664	0.1766	4.7423	0.1763	21.7503	0.3029	3.7844	0.0353	0.4619	0.0119	0.8734	0.002	0.1221	0.1289	0.0186	0.5403	0.0609	0.0026	0.0771	0.0261	0.0021	0.088	0.0396	0.0024	0.0034	0.0034	0.0324	0.1401	0.0526	0.0325	0.2106	0.1031
Elusimicrobia bacterium GWC2_56_31	0.0623	45.2036	0.0643	1.2917	0.2599	31.0363	1.0155	6.0064	0.0183	0.7003	0.0076	1.1703	0.011	1.9437	0.9131	0.0161	3.1899	1.0155	0.0053	0.7346	0.9397	0.0071	0.5826	0.6116	0.0023	0.0026	0.0062	0.0377	0.2011	0.059	0.0719	0.1565	0.1286
Deltaproteobacteria bacterium GWC2_65_14	0.0078	5.286	0.0229	2.6855	0.0717	15.7129	0.0053	0.7144	0.0147	0.1232	0.0037	0.5384	0.0033	0.25	0.1549	0.0054	0.4413	0.0564	0.0027	0.3977	0.0474	0.0039	0.384	0.1406	0.9441	12.2355	7.7847	0.0298	0.4191	0.2638	0.0315	0.7412	0.8794
Deltaproteobacteria bacterium GWC2_55_46	0.082	82.1803	0.0384	5.4414	0.2284	46.0864	0.0114	2.6457	0.044	0.2574	0.0075	1.3402	0.0047	4.887	3.3175	0.003	0.4573	0.0629	0.0018	0.2349	0.0203	0.0032	0.1143	0.0427	0.0095	0.4362	0.1916	0.052	1.0472	0.6291	0.0478	12.517	3.6873
Deltaproteobacteria bacterium GWC2_42_11	0.0044	1.2527	0.0063	0.3105	0.0315	10.9903	0.0449	5.0099	0.027	1.3007	0.0062	2.7766	0.0033	0.2215	0.3231	0.0027	0.2222	0.1573	0.0022	0.32	0.0708	0.0046	0.2474	0.0733	0.0215	0.5518	0.5936	1.142	3.0001	1.992	1.7867	2.3704	3.0685
Clostridiales bacterium GWC2_40_7	0.0095	0.0833	0.014	0.0253	0.1401	7.2164	0.0252	6.4382	0.038	0.8453	0.0184	2.4711	0.0072	0.0645	0.191	0.0082	0.1046	0.0648	0.0087	0.1511	0.0624	0.0326	0.0562	0.0912	0.0012	0.0232	0.0081	0.0891	0.0525	0.0219	0.1044	0.0267	0.0244
Chloroflexi bacterium GWC2_49_37	0.0113	3.3754	0.279	19.6147	0.5431	36.6641	0.0369	15.834	0.0395	2.7521	0.027	1.5149	0.0041	0.1768	0.2112	0.0057	0.2059	0.0977	0.0067	0.4216	0.0993	0.0201	0.339	0.1784	0.0652	0.187	0.2065	0.0164	0.0192	0.0227	0.0203	0.0226	0.039
Bacteroidetes bacterium GWC2_46_850	0.0024	0.2247	0.0431	2.2153	6.9003	828.517	0.1775	22.7758	0.0118	0.9596	0.0144	1.957	0.0002	0.0303	0.0743	0.0008	0.028	0.0132	0.0008	0.0241	0.0105	0.0013	0.0061	0.0131	0.0002	0.0006	0.0006	0.0101	0.0076	0.0061	0.0132	0.0089	0.0102
Candidatus Riflebacteria bacterium GWC2_50_8	0.0114	0.9639	0.0411	1.9771	0.0464	7.8861	0.0064	0.4417	0.0329	0.7127	0.0089	1.743	0.0027	0.0304	0.1425	0.0046	0.0324	0.0446	0.003	0.0551	0.0649	0.0073	0.0231	0.2044	0.0011	0.0065	0.0058	0.0234	0.0259	0.0211	0.0266	0.0389	0.0379
Treponema sp. GWC1_61_84	7.7132	0.1514	8.8999	0.0981	84.4364	2.1801	4.2019	0.781	1.0475	0.2258	2.6238	1.0625	1.0876	0.0123	0.0633	2.5152	0.0214	0.0573	8.985	0.0397	0.1707	0.753	0.0108	0.0617	0.0019	0.0071	0.0051	0.0223	0.0172	0.0299	0.0205	0.051	0.0511
Pseudomonadales bacterium GWC1_66_9	0.0369	0.2303	0.2203	0.3428	9.6208	6.3436	1.9395	0.1156	0.2307	0.0335	0.1153	0.0707	0.1039	0.0089	0.041	0.5288	0.0121	0.0164	0.0344	0.0204	0.0107	0.0271	0.0159	0.0297	0.0082	0.0335	0.049	0.3464	0.5988	3.4837	0.0886	9.2438	4.7585
Acinetobacter sp. GWC1_38_13	0.0099	0.0096	0.0202	0.0181	13.5626	0.544	3.906	0.1779	0.2245	0.0175	0.1138	0.0078	0.0026	0.003	0.015	1.1266	0.2411	0.1525	0.2685	0.1422	0.0987	0.0212	0.0078	0.0481	0.0001	0.0007	0.0005	0.0134	0.0072	0.2298	0.0219	0.0083	0.0115
Omnitrophica WOR_2 bacterium GWB2_45_9	0.0798	55.578	0.091	6.4056	0.2275	49.4227	0.0265	7.4022	0.0429	3.2092	0.0286	48.5941	0.0313	7.9143	7.7198	0.046	6.7735	1.076	0.0375	9.1558	0.7363	0.1022	6.3911	1.8432	0.0058	0.1169	0.0541	0.2395	26.4133	11.3601	0.1798	14.9206	24.3491
Planctomycetes bacterium GWB2_41_19	0.1558	55.3425	0.1373	17.7965	0.416	67.0496	0.016	9.723	0.1348	4.6141	0.0149	37.5313	0.0452	13.1365	28.2149	0.0436	11.7905	4.5276	0.0481	12.1694	2.4828	0.0754	4.8834	4.4458	0.2512	4.6513	2.176	0.0746	11.3815	28.8521	0.0278	10.1741	90.2227
Nitrospirae bacterium GWB2_47_37	0.0135	10.7542	0.3172	36.7524	0.0434	6.2568	0.0174	0.12	0.0056	0.0564	0.0019	0.1306	0.0012	0.032	0.0238	0.0018	0.0444	0.0069	0.0007	0.0632	0.0099	0.0015	0.0414	0.0157	0.0471	0.2602	0.251	0.0249	0.2753	0.1099	0.0789	2.2869	0.6394
Ignavibacteria bacterium GWB2_35_6b	0.0142	4.3836	0.0666	6.4869	0.0245	6.2227	0.0263	0.5589	0.0457	0.7291	0.1262	2.8343	0.0055	1.0255	0.8619	0.0079	1.1678	0.2693	0.005	1.1379	0.5695	0.0061	0.2561	0.4656	0.0144	0.0218	0.0549	0.0444	0.133	0.1512	0.0581	0.1187	0.3138
Geobacteraceae bacterium GWB2_52_12	0.0167	0.3061	0.2914	14.347	0.1704	9.7658	0.0542	0.4292	0.0541	0.1346	0.0262	0.2459	0.0047	0.0135	0.0493	0.0072	0.0156	0.0167	0.0028	0.0212	0.0231	0.0035	0.0116	0.0334	0.0036	0.016	0.0222	0.0122	0.0822	0.1698	0.0176	0.9451	0.4056
Elusimicrobia bacterium GWB2_63_22	0.0153	14.89	0.1012	21.5534	0.2229	87.2512	0.2564	21.4045	0.052	3.4396	0.0127	5.8935	0.0032	0.3243	0.1924	0.013	1.8951	0.21	0.0017	0.2226	0.0404	0.0041	0.2355	0.0605	0.0028	0.0081	0.0064	0.0232	0.1365	0.0621	0.0242	0.1979	0.1172
Elusimicrobia bacterium GWB2_63_16	0.0313	37.4689	0.2064	16.4262	2.6334	1284.77	1.1053	93.7335	0.0916	6.34	0.0136	3.8964	0.0038	0.2655	0.136	0.005	0.3287	0.0355	0.0021	0.1798	0.0363	0.0036	0.1862	0.0806	0.0019	0.0061	0.0065	0.0633	2.0853	0.63	0.0313	1.2193	0.8431
Desulfobacterales bacterium GWB2_56_26	0.0228	4.7079	0.5392	29.0792	0.1983	5.8196	0.0275	0.4828	0.0519	0.4274	0.1033	8.0393	0.0045	0.8096	1.9044	0.011	1.4658	0.856	0.0115	1.2982	0.5896	0.0141	0.1873	0.5124	0.008	0.008	0.0154	0.0135	0.0169	0.0788	0.017	0.0596	0.147
Deltaproteobacteria bacterium GWB2_55_19	0.0095	5.9684	0.1009	19.9255	0.0494	8.0257	0.0066	0.1602	0.0027	0.0399	0.0024	0.0819	0.0016	0.1586	0.1001	0.0021	0.0222	0.0058	0.0007	0.0245	0.0045	0.0006	0.0109	0.0083	0.0111	0.3654	0.2322	0.0302	0.1715	0.1085	0.0351	0.6172	0.2558
Clostridiales bacterium GWB2_37_7	0.0021	0.0875	0.0659	7.9309	0.0452	3.4349	0.0147	0.2447	0.0035	0.2067	0.0019	0.1711	0.0014	0.0142	0.0286	0.0025	0.0237	0.0128	0.0013	0.0216	0.0116	0.0014	0.0064	0.0124	0.0031	0.0086	0.0121	0.0128	0.0129	0.0096	0.0221	0.0147	0.0146
Chloroflexi bacterium GWB2_54_36	0.0314	4.3279	0.6535	36.8787	1.095	106.221	0.1304	1.899	0.0823	1.1925	0.0535	2.682	0.0056	0.1469	0.2305	0.0064	0.1451	0.0615	0.0049	0.1344	0.0515	0.0067	0.0605	0.0698	0.0907	1.1877	1.1896	0.0167	0.0378	0.1717	0.0214	0.1088	0.1427
Bacteroidetes bacterium GWB2_41_8	0.0175	1.0658	0.1113	9.5764	0.0638	7.2799	0.0157	1.2711	0.0677	7.0543	0.0235	7.3548	0.0027	0.1013	1.2043	0.0041	0.2474	0.5468	0.0031	0.2747	0.4077	0.0038	0.0593	0.3216	0.0009	0.0056	0.0078	0.134	0.1434	0.3071	0.1982	0.1221	0.2678
Spirochaetes bacterium GWB1_60_80	1.8611	0.1784	119.98	0.5082	12.2395	0.3165	31.2456	2.1774	17.4637	5.1674	18.334	3.8654	2.6768	0.0384	0.9242	4.633	0.0454	0.6172	3.1303	0.0542	0.7031	2.2333	0.0541	1.6329	0.0024	0.0034	0.0052	0.0172	0.0196	0.0265	0.019	0.0546	0.0521
Spirochaetes bacterium GWB1_59_5	0.5386	0.0677	9.5229	0.3384	2.8107	0.2514	0.8044	0.2148	0.2935	0.1027	0.3457	0.2492	0.3247	0.0107	0.0491	0.7868	0.0109	0.0294	1.1816	0.0227	0.0677	0.1778	0.0136	0.0551	0.0819	0.2534	0.162	0.0683	0.0524	0.7088	0.0843	0.0592	0.3733
Spirochaetes bacterium GWB1_48_6	0.6843	0.4632	9.8794	0.1486	4.0982	0.502	4.1408	0.3436	0.785	0.4324	1.0104	0.6938	0.3894	0.1037	0.1815	0.7737	0.0982	0.0743	0.6637	0.1222	0.1008	0.4631	0.0713	0.0923	0.005	0.0059	0.0053	0.0464	0.0186	0.0238	0.2206	0.0182	0.0298
Spirochaetes bacterium GWB1_36_13	0.4934	0.0667	19.9354	0.1924	1.3746	0.0719	0.7104	0.0431	0.9943	0.2293	4.3333	1.1075	0.3318	0.0131	0.0521	0.739	0.0089	0.0328	0.5532	0.0139	0.0504	0.4678	0.0098	0.1479	0	0.0001	0.0003	0.0191	0.0182	0.0251	0.0401	0.0127	0.0215
Candidatus Woesebacteria bacterium GWB1_43_5	2.8821	0.1829	7.2279	0.0548	2.2884	0.2765	0.445	0.0642	0.267	0.0747	0.3472	0.1891	0.4545	0.0114	0.028	0.7727	0.013	0.0104	0.505	0.017	0.0189	0.7688	0.0091	0.014	0.0039	0.0932	0.0287	0.387	0.1767	0.4992	0.4522	0.1418	0.2305
Candidatus Woykebacteria bacterium GWB1_45_5	8.7017	1.7084	8.1523	0.1338	4.1939	0.9224	0.8994	0.1822	0.6601	0.2081	0.929	0.4901	0.4937	0.062	0.0554	1.0759	0.0354	0.0197	0.5409	0.0433	0.018	0.5695	0.0321	0.0177	0.0709	0.2155	0.1734	0.4258	0.0976	0.3655	0.5615	0.1068	0.085
Candidatus Nomurabacteria bacterium GWB1_40_6	4.5909	2.8378	8.5516	0.4743	10.1788	5.0387	3.4181	1.4783	1.9323	1.6864	3.5212	4.5303	2.2018	0.719	0.4481	4.3164	0.3956	0.1072	3.0267	1.0338	0.0997	4.1722	0.6965	0.1228	0.0106	0.0289	0.0367	4.894	1.4903	0.9174	4.2702	0.6209	0.4254
Candidatus Liptonbacteria bacterium GWB1_49_6	17.6791	2.5686	9.6067	0.2009	6.6433	1.831	1.3284	0.3867	0.4354	0.1475	0.6724	0.4497	0.7133	0.0831	0.0543	1.6667	0.0288	0.0106	1.0488	0.0803	0.0076	2.1315	0.0895	0.0104	0.0025	0.0364	0.0299	7.0594	2.3414	2.0764	8.4756	1.4308	1.8441
Bdellovibrionales bacterium GWB1_55_8	0.0193	0.0313	12.4518	1.3905	1.5862	1.7005	0.1347	0.3485	0.0103	0.0146	0.0044	0.0184	0.003	0.0016	0.003	0.0077	0.0012	0.001	0.0042	0.0029	0.0018	0.0059	0.0013	0.0022	0.0002	0.0005	0.0002	0.1048	0.0415	0.0401	0.0886	0.0371	0.0403
Omnitrophica WOR_2 bacterium GWA2_53_43	0.0502	44.0829	0.0429	1.6818	0.1142	13.0155	0.0152	2.2828	0.0278	0.9695	0.0161	6.4722	0.0246	3.4231	2.5457	0.0091	1.3333	0.2088	0.0073	0.8634	0.1341	0.0164	0.9606	0.2396	0.0009	0.2328	0.1198	5.8713	16.3432	5.2877	10.043	8.5654	7.9898
Omnitrophica WOR_2 bacterium GWA2_47_8	0.0246	8.1446	0.0307	0.504	0.0297	2.5581	0.0111	0.2691	0.0047	0.0719	0.0052	0.5855	0.0036	0.1502	0.0964	0.0058	0.1125	0.0117	0.0049	0.1239	0.0071	0.0103	0.1405	0.0277	0.0011	0.0309	0.0187	1.097	4.4678	1.3865	0.9935	1.3627	1.956
Omnitrophica WOR_2 bacterium GWA2_45_18	0.0272	18.3785	0.0158	1.3679	0.0499	7.0917	0.0095	1.8918	0.0141	0.8577	0.0043	1.9067	0.0046	0.4264	0.4005	0.0032	0.3804	0.0555	0.0022	0.2172	0.0226	0.0046	0.162	0.0624	0.0039	0.1501	0.0977	0.1051	2.4635	1.1372	0.1388	2.5197	2.8727
Candidatus Rokubacteria bacterium GWA2_73_35	0.0252	37.1489	0.0733	8.3652	0.0568	17.8257	0.0085	1.8133	0.0244	0.638	0.0117	9.0454	0.0094	1.2143	0.8595	0.0106	1.7045	0.204	0.0074	1.3386	0.1319	0.0262	1.4507	0.2702	0.1053	7.2379	4.2667	0.1379	9.1956	6.8038	0.0943	15.826	16.3408
Candidatus Rokubacteria bacterium GWA2_70_23	0.034	24.4148	0.0659	5.2099	0.1202	26.8865	0.0198	2.4483	0.0668	1.0155	0.0164	13.9186	0.012	1.5391	2.1382	0.0138	1.2114	0.2422	0.0085	1.2414	0.1443	0.0169	0.9724	0.3649	0.0944	8.7013	4.5099	0.1436	6.4814	11.5184	0.1509	24.0457	53.0467
Candidatus Schekmanbacteria bacterium GWA2_38_11	0.0136	9.0959	0.0229	1.8462	0.0354	8.2944	0.0129	0.4911	0.0122	0.1809	0.0036	0.9693	0.0011	0.202	0.1901	0.0015	0.2977	0.0353	0.0031	0.3368	0.0369	0.0058	0.2154	0.0797	0.0272	2.2118	1.4874	0.0802	1.0229	0.8745	0.1012	1.701	2.6633
Candidatus Firestonebacteria bacterium GWA2_43_8	0.0548	8.0581	0.0944	0.3764	0.058	2.3481	0.6222	1.1486	3.6368	2.7247	0.2471	7.3695	0.1138	3.2646	2.3173	0.1259	1.4676	0.4679	0.0235	1.0212	0.3867	0.0206	0.6229	0.2659	0.0005	0.0044	0.0033	0.0266	0.0628	0.0329	0.06	0.1059	0.0859
Candidatus Wildermuthbacteria bacterium GWA2_46_15	0.1385	15.8452	0.3352	1.2496	0.2359	6.3541	0.094	1.0257	0.0213	0.5582	0.0442	1.4692	0.0193	0.378	0.1424	0.0224	0.2798	0.0327	0.0232	0.4776	0.0263	0.0341	0.3671	0.0683	0.0109	0.0487	0.0361	0.427	0.5822	0.202	0.615	0.3472	0.2459
Rhodocyclales bacterium GWA2_65_20	0.0546	28.3847	0.0373	1.6092	0.0234	1.5345	0.0129	0.2663	0.0308	0.1115	0.0114	0.5062	0.0537	0.0733	0.3199	0.0505	0.1456	0.1518	0.0054	0.2272	0.1262	0.0135	0.298	0.5117	0.0237	0.1224	0.1777	0.1231	0.9978	0.8935	0.0728	6.3649	2.3106
Polynucleobacter sp. GWA2_45_21	0.0375	20.3975	0.0033	0.0754	0.0113	0.1394	0.0099	0.0173	0.2798	0.1038	0.0043	0.0173	0.0107	0.0598	0.1528	0.0157	0.0091	0.0092	0.0033	0.0054	0.0047	0.0048	0.0035	0.0232	0.0023	0.0087	0.0124	0.0209	0.0247	0.0266	0.0143	0.0602	0.0773
Planctomycetes bacterium GWA2_40_7	0.2617	6.7748	0.7511	1.0123	0.3812	4.5113	0.1849	0.6684	0.1215	0.3744	0.0665	5.8887	0.0316	1.4156	4.0368	0.0369	1.1037	0.5819	0.0364	1.211	0.4516	0.0295	0.6054	0.88	0.0151	0.2805	0.1463	0.1617	7.2085	5.6969	0.2285	1.6261	16.7914
Omnitrophica bacterium GWA2_41_15	0.0408	15.4957	0.0476	0.7115	0.0344	5.4848	0.0226	0.8236	0.0186	0.4078	0.0119	2.0901	0.0622	0.7736	0.6831	0.0098	0.7006	0.2141	0.0112	0.7608	0.1996	0.0138	0.6187	0.2716	0.0479	0.0501	0.0486	0.2615	3.6631	1.0307	0.5297	2.1405	2.3561
Omnitrophica bacterium GWA2_52_8	0.0133	8.7884	0.0077	0.4479	0.0176	3.1009	0.0155	0.3828	0.006	0.1409	0.0031	0.6087	0.0029	0.1314	0.1202	0.0027	0.1119	0.0158	0.0015	0.0976	0.0117	0.0051	0.0865	0.0279	0.0034	0.0082	0.0095	0.0765	4.2071	2.2408	0.1103	1.487	2.6459
Omnitrophica bacterium GWA2_52_12	0.016	12.2948	0.0035	0.5123	0.0208	4.0519	0.0041	0.4102	0.0058	0.1582	0.0028	1.5483	0.0009	0.1009	0.1483	0.0036	0.0956	0.017	0.0003	0.0863	0.009	0.002	0.062	0.0341	0.0009	0.0175	0.023	0.0389	3.9447	1.8154	0.0245	0.32	2.0494
Omnitrophica bacterium GWA2_50_21	0.0408	22.9296	0.0348	1.1601	0.0503	8.9558	0.0098	1.1935	0.0135	0.6132	0.0062	9.6571	0.0057	1.5371	1.7903	0.0088	1.4865	0.3811	0.006	1.631	0.2535	0.0179	1.0999	0.5738	0.0007	0.0163	0.0221	0.1481	13.9919	3.621	0.1759	3.6961	4.8352
Candidatus Kaiserbacteria bacterium GWA2_50_9	2.5038	10.6044	3.446	0.6185	1.8091	3.9541	0.4421	0.7527	0.1924	0.417	0.5019	1.7076	0.223	0.2863	0.1519	0.3005	0.1474	0.0162	0.2318	0.4532	0.0212	0.647	0.4195	0.0415	0.0012	0.0541	0.0329	7.6609	3.3284	1.2439	6.0508	1.7865	1.1977
Candidatus Colwellbacteria bacterium GWA2_46_10	10.7533	9.9934	11.0857	0.6304	5.1266	3.3214	1.4368	0.9288	0.7416	0.6535	1.0075	1.5128	0.749	0.3877	0.4527	1.5885	0.2203	0.246	1.0356	0.4447	0.3608	1.7594	0.4802	0.2404	0.0278	0.301	0.2011	8.3936	3.7067	3.246	9.7606	2.6087	2.2222
Nitrospirae bacterium GWA2_42_11	0.0141	8.8665	0.0163	1.87	0.0462	12.0891	0.007	2.1098	0.008	0.9307	0.0034	8.0407	0.0121	2.3862	1.963	0.0046	1.0282	0.1174	0.0042	1.2956	0.0835	0.0069	0.7673	0.2621	0.0163	0.6789	0.3778	0.0733	6.8847	7.2556	0.0768	25.6884	30.1898
Candidatus Melainabacteria bacterium GWA2_34_9	0.0278	9.3311	0.1429	5.2455	0.2935	49.1257	0.198	22.1146	0.3012	7.3878	0.336	19.1059	0.028	0.4993	0.6195	0.0285	0.9682	0.1582	0.0608	0.9085	0.1921	0.0753	0.325	0.2199	0.0027	0.0048	0.0068	0.0569	0.0603	0.0327	0.0662	0.0408	0.0385
Ignavibacteria bacterium GWA2_55_25	0.0195	27.0964	0.0235	3.1103	0.0087	3.7602	0.0054	0.1836	0.0087	0.2138	0.0054	2.0144	0.0047	0.7406	0.3866	0.0087	1.9263	0.1459	0.0094	2.9809	0.2051	0.0067	1.4583	0.4263	0.0054	0.0975	0.0854	0.0208	0.9847	0.2962	0.038	5.3849	3.4041
Ignavibacteria bacterium GWA2_54_16	0.013	14.2867	0.0151	0.6008	0.0166	4.5876	0.0044	0.3405	0.0126	0.1794	0.0121	1.6191	0.0173	1.5623	1.6429	0.0087	2.6279	0.7275	0.0129	3.0863	0.7967	0.0145	1.3839	0.8399	0.0341	0.1906	0.1885	0.0417	0.8566	0.1998	0.0711	2.0226	0.9524
Gallionellales bacterium GWA2_60_18	0.0428	27.5122	0.037	3.0982	0.0451	10.3954	0.0105	1.0963	0.0208	0.3738	0.011	0.6569	0.0146	0.1807	0.3504	0.0237	0.1876	0.1476	0.0042	0.2926	0.2738	0.0108	0.5566	0.9652	0.0512	0.812	0.8305	0.2131	2.6144	0.871	0.3108	9.2075	5.0257
Gallionellales bacterium GWA2_60_142	0.063	150.357	0.0168	0.9787	0.0187	3.6629	0.0085	0.3954	0.0208	0.1947	0.0122	2.3541	0.013	0.4631	0.6564	0.028	0.9998	0.6356	0.0065	0.6413	0.3655	0.0117	0.6285	1.8867	0.0302	0.2838	0.3339	0.1178	0.8745	0.3492	0.1238	2.7508	1.6212
Gallionellales bacterium GWA2_59_43	0.045	60.2067	0.0462	4.8762	0.0887	21.3251	0.0107	2.3665	0.0307	0.8056	0.0115	2.2347	0.0164	0.4937	0.6388	0.0294	0.584	0.3409	0.0057	0.7004	0.375	0.0202	0.6416	1.322	0.0396	0.833	0.7624	0.2136	3.6215	1.1811	0.2375	10.1715	6.1037
Gallionellales bacterium GWA2_55_18	0.0241	36.0887	0.0418	5.2199	0.0781	20.2824	0.009	2.3508	0.0407	0.8008	0.0041	0.5394	0.006	0.2225	0.2028	0.009	0.1233	0.0741	0.0036	0.3778	0.3303	0.011	0.5481	0.5692	0.0445	1.1059	0.9485	0.3776	8.0365	2.0213	1.332	32.9415	17.4902
Gallionellales bacterium GWA2_54_124	0.1831	125.816	0.0136	1.055	0.0461	4.0009	0.0283	0.5113	0.0391	0.1909	0.0253	0.2293	0.1216	1.926	0.9807	0.1378	2.8474	0.5588	0.0317	1.219	0.3846	0.0807	5.9878	11.8441	0.0452	0.4714	0.5172	0.4574	1.1578	0.878	0.1667	4.7256	2.9439
Elusimicrobia bacterium GWA2_69_24	0.0212	24.7307	0.0143	1.5451	0.0236	7.1393	0.0051	1.2177	0.0157	0.4327	0.0067	1.2735	0.006	0.2311	0.1834	0.006	0.4849	0.0685	0.0025	0.5514	0.0753	0.0067	0.5072	0.1388	0.0124	0.4264	0.255	0.0467	0.383	0.397	0.0522	0.884	1.3491
Elusimicrobia bacterium GWA2_62_23	0.0279	23.7029	0.1142	2.8472	1.1725	72.1571	2.4766	11.6103	0.4579	1.6286	0.097	3.1575	0.0068	0.3005	0.2394	0.0384	1.7736	0.9409	0.0143	0.5215	0.6155	0.0083	0.2346	0.2048	0.0015	0.006	0.0054	0.0252	0.1096	0.0524	0.0492	0.21	0.1096
Elusimicrobia bacterium GWA2_61_42	0.0185	43.038	0.0445	4.3761	0.0768	31.2492	0.1001	4.4758	0.0182	0.5258	0.0099	1.0338	0.0029	0.1464	0.1408	0.0042	0.2671	0.0491	0.0015	0.0657	0.0215	0.0024	0.0901	0.0384	0.0018	0.0082	0.007	0.024	0.137	0.0631	0.0232	0.2189	0.1145
Elusimicrobia bacterium GWA2_51_34	0.3266	33.9752	0.6195	1.0987	0.4268	8.0741	0.3543	1.3645	0.6732	2.4103	4.5617	68.4045	0.3048	2.1102	1.0543	0.522	1.3385	0.1835	0.1829	0.7452	0.1461	0.1431	0.4031	0.0965	0.0087	0.0032	0.0056	0.0171	0.0267	0.0155	0.0226	0.0393	0.0491
Desulfovibrionales bacterium GWA2_65_9	0.0097	9.0659	0.0206	0.7974	0.0178	1.1768	0.0069	0.2849	0.0092	0.1954	0.0254	3.8236	0.0063	0.0932	0.0905	0.0087	0.3227	0.061	0.0025	0.2108	0.0415	0.005	0.0916	0.0953	0.0097	0.0207	0.0298	0.1161	0.1082	0.1041	0.1143	0.2309	0.1726
Deltaproteobacteria bacterium GWA2_65_63	0.0483	72.2442	0.5295	81.9799	0.471	108.488	0.0256	3.7336	0.1105	1.0243	0.0119	1.4902	0.0054	1.3744	0.8735	0.0109	1.5475	0.214	0.0055	1.7622	0.1843	0.0129	1.5736	0.4395	1.4824	8.7011	6.7655	0.0634	0.8597	1.1912	0.0373	3.8282	3.6862
Deltaproteobacteria bacterium GWA2_55_10	0.0128	11.3136	0.0125	1.0257	0.0226	5.025	0.004	0.2814	0.0039	0.0302	0.0026	0.2691	0.0013	1.045	0.7701	0.0017	0.1071	0.0146	0.0014	0.0588	0.0055	0.0009	0.0355	0.0146	0.0107	2.2021	1.0923	0.0219	0.9002	0.6425	0.0312	4.3984	1.4406
Deltaproteobacteria bacterium GWA2_54_12	0.0137	14.2413	0.0264	3.1654	0.0188	2.659	0.0038	0.239	0.0047	0.0626	0.0028	0.1739	0.0019	1.9501	1.4415	0.0025	0.2627	0.0793	0.0012	0.119	0.0267	0.0012	0.058	0.038	0.072	5.6491	2.3052	0.0998	0.4427	0.429	0.07	3.3385	1.2837
Deltaproteobacteria bacterium GWA2_47_9	0.0113	9.0894	0.0154	1.9237	0.0606	20.1252	0.0053	3.7327	0.0081	0.646	0.0048	1.1275	0.0032	0.2933	0.185	0.0048	0.3216	0.0517	0.0008	0.3951	0.0501	0.0065	0.3341	0.1054	0.2319	27.7167	16.2818	0.9122	4.4312	2.2	0.6609	5.1373	3.8341
Deltaproteobacteria bacterium GWA2_45_12	0.0128	12.0439	0.011	0.7734	0.0198	2.2679	0.0124	0.3116	0.0087	0.2206	0.0036	0.9984	0.0034	0.7995	0.5038	0.0085	0.469	0.067	0.0083	0.47	0.0708	0.0143	0.3159	0.1144	0.0132	0.0269	0.0299	0.4653	3.5167	3.9294	0.2097	4.5421	3.1356
Curvibacter sp. GWA2_64_110	0.1721	104.333	0.01	0.2201	0.0654	0.2861	0.0553	0.0392	0.5204	0.2375	0.0392	0.1007	0.3275	0.9662	0.8954	3.5256	1.8306	0.2558	0.0768	0.0911	0.0476	0.0489	0.0414	0.0943	0.0188	0.0505	0.088	0.1372	0.4801	1.2646	0.0415	4.783	1.3531
Burkholderiales bacterium GWA2_64_37	0.1018	26.3544	0.0062	0.1503	0.2873	0.3526	0.1168	0.0366	0.3558	0.1609	0.1994	0.0429	0.2968	0.0508	0.0864	0.2448	0.0402	0.0347	0.0198	0.0299	0.0244	0.0271	0.0192	0.0748	0.004	0.0214	0.0388	48.6648	1.3827	4.4673	0.0238	1.0547	2.7523
Bdellovibrionales bacterium GWA2_49_15	3.2661	15.0105	0.0086	0.0685	0.0034	0.0312	0.006	0.0032	0.0062	0.0036	0.0023	0.0083	0.0007	0.0012	0.0054	0.0048	0.0023	0.0016	0.0013	0.0026	0.0009	0.0072	0.0146	0.0081	0.0017	0.0144	0.0187	0.0243	0.0511	0.0308	0.0329	0.048	0.0529
Bacteroidetes bacterium GWA2_40_15	3.5445	15.9725	0.7024	5.4171	0.4792	22.4984	0.0242	3.43	0.2831	25.9702	1.2569	9.1851	0.0831	0.6176	0.6846	0.1312	0.3836	0.2985	0.3303	2.052	1.0298	0.0763	0.196	0.3483	0.071	0.5133	0.3154	0.0168	0.0842	0.0893	0.0491	0.1884	2.1507
Bacteroidetes bacterium GWA2_32_17	0.0184	17.8596	0.0118	1.0527	0.0244	3.9718	0.0265	0.1319	0.0053	0.071	0.0029	0.1352	0.0028	0.1436	0.4379	0.0035	0.4364	0.2312	0.0032	0.673	0.6793	0.0229	1.1572	2.9166	0.0306	0.195	0.1828	0.0171	0.0184	0.0167	0.0317	0.0227	0.0452
Bacteroidetes bacterium GWA2_31_9b	0.4623	9.1237	0.1469	0.4753	0.6217	2.0026	1.7905	2.3216	0.0536	1.2294	1.0602	2.6665	0.0797	0.3054	0.1681	0.0406	0.2792	0.1429	0.1636	0.9109	0.8267	0.0098	0.099	0.1245	0.0013	0.0029	0.0048	0.0937	0.0498	0.0382	0.1151	0.0477	0.048
Bacteroidetes bacterium GWA2_31_9	0.0147	9.3656	0.0131	0.1207	0.0095	0.1172	0.0269	0.0142	0.005	0.0254	0.003	0.2972	0.0023	0.1138	0.8854	0.0035	0.2874	0.3603	0.0039	0.4036	0.6871	0.0067	0.1522	1.6318	0.0011	0.0099	0.0087	0.0324	0.0438	0.055	0.0428	0.0224	0.1045
Bacteroidetes bacterium GWA2_30_7	0.0542	7.6624	0.0515	0.2764	0.0653	0.0557	0.0769	0.0207	0.0177	0.0163	0.0268	0.0601	0.0176	0.0074	0.0231	0.0358	0.0097	0.0093	0.0228	0.0137	0.0151	0.0651	0.0108	0.0306	0.0014	0.014	0.0103	0.0348	0.0548	0.0286	0.0667	0.0473	0.1902
Candidatus Woesebacteria bacterium GWA1_41_8	8.2281	1.0267	7.6749	0.1118	4.9278	0.8799	1.1224	0.1791	0.6523	0.1646	0.8282	0.4726	1.1031	0.1027	0.0702	3.5386	0.0764	0.012	2.0411	0.1405	0.0143	2.3932	0.0978	0.0147	0.012	0.0519	0.0722	1.7427	0.4699	0.6594	1.689	0.2441	0.3062
Candidatus Wolfebacteria bacterium GWA1_42_9	8.6877	2.0617	11.9373	0.286	10.419	2.9974	3.5441	0.9098	1.9994	0.8229	3.1726	2.0171	3.239	0.5554	0.277	7.4698	0.3454	0.0583	4.6157	0.5121	0.0616	5.7597	0.3991	0.0594	0.0005	0.0065	0.0052	2.0375	0.6306	0.769	2.2434	0.3955	0.547
Candidatus Jorgensenbacteria bacterium GWA1_54_12	12.4051	1.7322	12.575	0.2357	7.691	1.6287	2.5296	0.564	1.1357	0.4322	2.1079	1.3608	2.3065	0.1746	0.1281	5.1088	0.1284	0.0389	3.8202	0.1939	0.0357	5.6957	0.2056	0.0465	1.2445	0.8813	1.0804	3.9056	1.4377	1.7924	7.855	1.2181	2.5845
Candidatus Vogelbacteria bacterium GWA1_51_14	14.6717	2.1123	10.474	0.1716	4.3774	0.9917	1.0077	0.2558	1.0321	0.4227	3.1737	1.9068	5.4213	0.3455	0.3736	26.4169	0.3342	0.1486	22.9157	1.0414	0.1373	23.5289	0.9093	0.1582	0.0029	0.0035	0.0134	0.9011	0.4198	0.2128	0.893	0.2604	0.1954
Candidatus Jorgensenbacteria bacterium GWA1_49_17	18.546	5.7839	30.1066	0.8316	13.434	5.7968	2.8773	1.354	1.2944	0.9133	3.565	3.1233	1.9001	0.219	0.1663	4.2448	0.1268	0.0389	3.3071	0.3116	0.0191	4.584	0.274	0.0389	0.0468	0.0214	0.0672	3.2422	0.7826	0.5721	2.0723	0.4308	0.5767
Bdellovibrionales bacterium GWA1_52_35	34.458	3.2238	8.9429	0.292	7.6517	3.5085	2.2147	2.0479	0.1033	0.0446	0.0542	0.0445	0.0228	0.0037	0.0094	0.0913	0.0024	0.0063	0.057	0.0027	0.0055	0.0325	0.0021	0.0048	0.0004	0.0006	0.0005	0.0136	0.0117	0.0095	0.0145	0.0169	0.0163
