# Supplementary material for: Thousands of microbial genomes shed light on interconnected biogeochemical processes in an aquifer system
Source: Nat Commun. 2016 Oct 24;7:13219. doi: 10.1038/ncomms13219 (PMC5079060; doi:10.1038/ncomms13219)
Supplement: Supplementary Data 9 — Phylogeny and Trait Analysis of sediment and groundwater genomes. Individual traits were determined by hmm searches of marker genes and ggKbase lists for specific pathways associated with the traits. Presence/Absence of traits are shown in binary form - Presence: 1 (Green), Absence: 0 (Red). [file ncomms13219-s15.xlsx]

## Sheet: SD9 - Trait Analysis
Supplementary Data 9 | Phylogeny and Trait Analysis of sediment and groundwater genomes. Individual traits were determined by hmm searches of marker genes and ggKbase lists for specific pathways associated with the traits. Presence/Absence of traits are shown in binary form - Presence: 1 (Green), Absence: 0 (Red).																																												Hydrogenases
Organism	CPR	Domain	Superphylum	Phylum	Class	Order	C Fixation	TCA cycle	Fermentation	CO oxidation	HS- oxidation	S → SO32-	S2O32- → SO42-	S2O32- → S	S2O32- → H2S + SO32-	SO32- → SO42-	SO42- → SO32-	SO32- → H2S	S → H2S	Methane ox	Methanol ox	Methyl amine → formaldehyde	Formaldehyde ox	Formate ox	O2 metabolism	N fixation	NO2- → NO3-	NO3- → NO2-	DNRA (NO2- → NH4+)	NO2- → NO	NO → N2O	N2O → N2	Anammox	Fe Cycling	H2 ox	H2 prod	Methanogen	Urease	As ox	As red	Nitrile Hydratase	Halogenated Compounds Breakdown	Group 1	Group 2a	Group 2b	Group 3a	Group 3b	Group 3c	Group 3d
candidate division WWE3 bacterium RIFOXYD2_FULL_43_10	yes	Bacteria		WWE3			0	0	1	0	0	0	0	0	0	0	0	0	1	0	0	0	0	0	0	0	0	0	0	0	0	0	0	0	1	1	0	0	0	0	0	0	0	0	0	0	1	0	0
Sulfurimonas sp. RIFOXYD2_FULL_37_8	no	Bacteria	Proteobacteria	Epsilonproteobacteria	Campylobacterales		1	1	0	1	1	0	1	0	0	0	0	0	0	0	0	0	0	0	1	0	0	1	0	0	1	1	0	0	0	0	0	0	0	0	0	0	0	0	0	0	0	0	0
Sulfurimonas sp. RIFOXYD2_FULL_34_21	no	Bacteria	Proteobacteria	Epsilonproteobacteria	Campylobacterales		1	1	0	1	1	0	1	0	0	0	0	0	0	0	0	0	0	0	1	1	0	1	0	1	1	1	0	0	1	1	0	0	0	1	0	0	1	1	0	0	0	0	1
Sphingobacteriia bacterium RIFOXYD2_FULL_35_12	no	Bacteria	FCB	Bacteroidetes	Sphingobacteria		0	1	1	1	1	0	0	0	0	0	0	0	0	0	0	0	0	0	1	0	0	0	0	1	1	1	0	0	0	0	0	0	0	0	0	0	0	0	0	0	0	0	0
Sideroxydans sp. RIFOXYD2_FULL_59_7	no	Bacteria	Proteobacteria	Betaproteobacteria	Gallionellales		1	0	0	1	0	0	0	0	0	0	0	0	0	0	0	0	0	0	1	0	0	0	0	0	0	0	0	0	0	0	0	0	0	0	0	0	0	0	0	0	0	0	0
Planctomycetes bacterium RIFOXYD2_FULL_41_16	no	Bacteria	PVC	Planctomycetes			1	0	0	0	0	0	0	0	0	0	0	0	0	0	0	0	0	0	0	0	0	1	0	1	0	0	1	0	0	1	0	0	0	0	0	0	0	0	0	0	0	0	0
Candidatus Peribacteria bacterium RIFOXYD2_FULL_58_15	yes	Bacteria		Peregrinibacteria	Peribacteria		0	0	1	0	0	0	0	0	0	0	0	0	0	0	0	0	0	0	0	0	0	0	0	0	0	0	0	0	0	0	0	0	0	0	0	0	0	0	0	0	0	0	0
Candidatus Zambryskibacteria bacterium RIFOXYD2_FULL_43_10	yes	Bacteria	OD1 (Parcubacteria)	Zambryskibacteria			0	0	1	0	0	0	0	0	0	0	0	0	0	0	0	0	0	0	0	0	0	0	0	0	0	0	0	0	0	0	0	0	0	0	0	0	0	0	0	0	0	0	0
Candidatus Vogelbacteria bacterium RIFOXYD2_FULL_44_9	yes	Bacteria	OD1 (Parcubacteria)	Vogelbacteria			0	0	1	0	0	0	0	0	0	0	0	0	0	0	0	0	0	0	0	0	0	0	0	0	0	0	0	0	0	0	0	0	0	0	0	0	0	0	0	0	0	0	0
Candidatus Taylorbacteria bacterium RIFOXYD2_FULL_36_9	yes	Bacteria	OD1 (Parcubacteria)	Taylorbacteria			0	0	1	0	0	0	0	0	0	0	0	0	0	0	0	0	0	0	0	0	0	0	0	0	0	0	0	0	0	0	0	0	0	0	0	0	0	0	0	0	0	0	0
Candidatus Magasanikbacteria bacterium RIFOXYD2_FULL_41_14	yes	Bacteria	OD1 (Parcubacteria)	Magasanikbacteria			0	0	1	0	0	0	0	0	0	0	0	0	0	0	0	0	0	0	0	0	0	0	0	0	0	0	0	0	0	0	0	0	0	0	0	0	0	0	0	0	0	0	0
Candidatus Magasanikbacteria bacterium RIFOXYD2_FULL_36_9	yes	Bacteria	OD1 (Parcubacteria)	Magasanikbacteria			0	0	1	0	0	0	0	0	0	0	0	0	0	0	0	0	0	0	0	0	0	0	0	0	0	0	0	0	0	1	0	0	0	0	0	0	0	0	0	0	0	0	0
Candidatus Jacksonbacteria bacterium RIFOXYD2_FULL_43_21	yes	Bacteria	OD1 (Parcubacteria)	Jacksonbacteria			0	0	1	0	0	0	0	0	0	0	0	0	1	0	0	0	0	0	0	0	0	0	0	0	0	0	0	0	1	1	0	0	0	0	0	0	0	0	0	0	1	0	0
Candidatus Falkowbacteria bacterium RIFOXYD2_FULL_34_120	yes	Bacteria	OD1 (Parcubacteria)	Falkowbacteria			0	0	1	0	0	0	0	0	0	0	0	0	1	0	0	0	0	0	0	0	0	0	0	0	0	0	0	0	1	1	0	0	0	0	0	0	0	0	0	0	1	0	0
Parcubacteria group bacterium RIFOXYD2_FULL_52_8	yes	Bacteria	OD1 (Parcubacteria)	Vogelbacteria			0	0	1	0	0	0	0	0	0	0	0	0	0	0	0	0	0	0	0	0	0	0	0	0	0	0	0	0	0	0	0	0	0	0	0	0	0	0	0	0	0	0	0
Candidatus Lambdaproteobacteria bacterium RIFOXYD2_FULL_50_16	no	Bacteria	Proteobacteria	Lambdaproteobacteria			0	1	1	1	1	1	0	0	0	1	0	0	0	0	0	0	0	0	0	1	0	1	0	0	0	0	0	0	1	0	0	0	0	1	0	0	1	0	1	0	0	0	0
Elusimicrobia bacterium RIFOXYD2_FULL_34_30	no	Bacteria		Elusimicrobia			1	0	0	0	0	0	0	0	0	0	0	0	0	0	0	0	0	0	0	0	0	0	0	0	0	0	0	0	0	1	0	0	0	1	0	0	0	0	0	0	0	0	0
Elusimicrobia bacterium RIFOXYD2_FULL_34_15	no	Bacteria		Elusimicrobia			1	1	0	0	0	0	0	0	0	0	0	0	0	0	0	0	0	0	0	0	0	0	0	0	0	0	0	0	0	1	0	0	0	1	0	0	0	0	0	0	0	0	0
Deltaproteobacteria bacterium RIFOXYD2_FULL_66_9	no	Bacteria		Deltaproteobacteria			0	1	1	0	0	0	0	0	0	0	0	0	0	0	0	0	0	1	1	0	0	1	0	0	0	0	0	1	0	0	0	0	0	0	0	0	0	0	0	0	0	0	0
Sulfurimonas sp. RIFOXYD12_FULL_36_11	no	Bacteria	Proteobacteria	Epsilonproteobacteria	Campylobacterales		1	1	0	1	1	0	1	0	0	0	0	0	0	0	0	0	0	0	1	0	0	1	0	1	1	1	0	0	1	1	0	0	0	1	0	0	0	0	0	0	0	0	1
Sulfuricurvum sp. RIFOXYD12_FULL_44_77	no	Bacteria	Proteobacteria	Epsilonproteobacteria	Campylobacterales		1	1	0	1	1	0	1	1	0	0	0	0	0	0	0	0	0	0	1	1	0	0	0	0	0	0	0	0	1	1	0	0	0	1	0	0	1	0	0	0	0	0	0
Planctomycetes bacterium RIFOXYD12_FULL_42_12	no	Bacteria	PVC	Planctomycetes			0	0	1	0	0	0	0	0	0	0	0	0	0	0	0	0	0	0	1	0	0	0	0	0	0	0	1	0	0	0	0	0	0	0	0	0	0	0	0	0	0	0	0
Candidatus Wolfebacteria bacterium RIFOXYD12_FULL_48_21	yes	Bacteria	OD1 (Parcubacteria)	Wolfebacteria			0	0	1	0	0	0	0	0	0	0	0	0	0	0	0	0	0	0	0	0	0	0	0	0	0	0	0	0	0	0	0	0	0	0	0	0	0	0	0	0	0	0	0
Candidatus Magasanikbacteria bacterium RIFOXYD12_FULL_33_17	yes	Bacteria	OD1 (Parcubacteria)	Magasanikbacteria			0	0	1	0	0	0	0	0	0	0	0	0	0	0	0	0	0	0	0	0	0	0	0	0	0	0	0	0	0	0	0	0	0	0	0	0	0	0	0	0	0	0	0
Ignavibacteria bacterium RIFOXYD12_FULL_36_8	no	Bacteria	FCB	Ignavibacteria			0	1	1	1	0	0	0	0	0	0	0	0	0	0	0	0	0	0	1	0	0	1	0	0	0	1	0	0	0	1	0	0	0	1	0	1	0	0	0	0	0	0	0
Gammaproteobacteria bacterium RIFOXYD12_FULL_61_37	no	Bacteria	Proteobacteria	Gammaproteobacteria			1	1	0	1	1	1	1	1	0	0	0	0	1	0	0	0	0	0	1	1	0	1	1	1	1	1	0	0	1	1	0	0	1	0	0	0	1	0	0	0	1	0	1
Elusimicrobia bacterium RIFOXYD12_FULL_66_9	no	Bacteria		Elusimicrobia			0	1	1	1	0	0	0	0	0	0	0	0	0	0	0	0	1	0	1	0	0	0	0	0	1	0	0	0	0	0	0	0	0	0	0	0	0	0	0	0	0	0	0
Deltaproteobacteria bacterium RIFOXYD12_FULL_57_12	no	Bacteria		Deltaproteobacteria			1	1	0	0	1	1	0	0	1	1	1	1	1	0	0	0	0	0	1	0	0	1	0	0	0	0	0	0	1	1	0	0	0	0	0	0	1	0	0	0	1	0	0
Deltaproteobacteria bacterium RIFOXYD12_FULL_56_24	no	Bacteria		Deltaproteobacteria			1	0	0	0	0	0	0	0	1	0	1	1	1	0	0	0	0	1	1	1	0	1	0	0	0	0	0	1	1	1	0	0	0	1	0	0	1	0	0	0	1	0	0
Deltaproteobacteria bacterium RIFOXYD12_FULL_55_16	no	Bacteria		Deltaproteobacteria			1	0	0	0	0	0	0	0	0	1	1	1	1	0	0	0	0	0	1	1	0	1	0	0	1	0	0	0	1	1	0	0	0	1	0	0	0	0	0	0	1	0	0
Deltaproteobacteria bacterium RIFOXYD12_FULL_53_23	no	Bacteria		Deltaproteobacteria			1	0	0	0	0	0	0	0	1	0	1	1	1	0	0	0	0	1	1	1	0	1	0	0	0	0	0	1	1	1	0	0	0	1	0	0	1	0	0	0	1	0	0
Deltaproteobacteria bacterium RIFOXYD12_FULL_50_9	no	Bacteria		Deltaproteobacteria			1	1	0	0	0	0	0	0	1	0	1	1	1	0	0	0	0	0	1	1	0	1	0	0	0	0	0	1	1	1	0	0	0	0	0	0	1	0	0	0	1	0	0
Chloroflexi bacterium RIFOXYD12_FULL_57_15	no	Bacteria		Chloroflexi			0	1	1	1	0	0	0	0	0	0	0	0	0	0	0	0	0	0	1	0	0	0	0	0	0	0	0	0	0	0	0	0	0	0	0	0	0	0	0	0	0	0	0
Burkholderiales bacterium RIFOXYD12_FULL_59_19	no	Bacteria	Proteobacteria	Betaproteobacteria	Burkholderiales		1	1	0	1	1	0	1	0	0	0	0	0	0	0	1	0	1	1	1	0	0	1	1	0	1	0	0	1	1	1	0	1	0	0	0	1	1	0	1	0	0	0	1
Alphaproteobacteria bacterium RIFOXYD12_FULL_60_8	no	Bacteria	Proteobacteria	Alphaproteobacteria			0	1	1	1	1	0	0	0	0	0	0	0	1	0	0	0	0	0	0	0	0	1	0	0	0	0	0	0	1	1	0	1	0	1	0	0	0	0	0	0	1	0	0
candidate division WWE3 bacterium RIFOXYD1_FULL_43_17	yes	Bacteria		WWE3			0	0	1	0	0	0	0	0	0	0	0	0	1	0	0	0	0	0	0	0	0	0	0	0	0	0	0	0	1	1	0	0	0	0	0	0	0	0	0	0	1	0	0
candidate division WWE3 bacterium RIFOXYD1_FULL_39_9	yes	Bacteria		WWE3			0	0	1	0	0	0	0	0	0	0	0	0	0	0	0	0	0	0	0	0	0	0	0	0	0	0	0	0	0	0	0	0	0	0	0	0	0	0	0	0	0	0	0
Candidatus Woesebacteria bacterium RIFOXYD1_FULL_43_18	yes	Bacteria	OP11 (Microgenomates)	Woesebacteria			0	0	1	0	0	0	0	0	0	0	0	0	0	0	0	0	0	0	0	0	0	0	0	0	0	0	0	0	0	0	0	0	0	0	0	0	0	0	0	0	0	0	0
Candidatus Woesebacteria bacterium RIFOXYD1_FULL_40_21	yes	Bacteria	OP11 (Microgenomates)	Woesebacteria			0	0	1	0	0	0	0	0	0	0	0	0	0	0	0	0	0	0	0	0	0	0	0	0	0	0	0	0	0	0	0	0	0	0	0	0	0	0	0	0	0	0	0
Candidatus Daviesbacteria bacterium RIFOXYD1_FULL_41_10	yes	Bacteria	OP11 (Microgenomates)	Daviesbacteria			0	0	1	0	0	0	0	0	0	0	0	0	0	0	0	0	0	0	0	0	0	0	0	0	0	0	0	0	0	0	0	0	0	0	0	0	0	0	0	0	0	0	0
Candidatus Collierbacteria bacterium RIFOXYD1_FULL_46_26	yes	Bacteria	OP11 (Microgenomates)	Collierbacteria			0	0	1	0	0	0	0	0	0	0	0	0	0	0	0	0	0	0	0	0	0	0	0	0	0	0	0	0	0	0	0	0	0	0	0	0	0	0	0	0	0	0	0
Candidatus Collierbacteria bacterium RIFOXYD1_FULL_40_9	yes	Bacteria	OP11 (Microgenomates)	Collierbacteria			0	0	1	0	0	0	0	0	0	0	0	0	0	0	0	0	0	0	0	0	0	0	0	0	0	0	0	0	0	0	0	0	0	0	0	0	0	0	0	0	0	0	0
Candidatus Zambryskibacteria bacterium RIFOXYD1_FULL_40_13	yes	Bacteria	OD1 (Parcubacteria)	Zambryskibacteria			0	0	1	0	0	0	0	0	0	0	0	0	0	0	0	0	0	0	0	0	0	0	0	0	0	0	0	0	0	0	0	0	0	0	0	0	0	0	0	0	0	0	0
Candidatus Zambryskibacteria bacterium RIFOXYD1_FULL_39_35	yes	Bacteria	OD1 (Parcubacteria)	Zambryskibacteria			0	0	1	0	0	0	0	0	0	0	0	0	0	0	0	0	0	0	0	0	0	0	0	0	0	0	0	0	0	0	0	0	0	0	0	0	0	0	0	0	0	0	0
Candidatus Yanofskybacteria bacterium RIFOXYD1_FULL_42_10	yes	Bacteria	OD1 (Parcubacteria)	Yanofskybacteria			0	0	1	0	0	0	0	0	0	0	0	0	0	0	0	0	0	0	0	0	0	0	0	0	0	0	0	0	0	0	0	0	0	0	0	0	0	0	0	0	0	0	0
Candidatus Vogelbacteria bacterium RIFOXYD1_FULL_51_18	yes	Bacteria	OD1 (Parcubacteria)	Vogelbacteria			0	0	1	0	0	0	0	0	0	0	0	0	0	0	0	0	0	0	0	0	0	0	0	0	0	0	0	0	0	0	0	0	0	0	0	0	0	0	0	0	0	0	0
Candidatus Vogelbacteria bacterium RIFOXYD1_FULL_46_19	yes	Bacteria	OD1 (Parcubacteria)	Vogelbacteria			0	0	1	0	0	0	0	0	0	0	0	0	0	0	0	0	0	0	0	0	0	0	0	0	0	0	0	0	0	0	0	0	0	0	0	0	0	0	0	0	0	0	0
Candidatus Vogelbacteria bacterium RIFOXYD1_FULL_44_32	yes	Bacteria	OD1 (Parcubacteria)	Vogelbacteria			0	0	1	0	0	0	0	0	0	0	0	0	0	0	0	0	0	0	0	0	0	0	0	0	0	0	0	0	0	0	0	0	0	0	0	0	0	0	0	0	0	0	0
Candidatus Staskawiczbacteria bacterium RIFOXYD1_FULL_32_13	yes	Bacteria	OD1 (Parcubacteria)	Staskawiczbacteria			0	0	1	0	0	0	0	0	0	0	0	0	0	0	0	0	0	0	0	0	0	0	0	0	0	0	0	0	0	0	0	0	0	0	0	0	0	0	0	0	0	0	0
Candidatus Nomurabacteria bacterium RIFOXYD1_FULL_36_19	yes	Bacteria	OD1 (Parcubacteria)	Nomurabacteria			0	0	1	0	0	0	0	0	0	0	0	0	0	0	0	0	0	0	0	0	0	0	0	0	0	0	0	0	0	0	0	0	0	0	0	0	0	0	0	0	0	0	0
Candidatus Magasanikbacteria bacterium RIFOXYD1_FULL_40_23	yes	Bacteria	OD1 (Parcubacteria)	Magasanikbacteria			0	0	1	0	0	0	0	0	0	0	0	0	0	0	0	0	0	0	0	0	0	0	0	0	0	0	0	0	0	1	0	0	0	0	0	0	0	0	0	0	0	0	0
Candidatus Liptonbacteria bacterium RIFOXYD1_FULL_36_11	yes	Bacteria	OD1 (Parcubacteria)	Liptonbacteria			0	0	1	0	0	0	0	0	0	0	0	0	0	0	0	0	0	0	0	0	0	0	0	0	0	0	0	0	0	0	0	0	0	0	0	0	0	0	0	0	0	0	0
Candidatus Kaiserbacteria bacterium RIFOXYD1_FULL_47_14	yes	Bacteria	OD1 (Parcubacteria)	Kaiserbacteria			0	0	1	0	0	0	0	0	0	0	0	0	0	0	0	0	0	0	0	0	0	0	0	0	0	0	0	0	0	0	0	0	0	0	0	0	0	0	0	0	0	0	0
Candidatus Kaiserbacteria bacterium RIFOXYD1_FULL_42_15	yes	Bacteria	OD1 (Parcubacteria)	Kaiserbacteria			0	0	1	0	0	0	0	0	0	0	0	0	0	0	0	0	0	0	0	0	0	0	0	0	0	0	0	0	0	1	0	0	0	0	0	0	0	0	0	0	0	0	0
Candidatus Giovannonibacteria bacterium RIFOXYD1_FULL_48_21	yes	Bacteria	OD1 (Parcubacteria)	Giovannonibacteria			0	0	1	0	0	0	0	0	0	0	0	0	0	0	0	0	0	0	0	0	0	0	0	0	0	0	0	0	0	0	0	0	0	0	0	0	0	0	0	0	0	0	0
Candidatus Brennerbacteria bacterium RIFOXYD1_FULL_41_16	yes	Bacteria	OD1 (Parcubacteria)	Brennerbacteria			0	0	1	0	0	0	0	0	0	0	0	0	0	0	0	0	0	0	0	0	0	0	0	0	0	0	0	0	0	0	0	0	0	0	0	0	0	0	0	0	0	0	0
Candidatus Azambacteria bacterium RIFOXYD1_FULL_42_11	yes	Bacteria	OD1 (Parcubacteria)	Azambacteria_ii			0	0	1	0	0	0	0	0	0	0	0	0	0	0	0	0	0	0	0	0	0	0	0	0	0	0	0	0	0	0	0	0	0	0	0	0	0	0	0	0	0	0	0
Candidatus Lambdaproteobacteria bacterium RIFOXYD1_FULL_56_27	no	Bacteria	Proteobacteria	Lambdaproteobacteria			0	1	1	1	1	1	0	0	1	0	0	0	0	0	0	0	0	0	0	1	0	1	0	0	0	0	0	0	1	0	0	0	0	0	0	0	1	0	0	0	0	0	0
Hydrogenophilales bacterium RIFOXYD1_FULL_62_11	no	Bacteria	Proteobacteria	Betaproteobacteria			1	1	0	0	1	1	1	1	0	0	0	0	1	0	0	0	1	0	1	1	0	1	1	0	0	1	0	0	1	1	0	1	0	0	0	1	1	0	0	0	1	0	0
Bdellovibrionales bacterium RIFOXYD1_FULL_55_31	no	Bacteria		Deltaproteobacteria	Bdellovibrionales	Bdellovibrionaceae	0	1	1	1	0	1	0	0	1	0	0	0	1	0	0	0	0	1	1	0	0	1	0	0	1	0	0	0	1	1	0	0	0	0	0	0	0	0	0	0	1	0	0
Bdellovibrionales bacterium RIFOXYD1_FULL_53_11	no	Bacteria		Deltaproteobacteria	Bdellovibrionales	Bacteroivoracaceae	0	0	1	1	0	0	0	0	0	0	0	0	1	0	0	0	0	1	1	0	0	1	0	0	0	0	0	0	1	1	0	0	0	0	0	0	0	0	0	0	1	1	0
Bdellovibrionales bacterium RIFOXYD1_FULL_44_7	no	Bacteria		Deltaproteobacteria	Bdellovibrionales	Bdellovibrionaceae	0	0	1	1	0	0	0	0	0	0	0	0	1	0	0	0	0	0	0	0	0	0	0	0	0	0	0	0	1	1	0	0	0	0	0	0	0	0	0	0	1	0	0
candidate division WOR-1 bacterium RIFOXYC2_FULL_41_25	no	Bacteria		WOR-1			0	0	1	0	1	0	0	0	0	0	0	0	1	0	0	0	0	1	0	0	0	0	0	0	0	0	0	0	1	1	0	0	0	1	0	0	0	0	0	0	1	0	0
Syntrophobacterales bacterium RIFOXYC2_FULL_60_23	no	Bacteria		Deltaproteobacteria			0	0	1	1	0	1	0	0	0	0	0	0	0	0	0	0	0	1	0	0	0	0	0	0	0	0	0	0	0	0	0	0	0	0	0	0	0	0	0	0	0	0	0
Candidatus Peregrinibacteria bacterium RIFOXYC2_FULL_41_22	yes	Bacteria		Peregrinibacteria			1	0	1	0	0	0	0	0	0	0	0	0	0	0	0	0	0	0	0	0	0	0	0	0	0	0	0	0	0	0	0	0	0	0	0	0	0	0	0	0	0	0	0
Candidatus Curtissbacteria bacterium RIFOXYC2_FULL_41_11	yes	Bacteria	OP11 (Microgenomates)	Curtissbacteria			0	0	1	0	0	0	0	0	0	0	0	0	1	0	0	0	0	0	0	0	0	0	0	0	0	0	0	0	1	1	0	0	0	0	0	0	0	0	0	0	1	0	0
Candidatus Collierbacteria bacterium RIFOXYC2_FULL_43_15	yes	Bacteria	OP11 (Microgenomates)	Collierbacteria			0	0	1	0	0	0	0	0	0	0	0	0	0	0	0	0	0	0	0	0	0	0	0	0	0	0	0	0	0	0	0	0	0	0	0	0	0	0	0	0	0	0	0
Omnitrophica WOR_2 bacterium RIFOXYC2_FULL_45_15	no	Bacteria		Omnitrophica	WOR-2		1	0	0	0	0	0	0	0	0	0	0	0	0	0	0	0	0	1	0	0	1	0	0	0	0	0	0	0	0	0	0	0	0	0	0	0	0	0	0	0	0	0	0
Candidatus Yonathbacteria bacterium RIFOXYC2_FULL_47_9	yes	Bacteria	OD1 (Parcubacteria)	Yonathbacteria			0	0	1	0	0	0	0	0	0	0	0	0	0	0	0	0	0	0	0	0	0	0	0	1	0	0	0	0	0	0	0	0	0	0	0	0	0	0	0	0	0	0	0
Candidatus Yanofskybacteria bacterium RIFOXYC2_FULL_44_13	yes	Bacteria	OD1 (Parcubacteria)	Yanofskybacteria			0	0	1	0	0	0	0	0	0	0	0	0	0	0	0	0	0	0	0	0	0	0	0	0	0	0	0	0	0	0	0	0	0	0	0	0	0	0	0	0	0	0	0
Candidatus Veblenbacteria bacterium RIFOXYC2_FULL_42_11	yes	Bacteria	OD1 (Parcubacteria)	Veblenbacteria			0	0	1	0	0	0	0	0	0	0	0	0	1	0	0	0	0	0	0	0	0	0	0	0	0	0	0	0	1	1	0	0	0	0	0	0	0	0	0	0	1	0	0
Candidatus Uhrbacteria bacterium RIFOXYC2_FULL_47_19	yes	Bacteria	OD1 (Parcubacteria)	Uhrbacteria			0	0	1	0	0	0	0	0	0	0	0	0	1	0	0	0	0	0	0	0	0	0	0	0	0	0	0	0	1	1	0	0	0	0	0	0	0	0	0	0	1	0	0
Candidatus Nomurabacteria bacterium RIFOXYC2_FULL_36_19	yes	Bacteria	OD1 (Parcubacteria)	Nomurabacteria			0	0	1	0	0	0	0	0	0	0	0	0	0	0	0	0	0	0	0	0	0	0	0	0	0	0	0	0	0	0	0	0	0	0	0	0	0	0	0	0	0	0	0
Candidatus Magasanikbacteria bacterium RIFOXYC2_FULL_42_28	yes	Bacteria	OD1 (Parcubacteria)	Magasanikbacteria			0	0	1	0	0	0	0	0	0	0	0	0	0	0	0	0	0	0	0	0	0	0	0	0	0	0	0	0	0	0	0	0	0	0	0	0	0	0	0	0	0	0	0
Candidatus Magasanikbacteria bacterium RIFOXYC2_FULL_39_8	yes	Bacteria	OD1 (Parcubacteria)	Magasanikbacteria			0	0	1	0	0	0	0	0	0	0	0	0	0	0	0	0	0	0	0	0	0	0	0	0	0	0	0	0	0	0	0	0	0	0	0	0	0	0	0	0	0	0	0
Candidatus Komeilibacteria bacterium RIFOXYC2_FULL_45_12	yes	Bacteria	OD1 (Parcubacteria)	Komeilibacteria			0	0	1	1	0	0	0	0	0	0	0	0	0	0	0	0	0	0	0	0	0	0	0	0	0	0	0	0	0	0	0	0	0	0	0	0	0	0	0	0	0	0	0
Candidatus Falkowbacteria bacterium RIFOXYC2_FULL_48_21	yes	Bacteria	OD1 (Parcubacteria)	Falkowbacteria			1	0	1	0	0	0	0	0	0	0	0	0	1	0	0	0	0	0	0	0	0	0	0	0	0	0	0	0	1	1	0	0	0	0	0	0	0	0	0	0	1	0	0
Candidatus Falkowbacteria bacterium RIFOXYC2_FULL_36_12	yes	Bacteria	OD1 (Parcubacteria)	Falkowbacteria			0	0	1	0	0	0	0	0	0	0	0	0	0	0	0	0	0	0	0	0	0	0	0	0	0	0	0	0	0	0	0	0	0	0	0	0	0	0	0	0	0	0	0
Candidatus Campbellbacteria bacterium RIFOXYC2_FULL_35_25	yes	Bacteria	OD1 (Parcubacteria)	Campbellbacteria			0	0	1	0	0	0	0	0	0	0	0	0	0	0	0	0	0	0	0	0	0	0	0	0	0	0	0	0	0	0	0	0	0	0	0	0	0	0	0	0	0	0	0
Ignavibacteria bacterium RIFOXYC2_FULL_38_25	no	Bacteria	FCB	Ignavibacteria			0	1	1	1	0	0	0	0	1	0	0	0	0	0	0	0	0	0	1	0	0	1	0	0	0	1	0	0	0	1	0	0	0	1	0	0	0	0	0	0	0	0	0
Ignavibacteria bacterium RIFOXYC2_FULL_35_21	no	Bacteria	FCB	Ignavibacteria			0	1	1	1	1	1	0	0	0	0	0	0	0	0	0	0	0	0	1	0	0	1	0	0	0	1	0	0	1	1	0	0	0	1	0	0	0	0	0	0	0	1	0
Candidatus Firestonebacteria bacterium RIFOXYC2_FULL_39_67	no	Bacteria		Firestonebacteria			0	0	1	0	0	0	0	0	0	0	0	0	1	0	0	0	0	0	0	0	0	0	0	0	0	0	0	0	1	1	0	0	0	1	0	0	0	0	0	0	1	0	0
Burkholderiales bacterium RIFOXYC2_FULL_59_8	no	Bacteria	Proteobacteria	Betaproteobacteria	Burkholderiales		0	1	1	1	1	0	0	0	0	0	0	0	0	0	1	0	1	1	1	1	0	0	0	0	1	0	0	0	0	1	0	0	0	0	0	1	0	0	0	0	0	0	0
Candidatus Magasanikbacteria bacterium RIFOXYC12_FULL_33_11	yes	Bacteria	OD1 (Parcubacteria)	Magasanikbacteria			0	0	1	0	0	0	0	0	0	0	0	0	0	0	0	0	0	0	0	0	0	0	0	0	0	0	0	0	0	0	0	0	0	0	0	0	0	0	0	0	0	0	0
Candidatus Lloydbacteria bacterium RIFOXYC12_FULL_46_25	yes	Bacteria	OD1 (Parcubacteria)	Lloydbacteria			0	0	1	0	0	0	0	0	0	0	0	0	0	0	0	0	0	0	0	0	0	0	0	1	0	0	0	0	0	0	0	0	0	0	0	0	0	0	0	0	0	0	0
Lentisphaerae bacterium RIFOXYC12_FULL_60_16	no	Bacteria	PVC	Lentisphaerae			1	1	0	0	1	0	0	0	0	0	0	0	0	0	0	0	0	1	0	0	0	0	0	0	0	0	0	0	1	1	0	0	0	1	0	0	0	0	0	0	0	0	1
Candidatus Edwardsbacteria bacterium RifOxyC12_full_54_24	no	Bacteria		Edwardsbacteria			0	0	1	1	0	0	0	0	0	0	0	0	0	0	0	0	0	0	0	0	0	0	0	0	0	0	0	0	1	1	0	0	0	0	0	0	0	0	0	0	0	1	0
Chloroflexi bacterium RIFOXYC12_FULL_59_14	no	Bacteria		Chloroflexi			0	0	0	1	1	0	0	0	0	0	0	0	0	0	0	0	0	0	1	0	0	0	0	0	0	0	0	0	0	0	0	0	0	0	0	0	0	0	0	0	0	0	0
Burkholderiales bacterium RIFOXYC12_FULL_65_23	no	Bacteria	Proteobacteria	Betaproteobacteria	Burkholderiales		0	1	1	1	1	1	1	1	0	0	0	0	0	0	1	0	1	1	1	0	0	1	1	0	0	0	0	0	0	0	0	1	0	1	0	1	0	0	0	0	0	0	0
candidate division WWE3 bacterium RIFOXYC1_FULL_42_17	yes	Bacteria		WWE3			0	0	1	0	0	0	0	0	0	0	0	0	1	0	0	0	0	0	0	0	0	0	0	0	0	0	0	0	1	1	0	0	0	0	0	0	0	0	0	0	1	0	0
candidate division WWE3 bacterium RIFOXYC1_FULL_42_13	yes	Bacteria		WWE3			0	0	1	0	0	0	0	0	0	0	0	0	1	0	0	0	0	0	0	0	0	0	0	0	0	0	0	0	1	1	0	0	0	0	0	0	0	0	0	0	1	0	0
Spirochaetes bacterium RIFOXYC1_FULL_54_7	no	Bacteria		Spirochaetes			0	1	1	1	0	0	0	0	0	0	0	0	0	0	0	0	0	0	0	0	0	0	0	0	0	0	0	0	0	1	0	0	0	1	0	0	0	0	0	0	0	0	0
Candidatus Yonathbacteria bacterium RIFOXYC1_FULL_52_10	yes	Bacteria	OD1 (Parcubacteria)	Yonathbacteria			0	0	1	0	0	0	0	0	0	0	0	0	0	0	0	0	0	0	0	0	0	0	0	1	0	0	0	0	0	0	0	0	0	0	0	0	0	0	0	0	0	0	0
Candidatus Staskawiczbacteria bacterium RIFOXYC1_FULL_38_18	yes	Bacteria	OD1 (Parcubacteria)	Staskawiczbacteria			0	0	1	0	0	0	0	0	0	0	0	0	0	0	0	0	0	0	0	0	0	0	0	0	0	0	0	0	0	0	0	0	0	0	0	0	0	0	0	0	0	0	0
Candidatus Moranbacteria bacterium RIFOXYC1_FULL_44_13	yes	Bacteria	OD1 (Parcubacteria)	Moranbacteria			0	0	1	0	0	0	0	0	0	0	0	0	0	0	0	0	0	0	0	0	0	0	0	0	0	0	0	0	0	1	0	0	0	0	0	0	0	0	0	0	0	0	0
Candidatus Komeilibacteria bacterium RIFOXYC1_FULL_37_11	yes	Bacteria	OD1 (Parcubacteria)	Komeilibacteria			0	0	1	0	0	0	0	0	0	0	0	0	0	0	0	0	0	0	0	0	0	0	0	0	0	0	0	0	0	1	0	0	0	0	0	0	0	0	0	0	0	0	0
Candidatus Adlerbacteria bacterium RIFOXYC1_FULL_48_26	yes	Bacteria	OD1 (Parcubacteria)	Adlerbacteria			0	0	1	0	0	0	0	0	0	0	0	0	0	0	0	0	0	0	0	0	0	0	0	0	0	0	0	0	0	0	0	0	0	0	0	0	0	0	0	0	0	0	0
Bdellovibrionales bacterium RIFOXYC1_FULL_39_130	no	Bacteria		Deltaproteobacteria	Bdellovibrionales	Bacteroivoracaceae	0	1	1	1	0	0	0	0	1	0	0	0	1	0	0	0	0	0	1	0	0	1	0	0	1	0	0	0	1	1	0	0	0	0	0	0	0	0	0	0	1	1	0
Bdellovibrionales bacterium RIFOXYC1_FULL_37_79	no	Bacteria		Deltaproteobacteria	Bdellovibrionales	Bacteroivoracaceae	1	1	0	1	0	0	0	0	0	0	0	0	1	0	0	0	0	0	1	0	0	1	0	0	0	0	0	0	1	1	0	0	0	0	0	0	0	0	0	0	1	0	0
candidate division WOR-1 bacterium RIFOXYB2_FULL_48_7	no	Bacteria		WOR-1			0	0	1	1	0	0	0	0	0	0	0	0	0	0	0	0	0	0	0	0	0	0	0	0	0	0	0	0	0	1	0	0	0	1	0	0	0	0	0	0	0	0	0
candidate division WOR-1 bacterium RIFOXYB2_FULL_37_13	no	Bacteria		WOR-1			0	0	1	0	0	0	0	0	0	0	0	0	0	0	0	0	0	0	0	0	0	0	0	0	0	0	0	0	0	0	0	0	0	0	0	0	0	0	0	0	0	0	0
Tenericutes bacterium RIFOXYB2_FULL_36_25	no	Bacteria		Tenericutes			0	0	1	0	0	0	0	0	0	0	0	0	0	0	0	0	0	0	0	0	0	0	0	0	0	0	0	0	0	1	0	0	0	0	0	0	0	0	0	0	0	0	0
Sulfurimonas sp. RIFOXYB2_FULL_37_5	no	Bacteria	Proteobacteria	Epsilonproteobacteria			1	1	0	1	0	0	1	0	0	1	0	0	0	0	0	0	0	0	0	0	0	1	0	1	1	1	0	0	0	0	0	0	0	0	0	0	0	0	0	0	0	0	0
Candidatus Collierbacteria bacterium RIFOXYA1_FULL_46_24	no	Bacteria		Raymondbacteria			1	1	0	0	0	0	0	0	0	0	0	0	1	0	0	0	0	1	0	0	0	0	0	0	0	0	0	0	1	1	0	0	0	1	0	0	0	0	0	0	1	0	0
Candidatus Peribacteria bacterium RIFOXYB2_FULL_54_17	yes	Bacteria		Peregrinibacteria	Peribacteria		0	0	1	0	0	0	0	0	0	0	0	0	0	0	0	0	0	0	0	0	0	0	0	0	0	0	0	0	0	0	0	0	0	0	0	0	0	0	0	0	0	0	0
Candidatus Peregrinibacteria bacterium RIFOXYB2_FULL_32_7	yes	Bacteria		Peregrinibacteria			0	0	1	0	0	0	0	0	0	0	0	0	0	0	0	0	0	0	0	0	0	0	0	0	0	0	0	0	0	0	0	0	0	0	0	0	0	0	0	0	0	0	0
Candidatus Roizmanbacteria bacterium RIFOXYB2_FULL_38_10	yes	Bacteria	OP11 (Microgenomates)	Roizmanbacteria			0	0	1	0	0	0	0	0	0	0	0	0	1	0	0	0	0	0	0	0	0	0	0	0	0	0	0	0	1	1	0	0	0	0	0	0	0	0	0	0	1	0	0
Omnitrophica WOR_2 bacterium RIFOXYB2_FULL_38_16	no	Bacteria		Omnitrophica	WOR-2		0	1	1	1	0	0	0	0	0	0	0	0	0	0	0	0	0	0	0	0	0	0	0	0	0	0	0	0	1	1	0	0	0	0	0	0	0	0	0	0	0	0	1
Candidatus Uhrbacteria bacterium RIFOXYB2_FULL_57_15	yes	Bacteria	OD1 (Parcubacteria)	Uhrbacteria			0	0	1	0	0	0	0	0	0	0	0	0	0	0	0	0	0	0	0	0	0	0	0	0	0	0	0	0	0	0	0	0	0	0	0	0	0	0	0	0	0	0	0
Candidatus Uhrbacteria bacterium RIFOXYB2_FULL_45_11	yes	Bacteria	OD1 (Parcubacteria)	Uhrbacteria			0	0	1	0	0	0	0	0	0	0	0	0	0	0	0	0	0	0	0	0	0	0	0	0	0	0	0	0	0	1	0	0	0	0	0	0	0	0	0	0	0	0	0
Candidatus Uhrbacteria bacterium RIFOXYB2_FULL_41_18	yes	Bacteria	OD1 (Parcubacteria)	Uhrbacteria			0	0	1	0	0	0	0	0	0	0	0	0	0	0	0	0	0	0	0	0	0	0	0	0	0	0	0	0	0	1	0	0	0	0	0	0	0	0	0	0	0	0	0
Candidatus Uhrbacteria bacterium RIFOXYB2_FULL_41_10	yes	Bacteria	OD1 (Parcubacteria)	Uhrbacteria			0	0	1	0	0	0	0	0	0	0	0	0	0	0	0	0	0	0	0	0	0	0	0	0	0	0	0	0	0	0	0	0	0	0	0	0	0	0	0	0	0	0	0
Candidatus Magasanikbacteria bacterium RIFOXYB2_FULL_38_10	yes	Bacteria	OD1 (Parcubacteria)	Magasanikbacteria			0	0	1	0	0	0	0	0	0	0	0	0	0	0	0	0	0	0	0	0	0	0	0	0	0	0	0	0	0	0	0	0	0	0	0	0	0	0	0	0	0	0	0
Gammaproteobacteria bacterium RIFOXYB2_FULL_38_6	no	Bacteria	Proteobacteria	Gammaproteobacteria			0	0	1	1	0	0	0	0	0	0	0	0	0	0	0	0	0	0	0	0	0	0	0	0	0	0	0	0	0	0	0	0	0	0	0	0	0	0	0	0	0	0	0
Elusimicrobia bacterium RIFOXYB2_FULL_62_6	no	Bacteria		Elusimicrobia			0	0	1	1	0	1	0	0	0	0	0	0	0	0	0	0	0	0	1	0	0	0	0	0	0	0	0	0	1	1	0	0	0	1	0	0	0	0	0	0	0	1	0
Elusimicrobia bacterium RIFOXYB2_FULL_50_12	no	Bacteria		Elusimicrobia			0	0	1	0	0	0	0	0	0	0	0	0	0	0	0	0	0	0	0	1	0	0	0	0	0	0	0	0	1	1	0	0	0	0	0	0	0	0	0	0	0	1	0
Elusimicrobia bacterium RIFOXYB2_FULL_49_7	no	Bacteria		Elusimicrobia			0	1	1	0	0	0	0	0	0	0	0	0	0	0	0	0	0	0	0	1	0	0	0	0	0	0	0	0	1	1	0	0	0	1	0	0	0	0	0	0	0	0	1
Elusimicrobia bacterium RIFOXYB2_FULL_48_7	no	Bacteria		Elusimicrobia			0	1	1	0	0	1	0	0	0	0	0	0	0	0	0	0	0	0	0	0	0	0	0	0	0	0	0	0	0	1	0	0	0	0	0	0	0	0	0	0	0	0	0
Desulfobacula sp. RIFOXYB2_FULL_45_6	no	Bacteria		Deltaproteobacteria			1	1	0	1	0	0	0	0	0	0	1	1	0	0	0	0	0	0	1	0	0	0	0	0	0	0	0	0	0	0	0	0	0	0	0	1	0	0	0	0	0	0	0
Deltaproteobacteria bacterium RIFOXYB2_FULL_66_7	no	Bacteria		Deltaproteobacteria			1	1	0	1	0	0	0	0	0	0	0	0	0	0	0	0	0	1	1	0	0	1	0	0	1	0	0	1	1	0	0	0	0	0	0	0	1	0	0	0	0	0	0
Sulfurimonas sp. RIFOXYB12_FULL_35_9	no	Bacteria	Proteobacteria	Epsilonproteobacteria	Campylobacterales		1	1	0	1	1	0	1	0	0	0	0	0	0	0	0	0	0	0	1	0	0	1	0	1	1	1	0	0	1	1	0	0	0	1	0	0	1	0	0	0	0	0	1
Sideroxydans sp. RIFOXYB12_FULL_59_6	no	Bacteria	Proteobacteria	Betaproteobacteria	Gallionellales		0	1	1	1	1	1	0	0	0	1	0	0	0	0	0	0	0	0	1	0	0	0	1	0	0	0	0	0	0	0	0	0	0	0	0	0	0	0	0	0	0	0	0
Planctomycetes bacterium RIFOXYB12_FULL_42_10	no	Bacteria	PVC	Planctomycetes			0	0	1	0	0	0	0	0	0	1	0	0	1	0	0	0	0	0	1	0	1	1	0	0	0	0	1	0	1	1	0	0	0	0	0	0	0	0	0	0	1	0	0
Omnitrophica bacterium RIFOXYB12_FULL_50_7	no	Bacteria		Omnitrophica	Omnitrophica		0	1	1	0	1	1	0	0	0	0	0	0	1	0	0	0	0	0	0	0	0	1	1	0	0	0	0	0	1	1	0	0	0	1	0	0	0	0	0	0	1	0	0
Lentisphaerae bacterium RIFOXYB12_FULL_65_16	no	Bacteria	PVC	Lentisphaerae			1	1	0	0	0	0	0	0	0	0	0	0	0	0	0	0	0	1	1	0	1	0	0	0	0	0	0	0	1	1	0	0	0	1	0	0	0	0	0	0	0	1	1
Gallionellales bacterium RIFOXYB12_FULL_54_9	no	Bacteria	Proteobacteria	Betaproteobacteria	Gallionellales		1	1	0	0	0	1	0	0	0	0	0	0	0	0	0	0	0	0	1	1	0	0	0	0	0	0	0	0	0	0	0	0	0	1	0	0	0	0	0	0	0	0	0
Anaerolinea sp. RIFOXYB12_FULL_60_12	no	Bacteria		Chloroflexi			0	0	1	1	0	0	0	0	0	0	0	0	0	0	0	0	0	0	0	0	0	0	0	0	0	0	0	0	0	0	0	0	0	0	0	0	0	0	0	0	0	0	0
candidate division WWE3 bacterium RIFOXYB1_FULL_43_12	yes	Bacteria		WWE3			0	0	1	0	0	0	0	0	0	0	0	0	1	0	0	0	0	0	0	0	0	0	0	0	0	0	0	0	1	1	0	0	0	0	0	0	0	0	0	0	1	0	0
Candidatus Woesebacteria bacterium RIFOXYB1_FULL_47_31	yes	Bacteria	OP11 (Microgenomates)	Woesebacteria			0	0	1	0	0	0	0	0	0	0	0	0	0	0	0	0	0	0	0	0	0	0	0	0	0	0	0	0	0	0	0	0	0	0	0	0	0	0	0	0	0	0	0
Candidatus Woesebacteria bacterium RIFOXYB1_FULL_41_13	yes	Bacteria	OP11 (Microgenomates)	Woesebacteria			0	0	1	0	0	0	0	0	0	0	0	0	0	0	0	0	0	0	0	0	0	0	0	0	0	0	0	0	0	0	0	0	0	0	0	0	0	0	0	0	0	0	0
Candidatus Woesebacteria bacterium RIFOXYB1_FULL_38_16	yes	Bacteria	OP11 (Microgenomates)	Woesebacteria			0	0	1	0	0	0	0	0	0	0	0	0	0	0	0	0	0	0	0	0	0	0	0	0	0	0	0	0	0	0	0	0	0	0	0	0	0	0	0	0	0	0	0
Candidatus Pacebacteria bacterium RIFOXYB1_FULL_44_10	yes	Bacteria	OP11 (Microgenomates)	Pacebacteria			0	0	1	0	0	0	0	0	0	0	0	0	0	0	0	0	0	0	0	0	0	0	0	0	0	0	0	0	0	0	0	0	0	0	0	0	0	0	0	0	0	0	0
Candidatus Levybacteria bacterium RIFOXYB1_FULL_40_17	yes	Bacteria	OP11 (Microgenomates)	Levybacteria			0	0	1	0	0	0	0	0	0	0	0	0	0	0	0	0	0	0	0	0	0	0	0	0	0	0	0	0	0	0	0	0	0	0	0	0	0	0	0	0	0	0	0
Candidatus Gottesmanbacteria bacterium RIFOXYB1_FULL_47_11	yes	Bacteria	OP11 (Microgenomates)	Gottesmanbacteria			0	0	1	0	0	0	0	0	0	0	0	0	0	0	0	0	0	0	0	0	0	0	0	0	0	0	0	0	0	0	0	0	0	0	0	0	0	0	0	0	0	0	0
Candidatus Collierbacteria bacterium RIFOXYB1_FULL_49_13	yes	Bacteria	OP11 (Microgenomates)	Collierbacteria			0	0	1	0	0	0	0	0	0	0	0	0	0	0	0	0	0	0	0	0	0	0	0	0	0	0	0	0	0	0	0	0	0	0	0	0	0	0	0	0	0	0	0
Candidatus Amesbacteria bacterium RIFOXYB1_FULL_47_13	yes	Bacteria	OP11 (Microgenomates)	Amesbacteria			0	0	1	0	0	0	0	0	0	0	0	0	0	0	0	0	0	0	0	0	0	0	0	0	0	0	0	0	0	0	0	0	0	0	0	0	0	0	0	0	0	0	0
Candidatus Amesbacteria bacterium RIFOXYB1_FULL_44_23	yes	Bacteria	OP11 (Microgenomates)	Amesbacteria			0	0	1	0	0	0	0	0	0	0	0	0	0	0	0	0	0	0	0	0	0	0	0	0	0	0	0	0	0	0	0	0	0	0	0	0	0	0	0	0	0	0	0
Candidatus Wolfebacteria bacterium RIFOXYB1_FULL_54_12	yes	Bacteria	OD1 (Parcubacteria)	Wolfebacteria			0	0	1	0	0	0	0	0	0	0	0	0	0	0	0	0	0	0	0	0	0	0	0	0	0	0	0	0	0	0	0	0	0	0	0	0	0	0	0	0	0	0	0
Candidatus Vogelbacteria bacterium RIFOXYB1_FULL_42_16	yes	Bacteria	OD1 (Parcubacteria)	Vogelbacteria			0	0	1	0	0	0	0	0	0	0	0	0	0	0	0	0	0	0	0	0	0	0	0	0	0	0	0	0	0	0	0	0	0	0	0	0	0	0	0	0	0	0	0
Candidatus Staskawiczbacteria bacterium RIFOXYB1_FULL_38_37	yes	Bacteria	OD1 (Parcubacteria)	Staskawiczbacteria			0	0	1	0	0	0	0	0	0	0	0	0	0	0	0	0	0	0	0	0	0	0	0	0	0	0	0	0	0	0	0	0	0	0	0	0	0	0	0	0	0	0	0
Candidatus Staskawiczbacteria bacterium RIFOXYB1_FULL_37_44	yes	Bacteria	OD1 (Parcubacteria)	Staskawiczbacteria			0	0	1	0	0	0	0	0	0	0	0	0	0	0	0	0	0	0	0	0	0	0	0	0	0	0	0	0	0	0	0	0	0	0	0	0	0	0	0	0	0	0	0
Candidatus Nomurabacteria bacterium RIFOXYB1_FULL_39_16	yes	Bacteria	OD1 (Parcubacteria)	Nomurabacteria			0	0	1	0	0	0	0	0	0	0	0	0	0	0	0	0	0	0	0	0	0	0	0	0	0	0	0	0	0	0	0	0	0	0	0	0	0	0	0	0	0	0	0
Candidatus Nealsonbacteria bacterium RIFOXYB1_FULL_40_15	yes	Bacteria	OD1 (Parcubacteria)	Nealsonbacteria			0	0	1	0	0	0	0	0	0	0	0	0	0	0	0	0	0	0	0	0	0	0	0	0	0	0	0	0	0	1	0	0	0	0	0	0	0	0	0	0	0	0	0
Candidatus Moranbacteria bacterium RIFOXYB1_FULL_44_23	yes	Bacteria	OD1 (Parcubacteria)	Moranbacteria			0	0	1	0	0	0	0	0	0	0	0	0	0	0	0	0	0	0	0	0	0	0	0	0	0	0	0	0	0	1	0	0	0	0	0	0	0	0	0	0	0	0	0
Candidatus Magasanikbacteria bacterium RIFOXYB1_FULL_40_15	yes	Bacteria	OD1 (Parcubacteria)	Magasanikbacteria			0	0	1	0	0	0	0	0	0	0	0	0	1	0	0	0	0	0	0	0	0	0	0	0	0	0	0	0	1	1	0	0	0	0	0	0	0	0	0	0	1	0	0
Candidatus Kaiserbacteria bacterium RIFOXYB1_FULL_46_14	yes	Bacteria	OD1 (Parcubacteria)	Kaiserbacteria			0	0	1	0	0	0	0	0	0	0	0	0	0	0	0	0	0	0	0	0	0	0	0	0	0	0	0	0	0	0	0	0	0	0	0	0	0	0	0	0	0	0	0
Candidatus Azambacteria bacterium RIFOXYB1_FULL_40_33	yes	Bacteria	OD1 (Parcubacteria)	Azambacteria_ii			0	0	1	0	0	0	0	0	0	0	0	0	0	0	0	0	0	0	0	0	0	0	0	0	0	0	0	0	0	0	0	0	0	0	0	0	0	0	0	0	0	0	0
candidate division WS6 bacterium RIFOXYB1_FULL_33_15	yes	Bacteria		Dojkabacteria			0	0	1	0	0	0	0	0	0	0	0	0	0	0	0	0	0	0	0	0	0	0	0	0	0	0	0	0	0	0	0	0	0	0	0	0	0	0	0	0	0	0	0
candidate division WS6 bacterium RIFOXYB1_FULL_33_14	yes	Bacteria		Dojkabacteria			0	0	1	0	0	0	0	0	0	0	0	0	0	0	0	0	0	0	0	0	0	0	0	0	0	0	0	0	0	0	0	0	0	0	0	0	0	0	0	0	0	0	0
Caulobacterales bacterium RIFOXYB1_FULL_67_16	no	Bacteria	Proteobacteria	Alphaproteobacteria			0	1	1	1	0	1	0	0	0	0	0	0	0	0	0	0	0	0	1	0	0	0	0	0	0	0	0	0	0	0	0	0	0	1	0	0	0	0	0	0	0	0	0
candidate division WWE3 bacterium RIFOXYA2_FULL_46_9	yes	Bacteria		WWE3			0	0	1	0	0	0	0	0	0	0	0	0	0	0	0	0	0	0	0	0	0	0	0	0	0	0	0	0	0	0	0	0	0	0	0	0	0	0	0	0	0	0	0
candidate division WOR-1 bacterium RIFOXYA2_FULL_51_19	no	Bacteria		WOR-1			0	0	1	0	0	0	0	0	0	0	0	0	0	0	0	0	0	1	0	0	0	0	0	0	0	0	0	0	0	1	0	0	0	0	0	0	0	0	0	0	0	0	0
candidate division WOR-1 bacterium RIFOXYA2_FULL_36_21	no	Bacteria		WOR-1			0	0	1	0	0	0	0	0	0	0	0	0	1	0	0	0	0	1	0	0	0	0	0	0	0	0	0	0	1	1	0	0	0	1	0	0	0	0	0	0	1	0	0
Candidatus Peregrinibacteria bacterium RIFOXYA2_FULL_33_7	yes	Bacteria		Peregrinibacteria			0	0	1	0	0	0	0	0	0	0	0	0	0	0	0	0	0	0	0	0	0	0	0	0	0	0	0	0	0	1	0	0	0	0	0	0	0	0	0	0	0	0	0
Candidatus Peregrinibacteria bacterium RIFOXYA2_FULL_33_21	yes	Bacteria		Peregrinibacteria			0	0	1	0	0	0	0	0	0	0	0	0	0	0	0	0	0	0	0	0	0	0	0	0	0	0	0	0	0	0	0	0	0	0	0	0	0	0	0	0	0	0	0
Candidatus Nomurabacteria bacterium RIFOXYA2_FULL_42_12	yes	Bacteria	OD1 (Parcubacteria)	Nomurabacteria			0	0	1	0	0	0	0	0	0	0	0	0	0	0	0	0	0	0	0	0	0	0	0	0	0	0	0	0	0	0	0	0	0	0	0	0	0	0	0	0	0	0	0
Candidatus Magasanikbacteria bacterium RIFOXYA2_FULL_44_8	yes	Bacteria	OD1 (Parcubacteria)	Magasanikbacteria			0	0	1	0	0	0	0	0	0	0	0	0	0	0	0	0	0	0	0	0	0	0	0	0	0	0	0	0	0	0	0	0	0	0	0	0	0	0	0	0	0	0	0
Candidatus Kerfeldbacteria bacterium RIFOXYA2_FULL_38_24	yes	Bacteria	OD1 (Parcubacteria)	Kerfeldbacteria			0	0	1	0	0	0	0	0	0	0	0	0	0	0	0	0	0	0	0	0	0	0	0	0	0	0	0	0	0	1	0	0	0	0	0	0	0	0	0	0	0	0	0
Candidatus Falkowbacteria bacterium RIFOXYA2_FULL_47_9	yes	Bacteria	OD1 (Parcubacteria)	Falkowbacteria			0	0	1	0	0	0	0	0	0	0	0	0	0	0	0	0	0	0	0	0	0	0	0	0	0	0	0	0	0	0	0	0	0	0	0	0	0	0	0	0	0	0	0
Candidatus Falkowbacteria bacterium RIFOXYA2_FULL_47_19	yes	Bacteria	OD1 (Parcubacteria)	Falkowbacteria			0	0	1	0	0	0	0	0	0	0	0	0	1	0	0	0	0	0	0	0	0	0	0	0	0	0	0	0	1	1	0	0	0	0	0	0	0	0	0	0	1	0	0
Candidatus Falkowbacteria bacterium RIFOXYA2_FULL_38_12	yes	Bacteria	OD1 (Parcubacteria)	Falkowbacteria			0	0	1	0	0	0	0	0	0	0	0	0	1	0	0	0	0	0	0	0	0	0	0	0	0	0	0	0	1	1	0	0	0	0	0	0	0	0	0	0	1	0	0
Candidatus Melainabacteria bacterium RIFOXYA2_FULL_32_9	no	Bacteria		Melainabacteria			0	0	1	0	0	0	0	0	0	0	0	0	0	0	0	0	0	0	0	0	0	0	0	0	0	0	0	0	0	1	0	0	0	1	0	0	0	0	0	0	0	0	0
Ignavibacteria bacterium RIFOXYA2_FULL_37_17	no	Bacteria	FCB	Ignavibacteria			0	1	1	1	0	0	0	0	0	0	0	0	0	0	0	0	0	0	1	0	0	1	0	0	0	0	0	0	0	0	0	0	0	0	0	0	0	0	0	0	0	0	0
Candidatus Firestonebacteria bacterium RIFOXYA2_FULL_40_8	no	Bacteria		Firestonebacteria			0	0	1	0	0	0	0	0	0	0	0	0	1	0	0	0	0	0	0	0	0	0	0	0	0	0	0	0	1	1	0	0	0	1	0	0	0	0	0	0	1	0	0
Elusimicrobia bacterium RIFOXYA2_FULL_69_6	no	Bacteria		Elusimicrobia			0	0	1	1	0	0	0	0	0	0	0	0	1	0	0	0	0	0	0	1	0	0	0	0	0	0	0	0	1	1	0	0	0	0	0	0	0	0	0	0	1	0	0
Elusimicrobia bacterium RIFOXYA2_FULL_53_38	no	Bacteria		Elusimicrobia			0	0	1	1	0	1	0	0	0	0	0	0	1	0	0	0	0	0	0	0	0	0	0	0	0	0	0	0	1	1	0	0	0	0	0	0	0	0	0	0	1	1	0
Elusimicrobia bacterium RIFOXYA2_FULL_47_53	no	Bacteria		Elusimicrobia			0	0	1	0	0	0	0	0	0	0	0	0	0	0	0	0	0	0	0	0	0	0	0	0	0	0	0	0	1	1	0	0	0	0	0	0	0	0	0	0	0	1	0
Elusimicrobia bacterium RIFOXYA2_FULL_40_6	no	Bacteria		Elusimicrobia			0	0	1	1	0	0	0	0	0	0	0	0	0	0	0	0	0	0	0	0	0	0	0	0	0	0	0	0	0	0	0	0	0	0	0	0	0	0	0	0	0	0	0
Elusimicrobia bacterium RIFOXYA2_FULL_39_19	no	Bacteria		Elusimicrobia			1	1	0	0	0	0	0	0	0	0	0	0	0	0	0	0	0	0	0	0	0	0	0	0	0	0	0	0	0	1	0	0	0	0	0	0	0	0	0	0	0	0	0
Deltaproteobacteria bacterium RIFOXYA2_FULL_55_11	no	Bacteria		Deltaproteobacteria			0	1	1	1	0	0	0	0	0	0	0	0	0	0	0	0	0	0	1	0	1	0	0	0	0	0	0	0	0	0	0	0	0	0	0	1	0	0	0	0	0	0	0
candidate division CPR3 bacterium RIFOXYA2_FULL_35_13	yes	Bacteria		CPR3			0	0	1	0	0	0	0	0	0	0	0	0	0	0	0	0	0	0	0	0	0	0	0	0	0	0	0	0	0	0	0	0	0	0	0	0	0	0	0	0	0	0	0
Candidatus Berkelbacteria bacterium RIFOXYA2_FULL_43_10	yes	Bacteria		Berkelbacteria			0	0	1	0	0	0	0	0	0	0	0	0	1	0	0	0	0	0	0	0	0	0	0	0	0	0	0	0	1	1	0	0	0	0	0	0	0	0	0	0	1	0	0
candidate division WOR-1 bacterium RIFOXYA12_FULL_43_27	no	Bacteria		WOR-1			0	0	1	0	0	0	0	0	0	0	0	0	1	0	0	0	0	1	0	0	0	0	0	0	0	0	0	0	1	1	0	0	0	1	0	0	0	0	0	0	1	0	0
Candidatus Moranbacteria bacterium RIFOXYA12_FULL_44_15	yes	Bacteria	OD1 (Parcubacteria)	Moranbacteria			0	0	1	0	0	0	0	0	0	0	0	0	1	0	0	0	0	0	0	0	0	0	0	0	0	0	0	0	1	1	0	0	0	0	0	0	0	0	0	0	1	0	0
Candidatus Moranbacteria bacterium RIFOXYA12_FULL_35_19	yes	Bacteria	OD1 (Parcubacteria)	Moranbacteria			0	0	1	0	0	0	0	0	0	0	0	0	1	0	0	0	0	0	0	0	0	0	0	0	0	0	0	0	1	1	0	0	0	0	0	0	0	0	0	0	1	0	0
Lentisphaerae bacterium RIFOXYA12_FULL_48_11	no	Bacteria	PVC	Lentisphaerae			0	0	1	1	0	0	0	0	0	0	0	0	0	0	0	0	0	0	0	0	0	0	0	0	0	0	0	0	1	1	0	0	0	1	0	0	1	0	0	0	0	0	1
Elusimicrobia bacterium RIFOXYA12_FULL_57_11	no	Bacteria		Elusimicrobia			0	0	1	1	0	0	0	0	0	0	0	0	1	0	0	0	0	0	0	0	0	0	0	0	0	0	0	0	1	1	0	0	0	0	0	0	0	0	0	0	1	0	0
Desulfobacula sp. RIFOXYA12_FULL_46_16	no	Bacteria		Deltaproteobacteria			1	0	0	0	0	0	0	0	1	1	1	1	0	0	0	0	0	1	1	0	0	0	0	0	0	0	0	0	1	1	0	0	0	0	0	0	1	0	0	0	0	0	0
Desulfobacterales bacterium RIFOXYA12_FULL_46_15	no	Bacteria		Deltaproteobacteria			1	1	0	1	0	0	0	0	0	1	1	1	0	0	0	0	0	1	1	1	0	1	0	0	0	0	0	0	1	1	0	0	0	1	0	1	1	0	0	0	0	0	0
Deltaproteobacteria bacterium RIFOXYA12_FULL_61_11	no	Bacteria		Deltaproteobacteria			0	1	1	1	0	1	0	0	0	0	0	0	0	0	0	0	0	0	1	0	0	1	0	0	0	0	0	0	0	1	0	0	0	0	0	0	0	0	0	0	0	0	0
Deltaproteobacteria bacterium RIFOXYA12_FULL_58_15	no	Bacteria		Deltaproteobacteria			0	1	1	1	0	1	0	0	1	0	0	0	1	0	0	0	0	0	1	0	0	1	0	0	0	0	0	1	1	1	0	0	0	0	0	0	0	0	0	0	1	0	0
Xanthomonadales bacterium RIFOXYA1_FULL_69_10	no	Bacteria	Proteobacteria	Gammaproteobacteria	Xanthomonadales		0	1	1	1	0	0	0	0	0	0	0	0	0	0	0	0	1	0	1	0	0	0	0	1	0	0	0	0	0	0	0	0	0	1	0	1	0	0	0	0	0	0	0
Xanthomonadales bacterium RIFOXYA1_FULL_68_6	no	Bacteria	Proteobacteria	Gammaproteobacteria	Xanthomonadales		0	1	1	1	0	0	0	0	0	0	0	0	0	0	0	0	1	0	1	0	0	1	0	1	1	0	0	0	0	0	0	0	0	1	0	0	0	0	0	0	0	0	0
Rhodanobacter sp. RIFOXYA1_FULL_67_6	no	Bacteria	Proteobacteria	Gammaproteobacteria			0	1	1	1	0	1	0	0	0	0	0	0	0	0	0	0	1	0	1	0	0	0	0	1	1	1	0	0	0	0	0	0	0	1	0	0	0	0	0	0	0	0	0
Paenibacillus sp. RIFOXYA1_FULL_44_5	no	Bacteria		Firmicutes			0	0	1	0	0	0	0	0	0	0	0	0	0	0	0	0	0	0	1	0	0	0	0	0	0	0	0	0	0	0	0	1	0	0	0	0	0	0	0	0	0	0	0
Candidatus Woesebacteria bacterium RIFOXYA1_FULL_43_9	yes	Bacteria	OP11 (Microgenomates)	Woesebacteria			0	0	1	0	0	0	0	0	0	0	0	0	0	0	0	0	0	0	0	0	0	0	0	0	0	0	0	0	0	0	0	0	0	0	0	0	0	0	0	0	0	0	0
Candidatus Woesebacteria bacterium RIFOXYA1_FULL_31_71	yes	Bacteria	OP11 (Microgenomates)	Woesebacteria			0	0	1	0	0	0	0	0	0	0	0	0	0	0	0	0	0	0	0	0	0	0	0	0	0	0	0	0	0	0	0	0	0	0	0	0	0	0	0	0	0	0	0
Candidatus Shapirobacteria bacterium RIFOXYA1_FULL_39_17	yes	Bacteria	OP11 (Microgenomates)	Shapirobacteria			0	0	1	0	0	0	0	0	0	0	0	0	0	0	0	0	0	0	0	0	0	0	0	0	0	0	0	0	0	0	0	0	0	0	0	0	0	0	0	0	0	0	0
Candidatus Roizmanbacteria bacterium RIFOXYA1_FULL_41_12	yes	Bacteria	OP11 (Microgenomates)	Roizmanbacteria			0	0	1	0	0	0	0	0	0	0	0	0	0	0	0	0	0	0	0	0	0	0	0	0	0	0	0	0	0	0	0	0	0	0	0	0	0	0	0	0	0	0	0
Candidatus Pacebacteria bacterium RIFOXYA1_FULL_38_18	yes	Bacteria	OP11 (Microgenomates)	Pacebacteria			0	0	1	0	0	0	0	0	0	0	0	0	0	0	0	0	0	0	0	0	0	0	0	0	0	0	0	0	0	0	0	0	0	0	0	0	0	0	0	0	0	0	0
Hydrogenophilales bacterium RIFOXYA1_FULL_63_33	no	Bacteria	Proteobacteria	Betaproteobacteria	Hydrogenophilales		1	1	0	1	1	1	1	1	0	0	0	0	1	0	0	0	1	1	1	0	0	1	1	0	1	1	0	0	1	1	0	0	0	0	0	0	1	0	0	0	1	0	0
Chromatiales bacterium RIFOXYA1_FULL_46_5	no	Bacteria	Proteobacteria	Gammaproteobacteria			0	1	1	0	0	1	0	0	0	0	0	0	0	0	0	0	1	0	1	0	0	0	0	0	0	0	0	0	0	0	0	0	0	1	0	0	0	0	0	0	0	0	0
Caulobacterales bacterium RIFOXYA1_FULL_67_7	no	Bacteria	Proteobacteria	Alphaproteobacteria	Caulobacterales		0	1	1	0	0	1	0	0	0	0	0	0	0	0	0	0	1	0	1	0	0	0	0	0	0	0	0	0	0	0	0	0	0	0	0	0	0	0	0	0	0	0	0
Bdellovibrionales bacterium RIFOXYA1_FULL_38_20	no	Bacteria		Deltaproteobacteria	Bdellovibrionales	Bacteroivoracaceae	1	0	0	0	0	0	0	0	0	0	0	0	0	0	0	0	0	0	0	0	0	0	0	0	0	0	0	0	0	0	0	0	0	0	0	0	0	0	0	0	0	0	0
Bdellovibrionales bacterium RIFOXYA1_FULL_36_14	no	Bacteria		Deltaproteobacteria	Bdellovibrionales	Bacteroivoracaceae	1	0	0	1	0	0	0	0	0	0	0	0	0	0	0	0	0	0	1	0	0	0	0	0	0	0	0	0	0	0	0	0	0	0	0	0	0	0	0	0	0	0	0
Alicyclobacillus sp. RIFOXYA1_FULL_53_8	no	Bacteria		Firmicutes			0	1	1	1	1	0	0	0	0	0	0	0	0	0	0	0	0	0	1	0	0	0	0	0	0	0	0	0	0	0	0	1	0	1	0	0	0	0	0	0	0	0	0
Sulfurimonas sp. RIFCSPLOWO2_12_36_12	no	Bacteria	Proteobacteria	Epsilonproteobacteria	Campylobacterales		1	1	0	1	1	0	1	0	0	0	0	0	0	0	0	0	0	0	1	0	0	1	0	1	1	1	0	0	1	1	0	0	0	1	0	0	1	0	0	0	0	0	1
Pseudomonadales bacterium RIFCSPLOWO2_12_60_38	no	Bacteria	Proteobacteria	Gammaproteobacteria			0	1	1	1	1	1	0	0	0	0	0	0	0	0	1	0	1	0	1	0	0	0	1	0	0	0	0	0	0	0	0	1	0	1	0	0	0	0	0	0	0	0	0
Pseudomonadales bacterium RIFCSPLOWO2_12_59_9	no	Bacteria	Proteobacteria	Gammaproteobacteria			0	1	1	1	0	1	0	0	0	0	0	0	0	0	1	0	1	1	1	0	0	1	1	1	1	0	0	0	0	0	0	0	0	1	0	0	0	0	0	0	0	0	0
Candidatus Nomurabacteria bacterium RIFCSPLOWO2_12_40_14	yes	Bacteria	OD1 (Parcubacteria)	Nomurabacteria			0	0	1	0	0	0	0	0	0	0	0	0	0	0	0	0	0	0	0	0	0	0	0	1	0	0	0	0	0	0	0	0	0	0	0	0	0	0	0	0	0	0	0
Nitrospirae bacterium RIFCSPLOW2_12_42_9	no	Bacteria		Nitrospirae			1	1	0	1	0	0	0	0	0	0	0	0	1	0	0	0	0	0	1	0	0	1	1	1	0	0	0	0	1	1	0	0	0	0	0	0	0	0	0	0	1	0	0
Nitrospinae bacterium RIFCSPLOWO2_12_39_16	no	Bacteria		Nitrospinae			1	1	0	1	0	1	0	0	0	0	0	0	1	0	0	0	0	0	0	0	0	0	0	1	0	0	0	1	1	1	0	0	0	0	0	0	0	0	0	0	1	0	0
Nitrospinae bacterium RIFCSPLOWO2_12_39_15	no	Bacteria		Nitrospinae			1	1	0	1	1	0	0	0	0	0	0	0	1	0	0	0	0	0	0	0	0	0	0	1	0	0	0	0	1	1	0	0	0	0	0	0	0	0	0	0	1	0	0
Gammaproteobacteria bacterium RIFCSPLOWO2_12_47_11	no	Bacteria	Proteobacteria	Gammaproteobacteria			0	1	1	1	1	0	1	1	0	0	0	0	0	0	1	0	1	1	1	0	0	0	1	1	0	0	0	0	0	0	0	0	0	1	0	0	0	0	0	0	0	0	0
candidate division WWE3 bacterium RIFCSPLOWO2_12_FULL_36_10	yes	Bacteria		WWE3			0	0	1	0	0	0	0	0	0	0	0	0	0	0	0	0	0	0	0	0	0	0	0	0	0	0	0	0	0	0	0	0	0	0	0	0	0	0	0	0	0	0	0
Verrucomicrobia bacterium RIFCSPLOWO2_12_FULL_64_8	no	Bacteria	PVC	Verrucomicrobia	Opitutae		0	1	1	1	0	0	0	0	0	1	0	0	0	0	0	0	0	0	1	0	0	0	0	0	0	0	0	0	0	1	0	0	0	0	0	0	0	0	0	0	0	0	0
Candidatus Tectomicrobia bacterium RIFCSPLOWO2_12_FULL_69_37	no	Bacteria		Tectomicrobia			0	1	1	1	0	0	0	0	1	0	0	0	0	0	0	0	0	1	1	0	1	0	0	0	0	0	0	1	0	0	0	0	0	1	0	1	0	0	0	0	0	0	0
Sulfuricurvum sp. RIFCSPLOWO2_12_FULL_43_24	no	Bacteria	Proteobacteria	Epsilonproteobacteria	Campylobacterales		1	1	0	1	1	0	1	1	0	1	0	0	0	0	1	0	0	0	1	1	0	1	0	0	1	0	0	0	1	0	0	0	0	1	0	0	1	0	0	0	0	0	0
Sphingomonadales bacterium RIFCSPLOWO2_12_FULL_63_15	no	Bacteria	Proteobacteria	Alphaproteobacteria	Sphingomonadales		0	1	1	1	1	1	0	0	0	1	0	0	0	0	1	1	1	1	1	0	0	0	1	0	0	0	0	0	0	0	0	1	0	1	0	1	0	0	0	0	0	0	0
Candidatus Schekmanbacteria bacterium RIFCSPLOWO2_12_FULL_38_15	no	Bacteria		Schekmanbacteria			0	1	1	1	0	0	0	0	1	0	0	0	0	0	0	0	0	1	0	0	1	1	0	0	0	0	0	1	0	0	0	0	0	1	0	0	0	0	0	0	0	0	0
Candidatus Rokubacteria bacterium RIFCSPLOWO2_12_FULL_71_22	no	Bacteria		Rokubacteria			0	1	1	1	1	0	1	1	0	0	0	0	0	0	0	0	0	1	1	0	1	1	0	1	0	0	0	1	0	1	0	0	1	1	1	1	0	0	0	0	0	0	0
Rhodospirillales bacterium RIFCSPLOWO2_12_FULL_67_15	no	Bacteria	Proteobacteria	Alphaproteobacteria	Rhodospirillales		0	1	1	1	1	1	1	0	0	0	0	0	0	0	0	0	0	0	1	0	0	0	0	1	0	0	0	0	0	0	0	1	0	0	1	1	0	0	0	0	0	0	0
Rhodospirillales bacterium RIFCSPLOWO2_12_FULL_58_28	no	Bacteria	Proteobacteria	Alphaproteobacteria	Rhodospirillales		1	1	0	1	0	0	0	0	0	0	0	0	1	0	0	0	0	0	1	0	0	0	1	1	0	0	0	0	1	1	0	0	1	0	0	0	0	0	0	0	1	0	0
Rhodoferax sp. RIFCSPLOWO2_12_FULL_60_11	no	Bacteria	Proteobacteria	Betaproteobacteria	Burkholderiales		0	1	1	1	1	0	0	0	0	0	0	0	0	0	0	0	1	0	1	0	0	1	0	0	0	1	0	1	1	1	0	0	0	0	0	1	0	0	1	0	0	0	0
Planctomycetes bacterium RIFCSPLOWO2_12_FULL_39_13	no	Bacteria	PVC	Planctomycetes			0	0	1	1	0	0	0	0	0	0	0	0	1	0	0	0	0	0	1	0	0	1	0	0	0	0	1	0	1	1	0	0	0	0	0	0	0	0	0	0	1	0	0
Candidatus Peribacteria bacterium RIFCSPLOWO2_12_FULL_55_15	yes	Bacteria		Peregrinibacteria	Peribacteria		0	0	1	0	0	0	0	0	0	0	0	0	0	0	0	0	0	0	0	0	0	0	0	1	0	0	0	0	0	0	0	0	0	0	0	0	0	0	0	0	0	0	0
Candidatus Peribacteria bacterium RIFCSPLOWO2_12_FULL_53_10	yes	Bacteria		Peregrinibacteria	Peribacteria		0	0	1	0	0	0	0	0	0	0	0	0	0	0	0	0	1	0	0	0	0	0	0	0	0	0	0	0	0	0	0	0	0	0	0	0	0	0	0	0	0	0	0
Candidatus Levybacteria bacterium RIFCSPLOWO2_12_FULL_39_17	yes	Bacteria	OP11 (Microgenomates)	Levybacteria			1	0	1	0	0	0	0	0	0	0	0	0	0	0	0	0	0	0	0	0	0	0	0	0	0	0	0	0	0	0	0	0	0	0	0	0	0	0	0	0	0	0	0
Candidatus Levybacteria bacterium RIFCSPLOWO2_12_FULL_37_14	yes	Bacteria	OP11 (Microgenomates)	Levybacteria			0	0	1	0	0	0	0	0	0	0	0	0	0	0	0	0	0	0	0	0	0	0	0	0	0	0	0	0	0	0	0	0	0	0	0	0	0	0	0	0	0	0	0
Omnitrophica WOR_2 bacterium RIFCSPLOWO2_12_FULL_51_8	no	Bacteria		Omnitrophica	WOR-2		1	0	0	0	0	0	0	0	0	1	0	0	0	0	0	0	0	0	0	0	0	0	0	0	0	0	0	0	0	1	0	0	0	0	0	0	0	0	0	0	0	0	0
Omnitrophica WOR_2 bacterium RIFCSPLOWO2_12_FULL_51_24	no	Bacteria		Omnitrophica	WOR-2		0	0	1	1	0	0	0	0	0	0	0	0	1	0	0	0	0	0	0	0	0	0	0	0	0	0	0	0	1	1	0	0	0	0	0	0	0	0	0	0	1	0	0
Omnitrophica bacterium RIFCSPLOWO2_12_FULL_50_11	no	Bacteria		Omnitrophica	Omnitrophica		0	1	1	0	0	0	0	0	0	0	0	0	0	0	0	0	0	0	1	0	1	0	0	0	0	0	0	0	0	0	0	0	0	1	0	0	0	0	0	0	0	0	0
Candidatus Zambryskibacteria bacterium RIFCSPLOWO2_12_FULL_39_16	yes	Bacteria	OD1 (Parcubacteria)	Zambryskibacteria			0	0	1	0	0	0	0	0	0	0	0	0	0	0	0	0	0	0	0	0	0	0	0	0	0	0	0	0	0	0	0	0	0	0	0	0	0	0	0	0	0	0	0
Candidatus Taylorbacteria bacterium RIFCSPLOWO2_12_FULL_47_20	yes	Bacteria	OD1 (Parcubacteria)	Taylorbacteria			0	0	1	0	0	0	0	0	0	0	0	0	0	0	0	0	0	0	0	0	0	0	0	0	0	0	0	0	0	0	0	0	0	0	0	0	0	0	0	0	0	0	0
Candidatus Taylorbacteria bacterium RIFCSPLOWO2_12_FULL_43_20	yes	Bacteria	OD1 (Parcubacteria)	Taylorbacteria			0	0	1	0	0	0	0	0	0	0	0	0	0	0	0	0	0	0	0	0	0	0	0	0	0	0	0	0	0	0	0	0	0	0	0	0	0	0	0	0	0	0	0
Candidatus Sungbacteria bacterium RIFCSPLOWO2_12_FULL_41_11	yes	Bacteria	OD1 (Parcubacteria)	Sungbacteria			0	0	1	0	0	0	0	0	0	0	0	0	1	0	0	0	0	0	0	0	0	0	0	0	0	0	0	0	1	1	0	0	0	0	0	0	0	0	0	0	1	0	0
Candidatus Staskawiczbacteria bacterium RIFCSPLOWO2_12_FULL_37_15	yes	Bacteria	OD1 (Parcubacteria)	Staskawiczbacteria			0	0	1	0	0	0	0	0	0	0	0	0	0	0	0	0	0	0	0	0	0	0	0	0	0	0	0	0	0	0	0	0	0	0	0	0	0	0	0	0	0	0	0
Candidatus Spechtbacteria bacterium RIFCSPLOWO2_12_FULL_38_22	yes	Bacteria	OD1 (Parcubacteria)	Spechtbacteria			0	0	1	0	0	0	0	0	0	0	0	0	0	0	0	0	0	0	0	0	0	0	0	0	0	0	0	0	0	0	0	0	0	0	0	0	0	0	0	0	0	0	0
Candidatus Nomurabacteria bacterium RIFCSPLOWO2_12_FULL_46_14	yes	Bacteria	OD1 (Parcubacteria)	Nomurabacteria			0	0	1	0	0	0	0	0	0	0	0	0	0	0	0	0	0	0	0	0	0	0	0	0	0	0	0	0	0	0	0	0	0	0	0	0	0	0	0	0	0	0	0
Candidatus Nomurabacteria bacterium RIFCSPLOWO2_12_FULL_44_11	yes	Bacteria	OD1 (Parcubacteria)	Nomurabacteria			0	0	1	0	0	0	0	0	0	0	0	0	0	0	0	0	0	0	0	0	0	0	0	0	0	0	0	0	0	0	0	0	0	0	0	0	0	0	0	0	0	0	0
Candidatus Nomurabacteria bacterium RIFCSPLOWO2_12_FULL_41_10	yes	Bacteria	OD1 (Parcubacteria)	Nomurabacteria			0	0	1	0	0	0	0	0	0	0	0	0	0	0	0	0	0	0	0	0	0	0	0	0	0	0	0	0	0	0	0	0	0	0	0	0	0	0	0	0	0	0	0
Candidatus Nomurabacteria bacterium RIFCSPLOWO2_12_FULL_40_42	yes	Bacteria	OD1 (Parcubacteria)	Nomurabacteria			0	0	1	0	0	0	0	0	0	0	0	0	0	0	0	0	0	0	0	0	0	0	0	0	0	0	0	0	0	0	0	0	0	0	0	0	0	0	0	0	0	0	0
Candidatus Nomurabacteria bacterium RIFCSPLOWO2_12_FULL_37_8	yes	Bacteria	OD1 (Parcubacteria)	Nomurabacteria			0	0	1	0	0	0	0	0	0	0	0	0	0	0	0	0	0	0	0	0	0	0	0	0	0	0	0	0	0	0	0	0	0	0	0	0	0	0	0	0	0	0	0
Candidatus Niyogibacteria bacterium RIFCSPLOWO2_12_FULL_41_13	yes	Bacteria	OD1 (Parcubacteria)	Niyogibacteria			0	0	1	0	0	0	0	0	0	0	0	0	0	0	0	0	0	0	0	0	0	0	0	1	0	0	0	0	0	0	0	0	0	0	0	0	0	0	0	0	0	0	0
Candidatus Moranbacteria bacterium RIFCSPLOWO2_12_FULL_48_12	yes	Bacteria	OD1 (Parcubacteria)	Moranbacteria			0	0	1	0	0	0	0	0	0	0	0	0	0	0	0	0	0	0	0	0	0	0	0	0	0	0	0	0	0	0	0	0	0	0	0	0	0	0	0	0	0	0	0
Candidatus Magasanikbacteria bacterium RIFCSPLOWO2_12_FULL_43_12	yes	Bacteria	OD1 (Parcubacteria)	Magasanikbacteria			0	0	1	0	0	0	0	0	0	0	0	0	0	0	0	0	0	0	0	0	0	0	0	0	0	0	0	0	0	0	0	0	0	0	0	0	0	0	0	0	0	0	0
Candidatus Liptonbacteria bacterium RIFCSPLOWO2_12_FULL_60_15	yes	Bacteria	OD1 (Parcubacteria)	Liptonbacteria			0	0	1	0	0	0	0	0	0	0	0	0	0	0	0	0	0	0	0	0	0	0	0	0	0	0	0	0	0	0	0	0	0	0	0	0	0	0	0	0	0	0	0
Candidatus Kuenenbacteria bacterium RIFCSPLOWO2_12_FULL_42_13	yes	Bacteria	OD1 (Parcubacteria)	Kuenenbacteria			1	0	1	0	0	0	0	0	0	0	0	0	0	0	0	0	0	0	0	0	0	0	0	0	0	0	0	0	0	1	0	0	0	0	0	0	0	0	0	0	0	0	0
Candidatus Kaiserbacteria bacterium RIFCSPLOWO2_12_FULL_50_28	yes	Bacteria	OD1 (Parcubacteria)	Kaiserbacteria			0	0	1	0	0	0	0	0	0	0	0	0	0	0	0	0	0	0	0	0	0	0	0	0	0	0	0	0	0	0	0	0	0	0	0	0	0	0	0	0	0	0	0
Candidatus Kaiserbacteria bacterium RIFCSPLOWO2_12_FULL_50_10	yes	Bacteria	OD1 (Parcubacteria)	Kaiserbacteria			0	0	1	0	0	0	0	0	0	0	0	0	0	0	0	0	0	0	0	0	0	0	0	0	0	0	0	0	0	0	0	0	0	0	0	0	0	0	0	0	0	0	0
Candidatus Kaiserbacteria bacterium RIFCSPLOWO2_12_FULL_45_26	yes	Bacteria	OD1 (Parcubacteria)	Kaiserbacteria			0	0	1	0	0	0	0	0	0	0	0	0	0	0	0	0	0	0	0	0	0	0	0	1	0	0	0	0	0	0	0	0	0	0	0	0	0	0	0	0	0	0	0
Candidatus Jorgensenbacteria bacterium RIFCSPLOWO2_12_FULL_42_11	yes	Bacteria	OD1 (Parcubacteria)	Jorgensenbacteria			0	0	1	0	0	0	0	0	0	0	0	0	1	0	0	0	0	0	0	0	0	0	0	0	0	0	0	0	1	1	0	0	0	0	0	0	0	0	0	0	1	0	0
Candidatus Giovannonibacteria bacterium RIFCSPLOWO2_12_FULL_44_32	yes	Bacteria	OD1 (Parcubacteria)	Giovannonibacteria			0	0	1	0	0	0	0	0	0	0	0	0	0	0	0	0	0	0	0	0	0	0	0	0	0	0	0	0	0	0	0	0	0	0	0	0	0	0	0	0	0	0	0
Candidatus Giovannonibacteria bacterium RIFCSPLOWO2_12_FULL_44_15	yes	Bacteria	OD1 (Parcubacteria)	Giovannonibacteria			0	0	1	0	0	0	0	0	0	0	0	0	0	0	0	0	0	0	0	0	0	0	0	0	0	0	0	0	0	0	0	0	0	0	0	0	0	0	0	0	0	0	0
Candidatus Giovannonibacteria bacterium RIFCSPLOWO2_12_FULL_43_11c	yes	Bacteria	OD1 (Parcubacteria)	Giovannonibacteria			0	0	1	0	0	0	0	0	0	0	0	0	0	0	0	0	0	0	0	0	0	0	0	0	0	0	0	0	0	0	0	0	0	0	0	0	0	0	0	0	0	0	0
Candidatus Falkowbacteria bacterium RIFCSPLOWO2_12_FULL_45_13	yes	Bacteria	OD1 (Parcubacteria)	Falkowbacteria			0	0	1	0	0	0	0	0	0	0	0	0	1	0	0	0	0	0	0	0	0	0	0	0	0	0	0	0	1	1	0	0	0	0	0	0	0	0	0	0	1	0	0
Nitrospinae bacterium RIFCSPLOWO2_12_FULL_47_7	no	Bacteria		Nitrospinae			0	1	1	1	0	0	0	0	0	0	0	0	0	0	0	0	0	0	0	0	0	0	0	1	0	0	0	0	0	0	0	0	0	1	0	0	0	0	0	0	0	0	0
Nitrospinae bacterium RIFCSPLOWO2_12_FULL_45_22	no	Bacteria		Nitrospinae			0	1	1	1	0	0	0	0	1	0	0	0	0	0	0	0	0	0	0	1	1	1	0	0	0	0	0	1	0	0	0	0	0	0	0	0	0	0	0	0	0	0	0
Candidatus Melainabacteria bacterium RIFCSPLOWO2_12_FULL_35_11	no	Bacteria		Melainabacteria			0	1	1	0	0	0	0	0	0	0	0	0	0	0	0	0	0	0	0	0	0	1	0	0	0	0	0	0	0	0	0	0	0	0	0	0	0	0	0	0	0	0	0
Candidatus Lindowbacteria bacterium RIFCSPLOWO2_12_FULL_62_27	no	Bacteria		Lindowbacteria			0	1	1	1	0	0	0	0	1	0	0	0	1	0	0	0	0	0	1	0	1	1	1	0	0	1	0	1	1	1	0	0	1	1	0	0	0	0	0	0	1	0	0
Candidatus Handelsmanbacteria bacterium RIFCSPLOWO2_12_FULL_64_10	no	Bacteria		Handelsmanbacteria			0	1	1	1	1	0	0	0	0	0	0	0	1	0	0	0	0	1	1	0	1	0	0	0	0	0	0	1	1	1	0	0	0	1	1	1	0	0	0	0	1	1	0
Candidatus Glassbacteria bacterium RIFCSPLOWO2_12_FULL_58_11	no	Bacteria		Glassbacteria			0	1	1	1	0	1	0	0	0	1	0	0	0	0	1	0	0	0	1	0	0	1	0	0	1	0	0	0	1	1	0	0	0	1	0	0	0	0	0	0	0	1	1
Gemmatimonadetes bacterium RIFCSPLOWO2_12_FULL_68_9	no	Bacteria		Gemmatimonadetes			0	1	1	1	0	0	0	0	0	0	0	0	0	0	1	0	0	1	0	0	0	0	0	0	0	0	0	0	0	0	0	0	0	0	0	0	0	0	0	0	0	0	0
Gammaproteobacteria bacterium RIFCSPLOWO2_12_FULL_52_10	no	Bacteria	Proteobacteria	Gammaproteobacteria			0	0	1	0	0	0	0	0	0	0	0	0	0	0	1	0	0	0	1	0	0	0	1	0	0	0	0	0	0	0	0	0	0	0	0	0	0	0	0	0	0	0	0
Flavobacteria bacterium RIFCSPLOWO2_12_FULL_35_11	no	Bacteria	FCB	Bacteroidetes	Flavobacteriia		0	1	1	1	1	0	0	0	1	0	0	0	0	0	0	0	0	1	1	0	0	0	0	0	1	1	0	0	1	1	0	0	0	1	0	0	1	0	0	0	0	0	1
Flavobacteria bacterium RIFCSPLOWO2_12_FULL_31_7	no	Bacteria	FCB	Bacteroidetes	Flavobacteriia		0	1	1	0	0	0	0	0	0	0	0	0	0	0	0	0	0	0	0	0	0	0	0	0	0	0	0	0	0	0	0	0	0	1	0	0	0	0	0	0	0	0	0
Elusimicrobia bacterium RIFCSPLOWO2_12_FULL_59_9	no	Bacteria		Elusimicrobia			0	1	1	1	0	0	0	0	0	0	0	0	0	0	0	0	0	0	1	0	1	0	0	1	0	0	0	1	0	1	0	0	0	0	0	0	0	0	0	0	0	0	0
Deltaproteobacteria bacterium RIFCSPLOWO2_12_FULL_60_19	no	Bacteria		Deltaproteobacteria			0	1	1	1	1	1	0	0	0	0	0	0	0	0	0	0	0	1	1	0	1	0	0	0	0	0	0	1	0	1	0	0	0	1	0	1	0	0	0	0	0	0	0
Deltaproteobacteria bacterium RIFCSPLOWO2_12_FULL_60_16	no	Bacteria		Deltaproteobacteria			0	0	1	1	0	0	0	0	0	0	0	0	0	0	0	0	0	0	0	0	0	0	0	0	0	0	0	0	0	0	0	0	0	0	1	0	0	0	0	0	0	0	0
Deltaproteobacteria bacterium RIFCSPLOWO2_12_FULL_57_22	no	Bacteria		Deltaproteobacteria			0	1	1	1	0	1	0	0	0	0	0	0	0	0	0	0	0	0	1	0	1	0	0	0	0	0	0	0	1	0	0	0	0	1	1	0	1	0	0	0	0	0	0
Deltaproteobacteria bacterium RIFCSPLOWO2_12_FULL_40_28	no	Bacteria		Deltaproteobacteria			0	1	1	1	0	0	0	0	1	0	0	0	0	0	0	0	0	0	1	0	0	1	1	1	0	0	0	0	0	0	0	0	0	0	0	0	0	0	0	0	0	0	0
Chloroflexi bacterium RIFCSPLOWO2_12_FULL_71_12	no	Bacteria		Chloroflexi			0	1	1	1	1	0	0	0	0	0	0	0	0	0	0	0	0	1	1	0	1	0	0	1	0	0	0	0	0	0	0	0	0	1	0	1	0	0	0	0	0	0	0
Burkholderiales bacterium RIFCSPLOWO2_12_FULL_65_40	no	Bacteria	Proteobacteria	Betaproteobacteria	Burkholderiales		0	1	1	1	1	1	1	0	0	0	0	0	0	0	0	0	1	0	1	0	0	1	1	1	1	1	0	0	1	1	0	1	0	1	0	1	0	0	0	0	0	0	1
Burkholderiales bacterium RIFCSPLOWO2_12_FULL_64_99	no	Bacteria	Proteobacteria	Betaproteobacteria	Burkholderiales		0	1	1	1	1	1	0	0	0	0	0	0	0	0	0	0	1	0	1	0	0	1	1	0	1	1	0	0	1	1	0	1	0	1	1	0	0	0	0	0	0	0	1
Burkholderiales bacterium RIFCSPLOWO2_12_FULL_64_33	no	Bacteria	Proteobacteria	Betaproteobacteria	Burkholderiales		0	1	1	1	1	1	1	0	0	0	0	0	0	0	0	0	1	1	1	0	0	1	1	0	1	1	0	0	0	0	0	1	0	1	0	1	0	0	0	0	0	0	0
Burkholderiales bacterium RIFCSPLOWO2_12_FULL_61_40	no	Bacteria	Proteobacteria	Betaproteobacteria	Burkholderiales		1	1	0	1	0	0	1	0	0	0	0	0	0	0	0	0	0	1	1	0	0	1	1	1	1	1	0	0	1	1	0	0	0	1	0	0	1	0	1	0	0	0	1
Betaproteobacteria bacterium RIFCSPLOWO2_12_FULL_68_20	no	Bacteria	Proteobacteria	Betaproteobacteria			0	1	1	1	1	1	1	1	0	0	0	0	0	0	0	0	0	1	1	0	0	0	1	0	0	0	0	0	0	1	0	1	0	0	1	1	0	0	0	0	0	0	0
Betaproteobacteria bacterium RIFCSPLOWO2_12_FULL_68_19	no	Bacteria	Proteobacteria	Betaproteobacteria			1	1	0	1	0	0	1	1	0	0	0	0	0	0	0	0	0	1	1	0	0	1	0	0	0	0	0	1	0	1	0	0	0	0	0	0	0	0	0	0	0	0	0
Betaproteobacteria bacterium RIFCSPLOWO2_12_FULL_65_14	no	Bacteria	Proteobacteria	Betaproteobacteria			0	1	1	1	1	1	1	1	0	0	0	0	0	0	0	0	1	1	1	0	0	0	0	1	1	0	0	1	0	1	0	0	0	0	0	1	0	0	0	0	0	0	0
Betaproteobacteria bacterium RIFCSPLOWO2_12_FULL_64_23	no	Bacteria	Proteobacteria	Betaproteobacteria			1	1	0	1	0	1	1	1	0	0	0	0	0	0	0	0	0	1	1	0	0	0	0	0	0	0	0	1	0	1	0	0	0	0	0	1	0	0	0	0	0	0	0
Betaproteobacteria bacterium RIFCSPLOWO2_12_FULL_62_58	no	Bacteria	Proteobacteria	Betaproteobacteria			1	1	0	1	1	1	1	1	0	0	0	0	0	0	0	0	0	1	1	0	1	0	0	1	1	0	0	1	0	1	0	0	0	0	1	0	0	0	0	0	0	0	0
Betaproteobacteria bacterium RIFCSPLOWO2_12_FULL_62_13b	no	Bacteria	Proteobacteria	Betaproteobacteria			0	1	1	1	1	0	1	1	0	0	0	0	0	0	0	0	0	1	1	0	0	0	1	0	0	0	0	1	0	0	0	1	0	0	0	1	0	0	0	0	0	0	0
Betaproteobacteria bacterium RIFCSPLOWO2_12_FULL_62_13	no	Bacteria	Proteobacteria	Betaproteobacteria			0	1	1	1	1	1	1	1	0	0	0	0	0	0	0	0	0	1	1	0	0	1	0	1	1	0	0	1	0	0	0	0	1	1	0	1	0	0	0	0	0	0	0
Bacteroidetes bacterium RIFCSPLOWO2_12_FULL_37_12	no	Bacteria	FCB	Bacteroidetes			0	1	1	1	1	1	0	0	1	0	0	0	0	0	0	0	0	0	1	0	1	1	0	0	0	0	0	0	0	1	0	0	0	1	0	0	0	0	0	0	0	0	0
Bacteroidetes bacterium RIFCSPLOWO2_12_FULL_35_15	no	Bacteria	FCB	Bacteroidetes			0	1	1	1	1	0	0	0	0	0	0	0	0	0	0	0	0	1	1	0	1	0	0	0	0	1	0	0	0	1	0	0	0	1	0	0	0	0	0	0	0	0	0
Bacteroidetes bacterium RIFCSPLOWO2_12_FULL_31_6	no	Bacteria	FCB	Bacteroidetes			0	0	1	1	0	0	0	0	0	0	0	0	0	0	0	0	0	0	0	0	0	0	0	0	0	0	0	0	0	1	0	0	0	0	0	0	0	0	0	0	0	0	0
Acidobacteria bacterium RIFCSPLOWO2_12_FULL_67_14b	no	Bacteria		Acidobacteria			0	1	1	1	1	0	1	0	0	0	0	0	0	0	1	0	0	1	1	0	0	1	0	1	0	1	0	1	0	0	0	0	0	0	0	0	0	0	0	0	0	0	0
Acidobacteria bacterium RIFCSPLOWO2_12_FULL_66_21	no	Bacteria		Acidobacteria			1	1	0	1	1	0	0	0	0	0	0	0	0	0	0	0	0	1	1	0	0	1	0	0	0	1	0	1	0	1	0	0	0	0	0	0	0	0	0	0	0	0	0
Acidobacteria bacterium RIFCSPLOWO2_12_FULL_66_10	no	Bacteria		Acidobacteria			0	1	1	1	0	0	0	0	0	0	0	0	0	0	1	0	0	0	1	0	1	0	0	0	0	0	0	1	0	1	0	0	0	0	0	0	0	0	0	0	0	0	0
Acidobacteria bacterium RIFCSPLOWO2_12_FULL_65_11	no	Bacteria		Acidobacteria			0	1	1	1	1	1	0	0	0	0	0	0	0	0	1	0	0	0	0	0	1	0	1	1	1	0	0	0	0	1	0	1	0	0	0	0	0	0	0	0	0	0	0
Acidobacteria bacterium RIFCSPLOWO2_12_FULL_60_22	no	Bacteria		Acidobacteria			0	1	1	1	0	1	0	0	0	0	0	0	0	0	1	0	0	0	1	0	1	0	0	0	0	0	0	1	0	1	0	0	0	1	1	0	0	0	0	0	0	0	0
Acidobacteria bacterium RIFCSPLOWO2_12_FULL_59_11	no	Bacteria		Acidobacteria			0	0	1	1	0	0	0	0	0	0	0	0	0	0	0	0	0	0	0	0	0	1	0	0	0	0	0	0	0	0	0	0	0	1	0	1	0	0	0	0	0	0	0
Acidobacteria bacterium RIFCSPLOWO2_12_FULL_54_10	no	Bacteria		Acidobacteria			0	1	1	1	0	0	0	0	0	0	0	0	0	0	0	0	0	1	1	0	1	1	0	0	1	0	0	0	0	0	0	0	0	1	0	1	0	0	0	0	0	0	0
Burkholderiales bacterium RIFCSPLOWO2_12_67_14	no	Bacteria	Proteobacteria	Betaproteobacteria	Burkholderiales		1	1	0	1	1	1	1	0	0	0	0	0	0	1	1	0	1	1	1	1	0	1	1	1	1	1	0	0	1	1	0	1	0	1	0	1	1	0	1	0	0	0	1
Betaproteobacteria bacterium RIFCSPLOWO2_12_61_14	no	Bacteria	Proteobacteria	Betaproteobacteria			0	1	1	1	1	0	0	0	0	0	0	0	0	0	0	0	0	0	1	0	0	0	1	0	0	0	0	1	0	0	0	0	0	0	0	0	0	0	0	0	0	0	0
Candidatus Curtissbacteria bacterium RIFCSPLOWO2_02_41_11	yes	Bacteria	OP11 (Microgenomates)	Curtissbacteria			0	0	1	0	0	0	0	0	0	0	0	0	0	0	0	0	0	0	0	0	0	0	0	0	0	0	0	0	0	0	0	0	0	0	0	0	0	0	0	0	0	0	0
Candidatus Zambryskibacteria bacterium RIFCSPLOWO2_02_39_10	yes	Bacteria	OD1 (Parcubacteria)	Zambryskibacteria			0	0	1	0	0	0	0	0	0	0	0	0	0	0	0	0	0	0	0	0	0	0	0	0	0	0	0	0	0	0	0	0	0	0	0	0	0	0	0	0	0	0	0
Candidatus Taylorbacteria bacterium RIFCSPLOWO2_02_50_13	yes	Bacteria	OD1 (Parcubacteria)	Taylorbacteria			0	0	1	0	0	0	0	0	0	0	0	0	0	0	0	0	0	0	0	0	0	0	0	0	0	0	0	0	0	0	0	0	0	0	0	0	0	0	0	0	0	0	0
Candidatus Campbellbacteria bacterium RIFCSPLOWO2_02_35_12	yes	Bacteria	OD1 (Parcubacteria)	Campbellbacteria			0	0	1	0	0	0	0	0	0	0	0	0	0	0	0	0	0	0	0	0	0	0	0	0	0	0	0	0	0	0	0	0	0	0	0	0	0	0	0	0	0	0	0
Gallionellales bacterium RIFCSPLOWO2_02_60_31	no	Bacteria	Proteobacteria	Betaproteobacteria	Gallionellales		0	0	1	0	1	0	0	0	0	0	0	0	0	0	0	0	0	0	1	0	0	0	0	1	0	0	0	0	0	0	0	0	0	0	0	0	0	0	0	0	0	0	0
candidate division WWE3 bacterium RIFCSPLOWO2_02_FULL_53_10	yes	Bacteria		WWE3			0	0	1	0	0	0	0	0	0	0	0	0	0	0	0	0	0	0	0	0	0	0	0	0	0	0	0	0	0	0	0	0	0	0	0	0	0	0	0	0	0	0	0
candidate division WOR-1 bacterium RIFCSPLOWO2_02_FULL_46_20	no	Bacteria		WOR-1			0	1	1	1	1	1	0	0	0	0	0	0	1	0	0	0	0	0	0	0	0	0	0	0	0	0	0	0	1	1	0	0	0	0	0	0	0	0	0	0	1	0	0
Candidatus Rokubacteria bacterium RIFCSPLOWO2_02_FULL_73_56	no	Bacteria		Rokubacteria			0	1	1	1	1	0	0	0	0	0	0	0	0	0	0	0	0	1	1	0	1	1	0	1	0	0	0	1	0	1	0	1	0	1	1	1	0	0	0	0	0	0	0
Candidatus Rokubacteria bacterium RIFCSPLOWO2_02_FULL_71_18	no	Bacteria		Rokubacteria			0	1	1	1	0	0	0	0	0	0	0	0	0	0	0	0	0	0	1	0	0	0	0	0	0	0	0	0	0	0	0	0	0	0	0	0	0	0	0	0	0	0	0
Candidatus Rokubacteria bacterium RIFCSPLOWO2_02_FULL_68_19	no	Bacteria		Rokubacteria			0	1	1	1	1	1	1	1	0	0	0	0	0	0	0	0	0	1	1	0	1	0	0	0	0	0	0	1	0	0	0	1	0	1	1	1	0	0	0	0	0	0	0
Rhodocyclales bacterium RIFCSPLOWO2_02_FULL_63_24	no	Bacteria	Proteobacteria	Betaproteobacteria	Rhodocyclales		1	1	0	1	1	1	1	1	0	0	0	0	0	0	1	0	0	1	1	1	0	1	1	1	0	1	0	1	1	1	0	1	0	0	0	1	1	0	1	0	0	0	1
Pseudomonadales bacterium RIFCSPLOWO2_02_FULL_63_210	no	Bacteria	Proteobacteria	Gammaproteobacteria	Pseudomonadales		0	1	1	1	1	1	0	0	0	1	0	0	0	0	1	0	1	1	1	1	0	1	1	0	0	0	0	0	0	0	0	1	1	1	0	0	0	0	0	0	0	0	0
Planctomycetes bacterium RIFCSPLOWO2_02_FULL_50_16	no	Bacteria	PVC	Planctomycetes			1	1	0	1	0	0	0	0	0	0	0	0	0	0	0	0	0	1	1	0	0	0	0	0	0	0	1	0	1	1	0	0	0	0	0	0	1	0	0	0	0	0	0
Candidatus Peregrinibacteria bacterium RIFCSPLOWO2_02_FULL_48_14	yes	Bacteria		Peregrinibacteria			0	0	1	0	0	0	0	0	0	0	0	0	0	0	0	0	0	0	0	0	0	0	0	0	0	0	0	0	0	0	0	0	0	0	0	0	0	0	0	0	0	0	0
Candidatus Roizmanbacteria bacterium RIFCSPLOWO2_02_FULL_43_10	yes	Bacteria	OP11 (Microgenomates)	Roizmanbacteria			0	0	1	0	0	0	0	0	0	0	0	0	0	0	0	0	0	0	0	0	0	0	0	0	0	0	0	0	0	0	0	0	0	0	0	0	0	0	0	0	0	0	0
Candidatus Roizmanbacteria bacterium RIFCSPLOWO2_02_FULL_38_10	yes	Bacteria	OP11 (Microgenomates)	Roizmanbacteria			0	0	1	0	0	0	0	0	0	0	0	0	1	0	0	0	0	0	0	0	0	0	0	0	0	0	0	0	1	1	0	0	0	0	0	0	0	0	0	0	1	0	0
Candidatus Roizmanbacteria bacterium RIFCSPLOWO2_02_FULL_36_11	yes	Bacteria	OP11 (Microgenomates)	Roizmanbacteria			0	0	1	0	0	0	0	0	0	0	0	0	1	0	0	0	0	0	0	0	0	0	0	0	0	0	0	0	1	1	0	0	0	0	0	0	0	0	0	0	1	0	0
Candidatus Levybacteria bacterium RIFCSPLOWO2_02_FULL_37_11	yes	Bacteria	OP11 (Microgenomates)	Levybacteria			0	0	1	0	0	0	0	0	0	0	0	0	0	0	0	0	0	0	0	0	0	0	0	0	0	0	0	0	0	0	0	0	0	0	0	0	0	0	0	0	0	0	0
Candidatus Levybacteria bacterium RIFCSPLOWO2_02_FULL_36_8b	yes	Bacteria	OP11 (Microgenomates)	Levybacteria			0	0	1	0	0	0	0	0	0	0	0	0	0	0	0	0	0	0	0	0	0	0	0	0	0	0	0	0	0	0	0	0	0	0	0	0	0	0	0	0	0	0	0
Candidatus Daviesbacteria bacterium RIFCSPLOWO2_02_FULL_38_18	yes	Bacteria	OP11 (Microgenomates)	Daviesbacteria			0	0	1	0	0	0	0	0	0	0	0	0	0	0	0	0	0	0	0	0	0	0	0	0	0	0	0	0	0	0	0	0	0	0	0	1	0	0	0	0	0	0	0
Candidatus Daviesbacteria bacterium RIFCSPLOWO2_02_FULL_36_8	yes	Bacteria	OP11 (Microgenomates)	Levybacteria			0	0	1	0	0	0	0	0	0	0	0	0	0	0	0	0	0	0	0	0	0	0	0	0	0	0	0	0	0	0	0	0	0	0	0	0	0	0	0	0	0	0	0
Candidatus Daviesbacteria bacterium RIFCSPLOWO2_02_FULL_36_7	yes	Bacteria	OP11 (Microgenomates)	Daviesbacteria			0	0	1	0	0	0	0	0	0	0	0	0	0	0	0	0	0	0	0	0	0	0	0	0	0	0	0	0	0	0	0	0	0	0	0	0	0	0	0	0	0	0	0
Candidatus Curtissbacteria bacterium RIFCSPLOWO2_02_FULL_40_11	yes	Bacteria	OP11 (Microgenomates)	Curtissbacteria			0	0	1	0	0	0	0	0	0	0	0	0	0	0	0	0	0	0	0	0	0	0	0	0	0	0	0	0	0	0	0	0	0	0	0	0	0	0	0	0	0	0	0
Candidatus Beckwithbacteria bacterium RIFCSPLOWO2_02_FULL_47_23	yes	Bacteria	OP11 (Microgenomates)	Beckwithbacteria			0	0	1	0	0	0	0	0	0	0	0	0	1	0	0	0	0	0	0	0	0	0	0	0	0	0	0	0	1	1	0	0	0	0	0	0	0	0	0	0	1	0	0
Omnitrophica bacterium RIFCSPLOWO2_02_FULL_45_16	no	Bacteria		Omnitrophica	OP3X		1	0	0	0	0	0	0	0	0	0	0	0	0	0	0	0	0	1	0	0	1	0	0	0	0	0	0	0	0	1	0	0	0	0	0	0	0	0	0	0	0	0	0
Omnitrophica bacterium RIFCSPLOWO2_02_FULL_44_11	no	Bacteria		Omnitrophica	Omnitrophica		0	1	1	1	1	1	0	0	0	0	0	0	0	0	0	0	0	0	0	0	0	1	1	0	1	0	0	0	0	1	0	0	0	1	0	0	0	0	0	0	0	0	0
Candidatus Zambryskibacteria bacterium RIFCSPLOWO2_02_FULL_44_12b	yes	Bacteria	OD1 (Parcubacteria)	Zambryskibacteria			0	0	1	0	0	0	0	0	0	0	0	0	0	0	0	0	0	0	0	0	0	0	0	0	0	0	0	0	0	0	0	0	0	0	0	0	0	0	0	0	0	0	0
Candidatus Zambryskibacteria bacterium RIFCSPLOWO2_02_FULL_39_26	yes	Bacteria	OD1 (Parcubacteria)	Zambryskibacteria			0	0	1	0	0	0	0	0	0	0	0	0	0	0	0	0	0	0	0	0	0	0	0	0	0	0	0	0	0	0	0	0	0	0	0	0	0	0	0	0	0	0	0
Candidatus Yanofskybacteria bacterium RIFCSPLOWO2_02_FULL_47_9b	yes	Bacteria	OD1 (Parcubacteria)	Yanofskybacteria			0	0	1	0	0	0	0	0	0	0	0	0	0	0	0	0	0	0	0	0	0	0	0	0	0	0	0	0	0	0	0	0	0	0	0	0	0	0	0	0	0	0	0
Candidatus Yanofskybacteria bacterium RIFCSPLOWO2_02_FULL_45_18	yes	Bacteria	OD1 (Parcubacteria)	Yanofskybacteria			0	0	1	0	0	0	0	0	0	0	0	0	0	0	0	0	0	0	0	0	0	0	0	0	0	0	0	0	0	0	0	0	0	0	0	0	0	0	0	0	0	0	0
Candidatus Yanofskybacteria bacterium RIFCSPLOWO2_02_FULL_43_10b	yes	Bacteria	OD1 (Parcubacteria)	Yanofskybacteria			0	0	1	0	0	0	0	0	0	0	0	0	0	0	1	0	0	0	0	0	0	0	0	0	0	0	0	0	0	0	0	0	0	0	0	0	0	0	0	0	0	0	0
Candidatus Uhrbacteria bacterium RIFCSPLOWO2_02_FULL_54_37	yes	Bacteria	OD1 (Parcubacteria)	Uhrbacteria			0	0	1	0	0	0	0	0	0	0	0	0	0	0	0	0	0	0	0	0	0	0	0	0	0	0	0	0	0	0	0	0	0	0	0	0	0	0	0	0	0	0	0
Candidatus Uhrbacteria bacterium RIFCSPLOWO2_02_FULL_51_9	yes	Bacteria	OD1 (Parcubacteria)	Uhrbacteria			0	0	1	0	0	0	0	0	0	0	0	0	0	0	0	0	0	0	0	0	0	0	0	0	0	0	0	0	0	0	0	0	0	0	0	0	0	0	0	0	0	0	0
Candidatus Uhrbacteria bacterium RIFCSPLOWO2_02_FULL_49_11	yes	Bacteria	OD1 (Parcubacteria)	Uhrbacteria			0	0	1	0	0	0	0	0	0	0	0	0	1	0	0	0	0	0	0	0	0	0	0	0	0	0	0	0	1	1	0	0	0	0	0	0	0	0	0	0	1	0	0
Candidatus Uhrbacteria bacterium RIFCSPLOWO2_02_FULL_48_12	yes	Bacteria	OD1 (Parcubacteria)	Uhrbacteria			0	0	1	0	0	0	0	0	0	0	0	0	1	0	0	0	0	0	0	0	0	0	0	0	0	0	0	0	1	1	0	0	0	0	0	0	0	0	0	0	1	0	0
Candidatus Uhrbacteria bacterium RIFCSPLOWO2_02_FULL_46_25	yes	Bacteria	OD1 (Parcubacteria)	Uhrbacteria			0	0	1	0	0	0	0	0	0	0	0	0	0	0	0	0	0	0	0	0	0	0	0	0	0	0	0	0	0	0	0	0	0	0	0	0	0	0	0	0	0	0	0
Candidatus Taylorbacteria bacterium RIFCSPLOWO2_02_FULL_44_35	yes	Bacteria	OD1 (Parcubacteria)	Taylorbacteria			0	0	1	0	0	0	0	0	0	0	0	0	0	0	0	0	0	0	0	0	0	0	0	0	0	0	0	0	0	0	0	0	0	0	0	0	0	0	0	0	0	0	0
Candidatus Sungbacteria bacterium RIFCSPLOWO2_02_FULL_51_17	yes	Bacteria	OD1 (Parcubacteria)	Sungbacteria			0	0	1	0	0	0	0	0	0	0	0	0	0	0	0	0	0	0	0	0	0	0	0	0	0	0	0	0	0	0	0	0	0	0	0	0	0	0	0	0	0	0	0
Candidatus Spechtbacteria bacterium RIFCSPLOWO2_02_FULL_38_8	yes	Bacteria	OD1 (Parcubacteria)	Spechtbacteria			0	0	1	0	0	0	0	0	0	0	0	0	0	0	0	0	0	0	0	0	0	0	0	0	0	0	0	0	0	0	0	0	0	0	0	0	0	0	0	0	0	0	0
Candidatus Ryanbacteria bacterium RIFCSPLOWO2_02_FULL_47_14	yes	Bacteria	OD1 (Parcubacteria)	Ryanbacteria			0	0	1	0	0	0	0	0	0	0	0	0	0	0	0	0	0	0	0	0	0	0	0	0	0	0	0	0	0	0	0	0	0	0	0	0	0	0	0	0	0	0	0
Candidatus Ryanbacteria bacterium RIFCSPLOWO2_02_FULL_45_11c	yes	Bacteria	OD1 (Parcubacteria)	Ryanbacteria			0	0	1	0	0	0	0	0	0	0	0	0	0	0	0	0	0	0	0	0	0	0	0	0	0	0	0	0	0	0	0	0	0	0	0	0	0	0	0	0	0	0	0
Candidatus Nomurabacteria bacterium RIFCSPLOWO2_02_FULL_42_17	yes	Bacteria	OD1 (Parcubacteria)	Nomurabacteria			0	0	1	0	0	0	0	0	0	0	0	0	0	0	0	0	0	0	0	0	0	0	0	0	0	0	0	0	0	0	0	0	0	0	0	0	0	0	0	0	0	0	0
Candidatus Magasanikbacteria bacterium RIFCSPLOWO2_02_FULL_47_16	yes	Bacteria	OD1 (Parcubacteria)	Magasanikbacteria			0	0	1	0	0	0	0	0	0	0	0	0	0	0	0	0	0	0	0	0	0	0	0	0	0	0	0	0	0	1	0	0	0	0	0	0	0	0	0	0	0	0	0
Candidatus Magasanikbacteria bacterium RIFCSPLOWO2_02_FULL_44_11	yes	Bacteria	OD1 (Parcubacteria)	Magasanikbacteria			0	0	1	0	0	0	0	0	0	0	0	0	0	0	0	0	0	0	0	0	0	0	0	1	0	0	0	0	0	0	0	0	0	0	0	0	0	0	0	0	0	0	0
Candidatus Lloydbacteria bacterium RIFCSPLOWO2_02_FULL_54_12	yes	Bacteria	OD1 (Parcubacteria)	Lloydbacteria			0	0	1	0	0	0	0	0	0	0	0	0	1	0	0	0	0	0	0	0	0	0	0	1	0	0	0	0	1	1	0	0	0	0	0	0	0	0	0	0	1	0	0
Candidatus Lloydbacteria bacterium RIFCSPLOWO2_02_FULL_51_11	yes	Bacteria	OD1 (Parcubacteria)	Lloydbacteria			0	0	1	0	0	0	0	0	0	0	0	0	0	0	0	0	0	0	0	0	0	0	0	0	0	0	0	0	0	0	0	0	0	0	0	0	0	0	0	0	0	0	0
Candidatus Komeilibacteria bacterium RIFCSPLOWO2_02_FULL_48_11	yes	Bacteria	OD1 (Parcubacteria)	Komeilibacteria			0	0	1	0	0	0	0	0	0	0	0	0	0	0	0	0	0	0	0	0	0	0	0	0	0	0	0	0	0	0	0	0	0	0	0	0	0	0	0	0	0	0	0
Candidatus Kerfeldbacteria bacterium RIFCSPLOWO2_02_FULL_42_19	yes	Bacteria	OD1 (Parcubacteria)	Kerfeldbacteria			0	0	1	0	0	0	0	0	0	0	0	0	0	0	0	0	0	0	0	0	0	0	0	0	0	0	0	0	0	0	0	0	0	0	0	0	0	0	0	0	0	0	0
Candidatus Kaiserbacteria bacterium RIFCSPLOWO2_02_FULL_51_13	yes	Bacteria	OD1 (Parcubacteria)	Kaiserbacteria			0	0	1	0	0	0	0	0	0	0	0	0	0	0	0	0	0	0	0	0	0	0	0	0	0	0	0	0	0	0	0	0	0	0	0	0	0	0	0	0	0	0	0
Candidatus Jacksonbacteria bacterium RIFCSPLOWO2_02_FULL_44_20	yes	Bacteria	OD1 (Parcubacteria)	Jacksonbacteria			0	0	1	0	0	0	0	0	0	0	0	0	1	0	0	0	0	0	0	0	0	0	0	0	0	0	0	0	1	1	0	0	0	0	0	0	0	0	0	0	1	0	0
Candidatus Harrisonbacteria bacterium RIFCSPLOWO2_02_FULL_45_10c	yes	Bacteria	OD1 (Parcubacteria)	Wolfebacteria			0	0	1	0	0	0	0	0	0	0	0	0	0	0	0	0	0	0	0	0	0	0	0	0	0	0	0	0	0	0	0	0	0	0	0	0	0	0	0	0	0	0	0
Candidatus Harrisonbacteria bacterium RIFCSPLOWO2_02_FULL_41_13b	yes	Bacteria	OD1 (Parcubacteria)	Harrisonbacteria			0	0	1	0	0	0	0	0	0	0	0	0	0	0	0	0	0	0	0	0	0	0	0	0	0	0	0	0	0	0	0	0	0	0	0	0	0	0	0	0	0	0	0
Candidatus Colwellbacteria bacterium RIFCSPLOWO2_02_FULL_45_11	yes	Bacteria	OD1 (Parcubacteria)	Colwellbacteria			0	0	1	1	0	0	0	0	0	0	0	0	0	0	0	0	0	0	0	0	0	0	0	0	0	0	0	0	0	0	0	0	0	0	0	0	0	0	0	0	0	0	0
Candidatus Campbellbacteria bacterium RIFCSPLOWO2_02_FULL_35_11	yes	Bacteria	OD1 (Parcubacteria)	Campbellbacteria			0	0	1	0	0	0	0	0	0	0	0	0	0	0	0	0	0	0	0	0	0	0	0	0	0	0	0	0	0	0	0	0	0	0	0	0	0	0	0	0	0	0	0
Candidatus Buchananbacteria bacterium RIFCSPLOWO2_02_FULL_46_11b	yes	Bacteria	OD1 (Parcubacteria)	Buchananbacteria			0	0	1	0	0	0	0	0	0	0	0	0	0	0	0	0	0	0	0	0	0	0	0	0	0	0	0	0	0	0	0	0	0	0	0	0	0	0	0	0	0	0	0
Candidatus Azambacteria bacterium RIFCSPLOWO2_02_FULL_44_14	yes	Bacteria	OD1 (Parcubacteria)	Azambacteria_ii			0	0	1	0	0	0	0	0	0	0	0	0	0	0	0	0	0	0	0	0	0	0	0	0	0	0	0	0	0	0	0	0	0	0	0	0	0	0	0	0	0	0	0
Nitrospirae bacterium RIFCSPLOWO2_02_FULL_62_14	no	Bacteria		Nitrospirae			1	1	0	1	0	0	0	0	0	0	0	0	0	0	0	0	0	1	0	0	0	0	1	1	0	0	0	0	0	1	0	1	0	1	0	0	0	0	0	0	0	0	0
candidate division NC10 bacterium RIFCSPLOWO2_02_FULL_66_22	no	Bacteria		NC10			0	1	1	1	0	0	0	0	0	0	0	0	0	0	0	0	0	1	1	0	1	1	0	0	0	0	0	1	0	0	0	0	0	1	1	1	0	0	0	0	0	0	0
Methylotenera sp. RIFCSPLOWO2_02_FULL_45_14	no	Bacteria	Proteobacteria	Betaproteobacteria	Methylophilales		1	0	0	0	1	0	1	1	0	0	0	0	0	0	1	0	1	1	1	0	0	1	1	1	0	1	0	0	0	0	0	0	0	1	0	0	0	0	0	0	0	0	0
Ignavibacteria bacterium RIFCSPLOWO2_02_FULL_55_14	no	Bacteria	FCB	Ignavibacteria			0	1	1	1	0	0	0	0	1	0	0	0	0	0	0	0	0	0	1	0	0	0	0	0	0	1	0	0	1	1	0	0	0	1	0	0	0	0	0	0	0	0	1
Gemmatimonadetes bacterium RIFCSPLOWO2_02_FULL_71_11	no	Bacteria		Gemmatimonadetes			0	0	1	1	0	0	0	0	0	0	0	0	0	0	0	0	0	0	1	0	0	0	0	0	0	0	0	0	1	1	0	0	0	0	0	0	0	0	0	0	0	1	0
Gammaproteobacteria bacterium RIFCSPLOWO2_02_FULL_61_13	no	Bacteria	Proteobacteria	Gammaproteobacteria			0	1	1	1	1	0	1	0	0	0	0	0	0	0	1	1	1	0	1	0	1	0	1	1	0	0	0	0	0	1	0	0	0	1	0	1	0	0	0	0	0	0	0
Gammaproteobacteria bacterium RIFCSPLOWO2_02_FULL_57_10	no	Bacteria	Proteobacteria	Gammaproteobacteria			0	1	1	1	1	1	1	0	0	0	0	0	0	0	1	0	1	0	1	0	0	0	1	0	0	0	0	0	0	0	0	0	0	0	0	1	0	0	0	0	0	0	0
Gammaproteobacteria bacterium RIFCSPLOWO2_02_FULL_56_15	no	Bacteria	Proteobacteria	Gammaproteobacteria			0	1	1	1	0	0	0	0	0	0	0	0	0	0	1	0	1	1	1	0	0	1	0	0	0	0	0	1	0	1	0	0	0	0	0	1	0	0	0	0	0	0	0
Gammaproteobacteria bacterium RIFCSPLOWO2_02_FULL_52_10	no	Bacteria	Proteobacteria	Gammaproteobacteria			0	1	1	1	1	1	0	0	0	0	0	0	0	0	1	0	0	1	1	0	0	0	0	0	0	0	0	0	0	0	0	0	0	0	0	0	0	0	0	0	0	0	0
Gammaproteobacteria bacterium RIFCSPLOWO2_02_FULL_38_11	no	Bacteria	Proteobacteria	Gammaproteobacteria			0	1	1	0	0	0	0	0	0	0	0	0	0	0	0	0	0	0	1	0	0	0	0	0	0	0	0	0	0	0	0	0	0	0	0	0	0	0	0	0	0	0	0
Gallionellales bacterium RIFCSPLOWO2_02_FULL_59_110	no	Bacteria	Proteobacteria	Betaproteobacteria	Gallionellales		1	1	0	1	0	0	0	0	0	0	0	0	0	0	0	0	0	0	1	0	0	1	1	1	0	0	0	1	1	1	0	0	0	0	0	0	0	0	0	0	0	0	1
Gallionellales bacterium RIFCSPLOWO2_02_FULL_57_47	no	Bacteria	Proteobacteria	Betaproteobacteria	Gallionellales		0	1	1	1	1	1	1	1	0	0	0	0	0	0	0	0	0	0	1	0	0	0	1	1	0	0	0	1	1	1	0	0	0	0	0	0	1	0	0	0	0	0	0
Elusimicrobia bacterium RIFCSPLOWO2_02_FULL_39_32	no	Bacteria		Elusimicrobia			0	1	1	1	1	0	0	0	0	0	0	0	0	0	0	0	0	0	1	0	1	1	0	0	0	0	0	1	0	1	0	0	0	0	0	0	0	0	0	0	0	0	0
Candidatus Doudnabacteria bacterium RIFCSPLOWO2_02_FULL_48_13	yes	Bacteria		Doudnabacteria			0	0	1	0	0	0	0	0	0	0	0	0	0	0	0	0	0	0	0	0	0	0	0	1	0	0	0	0	0	0	0	0	0	0	0	0	0	0	0	0	0	0	0
Deltaproteobacteria bacterium RIFCSPLOWO2_02_FULL_53_8	no	Bacteria		Deltaproteobacteria			0	1	1	1	0	0	0	0	0	0	0	0	0	0	0	0	0	0	1	0	0	1	0	0	1	0	0	0	0	1	0	0	0	0	0	0	0	0	0	0	0	0	0
Deltaproteobacteria bacterium RIFCSPLOWO2_02_FULL_50_16	no	Bacteria		Deltaproteobacteria			0	1	1	1	0	1	0	0	0	0	0	0	0	0	0	0	0	0	0	0	0	1	1	0	0	0	0	0	0	1	0	0	0	0	0	1	0	0	0	0	0	0	0
Deltaproteobacteria bacterium RIFCSPLOWO2_02_FULL_47_10	no	Bacteria		Deltaproteobacteria			0	0	1	1	0	0	0	0	1	0	0	0	1	0	0	0	0	0	0	0	0	0	0	0	1	0	0	0	1	1	0	0	0	0	0	0	0	0	0	0	1	0	0
Deltaproteobacteria bacterium RIFCSPLOWO2_02_FULL_46_8	no	Bacteria		Deltaproteobacteria			0	1	1	0	0	1	0	0	0	0	0	0	0	0	0	0	0	0	0	0	0	1	0	0	0	0	0	1	0	0	0	0	0	0	0	0	0	0	0	0	0	0	0
Deltaproteobacteria bacterium RIFCSPLOWO2_02_FULL_42_39	no	Bacteria		Deltaproteobacteria			0	1	1	0	0	0	0	0	0	0	0	0	1	0	0	0	0	0	1	0	0	1	0	0	0	0	0	0	1	1	0	0	0	0	0	0	1	0	0	0	1	0	0
Chlamydiae bacterium RIFCSPLOWO2_02_FULL_49_12	no	Bacteria	PVC	Chlamydiae	Chlamydiia	Chlamydiales	0	0	1	0	0	0	0	0	0	0	0	0	1	0	0	0	0	0	0	0	0	0	0	0	0	0	0	0	1	1	0	0	0	0	0	0	0	0	0	0	1	0	0
Chlamydiae bacterium RIFCSPLOWO2_02_FULL_45_22	no	Bacteria	PVC	Chlamydiae	Chlamydiia		0	1	1	1	0	0	0	0	0	0	0	0	0	0	0	0	0	0	1	0	0	0	0	0	0	0	0	0	0	0	0	0	0	0	0	0	0	0	0	0	0	0	0
Burkholderiales bacterium RIFCSPLOWO2_02_FULL_57_36	no	Bacteria	Proteobacteria	Betaproteobacteria	Burkholderiales		0	1	1	0	1	1	1	0	0	0	0	0	0	0	0	0	1	0	1	0	0	1	1	0	1	1	0	1	0	0	0	1	0	1	0	1	0	0	0	0	0	0	0
Betaproteobacteria bacterium RIFCSPLOWO2_02_FULL_68_150	no	Bacteria	Proteobacteria	Betaproteobacteria			1	1	0	1	1	1	1	1	0	0	0	0	0	0	0	0	0	1	1	0	0	0	0	0	0	0	0	1	0	1	0	1	0	0	1	1	0	0	0	0	0	0	0
Betaproteobacteria bacterium RIFCSPLOWO2_02_FULL_67_26	no	Bacteria	Proteobacteria	Betaproteobacteria			0	1	1	1	1	0	1	1	0	0	0	0	0	0	0	0	1	1	1	0	0	1	1	0	0	0	0	1	0	1	0	0	0	0	1	1	0	0	0	0	0	0	0
Betaproteobacteria bacterium RIFCSPLOWO2_02_FULL_67_19	no	Bacteria	Proteobacteria	Betaproteobacteria			0	1	1	1	1	0	0	0	0	0	0	0	0	0	0	0	0	0	1	0	0	0	0	0	1	0	0	0	0	1	0	0	0	0	0	1	0	0	0	0	0	0	0
Betaproteobacteria bacterium RIFCSPLOWO2_02_FULL_66_14	no	Bacteria	Proteobacteria	Betaproteobacteria			1	1	0	1	1	0	0	0	0	0	0	0	0	0	0	0	0	1	1	0	0	0	0	1	0	0	0	1	0	1	0	0	0	0	0	1	0	0	0	0	0	0	0
Betaproteobacteria bacterium RIFCSPLOWO2_02_FULL_65_24	no	Bacteria	Proteobacteria	Betaproteobacteria			0	1	1	1	1	1	0	0	0	0	0	0	0	0	0	0	0	1	1	0	0	1	1	0	0	0	0	0	0	1	0	0	0	0	0	1	0	0	0	0	0	0	0
Betaproteobacteria bacterium RIFCSPLOWO2_02_FULL_64_12	no	Bacteria	Proteobacteria	Betaproteobacteria			0	1	1	1	0	0	1	1	0	0	0	0	0	0	0	0	0	0	0	0	0	0	0	0	0	0	0	0	0	0	0	0	0	0	0	1	0	0	0	0	0	0	0
Betaproteobacteria bacterium RIFCSPLOWO2_02_FULL_63_19	no	Bacteria	Proteobacteria	Betaproteobacteria			0	1	1	1	0	1	0	0	0	0	0	0	0	0	0	0	0	1	1	0	0	1	0	0	0	0	0	1	0	1	0	0	0	0	0	1	0	0	0	0	0	0	0
Betaproteobacteria bacterium RIFCSPLOWO2_02_FULL_62_17	no	Bacteria	Proteobacteria	Betaproteobacteria			0	1	1	1	1	0	1	1	0	0	0	0	0	0	0	0	0	1	1	0	0	0	1	0	0	0	0	1	1	1	0	0	1	0	0	1	0	0	0	0	0	0	1
Alphaproteobacteria bacterium RIFCSPLOWO2_02_FULL_40_19	no	Bacteria	Proteobacteria	Alphaproteobacteria			0	1	1	1	0	0	0	0	0	0	0	0	0	0	0	0	0	0	1	0	0	1	0	0	0	0	0	0	0	0	0	0	0	0	0	0	0	0	0	0	0	0	0
Acidobacteria bacterium RIFCSPLOWO2_02_FULL_68_18	no	Bacteria		Acidobacteria			0	1	1	1	0	0	0	0	0	0	0	0	0	0	1	0	0	1	1	0	1	1	0	1	1	0	0	1	1	1	0	0	0	0	0	0	1	0	0	0	0	0	0
Acidobacteria bacterium RIFCSPLOWO2_02_FULL_67_21	no	Bacteria		Acidobacteria			0	1	1	1	0	0	1	0	0	0	0	0	0	0	1	0	1	0	1	0	1	1	0	1	1	0	0	1	0	1	0	0	0	0	0	0	0	0	0	0	0	0	0
Acidobacteria bacterium RIFCSPLOWO2_02_FULL_65_29	no	Bacteria		Acidobacteria			0	1	1	1	1	0	1	0	0	0	0	0	0	0	1	0	0	1	1	0	1	0	0	0	0	0	0	1	0	0	0	1	0	0	0	1	0	0	0	0	0	0	0
Acidobacteria bacterium RIFCSPLOWO2_02_FULL_61_28	no	Bacteria		Acidobacteria			0	1	1	1	1	1	0	0	0	0	0	0	0	0	1	0	0	0	1	0	1	0	0	0	0	0	0	1	0	0	0	0	0	0	0	1	0	0	0	0	0	0	0
Acidobacteria bacterium RIFCSPLOWO2_02_FULL_60_20	no	Bacteria		Acidobacteria			0	0	1	1	1	0	0	0	0	0	0	0	0	0	0	0	0	1	1	0	1	1	0	0	0	0	0	0	0	0	0	0	0	1	0	1	0	0	0	0	0	0	0
Acidobacteria bacterium RIFCSPLOWO2_02_FULL_59_13	no	Bacteria		Acidobacteria			0	1	1	1	0	1	0	0	0	0	0	0	0	0	1	0	0	0	1	0	0	0	0	0	0	0	0	1	0	0	0	0	0	1	0	1	0	0	0	0	0	0	0
Deltaproteobacteria bacterium RIFCSPLOWO2_02_44_9	no	Bacteria		Deltaproteobacteria			0	0	1	0	0	0	0	0	0	0	0	0	1	0	0	0	0	0	1	0	0	0	0	0	0	0	0	0	1	1	0	0	0	0	0	0	1	0	0	0	1	0	0
Betaproteobacteria bacterium RIFCSPLOWO2_02_64_14	no	Bacteria	Proteobacteria	Betaproteobacteria			0	1	1	1	1	1	1	1	0	0	0	0	0	0	0	0	0	1	1	0	0	1	0	1	0	0	0	0	0	1	0	0	0	0	1	0	0	0	0	0	0	0	0
candidate division WWE3 bacterium RIFCSPLOWO2_01_FULL_53_14	yes	Bacteria		WWE3			0	0	1	0	0	0	0	0	0	0	0	0	1	0	0	0	0	0	0	0	0	0	0	0	0	0	0	0	1	1	0	0	0	0	0	0	0	0	0	0	1	0	0
candidate division WWE3 bacterium RIFCSPLOWO2_01_FULL_42_11	yes	Bacteria		WWE3			0	0	1	0	0	0	0	0	0	0	0	0	0	0	0	0	0	0	0	0	0	0	0	0	0	0	0	0	0	0	0	0	0	0	0	0	0	0	0	0	0	0	0
candidate division WWE3 bacterium RIFCSPLOWO2_01_FULL_41_9	yes	Bacteria		WWE3			0	0	1	0	0	0	0	0	0	0	0	0	0	0	0	0	0	0	0	0	0	0	0	0	0	0	0	0	0	0	0	0	0	0	0	0	0	0	0	0	0	0	0
candidate division WWE3 bacterium RIFCSPLOWO2_01_FULL_39_13	yes	Bacteria		WWE3			0	0	1	0	0	0	0	0	0	0	0	0	0	0	0	0	0	0	0	0	0	0	0	0	0	0	0	0	0	0	0	0	0	0	0	0	0	0	0	0	0	0	0
candidate division WWE3 bacterium RIFCSPLOWO2_01_FULL_37_15	yes	Bacteria		WWE3			0	0	1	0	0	0	0	0	0	0	0	0	0	0	0	0	0	0	0	0	0	0	0	0	0	0	0	0	0	0	0	0	0	0	0	0	0	0	0	0	0	0	0
Rhodospirillales bacterium RIFCSPLOWO2_01_FULL_65_14	no	Bacteria	Proteobacteria	Alphaproteobacteria	Rhodospirillales		0	1	1	1	1	0	1	1	0	0	0	0	0	0	0	0	0	0	1	0	0	0	0	0	0	0	0	0	0	1	0	0	0	0	0	1	0	0	0	0	0	0	0
Candidatus Peregrinibacteria bacterium RIFCSPLOWO2_01_FULL_39_12	yes	Bacteria		Peregrinibacteria			0	0	1	0	0	0	0	0	0	0	0	0	0	0	0	0	0	0	0	0	0	0	0	0	0	0	0	0	0	0	0	0	0	0	0	0	0	0	0	0	0	0	0
Candidatus Woykebacteria bacterium RIFCSPLOWO2_01_FULL_43_14	yes	Bacteria	OP11 (Microgenomates)	Woykebacteria			0	0	1	0	0	0	0	0	0	0	0	0	0	0	0	0	0	0	0	0	0	0	0	0	0	0	0	0	0	0	0	0	0	0	0	0	0	0	0	0	0	0	0
Candidatus Woykebacteria bacterium RIFCSPLOWO2_01_FULL_41_12	yes	Bacteria	OP11 (Microgenomates)	Woykebacteria			0	0	1	0	0	0	0	0	0	0	0	0	0	0	0	0	0	0	0	0	0	0	0	0	0	0	0	0	0	0	0	0	0	0	0	0	0	0	0	0	0	0	0
Candidatus Woesebacteria bacterium RIFCSPLOWO2_01_FULL_44_24b	yes	Bacteria	OP11 (Microgenomates)	Woesebacteria			0	0	1	0	0	0	0	0	0	0	0	0	0	0	0	0	0	0	0	0	0	0	0	0	0	0	0	0	0	0	0	0	0	0	0	0	0	0	0	0	0	0	0
Candidatus Woesebacteria bacterium RIFCSPLOWO2_01_FULL_44_14	yes	Bacteria	OP11 (Microgenomates)	Woesebacteria			0	0	1	0	0	0	0	0	0	0	0	0	0	0	0	0	0	0	0	0	0	0	0	0	0	0	0	0	0	0	0	0	0	0	0	0	0	0	0	0	0	0	0
Candidatus Woesebacteria bacterium RIFCSPLOWO2_01_FULL_39_25	yes	Bacteria	OP11 (Microgenomates)	Woesebacteria			0	0	1	0	0	0	0	0	0	0	0	0	0	0	0	0	0	0	0	0	0	0	0	0	0	0	0	0	0	0	0	0	0	0	0	0	0	0	0	0	0	0	0
Candidatus Woesebacteria bacterium RIFCSPLOWO2_01_FULL_39_21	yes	Bacteria	OP11 (Microgenomates)	Woesebacteria			0	0	1	0	0	0	0	0	0	0	0	0	0	0	0	0	0	0	0	0	0	0	0	0	0	0	0	0	0	0	0	0	0	0	0	0	0	0	0	0	0	0	0
Candidatus Woesebacteria bacterium RIFCSPLOWO2_01_FULL_39_14	yes	Bacteria	OP11 (Microgenomates)	Woesebacteria			0	0	1	0	0	0	0	0	0	0	0	0	0	0	0	0	0	0	0	0	0	0	0	0	0	0	0	0	0	0	0	0	0	0	0	0	0	0	0	0	0	0	0
Candidatus Woesebacteria bacterium RIFCSPLOWO2_01_FULL_39_10b	yes	Bacteria	OP11 (Microgenomates)	Woesebacteria			0	0	1	0	0	0	0	0	0	0	0	0	0	0	0	0	0	0	0	0	0	0	0	0	0	0	0	0	0	0	0	0	0	0	0	0	0	0	0	0	0	0	0
Candidatus Woesebacteria bacterium RIFCSPLOWO2_01_FULL_39_10	yes	Bacteria	OP11 (Microgenomates)	Woesebacteria			0	0	1	0	0	0	0	0	0	0	0	0	0	0	0	0	0	0	0	0	0	0	0	0	0	0	0	0	0	0	0	0	0	0	0	0	0	0	0	0	0	0	0
Candidatus Woesebacteria bacterium RIFCSPLOWO2_01_FULL_38_20	yes	Bacteria	OP11 (Microgenomates)	Woesebacteria			0	0	1	0	0	0	0	0	0	0	0	0	0	0	0	0	0	0	0	0	0	0	0	0	0	0	0	0	0	0	0	0	0	0	0	0	0	0	0	0	0	0	0
Candidatus Roizmanbacteria bacterium RIFCSPLOWO2_01_FULL_45_11	yes	Bacteria	OP11 (Microgenomates)	Roizmanbacteria			0	0	1	0	0	0	0	0	0	0	0	0	0	0	0	0	0	0	0	0	0	0	0	0	0	0	0	0	0	0	0	0	0	0	0	0	0	0	0	0	0	0	0
Candidatus Roizmanbacteria bacterium RIFCSPLOWO2_01_FULL_44_13	yes	Bacteria	OP11 (Microgenomates)	Roizmanbacteria			0	0	1	0	0	0	0	0	0	0	0	0	0	0	0	0	0	0	0	0	0	0	0	0	0	0	0	0	0	0	0	0	0	0	0	0	0	0	0	0	0	0	0
Candidatus Roizmanbacteria bacterium RIFCSPLOWO2_01_FULL_41_22	yes	Bacteria	OP11 (Microgenomates)	Roizmanbacteria			0	0	1	0	0	0	0	0	0	0	0	0	0	0	0	0	0	0	0	0	0	0	0	0	0	0	0	0	0	0	0	0	0	0	0	0	0	0	0	0	0	0	0
Candidatus Roizmanbacteria bacterium RIFCSPLOWO2_01_FULL_40_14	yes	Bacteria	OP11 (Microgenomates)	Roizmanbacteria			0	0	1	0	0	0	0	0	0	0	0	0	0	0	0	0	0	0	0	0	0	0	0	0	0	0	0	0	0	0	0	0	0	0	0	0	0	0	0	0	0	0	0
Candidatus Roizmanbacteria bacterium RIFCSPLOWO2_01_FULL_38_12	yes	Bacteria	OD1 (Parcubacteria)	Roizmanbacteria			0	0	1	0	0	0	0	0	0	0	0	0	1	0	0	0	0	0	0	0	0	0	0	0	0	0	0	0	1	1	0	0	0	0	0	0	0	0	0	0	1	0	0
Candidatus Roizmanbacteria bacterium RIFCSPLOWO2_01_FULL_38_11	yes	Bacteria	OP11 (Microgenomates)	Roizmanbacteria			0	0	1	0	0	0	0	0	0	0	0	0	0	0	0	0	0	0	0	0	0	0	0	0	0	0	0	0	0	0	0	0	0	0	0	0	0	0	0	0	0	0	0
Candidatus Roizmanbacteria bacterium RIFCSPLOWO2_01_FULL_37_12	yes	Bacteria	OP11 (Microgenomates)	Roizmanbacteria			0	0	1	0	0	0	0	0	0	0	0	0	1	0	0	0	0	0	0	0	0	0	0	0	0	0	0	0	1	1	0	0	0	0	0	1	0	0	0	0	1	0	0
Candidatus Roizmanbacteria bacterium RIFCSPLOWO2_01_FULL_35_13	yes	Bacteria	OP11 (Microgenomates)	Roizmanbacteria			0	0	1	0	0	0	0	0	0	0	0	0	1	0	0	0	0	0	0	0	0	0	0	0	0	0	0	0	1	1	0	0	0	0	0	0	0	0	0	0	1	0	0
Candidatus Levybacteria bacterium RIFCSPLOWO2_01_FULL_42_15	yes	Bacteria	OP11 (Microgenomates)	Levybacteria			0	0	1	0	0	0	0	0	0	0	0	0	0	0	0	0	0	0	0	0	0	0	0	0	0	0	0	0	0	0	0	0	0	0	0	0	0	0	0	0	0	0	0
Candidatus Levybacteria bacterium RIFCSPLOWO2_01_FULL_39_10	yes	Bacteria	OP11 (Microgenomates)	Levybacteria			0	0	1	0	0	0	0	0	0	0	0	0	0	0	0	0	0	0	0	0	0	0	0	0	0	0	0	0	0	0	0	0	0	0	0	0	0	0	0	0	0	0	0
Candidatus Levybacteria bacterium RIFCSPLOWO2_01_FULL_38_21	yes	Bacteria	OP11 (Microgenomates)	Levybacteria			0	0	1	0	0	0	0	0	0	0	0	0	0	0	0	0	0	0	0	0	0	0	0	0	0	0	0	0	0	0	0	0	0	0	0	0	0	0	0	0	0	0	0
Candidatus Levybacteria bacterium RIFCSPLOWO2_01_FULL_36_13	yes	Bacteria	OP11 (Microgenomates)	Levybacteria			0	0	1	0	0	0	0	0	0	0	0	0	0	0	0	0	0	0	0	0	0	0	0	0	0	0	0	0	0	0	0	0	0	0	0	0	0	0	0	0	0	0	0
Candidatus Gottesmanbacteria bacterium RIFCSPLOWO2_01_FULL_49_10	yes	Bacteria	OP11 (Microgenomates)	Gottesmanbacteria			0	0	1	0	0	0	0	0	0	0	0	0	0	0	0	0	0	0	0	0	0	0	0	0	0	0	0	0	0	0	0	0	0	0	0	0	0	0	0	0	0	0	0
Candidatus Gottesmanbacteria bacterium RIFCSPLOWO2_01_FULL_48_11	yes	Bacteria	OP11 (Microgenomates)	Gottesmanbacteria			0	0	1	0	0	0	0	0	0	0	0	0	0	0	0	0	0	0	0	0	0	0	0	0	0	0	0	0	0	0	0	0	0	0	0	0	0	0	0	0	0	0	0
Candidatus Gottesmanbacteria bacterium RIFCSPLOWO2_01_FULL_46_9	yes	Bacteria	OP11 (Microgenomates)	Gottesmanbacteria			0	0	1	0	0	0	0	0	0	0	0	0	0	0	0	0	0	0	0	0	0	0	0	0	0	0	0	0	0	0	0	0	0	1	0	0	0	0	0	0	0	0	0
Candidatus Gottesmanbacteria bacterium RIFCSPLOWO2_01_FULL_43_11b	yes	Bacteria	OP11 (Microgenomates)	Gottesmanbacteria			0	0	1	0	0	0	0	0	0	0	0	0	0	0	0	0	0	0	0	0	0	0	0	0	0	0	0	0	0	0	0	0	0	0	0	0	0	0	0	0	0	0	0
Candidatus Gottesmanbacteria bacterium RIFCSPLOWO2_01_FULL_42_22	yes	Bacteria	OP11 (Microgenomates)	Gottesmanbacteria			0	0	1	0	0	0	0	0	0	0	0	0	1	0	0	0	0	0	0	0	0	0	0	0	0	0	0	0	1	1	0	0	0	0	0	0	0	0	0	0	1	0	0
Candidatus Gottesmanbacteria bacterium RIFCSPLOWO2_01_FULL_39_12b	yes	Bacteria	OP11 (Microgenomates)	Gottesmanbacteria			0	0	1	0	0	0	0	0	0	0	0	0	1	0	0	0	0	0	0	0	0	0	0	0	0	0	0	0	1	1	0	0	0	0	0	0	0	0	0	0	1	0	0
Candidatus Daviesbacteria bacterium RIFCSPLOWO2_01_FULL_41_32	yes	Bacteria	OP11 (Microgenomates)	Daviesbacteria			0	0	1	0	0	0	0	0	0	0	0	0	0	0	0	0	0	0	0	0	0	0	0	0	0	0	0	0	0	0	0	0	0	0	0	0	0	0	0	0	0	0	0
Candidatus Daviesbacteria bacterium RIFCSPLOWO2_01_FULL_39_12	yes	Bacteria	OP11 (Microgenomates)	Daviesbacteria			0	0	1	0	0	0	0	0	0	0	0	0	0	0	0	0	0	0	0	0	0	0	0	0	0	0	0	0	0	0	0	0	0	0	0	0	0	0	0	0	0	0	0
Candidatus Curtissbacteria bacterium RIFCSPLOWO2_01_FULL_42_26	yes	Bacteria	OP11 (Microgenomates)	Curtissbacteria			0	0	1	0	0	0	0	0	0	0	0	0	0	0	0	0	0	0	0	0	0	0	0	0	0	0	0	0	0	0	0	0	0	0	0	0	0	0	0	0	0	0	0
Candidatus Curtissbacteria bacterium RIFCSPLOWO2_01_FULL_41_18	yes	Bacteria	OP11 (Microgenomates)	Curtissbacteria			0	0	1	0	0	0	0	0	0	0	0	0	0	0	0	0	0	0	0	0	0	0	0	0	0	0	0	0	0	0	0	0	0	0	0	0	0	0	0	0	0	0	0
Candidatus Curtissbacteria bacterium RIFCSPLOWO2_01_FULL_38_11b	yes	Bacteria	OP11 (Microgenomates)	Curtissbacteria			0	0	1	0	0	0	0	0	0	0	0	0	0	0	0	0	0	0	0	0	0	0	0	0	0	0	0	0	0	0	0	0	0	0	0	0	0	0	0	0	0	0	0
Candidatus Chisholmbacteria bacterium RIFCSPLOWO2_01_FULL_50_28	yes	Bacteria	OP11 (Microgenomates)	Chisholmbacteria			0	0	1	0	0	0	0	0	0	0	0	0	1	0	0	0	0	0	0	0	0	0	0	0	0	0	0	0	1	1	0	0	0	0	0	0	0	0	0	0	1	0	0
Candidatus Chisholmbacteria bacterium RIFCSPLOWO2_01_FULL_49_14	yes	Bacteria	OP11 (Microgenomates)	Chisholmbacteria			0	0	1	0	0	0	0	0	0	0	0	0	1	0	0	0	0	0	0	0	0	0	0	0	0	0	0	0	1	1	0	0	0	0	0	0	0	0	0	0	1	0	0
Candidatus Blackburnbacteria bacterium RIFCSPLOWO2_01_FULL_40_20	yes	Bacteria	OP11 (Microgenomates)	Blackburnbacteria			0	0	1	0	0	0	0	0	0	0	0	0	0	0	0	0	0	0	0	0	0	0	0	0	0	0	0	0	0	0	0	0	0	0	0	0	0	0	0	0	0	0	0
Candidatus Amesbacteria bacterium RIFCSPLOWO2_01_FULL_47_33	yes	Bacteria	OP11 (Microgenomates)	Amesbacteria			0	0	1	0	0	0	0	0	0	0	0	0	0	0	0	0	0	0	0	0	0	0	0	0	0	0	0	0	0	0	0	0	0	0	0	0	0	0	0	0	0	0	0
Microgenomates group bacterium RIFCSPLOWO2_01_FULL_47_10	yes	Bacteria	OP11 (Microgenomates)	Unclassified			0	0	1	0	0	0	0	0	0	0	0	0	0	0	0	0	0	0	0	0	0	0	0	0	0	0	0	0	0	0	0	0	0	0	0	0	0	0	0	0	0	0	0
Omnitrophica WOR_2 bacterium RIFCSPLOWO2_01_FULL_41_12	no	Bacteria		Omnitrophica	WOR-2		1	0	0	0	0	0	0	0	0	0	0	0	0	0	0	0	0	1	0	0	0	0	0	0	0	0	0	0	0	0	0	0	0	0	0	0	0	0	0	0	0	0	0
Omnitrophica bacterium RIFCSPLOWO2_01_FULL_50_24	no	Bacteria		Omnitrophica	Omnitrophica		0	0	1	1	0	0	0	0	0	0	0	0	0	0	0	0	0	0	1	0	0	0	0	0	0	1	0	0	0	0	0	0	0	1	0	0	0	0	0	0	0	0	0
Omnitrophica bacterium RIFCSPLOWO2_01_FULL_45_10b	no	Bacteria		Omnitrophica	Omnitrophica		0	1	1	1	0	0	0	0	0	0	0	0	0	0	0	0	0	0	1	0	1	1	1	0	0	0	0	0	0	0	0	0	0	1	0	0	0	0	0	0	0	0	0
Omnitrophica bacterium RIFCSPLOWO2_01_FULL_45_10	no	Bacteria		Omnitrophica	OP3X		1	0	0	0	0	0	0	0	0	0	0	0	0	0	0	0	0	1	0	0	0	0	0	0	0	0	0	0	0	0	0	0	0	0	0	0	0	0	0	0	0	0	0
Candidatus Zambryskibacteria bacterium RIFCSPLOWO2_01_FULL_47_33	yes	Bacteria	OD1 (Parcubacteria)	Zambryskibacteria			0	0	1	0	0	0	0	0	0	0	0	0	0	0	0	0	0	0	0	0	0	0	0	0	0	0	0	0	0	0	0	0	0	0	0	0	0	0	0	0	0	0	0
Candidatus Zambryskibacteria bacterium RIFCSPLOWO2_01_FULL_35_19	yes	Bacteria	OD1 (Parcubacteria)	Zambryskibacteria			0	0	1	0	0	0	0	0	0	0	0	0	0	0	0	0	0	0	0	0	0	0	0	0	0	0	0	0	0	0	0	0	0	0	0	0	0	0	0	0	0	0	0
Candidatus Yonathbacteria bacterium RIFCSPLOWO2_01_FULL_47_33b	yes	Bacteria	OD1 (Parcubacteria)	Yonathbacteria			0	0	1	0	0	0	0	0	0	0	0	0	0	0	0	0	0	0	0	0	0	0	0	0	0	0	0	0	0	0	0	0	0	0	0	0	0	0	0	0	0	0	0
Candidatus Yonathbacteria bacterium RIFCSPLOWO2_01_FULL_43_27	yes	Bacteria	OD1 (Parcubacteria)	Yonathbacteria			0	0	1	0	0	0	0	0	0	0	0	0	0	0	0	0	0	0	0	0	0	0	0	1	0	0	0	0	0	0	0	0	0	0	0	0	0	0	0	0	0	0	0
Candidatus Yanofskybacteria bacterium RIFCSPLOWO2_01_FULL_49_25	yes	Bacteria	OD1 (Parcubacteria)	Yanofskybacteria			0	0	1	0	0	0	0	0	0	0	0	0	0	0	0	0	0	0	0	0	0	0	0	0	0	0	0	0	0	0	0	0	0	0	0	0	0	0	0	0	0	0	0
Candidatus Yanofskybacteria bacterium RIFCSPLOWO2_01_FULL_49_17	yes	Bacteria	OD1 (Parcubacteria)	Yanofskybacteria			0	0	1	0	0	0	0	0	0	0	0	0	0	0	0	0	0	0	0	0	0	0	0	0	0	0	0	0	0	0	0	0	0	0	0	0	0	0	0	0	0	0	0
Candidatus Yanofskybacteria bacterium RIFCSPLOWO2_01_FULL_44_88	yes	Bacteria	OD1 (Parcubacteria)	Yanofskybacteria			0	0	1	0	0	0	0	0	0	0	0	0	0	0	0	0	0	0	0	0	0	0	0	0	0	0	0	0	0	0	0	0	0	0	0	0	0	0	0	0	0	0	0
Candidatus Yanofskybacteria bacterium RIFCSPLOWO2_01_FULL_42_49	yes	Bacteria	OD1 (Parcubacteria)	Yanofskybacteria			0	0	1	0	0	0	0	0	0	0	0	0	0	0	0	0	0	0	0	0	0	0	0	0	0	0	0	0	0	0	0	0	0	0	0	0	0	0	0	0	0	0	0
Candidatus Yanofskybacteria bacterium RIFCSPLOWO2_01_FULL_41_34	yes	Bacteria	OD1 (Parcubacteria)	Yanofskybacteria			0	0	1	0	0	0	0	0	0	0	0	0	0	0	1	0	0	0	0	0	0	0	0	0	0	0	0	0	0	0	0	0	0	0	0	0	0	0	0	0	0	0	0
Candidatus Wolfebacteria bacterium RIFCSPLOWO2_01_FULL_47_17b	yes	Bacteria	OD1 (Parcubacteria)	Wolfebacteria			0	0	1	0	0	0	0	0	0	0	0	0	0	0	0	0	0	0	0	0	0	0	0	0	0	0	0	0	0	0	0	0	0	0	0	0	0	0	0	0	0	0	0
Candidatus Wolfebacteria bacterium RIFCSPLOWO2_01_FULL_45_19	yes	Bacteria	OD1 (Parcubacteria)	Wolfebacteria			0	0	1	0	0	0	0	0	0	0	0	0	0	0	0	0	0	0	0	0	0	0	0	0	0	0	0	0	0	0	0	0	0	0	0	0	0	0	0	0	0	0	0
Candidatus Wolfebacteria bacterium RIFCSPLOWO2_01_FULL_38_11	yes	Bacteria	OD1 (Parcubacteria)	Wolfebacteria			0	0	1	0	0	0	0	0	0	0	0	0	0	0	0	0	0	0	0	0	0	0	0	1	0	0	0	0	0	0	0	0	0	0	0	0	0	0	0	0	0	0	0
Candidatus Wildermuthbacteria bacterium RIFCSPLOWO2_01_FULL_50_46	yes	Bacteria	OD1 (Parcubacteria)	Wildermuthbacteria			0	0	1	0	0	0	0	0	0	0	0	0	0	0	0	0	0	0	0	0	0	0	0	0	0	0	0	0	0	0	0	0	0	0	0	0	0	0	0	0	0	0	0
Candidatus Wildermuthbacteria bacterium RIFCSPLOWO2_01_FULL_48_16	yes	Bacteria	OD1 (Parcubacteria)	Wildermuthbacteria			0	0	1	0	0	0	0	0	0	0	0	0	0	0	0	0	0	0	0	0	0	0	0	0	0	0	0	0	0	0	0	0	0	0	0	0	0	0	0	0	0	0	0
Candidatus Uhrbacteria bacterium RIFCSPLOWO2_01_FULL_47_25	yes	Bacteria	OD1 (Parcubacteria)	Uhrbacteria			0	0	1	0	0	0	0	0	0	0	0	0	1	0	0	0	0	0	0	0	0	0	0	0	0	0	0	0	1	1	0	0	0	0	0	0	0	0	0	0	1	0	0
Candidatus Uhrbacteria bacterium RIFCSPLOWO2_01_FULL_47_17	yes	Bacteria	OD1 (Parcubacteria)	Uhrbacteria			0	0	1	0	0	0	0	0	0	0	0	0	0	0	0	0	0	0	0	0	0	0	0	0	0	0	0	0	0	1	0	0	0	0	0	0	0	0	0	0	0	0	0
Candidatus Terrybacteria bacterium RIFCSPLOWO2_01_FULL_58_14	yes	Bacteria	OD1 (Parcubacteria)	Terrybacteria			0	0	1	0	0	0	0	0	0	0	0	0	0	0	0	0	0	0	0	0	0	0	0	0	0	0	0	0	0	0	0	0	0	0	0	0	0	0	0	0	0	0	0
Candidatus Terrybacteria bacterium RIFCSPLOWO2_01_FULL_48_14	yes	Bacteria	OD1 (Parcubacteria)	Terrybacteria			0	0	1	0	0	0	0	0	0	0	0	0	0	0	0	0	0	0	0	0	0	0	0	0	0	0	0	0	0	0	0	0	0	0	0	0	0	0	0	0	0	0	0
Candidatus Terrybacteria bacterium RIFCSPLOWO2_01_FULL_44_24	yes	Bacteria	OD1 (Parcubacteria)	Terrybacteria			0	0	1	0	0	0	0	0	0	0	0	0	0	0	0	0	0	0	0	0	0	0	0	1	0	0	0	0	0	0	0	0	0	0	0	0	0	0	0	0	0	0	0
Candidatus Terrybacteria bacterium RIFCSPLOWO2_01_FULL_40_23	yes	Bacteria	OD1 (Parcubacteria)	Terrybacteria			0	0	1	0	0	0	0	0	0	0	0	0	0	0	0	0	0	0	0	0	0	0	0	0	0	0	0	0	0	0	0	0	0	0	0	0	0	0	0	0	0	0	0
Candidatus Taylorbacteria bacterium RIFCSPLOWO2_01_FULL_45_15b	yes	Bacteria	OD1 (Parcubacteria)	Taylorbacteria			0	0	1	0	0	0	0	0	0	0	0	0	0	0	0	0	0	0	0	0	0	0	0	0	0	0	0	0	0	0	0	0	0	0	0	0	0	0	0	0	0	0	0
Candidatus Tagabacteria bacterium RIFCSPLOWO2_01_FULL_42_9	yes	Bacteria	OD1 (Parcubacteria)	Tagabacteria			0	0	1	0	0	0	0	0	0	0	0	0	1	0	0	0	0	0	0	0	0	0	0	0	0	0	0	0	1	1	0	0	0	0	0	0	0	0	0	0	1	0	0
Candidatus Tagabacteria bacterium RIFCSPLOWO2_01_FULL_39_11	yes	Bacteria	OD1 (Parcubacteria)	Tagabacteria			0	0	1	0	0	0	0	0	0	0	0	0	0	0	0	0	0	0	0	0	0	0	0	0	0	0	0	0	0	0	0	0	0	0	0	0	0	0	0	0	0	0	0
Candidatus Sungbacteria bacterium RIFCSPLOWO2_01_FULL_60_25	yes	Bacteria	OD1 (Parcubacteria)	Sungbacteria			0	0	1	0	0	0	0	0	0	0	0	0	0	0	0	0	0	0	0	0	0	0	0	0	0	0	0	0	0	0	0	0	0	0	0	0	0	0	0	0	0	0	0
Candidatus Sungbacteria bacterium RIFCSPLOWO2_01_FULL_59_16	yes	Bacteria	OD1 (Parcubacteria)	Sungbacteria			0	0	1	0	0	0	0	0	0	0	0	0	1	0	0	0	0	0	0	0	0	0	0	0	0	0	0	0	1	1	0	0	0	0	0	0	0	0	0	0	1	0	0
Candidatus Sungbacteria bacterium RIFCSPLOWO2_01_FULL_47_32	yes	Bacteria	OD1 (Parcubacteria)	Sungbacteria			0	0	1	0	0	0	0	0	0	0	0	0	1	0	0	0	0	0	0	0	0	0	0	1	0	0	0	0	1	1	0	0	0	0	0	0	0	0	0	0	1	0	0
Candidatus Sungbacteria bacterium RIFCSPLOWO2_01_FULL_47_10	yes	Bacteria	OD1 (Parcubacteria)	Sungbacteria			0	0	1	0	0	0	0	0	0	0	0	0	1	0	0	0	0	0	0	0	0	0	0	0	0	0	0	0	1	1	0	0	0	0	0	0	0	0	0	0	1	0	0
Candidatus Staskawiczbacteria bacterium RIFCSPLOWO2_01_FULL_43_17b	yes	Bacteria	OD1 (Parcubacteria)	Staskawiczbacteria			0	0	1	0	0	0	0	0	0	0	0	0	0	0	0	0	0	0	0	0	0	0	0	0	0	0	0	0	0	0	0	0	0	0	0	0	0	0	0	0	0	0	0
Candidatus Staskawiczbacteria bacterium RIFCSPLOWO2_01_FULL_38_12b	yes	Bacteria	OD1 (Parcubacteria)	Staskawiczbacteria			0	0	1	0	0	0	0	0	0	0	0	0	0	0	0	0	0	0	0	0	0	0	0	0	0	0	0	0	0	1	0	0	0	0	0	0	0	0	0	0	0	0	0
Candidatus Staskawiczbacteria bacterium RIFCSPLOWO2_01_FULL_37_25b	yes	Bacteria	OD1 (Parcubacteria)	Staskawiczbacteria			0	0	1	0	0	0	0	0	0	0	0	0	0	0	0	0	0	0	0	0	0	0	0	0	0	0	0	0	0	0	0	0	0	0	0	0	0	0	0	0	0	0	0
Candidatus Staskawiczbacteria bacterium RIFCSPLOWO2_01_FULL_33_9	yes	Bacteria	OD1 (Parcubacteria)	Staskawiczbacteria			0	0	1	0	0	0	0	0	0	0	0	0	0	0	0	0	0	0	0	0	0	0	0	0	0	0	0	0	0	0	0	0	0	0	0	0	0	0	0	0	0	0	0
Candidatus Staskawiczbacteria bacterium RIFCSPLOWO2_01_FULL_33_13	yes	Bacteria	OD1 (Parcubacteria)	Staskawiczbacteria			0	0	1	0	0	0	0	0	0	0	0	0	0	0	0	0	0	0	0	0	0	0	0	0	0	0	0	0	0	1	0	0	0	0	0	0	0	0	0	0	0	0	0
Candidatus Spechtbacteria bacterium RIFCSPLOWO2_01_FULL_46_10	yes	Bacteria	OD1 (Parcubacteria)	Spechtbacteria			0	0	1	0	0	0	0	0	0	0	0	0	0	0	0	0	0	0	0	0	0	0	0	0	0	0	0	0	0	0	0	0	0	0	0	0	0	0	0	0	0	0	0
Candidatus Spechtbacteria bacterium RIFCSPLOWO2_01_FULL_43_12	yes	Bacteria	OD1 (Parcubacteria)	Spechtbacteria			0	0	1	0	0	0	0	0	0	0	0	0	0	0	0	0	0	0	0	0	0	0	0	0	0	0	0	0	0	0	0	0	0	0	0	0	0	0	0	0	0	0	0
Candidatus Ryanbacteria bacterium RIFCSPLOWO2_01_FULL_48_26	yes	Bacteria	OD1 (Parcubacteria)	Ryanbacteria			0	0	1	0	0	0	0	0	0	0	0	0	0	0	0	0	0	0	0	0	0	0	0	0	0	0	0	0	0	0	0	0	0	0	0	0	0	0	0	0	0	0	0
Candidatus Ryanbacteria bacterium RIFCSPLOWO2_01_FULL_44_230	yes	Bacteria	OD1 (Parcubacteria)	Ryanbacteria			0	0	1	0	0	0	0	0	0	0	0	0	0	0	0	0	0	0	0	0	0	0	0	1	0	0	0	0	0	0	0	0	0	0	0	0	0	0	0	0	0	0	0
Candidatus Portnoybacteria bacterium RIFCSPLOWO2_02_FULL_39_11	yes	Bacteria	OD1 (Parcubacteria)	Portnoybacteria			0	0	1	0	0	0	0	0	0	0	0	0	0	0	0	0	0	0	0	0	0	0	0	0	0	0	0	0	0	0	0	0	0	0	0	0	0	0	0	0	0	0	0
Candidatus Portnoybacteria bacterium RIFCSPLOWO2_01_FULL_43_11	yes	Bacteria	OD1 (Parcubacteria)	Portnoybacteria			0	0	1	0	0	0	0	0	0	0	0	0	0	0	0	0	0	0	0	0	0	0	0	0	0	0	0	0	0	0	0	0	0	0	0	0	0	0	0	0	0	0	0
Candidatus Nomurabacteria bacterium RIFCSPLOWO2_01_FULL_46_18	yes	Bacteria	OD1 (Parcubacteria)	Nomurabacteria			0	0	1	0	0	0	0	0	0	0	0	0	0	0	0	0	0	0	0	0	0	0	0	0	0	0	0	0	0	0	0	0	0	0	0	0	0	0	0	0	0	0	0
Candidatus Nomurabacteria bacterium RIFCSPLOWO2_01_FULL_42_17	yes	Bacteria	OD1 (Parcubacteria)	Nomurabacteria			0	0	1	0	0	0	0	0	0	0	0	0	0	0	0	0	0	0	0	0	0	0	0	0	0	0	0	0	0	0	0	0	0	0	0	0	0	0	0	0	0	0	0
Candidatus Nomurabacteria bacterium RIFCSPLOWO2_01_FULL_41_52b	yes	Bacteria	OD1 (Parcubacteria)	Nomurabacteria			0	0	1	0	0	0	0	0	0	0	0	0	0	0	0	0	0	0	0	0	0	0	0	1	0	0	0	0	0	0	0	0	0	0	0	0	0	0	0	0	0	0	0
Candidatus Nomurabacteria bacterium RIFCSPLOWO2_01_FULL_41_18	yes	Bacteria	OD1 (Parcubacteria)	Nomurabacteria			0	0	1	0	0	0	0	0	0	0	0	0	0	0	0	0	0	0	0	0	0	0	0	0	0	0	0	0	0	0	0	0	0	0	0	0	0	0	0	0	0	0	0
Candidatus Nomurabacteria bacterium RIFCSPLOWO2_01_FULL_41_12	yes	Bacteria	OD1 (Parcubacteria)	Nomurabacteria			0	0	1	0	0	0	0	0	0	0	0	0	0	0	0	0	0	0	0	0	0	0	0	0	0	0	0	0	0	0	0	0	0	0	0	0	0	0	0	0	0	0	0
Candidatus Nomurabacteria bacterium RIFCSPLOWO2_01_FULL_40_18	yes	Bacteria	OD1 (Parcubacteria)	Nomurabacteria			0	0	1	0	0	0	0	0	0	0	0	0	0	0	0	0	0	0	0	0	0	0	0	0	0	0	0	0	0	0	0	0	0	0	0	0	0	0	0	0	0	0	0
Candidatus Nomurabacteria bacterium RIFCSPLOWO2_01_FULL_40_15	yes	Bacteria	OD1 (Parcubacteria)	Nomurabacteria			0	0	1	0	0	0	0	0	0	0	0	0	0	0	0	0	0	0	0	0	0	0	0	0	0	0	0	0	0	0	0	0	0	0	0	0	0	0	0	0	0	0	0
Candidatus Nomurabacteria bacterium RIFCSPLOWO2_01_FULL_39_18	yes	Bacteria	OD1 (Parcubacteria)	Nomurabacteria			0	0	1	0	0	0	0	0	0	0	0	0	0	0	0	0	0	0	0	0	0	0	0	0	0	0	0	0	0	0	0	0	0	0	0	0	0	0	0	0	0	0	0
Candidatus Nomurabacteria bacterium RIFCSPLOWO2_01_FULL_39_17	yes	Bacteria	OD1 (Parcubacteria)	Nomurabacteria			0	0	1	0	0	0	0	0	0	0	0	0	0	0	0	0	0	0	0	0	0	0	0	0	0	0	0	0	0	0	0	0	0	0	0	0	0	0	0	0	0	0	0
Candidatus Nomurabacteria bacterium RIFCSPLOWO2_01_FULL_37_25	yes	Bacteria	OD1 (Parcubacteria)	Nomurabacteria			0	0	1	0	0	0	0	0	0	0	0	0	0	0	0	0	0	0	0	0	0	0	0	0	0	0	0	0	0	0	0	0	0	0	0	0	0	0	0	0	0	0	0
Candidatus Nomurabacteria bacterium RIFCSPLOWO2_01_FULL_36_10b	yes	Bacteria	OD1 (Parcubacteria)	Nomurabacteria			0	0	1	0	0	0	0	0	0	0	0	0	0	0	0	0	0	0	0	0	0	0	0	0	0	0	0	0	0	0	0	0	0	0	0	0	0	0	0	0	0	0	0
Candidatus Nomurabacteria bacterium RIFCSPLOWO2_01_FULL_33_24	yes	Bacteria	OD1 (Parcubacteria)	Nomurabacteria			0	0	1	0	0	0	0	0	0	0	0	0	0	0	0	0	0	0	0	0	0	0	0	0	0	0	0	0	0	0	0	0	0	0	0	0	0	0	0	0	0	0	0
Candidatus Niyogibacteria bacterium RIFCSPLOWO2_01_FULL_45_48	yes	Bacteria	OD1 (Parcubacteria)	Niyogibacteria			0	0	1	0	0	0	0	0	0	0	0	0	0	0	0	0	0	0	0	0	0	0	0	0	0	0	0	0	0	0	0	0	0	0	0	0	0	0	0	0	0	0	0
Candidatus Nealsonbacteria bacterium RIFCSPLOWO2_01_FULL_43_32	yes	Bacteria	OD1 (Parcubacteria)	Nealsonbacteria			0	0	1	0	0	0	0	0	0	0	0	0	0	0	0	0	0	0	0	0	0	0	0	0	0	0	0	0	0	0	0	0	0	0	0	0	0	0	0	0	0	0	0
Candidatus Nealsonbacteria bacterium RIFCSPLOWO2_01_FULL_41_9	yes	Bacteria	OD1 (Parcubacteria)	Nealsonbacteria			0	0	1	0	0	0	0	0	0	0	0	0	0	0	0	0	0	0	0	0	0	0	0	0	0	0	0	0	0	0	0	0	0	0	0	0	0	0	0	0	0	0	0
Candidatus Lloydbacteria bacterium RIFCSPLOWO2_01_FULL_50_20	yes	Bacteria	OD1 (Parcubacteria)	Lloydbacteria			0	0	1	0	0	0	0	0	0	0	0	0	1	0	0	0	0	0	0	0	0	0	0	0	0	0	0	0	1	1	0	0	0	0	0	0	0	0	0	0	1	0	0
Candidatus Liptonbacteria bacterium RIFCSPLOWO2_01_FULL_56_20	yes	Bacteria	OD1 (Parcubacteria)	Liptonbacteria			0	0	1	0	0	0	0	0	0	0	0	0	0	0	0	0	0	0	0	0	0	0	0	0	0	0	0	0	0	0	0	0	0	0	0	0	0	0	0	0	0	0	0
Candidatus Liptonbacteria bacterium RIFCSPLOWO2_01_FULL_53_13	yes	Bacteria	OD1 (Parcubacteria)	Liptonbacteria			0	0	1	0	0	0	0	0	0	0	0	0	0	0	0	0	0	0	0	0	0	0	0	0	0	0	0	0	0	0	0	0	0	0	0	0	0	0	0	0	0	0	0
Candidatus Liptonbacteria bacterium RIFCSPLOWO2_01_FULL_52_25	yes	Bacteria	OD1 (Parcubacteria)	Wolfebacteria			0	0	1	0	0	0	0	0	0	0	0	0	0	0	0	0	0	0	1	0	0	0	0	1	0	0	0	0	0	0	0	0	0	0	0	0	0	0	0	0	0	0	0
Candidatus Liptonbacteria bacterium RIFCSPLOWO2_01_FULL_45_15	yes	Bacteria	OD1 (Parcubacteria)	Liptonbacteria			0	0	1	0	0	0	0	0	0	0	0	0	0	0	0	0	0	0	0	0	0	0	0	0	0	0	0	0	0	0	0	0	0	0	0	0	0	0	0	0	0	0	0
Candidatus Komeilibacteria bacterium RIFCSPLOWO2_01_FULL_53_11	yes	Bacteria	OD1 (Parcubacteria)	Komeilibacteria			0	0	1	0	0	0	0	0	0	0	0	0	0	0	0	0	0	0	0	0	0	0	0	0	0	0	0	0	0	0	0	0	0	0	0	0	0	0	0	0	0	0	0
Candidatus Komeilibacteria bacterium RIFCSPLOWO2_01_FULL_52_15	yes	Bacteria	OD1 (Parcubacteria)	Komeilibacteria			0	0	1	0	0	0	0	0	0	0	0	0	1	0	0	0	0	0	0	0	0	0	0	0	0	0	0	0	1	1	0	0	0	0	0	0	0	0	0	0	1	0	0
Candidatus Komeilibacteria bacterium RIFCSPLOWO2_01_FULL_45_10	yes	Bacteria	OD1 (Parcubacteria)	Komeilibacteria			0	0	1	0	0	0	0	0	0	0	0	0	0	0	0	0	0	0	0	0	0	0	0	0	0	0	0	0	0	0	0	0	0	0	0	0	0	0	0	0	0	0	0
Candidatus Kerfeldbacteria bacterium RIFCSPLOWO2_01_FULL_48_11	yes	Bacteria	OD1 (Parcubacteria)	Kerfeldbacteria			0	0	1	0	0	0	0	0	0	0	0	0	1	0	0	0	0	0	0	0	0	0	0	0	0	0	0	0	1	1	0	0	0	0	0	0	0	0	0	0	1	0	0
Candidatus Kaiserbacteria bacterium RIFCSPLOWO2_01_FULL_55_25	yes	Bacteria	OD1 (Parcubacteria)	Kaiserbacteria			0	0	1	0	0	0	0	0	0	0	0	0	0	0	0	0	0	0	0	0	0	0	0	0	0	0	0	0	0	0	0	0	0	0	0	0	0	0	0	0	0	0	0
Candidatus Kaiserbacteria bacterium RIFCSPLOWO2_01_FULL_55_19	yes	Bacteria	OD1 (Parcubacteria)	Kaiserbacteria			0	0	1	0	0	0	0	0	0	0	0	0	0	0	0	0	0	0	0	0	0	0	0	0	0	0	0	0	0	0	0	0	0	0	0	0	0	0	0	0	0	0	0
Candidatus Kaiserbacteria bacterium RIFCSPLOWO2_01_FULL_54_24	yes	Bacteria	OD1 (Parcubacteria)	Kaiserbacteria			0	0	1	0	0	0	0	0	0	0	0	0	0	0	0	0	0	0	0	0	0	0	0	0	0	0	0	0	0	0	0	0	0	0	0	0	0	0	0	0	0	0	0
Candidatus Kaiserbacteria bacterium RIFCSPLOWO2_01_FULL_54_22	yes	Bacteria	OD1 (Parcubacteria)	Kaiserbacteria			0	0	1	0	0	0	0	0	0	0	0	0	0	0	0	0	0	0	0	0	0	0	0	0	0	0	0	0	0	0	0	0	0	0	0	0	0	0	0	0	0	0	0
Candidatus Kaiserbacteria bacterium RIFCSPLOWO2_01_FULL_54_20	yes	Bacteria	OD1 (Parcubacteria)	Kaiserbacteria			0	0	1	0	0	0	0	0	0	0	0	0	0	0	0	0	0	0	0	0	0	0	0	0	0	0	0	0	0	0	0	0	0	0	0	0	0	0	0	0	0	0	0
Candidatus Kaiserbacteria bacterium RIFCSPLOWO2_01_FULL_54_13	yes	Bacteria	OD1 (Parcubacteria)	Kaiserbacteria			0	0	1	0	0	0	0	0	0	0	0	0	0	0	0	0	0	0	0	0	0	0	0	1	0	0	0	0	0	0	0	0	0	0	0	0	0	0	0	0	0	0	0
Candidatus Kaiserbacteria bacterium RIFCSPLOWO2_01_FULL_53_17	yes	Bacteria	OD1 (Parcubacteria)	Kaiserbacteria			0	0	1	0	0	0	0	0	0	0	0	0	0	0	0	0	0	0	0	0	0	0	0	1	0	0	0	0	0	0	0	0	0	0	0	0	0	0	0	0	0	0	0
Candidatus Kaiserbacteria bacterium RIFCSPLOWO2_01_FULL_52_12b	yes	Bacteria	OD1 (Parcubacteria)	Kaiserbacteria			0	0	1	0	0	0	0	0	0	0	0	0	0	0	0	0	0	0	0	0	0	0	0	0	0	0	0	0	0	0	0	0	0	0	0	0	0	0	0	0	0	0	0
Candidatus Kaiserbacteria bacterium RIFCSPLOWO2_01_FULL_51_21	yes	Bacteria	OD1 (Parcubacteria)	Kaiserbacteria			0	0	1	0	0	0	0	0	0	0	0	0	0	0	0	0	0	0	0	0	0	0	0	0	0	0	0	0	0	0	0	0	0	0	0	0	0	0	0	0	0	0	0
Candidatus Jorgensenbacteria bacterium RIFCSPLOWO2_01_FULL_45_25b	yes	Bacteria	OD1 (Parcubacteria)	Jorgensenbacteria			0	0	1	0	0	0	0	0	0	0	0	0	0	0	0	0	0	0	0	0	0	0	0	0	0	0	0	0	0	0	0	0	0	0	0	0	0	0	0	0	0	0	0
Candidatus Jacksonbacteria bacterium RIFCSPLOWO2_01_FULL_44_13	yes	Bacteria	OD1 (Parcubacteria)	Jacksonbacteria			0	0	1	0	0	0	0	0	0	0	0	0	1	0	0	0	0	0	0	0	0	0	0	0	0	0	0	0	1	1	0	0	0	0	0	0	0	0	0	0	1	0	0
Candidatus Harrisonbacteria bacterium RIFCSPLOWO2_01_FULL_44_18	yes	Bacteria	OD1 (Parcubacteria)	Harrisonbacteria			0	0	1	0	0	0	0	0	0	0	0	0	0	0	0	0	0	0	0	0	0	0	0	0	0	0	0	0	0	0	0	0	0	0	0	0	0	0	0	0	0	0	0
Candidatus Harrisonbacteria bacterium RIFCSPLOWO2_01_FULL_40_28	yes	Bacteria	OD1 (Parcubacteria)	Harrisonbacteria			0	0	1	0	0	0	0	0	0	0	0	0	0	0	0	0	0	0	0	0	0	0	0	0	0	0	0	0	0	0	0	0	0	0	0	0	0	0	0	0	0	0	0
Candidatus Giovannonibacteria bacterium RIFCSPLOWO2_01_FULL_46_32	yes	Bacteria	OD1 (Parcubacteria)	Giovannonibacteria			0	0	1	0	0	0	0	0	0	0	0	0	0	0	0	0	0	0	0	0	0	0	0	0	0	0	0	0	0	0	0	0	0	0	0	0	0	0	0	0	0	0	0
Candidatus Giovannonibacteria bacterium RIFCSPLOWO2_01_FULL_46_13	yes	Bacteria	OD1 (Parcubacteria)	Giovannonibacteria			0	0	1	0	0	0	0	0	0	0	0	0	0	0	0	0	0	0	0	0	0	0	0	0	0	0	0	0	0	0	0	0	0	0	0	0	0	0	0	0	0	0	0
Candidatus Giovannonibacteria bacterium RIFCSPLOWO2_01_FULL_45_140	yes	Bacteria	OD1 (Parcubacteria)	Giovannonibacteria			0	0	1	0	0	0	0	0	0	0	0	0	0	0	0	0	0	0	0	0	0	0	0	0	0	0	0	0	0	0	0	0	0	0	0	0	0	0	0	0	0	0	0
Candidatus Giovannonibacteria bacterium RIFCSPLOWO2_01_FULL_44_16	yes	Bacteria	OD1 (Parcubacteria)	Giovannonibacteria			0	0	1	1	0	0	0	0	0	0	0	0	0	0	0	0	0	0	0	0	0	0	0	0	0	0	0	0	0	0	0	0	0	0	0	0	0	0	0	0	0	0	0
Candidatus Colwellbacteria bacterium RIFCSPLOWO2_01_FULL_48_10	yes	Bacteria	OD1 (Parcubacteria)	Colwellbacteria			0	0	1	0	0	0	0	0	0	0	0	0	0	0	0	0	0	0	0	0	0	0	0	0	0	0	0	0	0	0	0	0	0	0	0	0	0	0	0	0	0	0	0
Candidatus Campbellbacteria bacterium RIFCSPLOWO2_01_FULL_34_15	yes	Bacteria	OD1 (Parcubacteria)	Campbellbacteria			0	0	1	0	0	0	0	0	0	0	0	0	0	0	0	0	0	0	0	0	0	0	0	0	0	0	0	0	0	0	0	0	0	0	0	0	0	0	0	0	0	0	0
Candidatus Buchananbacteria bacterium RIFCSPLOWO2_01_FULL_39_33	yes	Bacteria	OD1 (Parcubacteria)	Buchananbacteria			0	0	1	0	0	0	0	0	0	0	0	0	0	0	0	0	0	0	0	0	0	0	0	0	0	0	0	0	0	0	0	0	0	0	0	0	0	0	0	0	0	0	0
Candidatus Azambacteria bacterium RIFCSPLOWO2_01_FULL_46_26	yes	Bacteria	OP11 (Microgenomates)	Azambacteria_i			0	0	1	0	0	0	0	0	0	0	0	0	1	0	0	0	0	0	0	0	0	0	0	1	0	0	0	0	1	1	0	0	0	0	0	0	0	0	0	0	1	0	0
Candidatus Azambacteria bacterium RIFCSPLOWO2_01_FULL_46_25	yes	Bacteria	OD1 (Parcubacteria)	Azambacteria_i			0	0	1	0	0	0	0	0	0	0	0	0	1	0	0	0	0	0	0	0	0	0	0	0	0	0	0	0	1	1	0	0	0	0	0	0	0	0	0	0	1	0	0
Candidatus Azambacteria bacterium RIFCSPLOWO2_01_FULL_37_9	yes	Bacteria	OD1 (Parcubacteria)	Azambacteria_i			0	0	1	0	0	0	0	0	0	0	0	0	0	0	0	0	0	0	0	0	0	0	0	0	0	0	0	0	0	0	0	0	0	0	0	0	0	0	0	0	0	0	0
Candidatus Adlerbacteria bacterium RIFCSPLOWO2_01_FULL_54_21b	yes	Bacteria	OD1 (Parcubacteria)	Adlerbacteria			0	0	1	0	0	0	0	0	0	0	0	0	0	0	0	0	0	0	0	0	0	0	0	0	0	0	0	0	0	0	0	0	0	0	0	0	0	0	0	0	0	0	0
Candidatus Adlerbacteria bacterium RIFCSPLOWO2_01_FULL_51_16	yes	Bacteria	OD1 (Parcubacteria)	Adlerbacteria			0	0	1	0	0	0	0	0	0	0	0	0	0	0	0	0	0	0	1	0	0	0	0	0	0	0	0	0	0	0	0	0	0	0	0	0	0	0	0	0	0	0	0
Parcubacteria group bacterium RIFCSPLOWO2_01_FULL_48_18	yes	Bacteria	OD1 (Parcubacteria)	Unclassified			0	0	1	0	0	0	0	0	0	0	0	0	0	0	0	0	0	0	0	0	0	0	0	1	0	0	0	0	0	0	0	0	0	0	0	0	0	0	0	0	0	0	0
Nitrospinae bacterium RIFCSPLOWO2_01_FULL_39_10	no	Bacteria		Nitrospinae			1	0	0	0	1	1	0	0	0	1	0	0	1	0	0	0	0	0	1	0	0	0	0	1	0	0	0	1	1	1	0	0	0	0	0	0	1	0	0	0	1	0	0
candidate division Kazan bacterium RIFCSPLOWO2_01_FULL_48_13	yes	Bacteria		Kazan			0	0	1	0	0	0	0	0	0	0	0	0	0	0	0	0	0	0	0	0	0	0	0	0	0	0	0	0	0	0	0	0	0	0	0	0	0	0	0	0	0	0	0
candidate division Kazan bacterium RIFCSPLOWO2_01_FULL_45_19	yes	Bacteria		Kazan			0	0	1	0	0	0	0	0	0	0	0	0	0	0	0	0	0	0	0	0	0	0	0	0	0	0	0	0	0	0	0	0	0	0	0	0	0	0	0	0	0	0	0
Elusimicrobia bacterium RIFCSPLOWO2_01_FULL_64_13	no	Bacteria		Elusimicrobia			0	1	1	1	0	0	0	0	0	0	0	0	1	0	0	0	0	0	1	0	0	0	0	0	0	0	0	1	1	1	0	0	0	0	0	0	0	0	0	0	1	0	0
Elusimicrobia bacterium RIFCSPLOWO2_01_FULL_60_11	no	Bacteria		Elusimicrobia			0	1	1	0	0	0	0	0	0	0	0	0	0	0	0	0	0	0	1	0	0	1	0	1	0	0	0	0	0	0	0	0	0	0	0	0	0	0	0	0	0	0	0
Elusimicrobia bacterium RIFCSPLOWO2_01_FULL_59_12	no	Bacteria		Elusimicrobia			0	1	1	0	1	1	0	0	0	0	0	0	0	0	0	0	0	0	1	0	1	1	0	0	0	1	0	0	0	0	0	0	0	1	0	0	0	0	0	0	0	0	0
Elusimicrobia bacterium RIFCSPLOWO2_01_FULL_54_10	no	Bacteria		Elusimicrobia			0	1	1	0	0	0	0	0	0	0	0	0	0	0	0	0	0	0	0	0	1	0	0	0	0	1	0	0	0	0	0	0	0	0	0	0	0	0	0	0	0	0	0
Candidatus Berkelbacteria bacterium RIFCSPLOWO2_01_FULL_50_28	yes	Bacteria		Berkelbacteria			0	0	1	0	0	0	0	0	0	0	0	0	0	0	0	0	0	0	0	0	0	0	0	0	0	0	0	0	0	0	0	0	0	0	0	0	0	0	0	0	0	0	0
Planctomycetes bacterium RIFCSPHIGHO2_12_42_15	no	Bacteria	PVC	Planctomycetes			0	1	1	1	0	0	0	0	0	0	0	0	0	0	0	0	0	0	1	0	1	0	0	0	0	0	1	0	0	0	0	0	0	0	0	0	0	0	0	0	0	0	0
Candidatus Roizmanbacteria bacterium RIFCSPHIGHO2_12_41_18	yes	Bacteria	OP11 (Microgenomates)	Roizmanbacteria			0	0	1	0	0	0	0	0	0	0	0	0	0	0	0	0	0	0	0	0	0	0	0	0	0	0	0	0	0	0	0	0	0	0	0	0	0	0	0	0	0	0	0
candidate division WWE3 bacterium RIFCSPHIGHO2_12_FULL_38_15	yes	Bacteria		WWE3			0	0	1	0	0	0	0	0	0	0	0	0	0	0	0	0	0	0	0	0	0	0	0	0	0	0	0	0	0	0	0	0	0	0	0	0	0	0	0	0	0	0	0
Verrucomicrobia bacterium RIFCSPHIGHO2_12_FULL_41_10	no	Bacteria	PVC	Verrucomicrobia	Verrucomicrobiae		0	1	1	1	0	0	0	0	0	0	0	0	0	0	0	0	0	0	1	0	0	0	0	0	0	0	0	0	0	0	0	0	0	0	0	0	0	0	0	0	0	0	0
candidate division TM6 bacterium RIFCSPHIGHO2_12_FULL_38_8	no	Bacteria		TM6			0	0	1	0	0	0	0	0	0	0	0	0	0	0	0	0	0	0	0	0	0	0	0	0	0	0	0	0	0	0	0	0	0	0	0	0	0	0	0	0	0	0	0
candidate division TM6 bacterium RIFCSPHIGHO2_12_FULL_36_22	no	Bacteria		TM6			0	0	1	0	0	0	0	0	0	0	0	0	0	0	0	0	0	0	0	0	0	0	0	0	0	0	0	0	0	0	0	0	0	0	0	0	0	0	0	0	0	0	0
candidate division TM6 bacterium RIFCSPHIGHO2_12_FULL_32_22	no	Bacteria		TM6			0	0	1	0	0	0	0	0	0	0	0	0	0	0	0	0	0	0	0	0	0	0	0	0	0	0	0	0	0	0	0	0	0	0	0	0	0	0	0	0	0	0	0
Sphingopyxis sp. RIFCSPHIGHO2_12_FULL_65_19	no	Bacteria	Proteobacteria	Alphaproteobacteria	Sphingomonadales		0	1	1	1	1	1	0	0	0	0	0	0	0	0	1	0	1	0	1	0	0	0	1	0	0	0	0	0	0	0	0	0	0	1	0	1	0	0	0	0	0	0	0
Candidatus Saccharibacteria bacterium RIFCSPHIGHO2_12_FULL_49_19	yes	Bacteria		Saccharibacteria			0	0	1	0	0	0	0	0	0	0	0	0	0	0	0	0	0	0	1	0	0	0	0	0	0	0	0	0	0	0	0	0	0	0	0	0	0	0	0	0	0	0	0
Candidatus Saccharibacteria bacterium RIFCSPHIGHO2_12_FULL_48_21	yes	Bacteria		Saccharibacteria			0	0	1	0	0	0	0	0	0	0	0	0	0	0	0	0	0	0	0	0	0	0	0	0	0	0	0	0	0	0	0	0	0	0	0	0	0	0	0	0	0	0	0
Candidatus Saccharibacteria bacterium RIFCSPHIGHO2_12_FULL_47_17	yes	Bacteria		Saccharibacteria			0	0	1	0	0	0	0	0	0	0	0	0	0	0	0	0	0	0	0	0	0	0	0	0	0	0	0	0	0	0	0	0	0	0	0	0	0	0	0	0	0	0	0
Candidatus Saccharibacteria bacterium RIFCSPHIGHO2_12_FULL_47_16b	yes	Bacteria		Saccharibacteria			0	0	1	0	0	0	0	0	0	0	0	0	0	0	0	0	0	0	0	0	0	0	0	0	0	0	0	0	0	0	0	0	0	0	0	0	0	0	0	0	0	0	0
Candidatus Saccharibacteria bacterium RIFCSPHIGHO2_12_FULL_42_8	yes	Bacteria		Saccharibacteria			0	0	1	0	0	0	0	0	0	0	0	0	0	0	0	0	0	0	1	0	0	0	0	1	0	0	0	0	0	0	0	0	0	0	0	0	0	0	0	0	0	0	0
Candidatus Saccharibacteria bacterium RIFCSPHIGHO2_12_FULL_41_12	yes	Bacteria		Saccharibacteria			0	0	1	0	0	0	0	0	0	0	0	0	0	0	0	0	0	0	0	0	0	0	0	0	0	0	0	0	0	0	0	0	0	0	0	0	0	0	0	0	0	0	0
Rhodobacterales bacterium RIFCSPHIGHO2_12_FULL_62_75	no	Bacteria	Proteobacteria	Alphaproteobacteria	Rhodobacterales		0	1	1	1	1	1	0	0	0	0	0	0	0	0	0	0	1	1	1	0	0	1	1	0	0	1	0	0	0	0	0	1	1	0	0	0	0	0	0	0	0	0	0
Pseudomonadales bacterium RIFCSPHIGHO2_12_FULL_40_16	no	Bacteria	Proteobacteria	Gammaproteobacteria			0	1	1	1	0	1	0	0	0	0	0	0	0	0	1	0	1	0	1	0	0	0	1	0	0	0	0	0	0	0	0	1	0	1	0	1	0	0	0	0	0	0	0
Planctomycetes bacterium RIFCSPHIGHO2_12_FULL_52_36	no	Bacteria	PVC	Planctomycetes			1	1	0	0	0	0	0	0	1	0	0	0	0	0	0	0	0	1	1	0	1	0	0	0	0	0	1	0	0	0	0	0	0	0	0	0	0	0	0	0	0	0	0
Candidatus Woykebacteria bacterium RIFCSPHIGHO2_12_FULL_45_10	yes	Bacteria	OP11 (Microgenomates)	Woykebacteria			0	0	1	0	0	0	0	0	0	0	0	0	0	0	0	0	0	0	0	0	0	0	0	0	0	0	0	0	0	0	0	0	0	0	0	0	0	0	0	0	0	0	0
Candidatus Woesebacteria bacterium RIFCSPHIGHO2_12_FULL_46_16	yes	Bacteria	OP11 (Microgenomates)	Woesebacteria			0	0	1	0	0	0	0	0	0	0	0	0	0	0	0	0	0	0	0	0	0	0	0	0	0	0	0	0	0	0	0	0	0	0	0	0	0	0	0	0	0	0	0
Candidatus Woesebacteria bacterium RIFCSPHIGHO2_12_FULL_42_9	yes	Bacteria	OP11 (Microgenomates)	Woesebacteria			0	0	1	0	0	0	0	0	0	0	0	0	0	0	0	0	0	0	0	0	0	0	0	0	0	0	0	0	0	0	0	0	0	0	0	0	0	0	0	0	0	0	0
Candidatus Roizmanbacteria bacterium RIFCSPHIGHO2_12_FULL_44_10	yes	Bacteria	OP11 (Microgenomates)	Roizmanbacteria			0	0	1	0	0	0	0	0	0	0	0	0	0	0	0	0	0	0	0	0	0	0	0	0	0	0	0	0	0	0	0	0	0	0	0	0	0	0	0	0	0	0	0
Candidatus Roizmanbacteria bacterium RIFCSPHIGHO2_12_FULL_37_23	yes	Bacteria	OP11 (Microgenomates)	Roizmanbacteria			0	0	1	0	0	0	0	0	0	0	0	0	0	0	0	0	0	0	0	0	0	0	0	0	0	0	0	0	0	0	0	0	0	0	0	0	0	0	0	0	0	0	0
Candidatus Roizmanbacteria bacterium RIFCSPHIGHO2_12_FULL_36_11	yes	Bacteria	OP11 (Microgenomates)	Roizmanbacteria			0	0	1	0	0	0	0	0	0	0	0	0	1	0	0	0	0	0	0	0	0	0	0	0	0	0	0	0	1	1	0	0	0	0	0	0	0	0	0	0	1	0	0
Candidatus Roizmanbacteria bacterium RIFCSPHIGHO2_12_FULL_33_9	yes	Bacteria	OP11 (Microgenomates)	Roizmanbacteria			0	0	1	0	0	0	0	0	0	0	0	0	0	0	0	0	0	0	0	0	0	0	0	0	0	0	0	0	0	0	0	0	0	0	0	0	0	0	0	0	0	0	0
Candidatus Levybacteria bacterium RIFCSPHIGHO2_12_FULL_38_12	yes	Bacteria	OP11 (Microgenomates)	Levybacteria			0	0	1	0	0	0	0	0	0	0	0	0	0	0	0	0	0	0	0	0	0	0	0	0	0	0	0	0	0	0	0	0	0	0	0	0	0	0	0	0	0	0	0
Candidatus Gottesmanbacteria bacterium RIFCSPHIGHO2_12_FULL_40_13	yes	Bacteria	OP11 (Microgenomates)	Gottesmanbacteria			0	0	1	0	0	0	0	0	0	0	0	0	1	0	0	0	0	0	0	0	0	0	0	0	0	0	0	0	1	1	0	0	0	0	0	1	0	0	0	0	1	0	0
Candidatus Daviesbacteria bacterium RIFCSPHIGHO2_12_FULL_43_11	yes	Bacteria	OP11 (Microgenomates)	Daviesbacteria			0	0	1	0	0	0	0	0	0	0	0	0	0	0	0	0	0	0	0	0	0	0	0	0	0	0	0	0	0	0	0	0	0	0	0	0	0	0	0	0	0	0	0
Candidatus Daviesbacteria bacterium RIFCSPHIGHO2_12_FULL_37_16	yes	Bacteria	OP11 (Microgenomates)	Daviesbacteria			0	0	1	0	0	0	0	0	0	0	0	0	0	0	0	0	0	0	0	0	0	0	0	0	0	0	0	0	0	0	0	0	0	0	0	0	0	0	0	0	0	0	0
Candidatus Daviesbacteria bacterium RIFCSPHIGHO2_12_FULL_37_11	yes	Bacteria	OP11 (Microgenomates)	Daviesbacteria			0	0	1	0	0	0	0	0	0	0	0	0	0	0	0	0	0	0	0	0	0	0	0	0	0	0	0	0	0	0	0	0	0	0	0	0	0	0	0	0	0	0	0
Candidatus Curtissbacteria bacterium RIFCSPHIGHO2_12_FULL_41_17	yes	Bacteria	OP11 (Microgenomates)	Curtissbacteria			0	0	1	0	0	0	0	0	0	0	0	0	0	0	0	0	0	0	0	0	0	0	0	0	0	0	0	0	0	0	0	0	0	0	0	0	0	0	0	0	0	0	0
Candidatus Curtissbacteria bacterium RIFCSPHIGHO2_12_FULL_38_9b	yes	Bacteria	OP11 (Microgenomates)	Curtissbacteria			0	0	1	0	0	0	0	0	0	0	0	0	0	0	0	0	0	0	0	0	0	0	0	0	0	0	0	0	0	0	0	0	0	0	0	0	0	0	0	0	0	0	0
Candidatus Blackburnbacteria bacterium RIFCSPHIGHO2_12_FULL_44_25	yes	Bacteria	OP11 (Microgenomates)	Blackburnbacteria			0	0	1	0	0	0	0	0	0	0	0	0	0	0	0	0	0	0	0	0	0	0	0	0	0	0	0	0	0	0	0	0	0	0	0	0	0	0	0	0	0	0	0
Candidatus Blackburnbacteria bacterium RIFCSPHIGHO2_12_FULL_41_13b	yes	Bacteria	OP11 (Microgenomates)	Blackburnbacteria			0	0	1	1	0	0	0	0	0	0	0	0	0	0	0	0	0	0	0	0	0	0	0	0	0	0	0	0	0	0	0	0	0	0	0	0	0	0	0	0	0	0	0
Candidatus Amesbacteria bacterium RIFCSPHIGHO2_12_FULL_48_14	yes	Bacteria	OP11 (Microgenomates)	Amesbacteria			0	0	1	0	0	0	0	0	0	0	0	0	0	0	0	0	0	0	0	0	0	0	0	0	0	0	0	0	0	0	0	0	0	0	0	0	0	0	0	0	0	0	0
Candidatus Zambryskibacteria bacterium RIFCSPHIGHO2_12_FULL_44_12b	yes	Bacteria	OD1 (Parcubacteria)	Zambryskibacteria			0	0	1	0	0	0	0	0	0	0	0	0	0	0	0	0	0	0	0	0	0	0	0	0	0	0	0	0	0	0	0	0	0	0	0	0	0	0	0	0	0	0	0
Candidatus Zambryskibacteria bacterium RIFCSPHIGHO2_12_FULL_43_12b	yes	Bacteria	OD1 (Parcubacteria)	Zambryskibacteria			0	0	1	0	0	0	0	0	0	0	0	0	0	0	0	0	0	0	0	0	0	0	0	0	0	0	0	0	0	0	0	0	0	0	0	0	0	0	0	0	0	0	0
Candidatus Yanofskybacteria bacterium RIFCSPHIGHO2_12_FULL_45_19b	yes	Bacteria	OD1 (Parcubacteria)	Yanofskybacteria			0	0	1	0	0	0	0	0	0	0	0	0	0	0	0	0	0	0	0	0	0	0	0	0	0	0	0	0	0	0	0	0	0	0	0	0	0	0	0	0	0	0	0
Candidatus Wildermuthbacteria bacterium RIFCSPHIGHO2_12_FULL_40_12	yes	Bacteria	OD1 (Parcubacteria)	Wildermuthbacteria			0	0	1	0	0	0	0	0	0	0	0	0	0	0	0	0	0	0	0	0	0	0	0	0	0	0	0	0	0	0	0	0	0	0	0	0	0	0	0	0	0	0	0
Candidatus Uhrbacteria bacterium RIFCSPHIGHO2_12_FULL_60_25	yes	Bacteria	OD1 (Parcubacteria)	Uhrbacteria			0	0	1	0	0	0	0	0	0	0	0	0	0	0	0	0	0	0	0	0	0	0	0	0	0	0	0	0	0	0	0	0	0	0	0	0	0	0	0	0	0	0	0
Candidatus Taylorbacteria bacterium RIFCSPHIGHO2_12_FULL_45_16	yes	Bacteria	OD1 (Parcubacteria)	Taylorbacteria			0	0	1	0	0	0	0	0	0	0	0	0	0	0	0	0	0	0	0	0	0	0	0	0	0	0	0	0	0	0	0	0	0	0	0	0	0	0	0	0	0	0	0
Candidatus Staskawiczbacteria bacterium RIFCSPHIGHO2_12_FULL_38_11	yes	Bacteria	OD1 (Parcubacteria)	Staskawiczbacteria			0	0	1	0	0	0	0	0	0	0	0	0	0	0	0	0	0	0	0	0	0	0	0	0	0	0	0	0	0	0	0	0	0	0	0	0	0	0	0	0	0	0	0
Candidatus Moranbacteria bacterium RIFCSPHIGHO2_12_FULL_40_10	yes	Bacteria	OD1 (Parcubacteria)	Moranbacteria			0	0	1	0	0	0	0	0	0	0	0	0	0	0	0	0	0	0	0	0	0	0	0	0	0	0	0	0	0	0	0	0	0	0	0	0	0	0	0	0	0	0	0
Candidatus Magasanikbacteria bacterium RIFCSPHIGHO2_12_FULL_41_16	yes	Bacteria	OD1 (Parcubacteria)	Magasanikbacteria			0	0	1	0	0	0	0	0	0	0	0	0	0	0	0	0	0	0	0	0	0	0	0	0	0	0	0	0	0	0	0	0	0	0	0	0	0	0	0	0	0	0	0
Candidatus Kerfeldbacteria bacterium RIFCSPHIGHO2_12_FULL_48_17	yes	Bacteria	OD1 (Parcubacteria)	Kerfeldbacteria			0	0	1	0	0	0	0	0	0	0	0	0	0	0	0	0	0	0	0	0	0	0	0	0	0	0	0	0	0	0	0	0	0	0	0	0	0	0	0	0	0	0	0
Candidatus Kaiserbacteria bacterium RIFCSPHIGHO2_12_FULL_56_13	yes	Bacteria	OD1 (Parcubacteria)	Kaiserbacteria			0	0	1	0	0	0	0	0	0	0	0	0	0	0	0	0	0	0	0	0	0	0	0	0	0	0	0	0	0	0	0	0	0	0	0	0	0	0	0	0	0	0	0
Candidatus Kaiserbacteria bacterium RIFCSPHIGHO2_12_FULL_53_13	yes	Bacteria	OD1 (Parcubacteria)	Kaiserbacteria			0	0	1	0	0	0	0	0	0	0	0	0	0	0	0	0	0	0	0	0	0	0	0	0	0	0	0	0	0	0	0	0	0	0	0	0	0	0	0	0	0	0	0
Candidatus Harrisonbacteria bacterium RIFCSPHIGHO2_12_FULL_48_16	yes	Bacteria	OD1 (Parcubacteria)	Harrisonbacteria			0	0	1	0	0	0	0	0	0	0	0	0	0	0	0	0	0	0	0	0	0	0	0	0	0	0	0	0	0	0	0	0	0	0	0	0	0	0	0	0	0	0	0
Candidatus Giovannonibacteria bacterium RIFCSPHIGHO2_12_FULL_44_22	yes	Bacteria	OD1 (Parcubacteria)	Giovannonibacteria			0	0	1	0	0	0	0	0	0	0	0	0	0	0	0	0	0	0	0	0	0	0	0	0	0	0	0	0	0	0	0	0	0	0	0	0	0	0	0	0	0	0	0
Candidatus Colwellbacteria bacterium RIFCSPHIGHO2_12_FULL_44_17	yes	Bacteria	OD1 (Parcubacteria)	Colwellbacteria			0	0	1	0	0	0	0	0	0	0	0	0	0	0	0	0	0	0	0	0	0	0	0	0	0	0	0	0	0	0	0	0	0	0	0	0	0	0	0	0	0	0	0
Candidatus Colwellbacteria bacterium RIFCSPHIGHO2_12_FULL_43_12	yes	Bacteria	OD1 (Parcubacteria)	Wolfebacteria			0	0	1	0	0	0	0	0	0	0	0	0	0	0	0	0	0	0	0	0	0	0	0	0	0	0	0	0	0	0	0	0	0	0	0	0	0	0	0	0	0	0	0
Candidatus Andersenbacteria bacterium RIFCSPHIGHO2_12_FULL_45_11b	yes	Bacteria	OD1 (Parcubacteria)	Andersenbacteria			0	0	1	0	0	0	0	0	0	0	0	0	0	0	0	0	0	0	0	0	0	0	0	0	0	0	0	0	0	0	0	0	0	0	0	0	0	0	0	0	0	0	0
Candidatus Adlerbacteria bacterium RIFCSPHIGHO2_12_FULL_53_18	yes	Bacteria	OD1 (Parcubacteria)	Adlerbacteria			0	0	1	0	0	0	0	0	0	0	0	0	0	0	0	0	0	0	1	0	0	0	0	0	0	0	0	0	0	0	0	0	0	0	0	0	0	0	0	0	0	0	0
Candidatus Muproteobacteria bacterium RIFCSPHIGHO2_12_FULL_60_33	no	Bacteria	Proteobacteria	Muproteobacteria			1	1	0	0	1	1	1	1	0	0	0	0	0	0	0	0	0	1	1	0	0	0	1	0	0	0	0	0	0	1	0	0	0	1	0	0	0	0	0	0	0	0	0
Legionellales bacterium RIFCSPHIGHO2_12_FULL_42_9	no	Bacteria	Proteobacteria	Gammaproteobacteria	Legionellales		0	1	1	0	0	0	0	0	0	0	0	0	1	0	0	0	0	0	1	0	0	0	0	0	0	0	0	0	1	1	0	0	0	0	0	0	0	0	0	0	1	0	0
Legionellales bacterium RIFCSPHIGHO2_12_FULL_37_14	no	Bacteria	Proteobacteria	Gammaproteobacteria	Legionellales		0	1	1	0	0	1	0	0	0	0	0	0	0	0	0	0	0	0	1	0	0	0	0	0	0	0	0	0	0	0	0	0	0	0	0	0	0	0	0	0	0	0	0
Legionellales bacterium RIFCSPHIGHO2_12_FULL_35_11	no	Bacteria	Proteobacteria	Gammaproteobacteria	Legionellales		0	1	1	0	0	0	0	0	0	0	0	0	0	0	0	0	0	0	1	0	0	0	0	0	0	0	0	0	0	0	0	0	0	0	0	0	0	0	0	0	0	0	0
Gammaproteobacteria bacterium RIFCSPHIGHO2_12_FULL_63_22	no	Bacteria	Proteobacteria	Gammaproteobacteria			0	1	1	1	1	1	0	0	0	0	0	0	0	0	0	0	1	1	1	0	0	1	0	1	1	0	0	0	0	0	0	0	0	0	0	0	0	0	0	0	0	0	0
Gammaproteobacteria bacterium RIFCSPHIGHO2_12_FULL_45_9	no	Bacteria	Proteobacteria	Gammaproteobacteria			0	1	1	0	0	0	0	0	0	0	0	0	0	0	0	0	0	0	1	0	0	0	0	0	0	0	0	0	0	0	0	1	0	0	0	0	0	0	0	0	0	0	0
Gammaproteobacteria bacterium RIFCSPHIGHO2_12_FULL_45_12	no	Bacteria	Proteobacteria	Gammaproteobacteria			0	0	1	0	0	0	0	0	0	0	0	0	0	0	0	0	0	0	1	0	0	0	0	0	0	0	0	0	0	0	0	0	0	0	0	0	0	0	0	0	0	0	0
Gammaproteobacteria bacterium RIFCSPHIGHO2_12_FULL_43_28	no	Bacteria	Proteobacteria	Gammaproteobacteria			0	1	1	0	0	0	0	0	0	0	0	0	0	0	0	0	0	0	1	0	0	0	0	0	0	0	0	0	0	0	0	0	0	0	0	0	0	0	0	0	0	0	0
Gammaproteobacteria bacterium RIFCSPHIGHO2_12_FULL_42_13	no	Bacteria	Proteobacteria	Gammaproteobacteria			0	1	1	1	0	0	0	0	0	0	0	0	0	0	0	0	0	0	1	0	0	0	0	0	0	0	0	0	0	0	0	0	0	0	0	0	0	0	0	0	0	0	0
Gammaproteobacteria bacterium RIFCSPHIGHO2_12_FULL_42_10	no	Bacteria	Proteobacteria	Gammaproteobacteria			0	1	1	0	0	0	0	0	0	0	0	0	0	0	0	0	0	0	1	0	0	0	0	0	0	0	0	0	0	0	0	0	0	0	0	0	0	0	0	0	0	0	0
Gammaproteobacteria bacterium RIFCSPHIGHO2_12_FULL_41_20	no	Bacteria	Proteobacteria	Gammaproteobacteria			0	1	1	0	0	0	0	0	0	0	0	0	0	0	0	0	0	0	1	0	0	0	0	0	0	0	0	0	0	0	0	0	0	0	0	0	0	0	0	0	0	0	0
Gammaproteobacteria bacterium RIFCSPHIGHO2_12_FULL_41_15	no	Bacteria	Proteobacteria	Gammaproteobacteria			0	1	1	1	0	0	0	0	0	0	0	0	0	0	0	0	0	0	1	0	0	0	0	0	0	0	0	0	0	0	0	0	0	1	0	0	0	0	0	0	0	0	0
Gammaproteobacteria bacterium RIFCSPHIGHO2_12_FULL_40_19	no	Bacteria	Proteobacteria	Gammaproteobacteria			0	1	1	1	0	0	0	0	0	0	0	0	0	0	0	0	0	0	1	0	0	0	0	0	0	0	0	0	0	0	0	0	0	0	0	0	0	0	0	0	0	0	0
Gammaproteobacteria bacterium RIFCSPHIGHO2_12_FULL_38_14	no	Bacteria	Proteobacteria	Gammaproteobacteria			0	1	1	0	0	0	0	0	0	0	0	0	0	0	0	0	0	0	1	0	0	0	0	0	0	0	0	0	0	0	0	0	0	0	0	0	0	0	0	0	0	0	0
Gammaproteobacteria bacterium RIFCSPHIGHO2_12_FULL_38_11	no	Bacteria	Proteobacteria	Gammaproteobacteria			0	1	1	0	0	0	0	0	0	0	0	0	1	0	0	0	0	0	1	0	0	0	0	0	0	0	0	0	1	1	0	0	0	1	0	0	0	0	0	0	1	0	0
Gammaproteobacteria bacterium RIFCSPHIGHO2_12_FULL_37_34	no	Bacteria	Proteobacteria	Gammaproteobacteria			0	1	1	0	0	0	0	0	0	0	0	0	0	0	0	0	0	0	1	0	0	0	0	0	0	0	0	0	0	0	0	0	0	0	0	0	0	0	0	0	0	0	0
Gammaproteobacteria bacterium RIFCSPHIGHO2_12_FULL_37_14	no	Bacteria	Proteobacteria	Gammaproteobacteria			0	1	1	0	0	0	0	0	0	0	0	0	0	0	0	0	0	0	1	0	0	0	0	0	0	0	0	0	0	0	0	0	0	0	0	0	0	0	0	0	0	0	0
Gammaproteobacteria bacterium RIFCSPHIGHO2_12_FULL_36_30	no	Bacteria	Proteobacteria	Gammaproteobacteria			0	1	1	1	0	0	0	0	0	0	0	0	0	0	0	0	0	0	1	0	0	0	0	0	0	0	0	0	0	0	0	0	0	0	0	0	0	0	0	0	0	0	0
Gammaproteobacteria bacterium RIFCSPHIGHO2_12_FULL_35_23	no	Bacteria	Proteobacteria	Gammaproteobacteria			0	1	1	1	0	0	0	0	0	0	0	0	0	0	0	0	0	0	1	0	0	0	0	0	1	0	0	0	0	0	0	0	0	1	0	0	0	0	0	0	0	0	0
Erythrobacter sp. RIFCSPHIGHO2_12_FULL_63_10	no	Bacteria	Proteobacteria	Alphaproteobacteria			0	1	1	1	1	1	0	0	0	0	0	0	0	0	0	0	1	1	1	0	0	1	0	0	0	0	0	0	0	0	0	0	0	1	0	1	0	0	0	0	0	0	0
Candidatus Doudnabacteria bacterium RIFCSPHIGHO2_12_FULL_48_16	yes	Bacteria		Doudnabacteria			0	0	1	0	0	0	0	0	0	0	0	0	0	0	0	0	0	0	0	0	0	0	0	0	0	0	0	0	0	0	0	0	0	0	0	0	0	0	0	0	0	0	0
Candidatus Doudnabacteria bacterium RIFCSPHIGHO2_12_FULL_42_22	yes	Bacteria		Doudnabacteria			0	0	1	0	0	0	0	0	0	0	0	0	0	0	0	0	0	0	1	0	0	0	0	0	0	0	0	0	0	0	0	0	0	0	0	0	0	0	0	0	0	0	0
Deltaproteobacteria bacterium RIFCSPHIGHO2_12_FULL_43_9	no	Bacteria		Deltaproteobacteria			0	1	1	0	1	0	0	0	0	0	0	0	0	0	0	0	0	0	1	0	0	0	0	0	0	0	0	0	0	0	0	0	0	0	0	0	0	0	0	0	0	0	0
Candidatus Dadabacteria bacterium RIFCSPHIGHO2_12_FULL_53_21	no	Bacteria		Dadabacteria			0	1	1	1	1	0	0	0	0	0	0	0	0	0	0	0	0	0	1	0	0	0	0	0	0	1	0	1	0	1	0	0	0	1	0	1	0	0	0	0	0	0	0
Curvibacter sp. RIFCSPHIGHO2_12_FULL_63_18	no	Bacteria	Proteobacteria	Betaproteobacteria	Burkholderiales		0	1	1	1	0	1	0	0	0	0	0	0	0	0	0	0	1	0	1	0	0	1	1	0	0	0	0	0	0	0	0	1	0	1	0	0	0	0	0	0	0	0	0
Coxiella sp. RIFCSPHIGHO2_12_FULL_44_14	no	Bacteria	Proteobacteria	Gammaproteobacteria			0	1	1	1	0	0	0	0	0	0	0	0	0	0	0	0	0	0	1	0	0	0	0	0	0	0	0	0	0	0	0	0	0	0	0	0	0	0	0	0	0	0	0
Coxiella sp. RIFCSPHIGHO2_12_FULL_42_15	no	Bacteria	Proteobacteria	Gammaproteobacteria			0	1	1	1	0	0	0	0	0	0	0	0	0	0	0	0	0	0	1	0	0	0	0	0	0	0	0	0	0	0	0	0	0	0	0	0	0	0	0	0	0	0	0
Chlamydiae bacterium RIFCSPHIGHO2_12_FULL_49_9	no	Bacteria	PVC	Chlamydiae	Chlamydiia		0	1	1	1	0	0	0	0	0	0	0	0	0	0	0	0	0	0	1	0	0	0	0	0	0	0	0	0	0	0	0	0	0	0	0	0	0	0	0	0	0	0	0
Chlamydiae bacterium RIFCSPHIGHO2_12_FULL_49_11	no	Bacteria	PVC	Chlamydiae	Chlamydiia		0	1	1	1	0	0	0	0	0	0	0	0	0	0	0	0	0	0	1	0	0	0	0	0	0	0	0	0	0	0	0	0	0	0	0	0	0	0	0	0	0	0	0
Chlamydiae bacterium RIFCSPHIGHO2_12_FULL_27_8	no	Bacteria	PVC	Chlamydiae	Chlamydiia		0	0	1	1	0	0	0	0	0	0	0	0	0	0	0	0	0	0	0	0	0	0	0	0	0	0	0	0	0	0	0	0	0	0	0	0	0	0	0	0	0	0	0
Caulobacterales bacterium RIFCSPHIGHO2_12_FULL_68_13	no	Bacteria	Proteobacteria	Alphaproteobacteria	Caulobacterales		0	1	1	1	1	1	0	0	0	0	0	0	0	0	1	0	1	0	1	0	0	1	1	1	0	0	0	0	0	0	0	0	0	1	0	0	0	0	0	0	0	0	0
Burkholderiales bacterium RIFCSPHIGHO2_12_FULL_69_20	no	Bacteria	Proteobacteria	Betaproteobacteria	Burkholderiales		1	1	0	1	1	1	1	0	0	0	0	0	0	0	1	0	1	1	1	0	0	1	1	1	1	0	0	1	0	1	0	1	0	0	0	1	0	0	0	0	0	0	0
Burkholderiales bacterium RIFCSPHIGHO2_12_FULL_61_11	no	Bacteria	Proteobacteria	Betaproteobacteria	Burkholderiales		1	1	0	1	0	0	0	0	0	0	0	0	0	0	0	0	1	0	1	0	0	1	1	0	1	0	0	1	0	0	0	1	0	0	0	1	0	0	0	0	0	0	0
Candidatus Berkelbacteria bacterium RIFCSPHIGHO2_12_FULL_36_9	yes	Bacteria		Berkelbacteria			0	0	1	0	0	0	0	0	0	0	0	0	1	0	0	0	0	0	0	0	0	0	0	0	0	0	0	0	1	1	0	0	0	0	0	0	0	0	0	0	1	0	0
Alphaproteobacteria bacterium RIFCSPHIGHO2_12_FULL_66_14	no	Bacteria	Proteobacteria	Alphaproteobacteria	Rhodospirillales		0	1	1	1	1	1	1	1	0	0	0	0	0	0	0	0	0	1	1	0	0	1	0	0	0	0	0	0	1	1	0	1	0	1	1	1	1	0	0	0	0	0	0
Alphaproteobacteria bacterium RIFCSPHIGHO2_12_FULL_63_12	no	Bacteria	Proteobacteria	Alphaproteobacteria			0	1	1	1	1	1	0	0	0	0	0	0	0	0	1	1	1	0	1	0	0	1	0	0	0	0	0	0	0	0	0	0	0	1	0	0	0	0	0	0	0	0	0
Candidatus Terrybacteria bacterium RIFCSPHIGHO2_02_41_19	yes	Bacteria	OD1 (Parcubacteria)	Terrybacteria			0	0	1	0	0	0	0	0	0	0	0	0	0	0	0	0	0	0	0	0	0	0	0	1	0	0	0	0	0	0	0	0	0	0	0	0	0	0	0	0	0	0	0
Candidatus Nealsonbacteria bacterium RIFCSPHIGHO2_02_38_10	yes	Bacteria	OD1 (Parcubacteria)	Wildermuthbacteria			0	0	1	0	0	0	0	0	0	0	0	0	0	0	0	0	0	0	0	0	0	0	0	0	0	0	0	0	0	0	0	0	0	0	0	0	0	0	0	0	0	0	0
Candidatus Giovannonibacteria bacterium RIFCSPHIGHO2_02_43_16	yes	Bacteria	OD1 (Parcubacteria)	Giovannonibacteria			0	0	1	0	0	0	0	0	0	0	0	0	0	0	0	0	0	0	0	0	0	0	0	0	0	0	0	0	0	0	0	0	0	0	0	0	0	0	0	0	0	0	0
Candidatus Giovannonibacteria bacterium RIFCSPHIGHO2_02_42_15	yes	Bacteria	OD1 (Parcubacteria)	Giovannonibacteria			0	0	1	0	0	0	0	0	0	0	0	0	1	0	0	0	0	0	0	0	0	0	0	0	0	0	0	0	1	1	0	0	0	0	0	0	0	0	0	0	1	0	0
Candidatus Saccharibacteria bacterium RIFCSPHIGHO2_02_FULL_47_12	yes	Bacteria		Saccharibacteria			0	0	1	0	0	0	0	0	0	0	0	0	0	0	0	0	0	0	0	0	0	0	0	0	0	0	0	0	0	0	0	0	0	0	0	0	0	0	0	0	0	0	0
Candidatus Rokubacteria bacterium RIFCSPHIGHO2_02_FULL_69_13	no	Bacteria		Rokubacteria			0	1	1	1	1	0	1	1	0	0	0	0	0	0	0	0	0	1	1	0	1	0	0	0	0	0	0	0	0	0	0	1	0	1	0	0	0	0	0	0	0	0	0
Pseudomonadales bacterium RIFCSPHIGHO2_02_FULL_60_43	no	Bacteria		Deltaproteobacteria			0	1	1	1	1	1	0	0	0	0	0	0	0	0	0	0	1	0	1	0	0	1	1	0	0	0	0	0	0	0	0	1	0	1	0	0	0	0	0	0	0	0	0
Planctomycetes bacterium RIFCSPHIGHO2_02_FULL_38_41	no	Bacteria	PVC	Planctomycetes			0	1	1	1	0	0	0	0	0	0	0	0	0	0	0	0	0	0	0	0	0	1	0	1	0	0	1	0	0	0	0	0	0	1	0	0	0	0	0	0	0	0	0
Candidatus Peribacteria bacterium RIFCSPHIGHO2_02_FULL_51_15	yes	Bacteria		Peregrinibacteria	Peribacteria		0	0	1	0	0	0	0	0	0	0	0	0	0	0	0	0	0	0	0	0	0	0	0	0	0	0	0	0	0	0	0	0	0	0	0	0	0	0	0	0	0	0	0
Candidatus Peribacteria bacterium RIFCSPHIGHO2_02_FULL_49_16	yes	Bacteria		Peregrinibacteria	Peribacteria		0	0	1	0	0	0	0	0	0	0	0	0	0	0	0	0	0	0	0	0	0	0	0	0	0	0	0	0	0	0	0	0	0	0	0	0	0	0	0	0	0	0	0
Candidatus Woesebacteria bacterium RIFCSPHIGHO2_02_FULL_39_13	yes	Bacteria	OP11 (Microgenomates)	Woesebacteria			0	0	1	0	0	0	0	0	0	0	0	0	0	0	0	0	0	0	0	0	0	0	0	0	0	0	0	0	0	0	0	0	0	0	0	0	0	0	0	0	0	0	0
Candidatus Roizmanbacteria bacterium RIFCSPHIGHO2_02_FULL_39_9	yes	Bacteria	OP11 (Microgenomates)	Roizmanbacteria			0	0	1	0	0	0	0	0	0	0	0	0	1	0	0	0	0	0	0	0	0	0	0	0	0	0	0	0	1	1	0	0	0	0	0	0	0	0	0	0	1	0	0
Candidatus Roizmanbacteria bacterium RIFCSPHIGHO2_02_FULL_38_11	yes	Bacteria	OP11 (Microgenomates)	Roizmanbacteria			0	0	1	0	0	0	0	0	0	0	0	0	1	0	0	0	0	0	0	0	0	0	0	0	0	0	0	0	1	1	0	0	0	0	0	0	0	0	0	0	1	0	0
Candidatus Pacebacteria bacterium RIFCSPHIGHO2_02_FULL_46_9	yes	Bacteria	OP11 (Microgenomates)	Pacebacteria			0	0	1	0	0	0	0	0	0	0	0	0	0	0	0	0	0	0	0	0	0	0	0	0	0	0	0	0	0	0	0	0	0	0	0	0	0	0	0	0	0	0	0
Candidatus Levybacteria bacterium RIFCSPHIGHO2_02_FULL_37_13	yes	Bacteria	OP11 (Microgenomates)	Levybacteria			0	0	1	0	0	0	0	0	0	0	0	0	0	0	0	0	0	0	0	0	0	0	0	0	0	0	0	0	0	0	0	0	0	0	0	0	0	0	0	0	0	0	0
Candidatus Levybacteria bacterium RIFCSPHIGHO2_02_FULL_37_10	yes	Bacteria	OP11 (Microgenomates)	Levybacteria			0	0	1	0	0	0	0	0	0	0	0	0	0	0	0	0	0	0	0	0	0	0	0	0	0	0	0	0	0	0	0	0	0	0	0	0	0	0	0	0	0	0	0
Candidatus Gottesmanbacteria bacterium RIFCSPHIGHO2_02_FULL_40_13	yes	Bacteria	OP11 (Microgenomates)	Gottesmanbacteria			0	0	1	0	0	0	0	0	0	0	0	0	1	0	0	0	0	0	0	0	0	0	0	0	0	0	0	0	1	1	0	0	0	0	0	0	0	0	0	0	1	0	0
Candidatus Gottesmanbacteria bacterium RIFCSPHIGHO2_02_FULL_39_14	yes	Bacteria	OP11 (Microgenomates)	Gottesmanbacteria			0	0	1	0	0	0	0	0	0	0	0	0	1	0	0	0	0	0	0	0	0	0	0	0	0	0	0	0	1	1	0	0	0	0	0	0	0	0	0	0	1	0	0
Candidatus Gottesmanbacteria bacterium RIFCSPHIGHO2_02_FULL_39_11	yes	Bacteria	OP11 (Microgenomates)	Gottesmanbacteria			0	0	1	0	0	0	0	0	0	0	0	0	1	0	0	0	0	0	0	0	0	0	0	0	0	0	0	0	1	1	0	0	0	0	0	0	0	0	0	0	1	0	0
Candidatus Daviesbacteria bacterium RIFCSPHIGHO2_02_FULL_40_16	yes	Bacteria	OP11 (Microgenomates)	Curtissbacteria			0	0	1	0	0	0	0	0	0	0	0	0	0	0	0	0	0	0	0	0	0	0	0	0	0	0	0	0	0	0	0	0	0	0	0	0	0	0	0	0	0	0	0
Candidatus Daviesbacteria bacterium RIFCSPHIGHO2_02_FULL_39_12	yes	Bacteria	OP11 (Microgenomates)	Daviesbacteria			0	0	1	0	0	0	0	0	0	0	0	0	0	0	0	0	0	0	0	0	0	0	0	0	0	0	0	0	0	0	0	0	0	0	0	0	0	0	0	0	0	0	0
Candidatus Daviesbacteria bacterium RIFCSPHIGHO2_02_FULL_36_13	yes	Bacteria	OP11 (Microgenomates)	Daviesbacteria			0	0	1	0	0	0	0	0	0	0	0	0	0	0	0	0	0	0	0	0	0	0	0	0	0	0	0	0	0	0	0	0	0	0	0	0	0	0	0	0	0	0	0
Candidatus Curtissbacteria bacterium RIFCSPHIGHO2_02_FULL_42_15	yes	Bacteria	OP11 (Microgenomates)	Curtissbacteria			0	0	1	0	0	0	0	0	0	0	0	0	0	0	0	0	0	0	0	0	0	0	0	0	0	0	0	0	0	0	0	0	0	0	0	0	0	0	0	0	0	0	0
Omnitrophica WOR_2 bacterium RIFCSPHIGHO2_02_FULL_68_15	no	Bacteria		Omnitrophica	WOR-2		0	1	1	1	0	1	0	0	0	0	0	0	1	0	0	0	0	0	1	0	0	1	0	0	0	0	0	0	1	1	0	0	0	0	0	0	0	0	0	0	1	0	0
Omnitrophica WOR_2 bacterium RIFCSPHIGHO2_02_FULL_67_20	no	Bacteria		Omnitrophica	WOR-2		0	0	1	0	0	0	0	0	0	0	0	0	0	0	0	0	0	0	0	0	1	0	1	0	0	0	0	0	0	0	0	0	0	0	0	0	0	0	0	0	0	0	0
Omnitrophica WOR_2 bacterium RIFCSPHIGHO2_02_FULL_63_39	no	Bacteria		Omnitrophica	WOR-2		0	1	1	1	0	0	0	0	0	0	0	0	0	0	0	0	0	0	1	0	1	1	1	1	0	0	0	0	0	0	0	0	0	1	0	0	0	0	0	0	0	0	0
Omnitrophica WOR_2 bacterium RIFCSPHIGHO2_02_FULL_52_10	no	Bacteria		Omnitrophica	WOR-2		0	1	1	1	0	1	0	0	0	0	0	0	0	0	0	0	0	0	0	0	1	0	0	0	0	0	0	0	0	0	0	0	1	0	0	0	0	0	0	0	0	0	0
Omnitrophica WOR_2 bacterium RIFCSPHIGHO2_02_FULL_50_17	no	Bacteria		Omnitrophica	WOR-2		0	1	1	1	0	0	0	0	0	0	0	0	0	0	0	0	0	0	1	0	1	0	1	0	0	0	0	0	0	1	0	0	0	0	0	0	0	0	0	0	0	0	0
Omnitrophica WOR_2 bacterium RIFCSPHIGHO2_02_FULL_48_11	no	Bacteria		Omnitrophica	WOR-2		0	1	1	1	0	0	0	0	0	0	0	0	0	0	0	0	0	0	1	0	0	0	0	1	0	0	0	0	0	0	0	0	0	0	0	0	0	0	0	0	0	0	0
Omnitrophica WOR_2 bacterium RIFCSPHIGHO2_02_FULL_46_37	no	Bacteria		Omnitrophica	WOR-2		0	0	1	0	0	0	0	0	0	0	0	0	0	0	0	0	0	0	0	0	0	0	0	0	0	0	0	0	0	0	0	0	0	0	0	0	0	0	0	0	0	0	0
Omnitrophica WOR_2 bacterium RIFCSPHIGHO2_02_FULL_45_21	no	Bacteria		Omnitrophica	WOR-2		1	0	0	0	0	0	0	0	0	0	1	1	0	0	0	0	0	1	0	0	1	0	0	0	0	0	0	0	0	0	0	0	0	0	0	0	0	0	0	0	0	0	0
Omnitrophica bacterium RIFCSPHIGHO2_02_FULL_63_14	no	Bacteria		Omnitrophica	OP3X		0	0	1	1	0	0	0	0	0	0	0	0	0	0	0	0	0	0	1	0	1	0	0	0	0	0	0	0	0	0	0	0	0	1	0	0	0	0	0	0	0	0	0
Omnitrophica bacterium RIFCSPHIGHO2_02_FULL_51_18	no	Bacteria		Omnitrophica	OP3X		0	1	1	1	0	0	0	0	0	0	0	0	0	0	0	0	0	0	0	0	0	0	0	0	0	1	0	0	0	1	0	0	0	0	0	0	0	0	0	0	0	0	0
Candidatus Zambryskibacteria bacterium RIFCSPHIGHO2_02_FULL_43_37	yes	Bacteria	OD1 (Parcubacteria)	Zambryskibacteria			0	0	1	0	0	0	0	0	0	0	0	0	0	0	0	0	0	0	0	0	0	0	0	0	0	0	0	0	0	0	0	0	0	0	0	0	0	0	0	0	0	0	0
Candidatus Zambryskibacteria bacterium RIFCSPHIGHO2_02_FULL_39_19	yes	Bacteria	OD1 (Parcubacteria)	Zambryskibacteria			0	0	1	0	0	0	0	0	0	0	0	0	0	0	0	0	0	0	0	0	0	0	0	0	0	0	0	0	0	0	0	0	0	0	0	0	0	0	0	0	0	0	0
Candidatus Zambryskibacteria bacterium RIFCSPHIGHO2_02_FULL_39_16	yes	Bacteria	OD1 (Parcubacteria)	Zambryskibacteria			0	0	1	0	0	0	0	0	0	0	0	0	0	0	0	0	0	0	0	0	0	0	0	1	0	0	0	0	0	0	0	0	0	0	0	0	0	0	0	0	0	0	0
Candidatus Yanofskybacteria bacterium RIFCSPHIGHO2_02_FULL_50_12	yes	Bacteria	OD1 (Parcubacteria)	Yanofskybacteria			0	0	1	0	0	0	0	0	0	0	0	0	0	0	0	0	0	0	0	0	0	0	0	0	0	0	0	0	0	0	0	0	0	0	0	0	0	0	0	0	0	0	0
Candidatus Yanofskybacteria bacterium RIFCSPHIGHO2_02_FULL_43_22	yes	Bacteria	OD1 (Parcubacteria)	Yanofskybacteria			0	0	1	0	0	0	0	0	0	0	0	0	0	0	0	0	0	0	0	0	0	0	0	0	0	0	0	0	0	0	0	0	0	0	0	0	0	0	0	0	0	0	0
Candidatus Yanofskybacteria bacterium RIFCSPHIGHO2_02_FULL_41_29	yes	Bacteria	OD1 (Parcubacteria)	Yanofskybacteria			0	0	1	0	0	0	0	0	0	0	0	0	0	0	0	0	0	0	0	0	0	0	0	1	0	0	0	0	0	0	0	0	0	0	0	0	0	0	0	0	0	0	0
Candidatus Yanofskybacteria bacterium RIFCSPHIGHO2_02_FULL_41_11	yes	Bacteria	OD1 (Parcubacteria)	Yanofskybacteria			0	0	1	0	0	0	0	0	0	0	0	0	0	0	0	0	0	0	0	0	0	0	0	1	0	0	0	0	0	0	0	0	0	0	0	0	0	0	0	0	0	0	0
Candidatus Yanofskybacteria bacterium RIFCSPHIGHO2_02_FULL_39_10	yes	Bacteria	OD1 (Parcubacteria)	Yanofskybacteria			0	0	1	0	0	0	0	0	0	0	0	0	1	0	1	0	0	0	0	0	0	0	0	0	0	0	0	0	1	1	0	0	0	0	0	0	0	0	0	0	1	0	0
Candidatus Yanofskybacteria bacterium RIFCSPHIGHO2_02_FULL_38_22b	yes	Bacteria	OD1 (Parcubacteria)	Yanofskybacteria			0	0	1	0	0	0	0	0	0	0	0	0	0	0	0	0	0	0	0	0	0	0	0	0	0	0	0	0	0	0	0	0	0	0	0	0	0	0	0	0	0	0	0
Candidatus Wildermuthbacteria bacterium RIFCSPHIGHO2_02_FULL_48_16	yes	Bacteria	OD1 (Parcubacteria)	Wildermuthbacteria			0	0	1	0	0	0	0	0	0	0	0	0	0	0	0	0	0	0	0	0	0	0	0	0	0	0	0	0	0	0	0	0	0	0	0	0	0	0	0	0	0	0	0
Candidatus Wildermuthbacteria bacterium RIFCSPHIGHO2_02_FULL_47_12	yes	Bacteria	OD1 (Parcubacteria)	Wildermuthbacteria			0	0	1	0	0	0	0	0	0	0	0	0	0	0	0	0	0	0	0	0	0	0	0	0	0	0	0	0	0	0	0	0	0	0	0	0	0	0	0	0	0	0	0
Candidatus Wildermuthbacteria bacterium RIFCSPHIGHO2_02_FULL_45_25	yes	Bacteria	OD1 (Parcubacteria)	Wildermuthbacteria			0	0	1	0	0	0	0	0	0	0	0	0	0	0	0	0	0	0	0	0	0	0	0	0	0	0	0	0	0	1	0	0	0	0	0	0	0	0	0	0	0	0	0
Candidatus Uhrbacteria bacterium RIFCSPHIGHO2_02_FULL_60_10	yes	Bacteria	OD1 (Parcubacteria)	Uhrbacteria			0	0	1	0	0	0	0	0	0	0	0	0	1	0	0	0	0	0	0	0	0	0	0	0	0	0	0	0	1	1	0	0	0	0	0	0	0	0	0	0	1	0	0
Candidatus Uhrbacteria bacterium RIFCSPHIGHO2_02_FULL_57_19	yes	Bacteria	OD1 (Parcubacteria)	Uhrbacteria			0	0	1	0	0	0	0	0	0	0	0	0	0	0	0	0	0	0	0	0	0	0	0	0	0	0	0	0	0	0	0	0	0	0	0	0	0	0	0	0	0	0	0
Candidatus Uhrbacteria bacterium RIFCSPHIGHO2_02_FULL_54_11	yes	Bacteria	OD1 (Parcubacteria)	Uhrbacteria			0	0	1	1	0	0	0	0	0	0	0	0	0	0	0	0	0	0	0	0	0	0	0	0	0	0	0	0	0	0	0	0	0	0	0	0	0	0	0	0	0	0	0
Candidatus Uhrbacteria bacterium RIFCSPHIGHO2_02_FULL_53_13	yes	Bacteria	OD1 (Parcubacteria)	Uhrbacteria			0	0	1	0	0	0	0	0	0	0	0	0	0	0	0	0	0	0	0	0	0	0	0	0	0	0	0	0	0	1	0	0	0	0	0	0	0	0	0	0	0	0	0
Candidatus Taylorbacteria bacterium RIFCSPHIGHO2_02_FULL_47_18	yes	Bacteria	OD1 (Parcubacteria)	Taylorbacteria			0	0	1	0	0	0	0	0	0	0	0	0	0	0	0	0	0	0	0	0	0	0	0	0	0	0	0	0	0	0	0	0	0	0	0	0	0	0	0	0	0	0	0
Candidatus Taylorbacteria bacterium RIFCSPHIGHO2_02_FULL_46_13	yes	Bacteria	OD1 (Parcubacteria)	Taylorbacteria			0	0	1	0	0	0	0	0	0	0	0	0	0	0	0	0	0	0	0	0	0	0	0	0	0	0	0	0	0	1	0	0	0	0	0	0	0	0	0	0	0	0	0
Candidatus Taylorbacteria bacterium RIFCSPHIGHO2_02_FULL_45_35	yes	Bacteria	OD1 (Parcubacteria)	Taylorbacteria			0	0	1	0	0	0	0	0	0	0	0	0	0	0	0	0	0	0	0	0	0	0	0	0	0	0	0	0	0	0	0	0	0	0	0	0	0	0	0	0	0	0	0
Candidatus Taylorbacteria bacterium RIFCSPHIGHO2_02_FULL_44_12	yes	Bacteria	OD1 (Parcubacteria)	Taylorbacteria			0	0	1	0	0	0	0	0	0	0	0	0	0	0	0	0	0	0	0	0	0	0	0	0	0	0	0	0	0	0	0	0	0	0	0	0	0	0	0	0	0	0	0
Candidatus Taylorbacteria bacterium RIFCSPHIGHO2_02_FULL_43_32b	yes	Bacteria	OD1 (Parcubacteria)	Taylorbacteria			0	0	1	0	0	0	0	0	0	0	0	0	0	0	0	0	0	0	0	0	0	0	0	0	0	0	0	0	0	0	0	0	0	0	0	0	0	0	0	0	0	0	0
Candidatus Sungbacteria bacterium RIFCSPHIGHO2_02_FULL_53_17	yes	Bacteria	OD1 (Parcubacteria)	Sungbacteria			0	0	1	0	0	0	0	0	0	0	0	0	0	0	0	0	0	0	0	0	0	0	0	0	0	0	0	0	0	0	0	0	0	0	0	0	0	0	0	0	0	0	0
Candidatus Sungbacteria bacterium RIFCSPHIGHO2_02_FULL_52_23	yes	Bacteria	OD1 (Parcubacteria)	Sungbacteria			0	0	1	0	0	0	0	0	0	0	0	0	0	0	0	0	0	0	0	0	0	0	0	0	0	0	0	0	0	0	0	0	0	0	0	0	0	0	0	0	0	0	0
Candidatus Sungbacteria bacterium RIFCSPHIGHO2_02_FULL_49_20	yes	Bacteria	OD1 (Parcubacteria)	Sungbacteria			0	0	1	0	0	0	0	0	0	0	0	0	1	0	0	0	0	0	0	0	0	0	0	0	0	0	0	0	1	1	0	0	0	0	0	0	0	0	0	0	1	0	0
Candidatus Sungbacteria bacterium RIFCSPHIGHO2_02_FULL_49_12	yes	Bacteria	OD1 (Parcubacteria)	Sungbacteria			0	0	1	0	0	0	0	0	0	0	0	0	0	0	0	0	0	0	0	0	0	0	0	0	0	0	0	0	0	0	0	0	0	0	0	0	0	0	0	0	0	0	0
Candidatus Sungbacteria bacterium RIFCSPHIGHO2_02_FULL_47_11	yes	Bacteria	OD1 (Parcubacteria)	Sungbacteria			0	0	1	0	0	0	0	0	0	0	0	0	0	0	0	0	0	0	0	0	0	0	0	0	0	0	0	0	0	0	0	0	0	0	0	0	0	0	0	0	0	0	0
Candidatus Staskawiczbacteria bacterium RIFCSPHIGHO2_02_FULL_42_22	yes	Bacteria	OD1 (Parcubacteria)	Staskawiczbacteria			0	0	1	0	0	0	0	0	0	0	0	0	0	0	0	0	0	0	0	0	0	0	0	0	0	0	0	0	0	1	0	0	0	0	0	0	0	0	0	0	0	0	0
Candidatus Staskawiczbacteria bacterium RIFCSPHIGHO2_02_FULL_34_9	yes	Bacteria	OD1 (Parcubacteria)	Staskawiczbacteria			0	0	1	0	0	0	0	0	0	0	0	0	0	0	0	0	0	0	0	0	0	0	0	0	0	0	0	0	0	0	0	0	0	0	0	0	0	0	0	0	0	0	0
Candidatus Staskawiczbacteria bacterium RIFCSPHIGHO2_02_FULL_34_10	yes	Bacteria	OD1 (Parcubacteria)	Staskawiczbacteria			0	0	1	0	0	0	0	0	0	0	0	0	0	0	0	0	0	0	0	0	0	0	0	0	0	0	0	0	0	0	0	0	0	0	0	0	0	0	0	0	0	0	0
Candidatus Spechtbacteria bacterium RIFCSPHIGHO2_02_FULL_43_15b	yes	Bacteria	OD1 (Parcubacteria)	Spechtbacteria			0	0	1	0	0	0	0	0	0	0	0	0	0	0	0	0	0	0	0	0	0	0	0	1	0	0	0	0	0	0	0	0	0	0	0	0	0	0	0	0	0	0	0
Candidatus Ryanbacteria bacterium RIFCSPHIGHO2_02_FULL_48_12	yes	Bacteria	OD1 (Parcubacteria)	Ryanbacteria			0	0	1	0	0	0	0	0	0	0	0	0	0	0	0	0	0	0	0	0	0	0	0	0	0	0	0	0	0	0	0	0	0	0	0	0	0	0	0	0	0	0	0
Candidatus Ryanbacteria bacterium RIFCSPHIGHO2_02_FULL_45_17b	yes	Bacteria	OD1 (Parcubacteria)	Ryanbacteria			0	0	1	0	0	0	0	0	0	0	0	0	0	0	0	0	0	0	0	0	0	0	0	0	0	0	0	0	0	0	0	0	0	0	0	0	0	0	0	0	0	0	0
Candidatus Ryanbacteria bacterium RIFCSPHIGHO2_02_FULL_45_13b	yes	Bacteria	OD1 (Parcubacteria)	Ryanbacteria			0	0	1	0	0	0	0	0	0	0	0	0	0	0	0	0	0	0	0	0	0	0	0	0	0	0	0	0	0	0	0	0	0	0	0	0	0	0	0	0	0	0	0
Candidatus Nomurabacteria bacterium RIFCSPHIGHO2_02_FULL_42_19	yes	Bacteria	OD1 (Parcubacteria)	Nomurabacteria			0	0	1	0	0	0	0	0	0	0	0	0	0	0	0	0	0	0	0	0	0	0	0	0	0	0	0	0	0	0	0	0	0	0	0	0	0	0	0	0	0	0	0
Candidatus Nomurabacteria bacterium RIFCSPHIGHO2_02_FULL_38_15	yes	Bacteria	OD1 (Parcubacteria)	Nomurabacteria			0	0	1	0	0	0	0	0	0	0	0	0	0	0	0	0	0	0	0	0	0	0	0	0	0	0	0	0	0	0	0	0	0	0	0	0	0	0	0	0	0	0	0
Candidatus Nomurabacteria bacterium RIFCSPHIGHO2_02_FULL_36_29	yes	Bacteria	OD1 (Parcubacteria)	Nomurabacteria			0	0	1	0	0	0	0	0	0	0	0	0	0	0	0	0	0	0	0	0	0	0	0	0	0	0	0	0	0	1	0	0	0	0	0	0	0	0	0	0	0	0	0
Candidatus Nomurabacteria bacterium RIFCSPHIGHO2_02_FULL_35_13	yes	Bacteria	OD1 (Parcubacteria)	Nomurabacteria			0	0	1	0	0	0	0	0	0	0	0	0	0	0	0	0	0	0	0	0	0	0	0	0	0	0	0	0	0	0	0	0	0	0	0	0	0	0	0	0	0	0	0
Candidatus Nomurabacteria bacterium RIFCSPHIGHO2_02_FULL_33_12	yes	Bacteria	OD1 (Parcubacteria)	Nomurabacteria			0	0	1	0	0	0	0	0	0	0	0	0	0	0	0	0	0	0	0	0	0	0	0	0	0	0	0	0	0	0	0	0	0	0	0	0	0	0	0	0	0	0	0
Candidatus Nealsonbacteria bacterium RIFCSPHIGHO2_02_FULL_43_13	yes	Bacteria		Nealsonbacteria			0	0	1	0	0	0	0	0	0	0	0	0	0	0	0	0	0	0	0	0	0	0	0	0	0	0	0	0	0	0	0	0	0	0	0	0	0	0	0	0	0	0	0
Candidatus Magasanikbacteria bacterium RIFCSPHIGHO2_02_FULL_51_14	yes	Bacteria	OD1 (Parcubacteria)	Magasanikbacteria			0	0	1	0	0	0	0	0	0	0	0	0	0	0	0	0	0	0	0	0	0	0	0	0	0	0	0	0	0	0	0	0	0	0	0	0	0	0	0	0	0	0	0
Candidatus Magasanikbacteria bacterium RIFCSPHIGHO2_02_FULL_50_9b	yes	Bacteria	OD1 (Parcubacteria)	Magasanikbacteria			0	0	1	1	0	0	0	0	0	0	0	0	0	0	0	0	0	0	0	0	0	0	0	0	0	0	0	0	0	0	0	0	0	0	0	0	0	0	0	0	0	0	0
Candidatus Magasanikbacteria bacterium RIFCSPHIGHO2_02_FULL_47_14	yes	Bacteria	OD1 (Parcubacteria)	Magasanikbacteria			0	0	1	0	0	0	0	0	0	0	0	0	0	0	0	0	0	0	0	0	0	0	0	0	0	0	0	0	0	0	0	0	0	0	0	0	0	0	0	0	0	0	0
Candidatus Magasanikbacteria bacterium RIFCSPHIGHO2_02_FULL_41_13	yes	Bacteria	OD1 (Parcubacteria)	Magasanikbacteria			0	0	1	0	0	0	0	0	0	0	0	0	0	0	0	0	0	0	0	0	0	0	0	0	0	0	0	0	0	0	0	0	0	0	0	0	0	0	0	0	0	0	0
Candidatus Magasanikbacteria bacterium RIFCSPHIGHO2_02_FULL_33_17	yes	Bacteria	OD1 (Parcubacteria)	Magasanikbacteria			0	0	1	0	0	0	0	0	0	0	0	0	0	0	0	0	0	0	0	0	0	0	0	0	0	0	0	0	0	0	0	0	0	0	0	0	0	0	0	0	0	0	0
Candidatus Lloydbacteria bacterium RIFCSPHIGHO2_02_FULL_50_13	yes	Bacteria	OD1 (Parcubacteria)	Lloydbacteria			0	0	1	0	0	0	0	0	0	0	0	0	1	0	0	0	0	0	0	0	0	0	0	0	0	0	0	0	1	1	0	0	0	0	0	0	0	0	0	0	1	0	0
Candidatus Kuenenbacteria bacterium RIFCSPHIGHO2_02_FULL_39_13	yes	Bacteria	OD1 (Parcubacteria)	Kuenenbacteria			0	0	1	1	0	0	0	0	0	0	0	0	0	0	0	0	0	0	0	0	0	0	0	0	0	0	0	0	0	1	0	0	0	0	0	0	0	0	0	0	0	0	0
Candidatus Kaiserbacteria bacterium RIFCSPHIGHO2_02_FULL_59_21	yes	Bacteria	OD1 (Parcubacteria)	Kaiserbacteria			0	0	1	0	0	0	0	0	0	0	0	0	0	0	0	0	0	0	0	0	0	0	0	0	0	0	0	0	0	0	0	0	0	0	0	0	0	0	0	0	0	0	0
Candidatus Kaiserbacteria bacterium RIFCSPHIGHO2_02_FULL_55_20	yes	Bacteria	OD1 (Parcubacteria)	Kaiserbacteria			0	0	1	0	0	0	0	0	0	0	0	0	0	0	0	0	0	0	0	0	0	0	0	0	0	0	0	0	0	0	0	0	0	0	0	0	0	0	0	0	0	0	0
Candidatus Kaiserbacteria bacterium RIFCSPHIGHO2_02_FULL_55_17	yes	Bacteria	OD1 (Parcubacteria)	Kaiserbacteria			0	0	1	0	0	0	0	0	0	0	0	0	0	0	0	0	0	0	0	0	0	0	0	0	0	0	0	0	0	0	0	0	0	0	0	0	0	0	0	0	0	0	0
Candidatus Kaiserbacteria bacterium RIFCSPHIGHO2_02_FULL_54_22	yes	Bacteria	OD1 (Parcubacteria)	Kaiserbacteria			0	0	1	0	0	0	0	0	0	0	0	0	0	0	0	0	0	0	0	0	0	0	0	0	0	0	0	0	0	0	0	0	0	0	0	0	0	0	0	0	0	0	0
Candidatus Kaiserbacteria bacterium RIFCSPHIGHO2_02_FULL_54_11b	yes	Bacteria	OD1 (Parcubacteria)	Kaiserbacteria			0	0	1	0	0	0	0	0	0	0	0	0	0	0	0	0	0	0	0	0	0	0	0	0	0	0	0	0	0	0	0	0	0	0	0	0	0	0	0	0	0	0	0
Candidatus Kaiserbacteria bacterium RIFCSPHIGHO2_02_FULL_49_34	yes	Bacteria	OD1 (Parcubacteria)	Kaiserbacteria			0	0	1	0	0	0	0	0	0	0	0	0	0	0	0	0	0	0	0	0	0	0	0	1	0	0	0	0	0	0	0	0	0	0	0	0	0	0	0	0	0	0	0
Candidatus Kaiserbacteria bacterium RIFCSPHIGHO2_02_FULL_49_16	yes	Bacteria	OD1 (Parcubacteria)	Kaiserbacteria			0	0	1	0	0	0	0	0	0	0	0	0	0	0	0	0	0	0	0	0	0	0	0	0	0	0	0	0	0	0	0	0	0	0	0	0	0	0	0	0	0	0	0
Candidatus Kaiserbacteria bacterium RIFCSPHIGHO2_02_FULL_49_11	yes	Bacteria	OD1 (Parcubacteria)	Kaiserbacteria			0	0	1	0	0	0	0	0	0	0	0	0	0	0	0	0	0	0	0	0	0	0	0	0	0	0	0	0	0	0	0	0	0	0	0	0	0	0	0	0	0	0	0
Candidatus Jorgensenbacteria bacterium RIFCSPHIGHO2_02_FULL_45_20	yes	Bacteria	OD1 (Parcubacteria)	Jorgensenbacteria			0	0	1	0	0	0	0	0	0	0	0	0	0	0	0	0	0	0	0	0	0	0	0	0	0	0	0	0	0	0	0	0	0	0	0	0	0	0	0	0	0	0	0
Candidatus Harrisonbacteria bacterium RIFCSPHIGHO2_02_FULL_42_16	yes	Bacteria	OD1 (Parcubacteria)	Harrisonbacteria			0	0	1	0	0	0	0	0	0	0	0	0	0	0	0	0	0	0	0	0	0	0	0	0	0	0	0	0	0	0	0	0	0	0	0	0	0	0	0	0	0	0	0
Candidatus Giovannonibacteria bacterium RIFCSPHIGHO2_02_FULL_46_20	yes	Bacteria	OD1 (Parcubacteria)	Giovannonibacteria			0	0	1	0	0	0	0	0	0	0	0	0	1	0	0	0	0	0	0	0	0	0	0	0	0	0	0	0	1	1	0	0	0	0	0	0	0	0	0	0	1	0	0
Candidatus Giovannonibacteria bacterium RIFCSPHIGHO2_02_FULL_44_11	yes	Bacteria	OD1 (Parcubacteria)	Giovannonibacteria			0	0	1	0	0	0	0	0	0	0	0	0	0	0	0	0	0	0	0	0	0	0	0	0	0	0	0	0	0	0	0	0	0	0	0	0	0	0	0	0	0	0	0
Candidatus Falkowbacteria bacterium RIFCSPHIGHO2_02_FULL_45_15	yes	Bacteria	OD1 (Parcubacteria)	Falkowbacteria			0	0	1	0	0	0	0	0	0	0	0	0	0	0	0	0	0	0	0	0	0	0	0	0	0	0	0	0	0	0	0	0	0	0	0	0	0	0	0	0	0	0	0
Candidatus Falkowbacteria bacterium RIFCSPHIGHO2_02_FULL_42_9	yes	Bacteria	OD1 (Parcubacteria)	Falkowbacteria			0	0	1	0	0	0	0	0	0	0	0	0	0	0	0	0	0	0	0	0	0	0	0	0	0	0	0	0	0	1	0	0	0	0	0	0	0	0	0	0	0	0	0
Candidatus Buchananbacteria bacterium RIFCSPHIGHO2_02_FULL_56_16	yes	Bacteria	OD1 (Parcubacteria)	Buchananbacteria			0	0	1	0	0	0	0	0	0	0	0	0	0	0	0	0	0	0	0	0	0	0	0	0	0	0	0	0	0	0	0	0	0	0	0	0	0	0	0	0	0	0	0
Candidatus Buchananbacteria bacterium RIFCSPHIGHO2_02_FULL_39_17	yes	Bacteria	OD1 (Parcubacteria)	Buchananbacteria			0	0	1	0	0	0	0	0	0	0	0	0	0	0	0	0	0	0	0	0	0	0	0	0	0	0	0	0	0	0	0	0	0	0	0	0	0	0	0	0	0	0	0
Candidatus Andersenbacteria bacterium RIFCSPHIGHO2_02_FULL_46_16	yes	Bacteria	OD1 (Parcubacteria)	Andersenbacteria			0	0	1	0	0	0	0	0	0	0	0	0	1	0	0	0	0	0	0	0	0	0	0	0	0	0	0	0	1	1	0	0	0	0	0	0	0	0	0	0	1	0	0
Candidatus Adlerbacteria bacterium RIFCSPHIGHO2_02_FULL_52_17	yes	Bacteria	OD1 (Parcubacteria)	Adlerbacteria			0	0	1	0	0	0	0	0	0	0	0	0	0	0	0	0	0	0	0	0	0	0	0	0	0	0	0	0	0	0	0	0	0	0	0	0	0	0	0	0	0	0	0
Nitrospirae bacterium RIFCSPHIGHO2_02_FULL_40_19	no	Bacteria		Nitrospirae			0	0	1	0	0	0	0	0	0	0	0	0	0	0	0	0	0	0	0	0	1	0	0	0	0	0	0	0	0	0	0	0	0	0	0	0	0	0	0	0	0	0	0
Methylophilales bacterium RIFCSPHIGHO2_02_FULL_57_10	no	Bacteria	Proteobacteria	Betaproteobacteria	Methylophilales		0	0	1	0	1	0	1	1	0	0	0	0	0	0	1	0	1	0	1	0	0	1	1	0	0	0	0	0	0	0	0	0	0	0	0	0	0	0	0	0	0	0	0
Candidatus Melainabacteria bacterium RIFCSPHIGHO2_02_FULL_34_12	no	Bacteria		Melainabacteria			0	1	1	1	0	0	0	0	0	0	0	0	0	0	0	0	0	0	1	0	0	0	0	0	0	0	0	0	0	1	0	0	0	0	0	0	0	0	0	0	0	0	0
Gammaproteobacteria bacterium RIFCSPHIGHO2_02_FULL_42_43	no	Bacteria	Proteobacteria	Gammaproteobacteria			0	1	1	1	0	0	0	0	0	0	0	0	0	0	0	0	0	0	1	0	0	0	0	0	0	0	0	0	0	0	0	0	0	0	0	0	0	0	0	0	0	0	0
Gammaproteobacteria bacterium RIFCSPHIGHO2_02_FULL_42_13	no	Bacteria	Proteobacteria	Gammaproteobacteria			0	0	1	0	0	0	0	0	0	0	0	0	1	0	0	0	0	0	0	0	0	0	0	0	0	0	0	0	1	1	0	0	0	0	0	0	0	0	0	0	1	0	0
Gammaproteobacteria bacterium RIFCSPHIGHO2_02_FULL_39_13	no	Bacteria	Proteobacteria	Gammaproteobacteria			0	1	1	0	0	0	0	0	0	0	0	0	0	0	0	0	0	0	1	0	0	0	0	0	0	0	0	0	0	0	0	0	0	0	0	0	0	0	0	0	0	0	0
Fluviicola sp. RIFCSPHIGHO2_02_FULL_43_260	no	Bacteria	FCB	Bacteroidetes	Flavobacteriia		0	1	1	0	0	0	0	0	0	0	0	0	0	0	0	0	0	0	1	0	0	0	0	0	0	0	0	0	0	0	0	0	0	1	0	0	0	0	0	0	0	0	0
Elusimicrobia bacterium RIFCSPHIGHO2_02_FULL_61_10	no	Bacteria		Elusimicrobia			0	1	1	1	0	0	0	0	0	0	0	0	0	0	0	0	0	0	1	0	0	0	0	0	1	0	0	0	1	0	0	0	0	0	0	0	0	0	0	0	0	1	0
Elusimicrobia bacterium RIFCSPHIGHO2_02_FULL_57_9	no	Bacteria		Elusimicrobia			0	1	1	1	0	0	0	0	0	0	0	0	0	0	0	0	0	0	0	0	1	0	0	0	0	1	0	0	0	0	0	0	0	0	0	0	0	0	0	0	0	0	0
Candidatus Doudnabacteria bacterium RIFCSPHIGHO2_02_FULL_46_11	yes	Bacteria		Doudnabacteria			0	0	1	0	0	0	0	0	0	0	0	0	0	0	0	0	0	0	0	0	0	0	0	0	0	0	0	0	0	0	0	0	0	0	0	0	0	0	0	0	0	0	0
Candidatus Doudnabacteria bacterium RIFCSPHIGHO2_02_FULL_43_13b	yes	Bacteria		Doudnabacteria			0	0	1	0	0	0	0	0	0	0	0	0	0	0	0	0	0	0	0	0	0	0	0	0	0	0	0	0	0	0	0	0	0	0	0	0	0	0	0	0	0	0	0
Deltaproteobacteria bacterium RIFCSPHIGHO2_02_FULL_44_53	no	Bacteria		Deltaproteobacteria			0	1	1	1	0	1	0	0	0	0	0	0	0	0	0	0	0	0	1	0	1	0	1	0	0	0	0	1	0	1	0	0	0	1	0	0	0	0	0	0	0	0	0
Deltaproteobacteria bacterium RIFCSPHIGHO2_02_FULL_44_16	no	Bacteria		Deltaproteobacteria			0	1	1	1	0	1	0	0	0	0	0	0	0	0	0	0	0	0	1	0	1	0	0	1	0	0	0	0	0	0	0	0	0	1	0	0	0	0	0	0	0	0	0
Deltaproteobacteria bacterium RIFCSPHIGHO2_02_FULL_43_33	no	Bacteria		Deltaproteobacteria			0	0	1	1	0	0	0	0	0	0	0	0	1	0	0	0	0	0	1	0	0	0	0	0	0	0	0	1	1	1	0	0	0	0	0	0	1	0	0	0	1	0	0
Deltaproteobacteria bacterium RIFCSPHIGHO2_02_FULL_40_11	no	Bacteria		Deltaproteobacteria			0	1	1	1	1	0	0	0	0	0	0	0	0	0	0	0	0	0	1	0	0	1	0	1	0	0	0	0	0	0	0	0	0	0	0	0	0	0	0	0	0	0	0
Deltaproteobacteria bacterium RIFCSPHIGHO2_02_FULL_38_15	no	Bacteria		Deltaproteobacteria			0	1	1	1	1	0	0	0	0	0	0	0	0	0	0	0	0	0	1	0	1	0	0	1	0	0	0	0	0	0	0	0	0	0	0	0	0	0	0	0	0	0	0
Bdellovibrionales bacterium RIFCSPHIGHO2_02_FULL_40_15	no	Bacteria		Deltaproteobacteria	Bdellovibrionales	Bdellovibrionaceae	0	1	1	1	0	0	0	0	0	0	0	0	0	0	0	0	0	0	1	0	0	0	0	1	1	0	0	0	0	0	0	0	0	0	0	0	0	0	0	0	0	0	0
Bacteroidetes bacterium RIFCSPHIGHO2_02_FULL_44_7	no	Bacteria	FCB	Bacteroidetes			0	1	1	1	1	0	0	0	0	0	0	0	0	0	0	0	0	1	1	0	0	1	0	0	0	0	0	0	0	1	0	0	0	1	0	0	0	0	0	0	0	0	0
Alphaproteobacteria bacterium RIFCSPHIGHO2_02_FULL_46_13	no	Bacteria	Proteobacteria	Alphaproteobacteria			0	1	1	1	0	1	0	0	0	0	0	0	0	0	0	0	0	0	1	0	0	0	0	0	0	0	0	0	0	0	0	0	0	0	0	0	0	0	0	0	0	0	0
Alphaproteobacteria bacterium RIFCSPHIGHO2_02_FULL_42_30	no	Bacteria	Proteobacteria	Alphaproteobacteria			0	1	1	1	0	0	0	0	0	0	0	0	0	0	0	0	0	0	1	0	0	0	0	0	0	0	0	0	0	0	0	0	0	0	0	0	0	0	0	0	0	0	0
candidate division WWE3 bacterium RIFCSPHIGHO2_01_FULL_48_15	yes	Bacteria		WWE3			0	0	1	0	0	0	0	0	0	0	0	0	0	0	0	0	0	0	0	0	0	0	0	0	0	0	0	0	0	0	0	0	0	0	0	0	0	0	0	0	0	0	0
candidate division WWE3 bacterium RIFCSPHIGHO2_01_FULL_43_9	yes	Bacteria		WWE3			0	0	1	0	0	0	0	0	0	0	0	0	0	0	0	0	0	0	0	0	0	0	0	0	0	0	0	0	0	0	0	0	0	0	0	0	0	0	0	0	0	0	0
candidate division WWE3 bacterium RIFCSPHIGHO2_01_FULL_42_13	yes	Bacteria		WWE3			0	0	1	0	0	0	0	0	0	0	0	0	0	0	0	0	0	0	0	0	0	0	0	0	0	0	0	0	0	0	0	0	0	0	0	0	0	0	0	0	0	0	0
candidate division WWE3 bacterium RIFCSPHIGHO2_01_FULL_40_23	yes	Bacteria		WWE3			0	0	1	0	0	0	0	0	0	0	0	0	0	0	0	0	0	0	0	0	0	0	0	0	0	0	0	0	0	0	0	0	0	0	0	0	0	0	0	0	0	0	0
candidate division WWE3 bacterium RIFCSPHIGHO2_01_FULL_35_17	yes	Bacteria		WWE3			0	0	1	0	0	0	0	0	0	0	0	0	0	0	0	0	0	0	0	0	0	0	0	0	0	0	0	0	0	0	0	0	0	0	0	0	0	0	0	0	0	0	0
candidate division WOR-1 bacterium RIFCSPHIGHO2_01_FULL_53_15	no	Bacteria		WOR-1			0	1	1	1	1	0	0	0	0	0	0	0	1	0	0	0	0	0	0	0	0	0	0	0	0	0	0	0	1	1	0	0	0	0	0	0	0	0	0	0	1	0	0
Sphingopyxis sp. RIFCSPHIGHO2_01_FULL_65_24	no	Bacteria	Proteobacteria	Alphaproteobacteria	Sphingomonadales		0	1	1	1	1	1	0	0	0	0	0	0	0	0	1	0	1	0	1	0	0	0	1	0	0	0	0	0	0	0	0	0	0	1	0	0	0	0	0	0	0	0	0
Sphingomonadales bacterium RIFCSPHIGHO2_01_FULL_65_20	no	Bacteria	Proteobacteria	Alphaproteobacteria	Sphingomonadales		0	1	1	1	0	1	0	0	0	0	0	0	0	0	1	0	1	0	1	0	0	0	0	0	0	0	0	0	0	0	0	0	0	1	0	0	0	0	0	0	0	0	0
Candidatus Saccharibacteria bacterium RIFCSPHIGHO2_01_FULL_46_30	yes	Bacteria		Saccharibacteria			0	0	1	0	0	0	0	0	0	0	0	0	0	0	0	0	0	0	1	0	0	0	0	0	0	0	0	0	0	0	0	0	0	0	0	0	0	0	0	0	0	0	0
Candidatus Saccharibacteria bacterium RIFCSPHIGHO2_01_FULL_45_15	yes	Bacteria		Saccharibacteria			0	0	1	0	0	0	0	0	0	0	0	0	0	0	0	0	0	0	1	0	0	0	0	0	0	0	0	0	0	0	0	0	0	0	0	0	0	0	0	0	0	0	0
Pseudomonadales bacterium RIFCSPHIGHO2_01_FULL_64_12	no	Bacteria	Proteobacteria	Gammaproteobacteria			0	1	1	1	1	1	0	0	0	0	0	0	0	0	1	0	1	1	1	1	0	1	1	1	1	1	0	0	0	0	0	1	0	1	0	0	0	0	0	0	0	0	0
Phenylobacterium sp. RIFCSPHIGHO2_01_FULL_70_10	no	Bacteria	Proteobacteria	Alphaproteobacteria	Caulobacterales		0	1	1	1	1	1	0	0	0	0	0	0	0	0	1	0	1	0	1	0	0	1	1	0	1	0	0	0	0	0	0	0	0	1	0	0	0	0	0	0	0	0	0
Phenylobacterium sp. RIFCSPHIGHO2_01_FULL_69_31	no	Bacteria	Proteobacteria	Alphaproteobacteria	Caulobacterales		0	1	1	1	1	1	0	0	0	0	0	0	0	0	1	1	1	0	1	0	0	1	1	1	1	0	0	0	0	0	0	1	0	1	0	0	0	0	0	0	0	0	0
Candidatus Peribacteria bacterium RIFCSPHIGHO2_01_FULL_55_13	yes	Bacteria		Peregrinibacteria	Peribacteria		0	0	1	0	0	0	0	0	0	0	0	0	0	0	0	0	1	0	0	0	0	0	0	1	0	0	0	0	0	0	0	0	0	0	0	0	0	0	0	0	0	0	0
Candidatus Peribacteria bacterium RIFCSPHIGHO2_01_FULL_51_9	yes	Bacteria		Peregrinibacteria	Peribacteria		0	0	1	0	0	0	0	0	0	0	0	0	0	0	0	0	1	0	0	0	0	0	0	0	0	0	0	0	0	0	0	0	0	0	0	0	0	0	0	0	0	0	0
Candidatus Peribacteria bacterium RIFCSPHIGHO2_01_FULL_51_35	yes	Bacteria		Peregrinibacteria	Peribacteria		0	0	1	0	0	0	0	0	0	0	0	0	0	0	0	0	0	0	0	0	0	0	0	0	0	0	0	0	0	0	0	0	0	0	0	0	0	0	0	0	0	0	0
Candidatus Woesebacteria bacterium RIFCSPHIGHO2_01_FULL_41_10	yes	Bacteria	OP11 (Microgenomates)	Woesebacteria			0	0	1	0	0	0	0	0	0	0	0	0	0	0	0	0	0	0	0	0	0	0	0	0	0	0	0	0	0	0	0	0	0	0	0	0	0	0	0	0	0	0	0
Candidatus Woesebacteria bacterium RIFCSPHIGHO2_01_FULL_40_22	yes	Bacteria	OP11 (Microgenomates)	Woesebacteria			0	0	1	0	0	0	0	0	0	0	0	0	0	0	0	0	0	0	0	0	0	0	0	0	0	0	0	0	0	0	0	0	0	0	0	0	0	0	0	0	0	0	0
Candidatus Woesebacteria bacterium RIFCSPHIGHO2_01_FULL_38_9b	yes	Bacteria	OP11 (Microgenomates)	Woesebacteria			0	0	1	0	0	0	0	0	0	0	0	0	0	0	0	0	0	0	0	0	0	0	0	0	0	0	0	0	0	0	0	0	0	0	0	0	0	0	0	0	0	0	0
Candidatus Woesebacteria bacterium RIFCSPHIGHO2_01_FULL_38_26b	yes	Bacteria	OP11 (Microgenomates)	Woesebacteria			0	0	1	0	0	0	0	0	0	0	0	0	0	0	0	0	0	0	0	0	0	0	0	0	0	0	0	0	0	0	0	0	0	0	0	0	0	0	0	0	0	0	0
Candidatus Woesebacteria bacterium RIFCSPHIGHO2_01_FULL_37_10	yes	Bacteria	OP11 (Microgenomates)	Woesebacteria			0	0	1	0	0	0	0	0	0	0	0	0	0	0	0	0	0	0	0	0	0	0	0	0	0	0	0	0	0	0	0	0	0	0	0	0	0	0	0	0	0	0	0
Candidatus Roizmanbacteria bacterium RIFCSPHIGHO2_01_FULL_39_24	yes	Bacteria	OP11 (Microgenomates)	Roizmanbacteria			0	0	1	0	0	0	0	0	0	0	0	0	0	0	0	0	0	0	0	0	0	0	0	0	0	0	0	0	0	0	0	0	0	0	0	0	0	0	0	0	0	0	0
Candidatus Roizmanbacteria bacterium RIFCSPHIGHO2_01_FULL_39_12c	yes	Bacteria	OP11 (Microgenomates)	Roizmanbacteria			0	0	1	0	0	0	0	0	0	0	0	0	1	0	0	0	0	0	0	0	0	0	0	0	0	0	0	0	1	1	0	0	0	0	0	0	0	0	0	0	1	0	0
Candidatus Roizmanbacteria bacterium RIFCSPHIGHO2_01_FULL_39_12b	yes	Bacteria	OP11 (Microgenomates)	Roizmanbacteria			0	0	1	0	0	0	0	0	0	0	0	0	0	0	0	0	0	0	0	0	0	0	0	0	0	0	0	0	0	0	0	0	0	0	0	0	0	0	0	0	0	0	0
Candidatus Pacebacteria bacterium RIFCSPHIGHO2_01_FULL_46_10	yes	Bacteria	OP11 (Microgenomates)	Pacebacteria			0	0	1	0	0	0	0	0	0	0	0	0	0	0	0	0	0	0	0	0	0	0	0	0	0	0	0	0	0	0	0	0	0	0	0	0	0	0	0	0	0	0	0
Candidatus Levybacteria bacterium RIFCSPHIGHO2_01_FULL_41_15	yes	Bacteria	OP11 (Microgenomates)	Levybacteria			0	0	1	0	0	0	0	0	0	0	0	0	0	0	0	0	0	0	0	0	0	0	0	0	0	0	0	0	0	0	0	0	0	0	0	0	0	0	0	0	0	0	0
Candidatus Levybacteria bacterium RIFCSPHIGHO2_01_FULL_40_58	yes	Bacteria	OP11 (Microgenomates)	Levybacteria			0	0	1	0	0	0	0	0	0	0	0	0	0	0	0	0	0	0	0	0	0	0	0	0	0	0	0	0	0	0	0	0	0	0	0	0	0	0	0	0	0	0	0
Candidatus Levybacteria bacterium RIFCSPHIGHO2_01_FULL_40_16	yes	Bacteria	OP11 (Microgenomates)	Levybacteria			0	0	1	1	0	0	0	0	0	0	0	0	0	0	0	0	0	0	0	0	0	0	0	0	0	0	0	0	0	0	0	0	0	0	0	0	0	0	0	0	0	0	0
Candidatus Levybacteria bacterium RIFCSPHIGHO2_01_FULL_40_15b	yes	Bacteria	OP11 (Microgenomates)	Levybacteria			0	0	1	0	0	0	0	0	0	0	0	0	0	0	0	0	0	0	0	0	0	0	0	0	0	0	0	0	0	0	0	0	0	0	0	0	0	0	0	0	0	0	0
Candidatus Levybacteria bacterium RIFCSPHIGHO2_01_FULL_40_10	yes	Bacteria	OP11 (Microgenomates)	Levybacteria			0	0	1	0	0	0	0	0	0	0	0	0	0	0	0	0	0	0	0	0	0	0	0	0	0	0	0	0	0	0	0	0	0	0	0	0	0	0	0	0	0	0	0
Candidatus Levybacteria bacterium RIFCSPHIGHO2_01_FULL_38_26	yes	Bacteria	OP11 (Microgenomates)	Woesebacteria			0	0	1	0	0	0	0	0	0	0	0	0	0	0	0	0	0	0	0	0	0	0	0	0	0	0	0	0	0	0	0	0	0	0	0	0	0	0	0	0	0	0	0
Candidatus Levybacteria bacterium RIFCSPHIGHO2_01_FULL_37_33	yes	Bacteria	OP11 (Microgenomates)	Levybacteria			0	0	1	0	0	0	0	0	0	0	0	0	0	0	0	0	0	0	0	0	0	0	0	0	0	0	0	0	0	0	0	0	0	0	0	0	0	0	0	0	0	0	0
Candidatus Levybacteria bacterium RIFCSPHIGHO2_01_FULL_37_17	yes	Bacteria	OP11 (Microgenomates)	Levybacteria			0	0	1	1	0	0	0	0	0	0	0	0	0	0	0	0	0	0	0	0	0	0	0	0	0	0	0	0	0	0	0	0	0	0	0	0	0	0	0	0	0	0	0
Candidatus Levybacteria bacterium RIFCSPHIGHO2_01_FULL_36_15	yes	Bacteria	OP11 (Microgenomates)	Levybacteria			0	0	1	0	0	0	0	0	0	0	0	0	1	0	0	0	0	0	0	0	0	0	0	0	0	0	0	0	1	1	0	0	0	0	0	0	0	0	0	0	1	0	0
Candidatus Gottesmanbacteria bacterium RIFCSPHIGHO2_01_FULL_47_48	yes	Bacteria	OP11 (Microgenomates)	Gottesmanbacteria			0	0	1	0	0	0	0	0	0	0	0	0	0	0	0	0	0	0	0	0	0	0	0	0	0	0	0	0	0	0	0	0	0	0	0	0	0	0	0	0	0	0	0
Candidatus Gottesmanbacteria bacterium RIFCSPHIGHO2_01_FULL_46_14	yes	Bacteria	OP11 (Microgenomates)	Gottesmanbacteria			0	0	1	0	0	0	0	0	0	0	0	0	0	0	0	0	0	0	0	0	0	0	0	0	0	0	0	0	0	0	0	0	0	0	0	0	0	0	0	0	0	0	0
Candidatus Gottesmanbacteria bacterium RIFCSPHIGHO2_01_FULL_43_15	yes	Bacteria	OP11 (Microgenomates)	Gottesmanbacteria			0	0	1	0	0	0	0	0	0	0	0	0	1	0	0	0	0	0	0	0	0	0	0	0	0	0	0	0	1	1	0	0	0	0	0	0	0	0	0	0	1	0	0
Candidatus Gottesmanbacteria bacterium RIFCSPHIGHO2_01_FULL_42_12	yes	Bacteria	OP11 (Microgenomates)	Gottesmanbacteria			0	0	1	0	0	0	0	0	0	0	0	0	1	0	0	0	0	0	0	0	0	0	0	0	0	0	0	0	1	1	0	0	0	0	0	0	0	0	0	0	1	0	0
Candidatus Gottesmanbacteria bacterium RIFCSPHIGHO2_01_FULL_39_10	yes	Bacteria	OP11 (Microgenomates)	Gottesmanbacteria			0	0	1	0	0	0	0	0	0	0	0	0	0	0	0	0	0	0	0	0	0	0	0	0	0	0	0	0	0	0	0	0	0	0	0	0	0	0	0	0	0	0	0
Candidatus Daviesbacteria bacterium RIFCSPHIGHO2_01_FULL_44_29	yes	Bacteria	OP11 (Microgenomates)	Daviesbacteria			0	0	1	0	0	0	0	0	0	0	0	0	0	0	0	0	0	0	0	0	0	0	0	0	0	0	0	0	0	0	0	0	0	0	0	0	0	0	0	0	0	0	0
Candidatus Daviesbacteria bacterium RIFCSPHIGHO2_01_FULL_41_45	yes	Bacteria	OP11 (Microgenomates)	Daviesbacteria			0	0	1	1	0	0	0	0	0	0	0	0	0	0	0	0	0	0	0	0	0	0	0	0	0	0	0	0	0	0	0	0	0	0	0	0	0	0	0	0	0	0	0
Candidatus Daviesbacteria bacterium RIFCSPHIGHO2_01_FULL_40_11	yes	Bacteria	OP11 (Microgenomates)	Daviesbacteria			0	0	1	0	0	0	0	0	0	0	0	0	0	0	0	0	0	0	0	0	0	0	0	0	0	0	0	0	0	0	0	0	0	0	0	0	0	0	0	0	0	0	0
Candidatus Daviesbacteria bacterium RIFCSPHIGHO2_01_FULL_38_8	yes	Bacteria	OP11 (Microgenomates)	Daviesbacteria			0	0	1	0	0	0	0	0	0	0	0	0	0	0	0	0	0	0	0	0	0	0	0	0	0	0	0	0	0	0	0	0	0	0	0	0	0	0	0	0	0	0	0
Candidatus Curtissbacteria bacterium RIFCSPHIGHO2_01_FULL_41_44	yes	Bacteria	OP11 (Microgenomates)	Curtissbacteria			0	0	1	0	0	0	0	0	0	0	0	0	0	0	0	0	0	0	0	0	0	0	0	0	0	0	0	0	0	0	0	0	0	0	0	0	0	0	0	0	0	0	0
Candidatus Curtissbacteria bacterium RIFCSPHIGHO2_01_FULL_41_11	yes	Bacteria	OP11 (Microgenomates)	Curtissbacteria			0	0	1	0	0	0	0	0	0	0	0	0	0	0	0	0	0	0	0	0	0	0	0	0	0	0	0	0	0	0	0	0	0	0	0	0	0	0	0	0	0	0	0
Candidatus Collierbacteria bacterium RIFCSPHIGHO2_01_FULL_50_25	yes	Bacteria	OP11 (Microgenomates)	Collierbacteria			0	0	1	0	0	0	0	0	0	0	0	0	0	0	0	0	0	0	0	0	0	0	0	0	0	0	0	0	0	0	0	0	0	0	0	0	0	0	0	0	0	0	0
Candidatus Chisholmbacteria bacterium RIFCSPHIGHO2_01_FULL_48_12	yes	Bacteria	OP11 (Microgenomates)	Chisholmbacteria			0	0	1	0	0	0	0	0	0	0	0	0	0	0	0	0	0	0	0	0	0	0	0	0	0	0	0	0	0	0	0	0	0	0	0	0	0	0	0	0	0	0	0
Candidatus Blackburnbacteria bacterium RIFCSPHIGHO2_01_FULL_43_15b	yes	Bacteria	OP11 (Microgenomates)	Blackburnbacteria			0	0	1	0	0	0	0	0	0	0	0	0	0	0	0	0	0	0	0	0	0	0	0	0	0	0	0	0	0	0	0	0	0	0	0	0	0	0	0	0	0	0	0
Candidatus Beckwithbacteria bacterium RIFCSPHIGHO2_01_FULL_49_39	yes	Bacteria	OP11 (Microgenomates)	Beckwithbacteria			0	0	1	0	0	0	0	0	0	0	0	0	1	0	0	0	0	0	0	0	0	0	0	0	0	0	0	0	1	1	0	0	0	0	0	0	0	0	0	0	1	0	0
Candidatus Amesbacteria bacterium RIFCSPHIGHO2_01_FULL_48_32b	yes	Bacteria	OP11 (Microgenomates)	Amesbacteria			0	0	1	0	0	0	0	0	0	0	0	0	0	0	0	0	0	0	0	0	0	0	0	0	0	0	0	0	0	0	0	0	0	0	0	0	0	0	0	0	0	0	0
Candidatus Amesbacteria bacterium RIFCSPHIGHO2_01_FULL_48_32	yes	Bacteria	OP11 (Microgenomates)	Amesbacteria			0	0	1	0	0	0	0	0	0	0	0	0	0	0	0	0	0	0	0	0	0	0	0	0	0	0	0	0	0	0	0	0	0	0	0	0	0	0	0	0	0	0	0
Microgenomates group bacterium RIFCSPHIGHO2_01_FULL_45_11	yes	Bacteria	OP11 (Microgenomates)	Unclassified			0	0	1	0	0	0	0	0	0	0	0	0	1	0	0	0	0	0	0	0	0	0	0	0	0	0	0	0	1	1	0	0	0	0	0	0	0	0	0	0	1	0	0
Omnitrophica WOR_2 bacterium RIFCSPHIGHO2_01_FULL_52_10	no	Bacteria		Omnitrophica	WOR-2		0	0	1	1	0	1	0	0	0	0	0	0	0	0	0	0	0	0	0	0	0	0	1	1	0	0	0	0	0	0	0	0	0	0	0	0	0	0	0	0	0	0	0
Candidatus Zambryskibacteria bacterium RIFCSPHIGHO2_01_FULL_49_18	yes	Bacteria	OD1 (Parcubacteria)	Zambryskibacteria			0	0	1	0	0	0	0	0	0	0	0	0	0	0	0	0	0	0	0	0	0	0	0	0	0	0	0	0	0	0	0	0	0	0	0	0	0	0	0	0	0	0	0
Candidatus Zambryskibacteria bacterium RIFCSPHIGHO2_01_FULL_46_25	yes	Bacteria	OD1 (Parcubacteria)	Zambryskibacteria			0	0	1	0	0	0	0	0	0	0	0	0	0	0	0	0	0	0	0	0	0	0	0	0	0	0	0	0	0	0	0	0	0	0	0	0	0	0	0	0	0	0	0
Candidatus Zambryskibacteria bacterium RIFCSPHIGHO2_01_FULL_44_22b	yes	Bacteria	OD1 (Parcubacteria)	Zambryskibacteria			0	0	1	0	0	0	0	0	0	0	0	0	0	0	0	0	0	0	0	0	0	0	0	0	0	0	0	0	0	0	0	0	0	0	0	0	0	0	0	0	0	0	0
Candidatus Zambryskibacteria bacterium RIFCSPHIGHO2_01_FULL_43_60	yes	Bacteria	OD1 (Parcubacteria)	Zambryskibacteria			0	0	1	0	0	0	0	0	0	0	0	0	0	0	0	0	0	0	0	0	0	0	0	0	0	0	0	0	0	0	0	0	0	0	0	0	0	0	0	0	0	0	0
Candidatus Yonathbacteria bacterium RIFCSPHIGHO2_01_FULL_51_10	yes	Bacteria	OD1 (Parcubacteria)	Yonathbacteria			0	0	1	0	0	0	0	0	0	0	0	0	0	0	0	0	0	0	0	0	0	0	0	0	0	0	0	0	0	0	0	0	0	0	0	0	0	0	0	0	0	0	0
Candidatus Yonathbacteria bacterium RIFCSPHIGHO2_01_FULL_44_41	yes	Bacteria	OD1 (Parcubacteria)	Yonathbacteria			0	0	1	1	0	0	0	0	0	0	0	0	0	0	0	0	0	0	1	0	0	0	0	0	1	0	0	0	0	0	0	0	0	0	0	0	0	0	0	0	0	0	0
Candidatus Yanofskybacteria bacterium RIFCSPHIGHO2_01_FULL_48_25b	yes	Bacteria	OD1 (Parcubacteria)	Yanofskybacteria			0	0	1	0	0	0	0	0	0	0	0	0	0	0	0	0	0	0	0	0	0	0	0	0	0	0	0	0	0	0	0	0	0	0	0	0	0	0	0	0	0	0	0
Candidatus Yanofskybacteria bacterium RIFCSPHIGHO2_01_FULL_44_24	yes	Bacteria	OD1 (Parcubacteria)	Yanofskybacteria			0	0	1	0	0	0	0	0	0	0	0	0	0	0	0	0	0	0	0	0	0	0	0	0	0	0	0	0	0	0	0	0	0	0	0	0	0	0	0	0	0	0	0
Candidatus Yanofskybacteria bacterium RIFCSPHIGHO2_01_FULL_44_22	yes	Bacteria	OD1 (Parcubacteria)	Yanofskybacteria			0	0	1	0	0	0	0	0	0	0	0	0	0	0	0	0	0	0	0	0	0	0	0	0	0	0	0	0	0	0	0	0	0	0	0	0	0	0	0	0	0	0	0
Candidatus Yanofskybacteria bacterium RIFCSPHIGHO2_01_FULL_44_17	yes	Bacteria	OD1 (Parcubacteria)	Yanofskybacteria			0	0	1	0	0	0	0	0	0	0	0	0	0	0	0	0	0	0	0	0	0	0	0	0	0	0	0	0	0	0	0	0	0	0	0	0	0	0	0	0	0	0	0
Candidatus Yanofskybacteria bacterium RIFCSPHIGHO2_01_FULL_43_42	yes	Bacteria	OD1 (Parcubacteria)	Yanofskybacteria			0	0	1	0	0	0	0	0	0	0	0	0	0	0	1	0	0	0	0	0	0	0	0	0	0	0	0	0	0	0	0	0	0	0	0	0	0	0	0	0	0	0	0
Candidatus Yanofskybacteria bacterium RIFCSPHIGHO2_01_FULL_43_32	yes	Bacteria	OD1 (Parcubacteria)	Yanofskybacteria			0	0	1	0	0	0	0	0	0	0	0	0	0	0	0	0	0	0	0	0	0	0	0	1	0	0	0	0	0	0	0	0	0	0	0	0	0	0	0	0	0	0	0
Candidatus Yanofskybacteria bacterium RIFCSPHIGHO2_01_FULL_41_21	yes	Bacteria	OD1 (Parcubacteria)	Yanofskybacteria			0	0	1	0	0	0	0	0	0	0	0	0	0	0	0	0	0	0	0	0	0	0	0	0	0	0	0	0	0	0	0	0	0	0	0	0	0	0	0	0	0	0	0
Candidatus Yanofskybacteria bacterium RIFCSPHIGHO2_01_FULL_39_8b	yes	Bacteria	OD1 (Parcubacteria)	Yanofskybacteria			0	0	1	1	0	0	0	0	0	0	0	0	0	0	0	0	0	0	0	0	0	0	0	1	0	0	0	0	0	0	0	0	0	0	0	0	0	0	0	0	0	0	0
Candidatus Wildermuthbacteria bacterium RIFCSPHIGHO2_01_FULL_49_22b	yes	Bacteria	OD1 (Parcubacteria)	Wildermuthbacteria			0	0	1	0	0	0	0	0	0	0	0	0	0	0	0	0	0	0	0	0	0	0	0	0	0	0	0	0	0	0	0	0	0	0	0	0	0	0	0	0	0	0	0
Candidatus Wildermuthbacteria bacterium RIFCSPHIGHO2_01_FULL_48_27b	yes	Bacteria	OD1 (Parcubacteria)	Wildermuthbacteria			0	0	1	0	0	0	0	0	0	0	0	0	0	0	0	0	0	0	0	0	0	0	0	0	0	0	0	0	0	0	0	0	0	0	0	0	0	0	0	0	0	0	0
Candidatus Wildermuthbacteria bacterium RIFCSPHIGHO2_01_FULL_47_27	yes	Bacteria	OD1 (Parcubacteria)	Wildermuthbacteria			0	0	1	0	0	0	0	0	0	0	0	0	0	0	0	0	0	0	0	0	0	0	0	0	0	0	0	0	0	0	0	0	0	0	0	0	0	0	0	0	0	0	0
Candidatus Uhrbacteria bacterium RIFCSPHIGHO2_01_FULL_63_20	yes	Bacteria	OD1 (Parcubacteria)	Uhrbacteria			0	0	1	0	0	0	0	0	0	0	0	0	0	0	0	0	0	0	0	0	0	0	0	1	0	0	0	0	0	0	0	0	0	0	0	0	0	0	0	0	0	0	0
Candidatus Taylorbacteria bacterium RIFCSPHIGHO2_01_FULL_51_15	yes	Bacteria	OD1 (Parcubacteria)	Taylorbacteria			0	0	1	0	0	0	0	0	0	0	0	0	0	0	0	0	0	0	0	0	0	0	0	0	0	0	0	0	0	0	0	0	0	0	0	0	0	0	0	0	0	0	0
Candidatus Taylorbacteria bacterium RIFCSPHIGHO2_01_FULL_46_22b	yes	Bacteria	OD1 (Parcubacteria)	Taylorbacteria			0	0	1	0	0	0	0	0	0	0	0	0	0	0	0	0	0	0	0	0	0	0	0	0	0	0	0	0	0	0	0	0	0	0	0	0	0	0	0	0	0	0	0
Candidatus Sungbacteria bacterium RIFCSPHIGHO2_01_FULL_50_25	yes	Bacteria	OD1 (Parcubacteria)	Sungbacteria			0	0	1	0	0	0	0	0	0	0	0	0	0	0	0	0	0	0	0	0	0	0	0	0	0	0	0	0	0	0	0	0	0	0	0	0	0	0	0	0	0	0	0
Candidatus Staskawiczbacteria bacterium RIFCSPHIGHO2_01_FULL_39_25	yes	Bacteria	OD1 (Parcubacteria)	Staskawiczbacteria			0	0	1	0	0	0	0	0	0	0	0	0	0	0	0	0	0	0	0	0	0	0	0	0	0	0	0	0	0	0	0	0	0	0	0	0	0	0	0	0	0	0	0
Candidatus Ryanbacteria bacterium RIFCSPHIGHO2_01_FULL_48_27	yes	Bacteria	OD1 (Parcubacteria)	Ryanbacteria			0	0	1	0	0	0	0	0	0	0	0	0	0	0	0	0	0	0	0	0	0	0	0	0	0	0	0	0	0	1	0	0	0	0	0	0	0	0	0	0	0	0	0
Candidatus Portnoybacteria bacterium RIFCSPHIGHO2_02_FULL_39_12	yes	Bacteria	OD1 (Parcubacteria)	Portnoybacteria			0	0	1	0	0	0	0	0	0	0	0	0	0	0	0	0	0	0	0	0	0	0	0	0	0	0	0	0	0	0	0	0	0	0	0	0	0	0	0	0	0	0	0
Candidatus Nomurabacteria bacterium RIFCSPHIGHO2_01_FULL_42_16	yes	Bacteria	OD1 (Parcubacteria)	Nomurabacteria			0	0	1	1	0	0	0	0	0	0	0	0	0	0	0	0	0	0	0	0	0	0	0	0	0	0	0	0	0	0	0	0	0	0	0	0	0	0	0	0	0	0	0
Candidatus Nomurabacteria bacterium RIFCSPHIGHO2_01_FULL_40_20	yes	Bacteria	OD1 (Parcubacteria)	Nomurabacteria			0	0	1	0	0	0	0	0	0	0	0	0	0	0	0	0	0	0	0	0	0	0	0	0	0	0	0	0	0	0	0	0	0	0	0	0	0	0	0	0	0	0	0
Candidatus Nomurabacteria bacterium RIFCSPHIGHO2_01_FULL_40_12	yes	Bacteria	OD1 (Parcubacteria)	Nomurabacteria			0	0	1	0	0	0	0	0	0	0	0	0	0	0	0	0	0	0	0	0	0	0	0	0	0	0	0	0	0	0	0	0	0	0	0	0	0	0	0	0	0	0	0
Candidatus Nomurabacteria bacterium RIFCSPHIGHO2_01_FULL_39_9	yes	Bacteria	OD1 (Parcubacteria)	Nomurabacteria			0	0	1	0	0	0	0	0	0	0	0	0	0	0	0	0	0	0	0	0	0	0	0	0	0	0	0	0	0	0	0	0	0	0	0	0	0	0	0	0	0	0	0
Candidatus Nomurabacteria bacterium RIFCSPHIGHO2_01_FULL_39_10	yes	Bacteria	OD1 (Parcubacteria)	Nomurabacteria			0	0	1	0	0	0	0	0	0	0	0	0	0	0	0	0	0	0	0	0	0	0	0	0	0	0	0	0	0	0	0	0	0	0	0	0	0	0	0	0	0	0	0
Candidatus Nomurabacteria bacterium RIFCSPHIGHO2_01_FULL_38_19	yes	Bacteria	OD1 (Parcubacteria)	Nomurabacteria			0	0	1	0	0	0	0	0	0	0	0	0	0	0	0	0	0	0	0	0	0	0	0	0	0	0	0	0	0	0	0	0	0	0	0	0	0	0	0	0	0	0	0
Candidatus Moranbacteria bacterium RIFCSPHIGHO2_01_FULL_55_24	yes	Bacteria	OD1 (Parcubacteria)	Moranbacteria			0	0	1	0	0	0	0	0	0	0	0	0	0	0	0	0	0	0	0	0	0	0	0	0	0	0	0	0	0	1	0	0	0	0	0	0	0	0	0	0	0	0	0
Candidatus Moranbacteria bacterium RIFCSPHIGHO2_01_FULL_54_31	yes	Bacteria	OD1 (Parcubacteria)	Moranbacteria			0	0	1	0	0	0	0	0	0	0	0	0	0	0	0	0	0	0	0	0	0	0	0	0	0	0	0	0	0	0	0	0	0	0	0	0	0	0	0	0	0	0	0
Candidatus Magasanikbacteria bacterium RIFCSPHIGHO2_01_FULL_47_8	yes	Bacteria	OD1 (Parcubacteria)	Magasanikbacteria			0	0	1	0	0	0	0	0	0	0	0	0	0	0	0	0	0	0	0	0	0	0	0	0	0	0	0	0	0	0	0	0	0	0	0	0	0	0	0	0	0	0	0
Candidatus Lloydbacteria bacterium RIFCSPHIGHO2_01_FULL_41_20	yes	Bacteria	OD1 (Parcubacteria)	Llyodbacteria			0	0	1	0	0	0	0	0	0	0	0	0	0	0	0	0	0	0	0	0	0	0	0	0	0	0	0	0	0	0	0	0	0	0	0	0	0	0	0	0	0	0	0
Candidatus Lloydbacteria bacterium RIFCSPHIGHO2_01_FULL_49_22	yes	Bacteria	OD1 (Parcubacteria)	Lloydbacteria			0	0	1	0	0	0	0	0	0	0	0	0	1	0	0	0	0	0	0	0	0	0	0	0	0	0	0	0	1	1	0	0	0	0	0	0	0	0	0	0	1	0	0
Candidatus Liptonbacteria bacterium RIFCSPHIGHO2_01_FULL_57_28	yes	Bacteria	OD1 (Parcubacteria)	Liptonbacteria			0	0	1	0	0	0	0	0	0	0	0	0	0	0	0	0	0	0	0	0	0	0	0	0	0	0	0	0	0	0	0	0	0	0	0	0	0	0	0	0	0	0	0
Candidatus Kaiserbacteria bacterium RIFCSPHIGHO2_01_FULL_56_24	yes	Bacteria	OD1 (Parcubacteria)	Kaiserbacteria			0	0	1	0	0	0	0	0	0	0	0	0	0	0	0	0	0	0	0	0	0	0	0	1	0	0	0	0	0	0	0	0	0	0	0	0	0	0	0	0	0	0	0
Candidatus Kaiserbacteria bacterium RIFCSPHIGHO2_01_FULL_55_17	yes	Bacteria	OD1 (Parcubacteria)	Kaiserbacteria			0	0	1	0	0	0	0	0	0	0	0	0	0	0	0	0	0	0	0	0	0	0	0	0	0	0	0	0	0	1	0	0	0	0	0	0	0	0	0	0	0	0	0
Candidatus Kaiserbacteria bacterium RIFCSPHIGHO2_01_FULL_53_31	yes	Bacteria	OD1 (Parcubacteria)	Kaiserbacteria			0	0	1	0	0	0	0	0	0	0	0	0	0	0	0	0	0	0	0	0	0	0	0	0	0	0	0	0	0	0	0	0	0	0	0	0	0	0	0	0	0	0	0
Candidatus Kaiserbacteria bacterium RIFCSPHIGHO2_01_FULL_53_29	yes	Bacteria	OD1 (Parcubacteria)	Kaiserbacteria			0	0	1	0	0	0	0	0	0	0	0	0	0	0	0	0	0	0	0	0	0	0	0	0	0	0	0	0	0	0	0	0	0	0	0	0	0	0	0	0	0	0	0
Candidatus Kaiserbacteria bacterium RIFCSPHIGHO2_01_FULL_49_13	yes	Bacteria	OD1 (Parcubacteria)	Kaiserbacteria			0	0	1	0	0	0	0	0	0	0	0	0	0	0	0	0	0	0	0	0	0	0	0	0	0	0	0	0	0	0	0	0	0	0	0	0	0	0	0	0	0	0	0
Candidatus Kaiserbacteria bacterium RIFCSPHIGHO2_01_FULL_48_10	yes	Bacteria	OD1 (Parcubacteria)	Kaiserbacteria			0	0	1	0	0	0	0	0	0	0	0	0	0	0	0	0	0	0	0	0	0	0	0	0	0	0	0	0	0	0	0	0	0	0	0	0	0	0	0	0	0	0	0
Candidatus Kaiserbacteria bacterium RIFCSPHIGHO2_01_FULL_46_22	yes	Bacteria	OD1 (Parcubacteria)	Kaiserbacteria			0	0	1	0	0	0	0	0	0	0	0	0	0	0	0	0	0	0	0	0	0	0	0	1	0	0	0	0	0	0	0	0	0	0	0	0	0	0	0	0	0	0	0
Candidatus Giovannonibacteria bacterium RIFCSPHIGHO2_01_FULL_45_23	yes	Bacteria	OD1 (Parcubacteria)	Giovannonibacteria			0	0	1	0	0	0	0	0	0	0	0	0	0	0	0	0	0	0	0	0	0	0	0	0	0	0	0	0	0	0	0	0	0	0	0	0	0	0	0	0	0	0	0
Candidatus Buchananbacteria bacterium RIFCSPHIGHO2_01_FULL_47_11b	yes	Bacteria	OD1 (Parcubacteria)	Buchananbacteria			0	0	1	0	0	0	0	0	0	0	0	0	0	0	0	0	0	0	0	0	0	0	0	0	0	0	0	0	0	0	0	0	0	0	0	0	0	0	0	0	0	0	0
Candidatus Buchananbacteria bacterium RIFCSPHIGHO2_01_FULL_44_11	yes	Bacteria	OD1 (Parcubacteria)	Buchananbacteria			0	0	1	0	0	0	0	0	0	0	0	0	0	0	0	0	0	0	0	0	0	0	0	0	0	0	0	0	0	0	0	0	0	0	0	0	0	0	0	0	0	0	0
Candidatus Buchananbacteria bacterium RIFCSPHIGHO2_01_FULL_39_8	yes	Bacteria	OD1 (Parcubacteria)	Buchananbacteria			0	0	1	0	0	0	0	0	0	0	0	0	1	0	0	0	0	0	0	0	0	0	0	0	0	0	0	0	1	1	0	0	0	0	0	0	0	0	0	0	1	0	0
Candidatus Azambacteria bacterium RIFCSPHIGHO2_01_FULL_40_24	yes	Bacteria	OD1 (Parcubacteria)	Azambacteria_ii			0	0	1	0	0	0	0	0	0	0	0	0	1	0	0	0	0	0	0	0	0	0	0	0	0	0	0	0	1	1	0	0	0	0	0	0	0	0	0	0	1	0	0
Candidatus Andersenbacteria bacterium RIFCSPHIGHO2_01_FULL_46_36	yes	Bacteria	OD1 (Parcubacteria)	Andersenbacteria			0	0	1	0	0	0	0	0	0	0	0	0	0	0	0	0	0	0	0	0	0	0	0	0	0	0	0	0	0	0	0	0	0	0	0	0	0	0	0	0	0	0	0
Candidatus Adlerbacteria bacterium RIFCSPHIGHO2_01_FULL_54_23	yes	Bacteria	OD1 (Parcubacteria)	Adlerbacteria			0	0	1	0	0	0	0	0	0	0	0	0	0	0	0	0	0	0	0	0	0	0	0	0	0	0	0	0	0	0	0	0	0	0	0	0	0	0	0	0	0	0	0
Parcubacteria group bacterium RIFCSPHIGHO2_01_FULL_56_18	yes	Bacteria	OD1 (Parcubacteria)	Unclassified			0	0	1	0	0	0	0	0	0	0	0	0	0	0	0	0	0	0	0	0	0	0	0	0	0	0	0	0	0	0	0	0	0	0	0	0	0	0	0	0	0	0	0
Parcubacteria group bacterium RIFCSPHIGHO2_01_FULL_47_10b	yes	Bacteria	OD1 (Parcubacteria)	Unclassified			0	0	1	0	0	0	0	0	0	0	0	0	0	0	0	0	0	0	0	0	0	0	0	0	0	0	0	0	0	0	0	0	0	0	0	0	0	0	0	0	0	0	0
Parcubacteria group bacterium RIFCSPHIGHO2_01_FULL_45_26	yes	Bacteria	OD1 (Parcubacteria)	Vogelbacteria			0	0	1	0	0	0	0	0	0	0	0	0	0	0	0	0	0	0	0	0	0	0	0	0	0	0	0	0	0	0	0	0	0	0	0	0	0	0	0	0	0	0	0
Parcubacteria group bacterium RIFCSPHIGHO2_01_FULL_40_30	yes	Bacteria	OD1 (Parcubacteria)	Unclassified			0	0	1	0	0	0	0	0	0	0	0	0	0	0	0	0	0	0	0	0	0	0	0	0	0	0	0	0	0	0	0	0	0	0	0	0	0	0	0	0	0	0	0
Nitrospirae bacterium RIFCSPHIGHO2_01_FULL_66_17	no	Bacteria		Nitrospirae			1	1	0	0	1	0	0	0	0	0	0	0	1	0	0	0	0	0	0	0	0	0	1	0	0	0	0	0	1	1	0	1	0	1	0	0	0	0	0	0	1	0	0
Candidatus Muproteobacteria bacterium RIFCSPHIGHO2_01_FULL_65_16	no	Bacteria	Proteobacteria	Muproteobacteria			1	0	0	0	1	1	1	1	0	0	0	0	0	0	0	0	0	0	1	0	0	0	1	0	0	0	0	0	0	1	0	0	0	1	0	0	0	0	0	0	0	0	0
Candidatus Doudnabacteria bacterium RIFCSPHIGHO2_01_FULL_50_11	yes	Bacteria		Doudnabacteria			0	0	1	0	0	0	0	0	0	0	0	0	0	0	0	0	0	0	0	0	0	0	0	0	0	0	0	0	0	0	0	0	0	0	0	0	0	0	0	0	0	0	0
Candidatus Doudnabacteria bacterium RIFCSPHIGHO2_01_FULL_49_9	yes	Bacteria		Doudnabacteria			0	0	1	0	0	0	0	0	0	0	0	0	0	0	0	0	0	0	0	0	0	0	0	0	0	0	0	0	0	0	0	0	0	0	0	0	0	0	0	0	0	0	0
Candidatus Doudnabacteria bacterium RIFCSPHIGHO2_01_FULL_46_24	yes	Bacteria		Doudnabacteria			0	0	1	0	0	0	0	0	0	0	0	0	0	0	0	0	0	0	0	0	0	0	0	0	0	0	0	0	0	0	0	0	0	0	0	0	0	0	0	0	0	0	0
Candidatus Doudnabacteria bacterium RIFCSPHIGHO2_01_FULL_46_14	yes	Bacteria		Doudnabacteria			0	0	1	0	0	0	0	0	0	0	0	0	0	0	0	0	0	0	0	0	0	0	0	0	0	0	0	0	0	0	0	0	0	0	0	0	0	0	0	0	0	0	0
Candidatus Doudnabacteria bacterium RIFCSPHIGHO2_01_FULL_45_18	yes	Bacteria		Doudnabacteria			0	0	1	0	0	0	0	0	0	0	0	0	0	0	0	0	0	0	1	0	0	0	0	0	0	0	0	0	0	0	0	0	0	0	0	0	0	0	0	0	0	0	0
Candidatus Doudnabacteria bacterium RIFCSPHIGHO2_01_FULL_43_23	yes	Bacteria		Doudnabacteria			0	0	1	0	0	0	0	0	0	0	0	0	0	0	0	0	0	0	0	0	0	0	0	0	0	0	0	0	0	0	0	0	0	0	0	0	0	0	0	0	0	0	0
Caulobacterales bacterium RIFCSPHIGHO2_01_FULL_70_19	no	Bacteria	Proteobacteria	Alphaproteobacteria	Caulobacterales		0	1	1	1	1	1	0	0	0	0	0	0	0	0	0	0	1	0	1	0	0	0	0	1	1	0	0	0	0	0	0	0	0	1	0	0	0	0	0	0	0	0	0
Burkholderiales bacterium RIFCSPHIGHO2_01_FULL_64_960	no	Bacteria	Proteobacteria	Betaproteobacteria	Burkholderiales		0	1	1	1	1	1	1	0	0	0	0	0	0	0	0	0	1	1	1	0	0	1	1	0	1	1	0	0	0	0	0	1	0	1	0	1	0	0	0	0	0	0	0
Burkholderiales bacterium RIFCSPHIGHO2_01_FULL_63_240	no	Bacteria	Proteobacteria	Betaproteobacteria	Burkholderiales		0	1	1	1	0	1	0	0	0	0	0	0	0	0	0	0	1	0	1	1	0	0	1	0	0	0	0	0	0	0	0	1	0	1	0	0	0	0	0	0	0	0	0
Alphaproteobacteria bacterium RIFCSPHIGHO2_01_FULL_41_14	no	Bacteria	Proteobacteria	Alphaproteobacteria			0	0	1	0	0	0	0	0	0	0	0	0	0	0	0	0	0	0	0	0	0	0	0	0	0	0	0	0	0	0	0	0	0	0	0	0	0	0	0	0	0	0	0
Acidobacteria bacterium RIFCSPHIGHO2_01_FULL_67_28	no	Bacteria		Acidobacteria			0	1	1	1	0	0	0	0	0	0	0	0	1	0	0	0	0	0	1	0	1	0	0	0	0	0	0	0	1	1	0	0	0	1	0	0	0	0	0	0	1	1	0
Candidatus Abawacabacteria bacterium RIFCSPHIGHO2_01_FULL_46_8	yes	Bacteria	CPR	Abawacabacteria			0	0	1	0	0	0	0	0	0	0	0	0	0	0	0	0	0	0	0	0	0	0	0	0	0	0	0	0	0	0	0	0	0	0	0	0	0	0	0	0	0	0	0
Candidatus Doudnabacteria bacterium RIFCSPHIGHO2_01_52_17	yes	Bacteria		Doudnabacteria			0	0	1	0	0	0	0	0	0	0	0	0	0	0	0	0	0	0	0	0	0	0	0	1	0	0	0	0	0	0	0	0	0	0	0	0	0	0	0	0	0	0	0
candidate division Zixibacteria bacterium RBG_19FT_COMBO_42_43	no	Bacteria		Zixibacteria			0	1	1	1	1	0	0	0	0	0	0	0	0	0	0	0	0	0	1	0	1	0	1	1	0	0	0	1	1	0	0	0	0	0	0	0	0	0	0	0	0	1	0
candidate division WWE3 bacterium RBG_19FT_COMBO_53_11	yes	Bacteria		WWE3			0	0	1	0	0	0	0	0	0	0	0	0	1	0	0	0	0	0	0	0	0	0	0	0	0	0	0	0	1	1	0	0	0	0	0	0	0	0	0	0	1	0	0
candidate division WWE3 bacterium RBG_19FT_COMBO_34_6	yes	Bacteria		WWE3			0	0	1	0	0	0	0	0	0	0	0	0	0	0	0	0	0	0	0	0	0	0	0	0	0	0	0	0	0	0	0	0	0	0	0	0	0	0	0	0	0	0	0
Thermodesulfovibrio sp. RBG_19FT_COMBO_42_12	no	Bacteria		Nitrospirae			1	0	0	1	1	0	0	0	0	0	1	1	1	0	0	0	0	1	1	0	0	1	0	0	0	0	0	0	1	1	0	0	0	1	0	0	1	1	0	0	1	1	0
Thermodesulfovibrio sp. RBG_19FT_COMBO_41_18	no	Bacteria		Nitrospirae			0	0	0	0	0	0	0	0	0	0	0	0	0	0	0	0	0	0	0	0	0	0	0	0	0	0	0	0	0	0	0	0	0	0	0	0	0	0	0	0	0	0	0
Syntrophobacterales bacterium RBG_19FT_COMBO_59_10	no	Bacteria		Deltaproteobacteria			1	0	0	0	0	0	0	0	0	0	0	0	0	0	0	0	0	1	0	0	0	0	0	0	0	0	0	0	0	0	0	0	0	0	0	0	0	0	0	0	0	0	0
Planctomycetes bacterium RBG_19FT_COMBO_48_8	no	Bacteria	PVC	Planctomycetes			0	0	1	0	0	0	0	0	0	0	0	0	0	0	0	0	0	0	0	0	0	1	0	0	0	0	0	0	0	1	0	0	0	1	0	0	0	0	0	0	0	0	0
Candidatus Woykebacteria bacterium RBG_19FT_COMBO_43_10	yes	Bacteria	OP11 (Microgenomates)	Woykebacteria			0	0	1	0	0	0	0	0	0	0	0	0	0	0	0	0	0	0	0	0	0	0	0	0	0	0	0	0	0	0	0	0	0	0	0	0	0	0	0	0	0	0	0
Microgenomates group bacterium RBG_19FT_COMBO_39_10	yes	Bacteria	OP11 (Microgenomates)	Unclassified			0	0	1	0	0	0	0	0	0	0	0	0	0	0	0	0	0	0	0	0	0	0	0	0	0	0	0	0	0	0	0	0	0	0	0	0	0	0	0	0	0	0	0
Candidatus Moranbacteria bacterium RBG_19FT_COMBO_42_6	yes	Bacteria	OD1 (Parcubacteria)	Moranbacteria			0	0	1	0	0	0	0	0	0	0	0	0	1	0	0	0	0	0	0	0	0	0	0	0	0	0	0	0	1	1	0	0	0	0	0	0	0	0	0	0	1	0	0
Nitrospirae bacterium RBG_19FT_COMBO_58_9	no	Bacteria		Nitrospirae			1	1	0	0	0	0	0	0	0	0	0	0	0	0	0	0	0	0	0	0	0	0	0	0	0	0	0	0	0	1	0	0	0	1	0	0	0	0	0	0	0	0	0
Nitrospirae bacterium RBG_19FT_COMBO_55_12	no	Bacteria		Nitrospirae			0	0	1	0	0	1	0	0	0	0	0	0	0	0	0	0	0	0	1	0	0	0	0	0	0	0	0	0	0	0	0	0	0	0	0	0	0	0	0	0	0	0	0
Nitrospirae bacterium RBG_19FT_COMBO_42_15	no	Bacteria		Nitrospirae			0	0	1	0	0	1	1	1	0	0	0	0	0	0	0	0	0	1	1	0	0	1	1	1	0	0	0	0	0	0	0	0	0	0	0	0	0	0	0	0	0	0	0
Candidatus Muproteobacteria bacterium RBG_19FT_COMBO_61_10	no	Bacteria	Proteobacteria	Gammaproteobacteria			1	0	0	1	1	0	1	1	0	0	0	0	1	0	0	0	0	0	1	0	0	1	1	0	1	0	0	0	1	1	0	0	0	1	0	0	0	0	0	0	1	0	0
Euryarchaeota archaeon RBG_19FT_COMBO_69_17	no	Archaea		Euryarchaeota			0	1	1	1	1	0	0	0	0	0	0	0	0	0	0	0	0	0	1	0	1	0	0	1	0	0	0	0	1	1	0	0	0	0	0	1	0	0	0	0	0	1	0
Euryarchaeota archaeon RBG_19FT_COMBO_56_21	no	Archaea		Euryarchaeota			1	0	0	1	0	0	0	0	0	0	0	0	1	0	0	0	0	1	0	0	0	0	0	0	0	0	0	0	1	1	0	0	0	0	0	1	0	0	0	0	1	1	0
Deltaproteobacteria bacterium RBG_19FT_COMBO_58_16	no	Bacteria		Deltaproteobacteria			0	0	1	1	0	0	0	0	0	0	0	0	1	0	0	0	0	0	1	0	0	0	0	0	1	0	0	0	1	1	0	0	0	0	0	0	0	0	0	0	1	0	0
Deltaproteobacteria bacterium RBG_19FT_COMBO_56_10	no	Bacteria		Deltaproteobacteria			0	0	1	0	0	0	0	0	0	0	0	0	1	0	0	0	0	0	1	0	0	1	0	0	0	0	0	0	1	1	0	0	0	0	0	0	0	0	0	0	1	0	0
Deltaproteobacteria bacterium RBG_19FT_COMBO_52_11	no	Bacteria		Deltaproteobacteria			0	1	1	1	0	0	0	0	0	0	0	0	0	0	0	0	0	0	1	0	0	0	0	0	0	0	0	1	0	0	0	0	0	0	0	0	0	0	0	0	0	0	0
Deltaproteobacteria bacterium RBG_19FT_COMBO_46_9	no	Bacteria		Deltaproteobacteria			0	0	1	0	0	1	0	0	0	0	0	0	0	0	0	0	0	0	0	0	0	0	0	0	0	0	0	0	0	0	0	0	0	0	0	0	0	0	0	0	0	0	0
Deltaproteobacteria bacterium RBG_19FT_COMBO_46_12	no	Bacteria		Deltaproteobacteria			1	1	0	1	0	0	0	0	0	0	0	0	0	0	0	0	0	0	1	0	0	0	0	0	1	0	0	0	0	0	0	0	0	0	0	0	0	0	0	0	0	0	0
Deltaproteobacteria bacterium RBG_19FT_COMBO_43_11	no	Bacteria		Deltaproteobacteria			0	1	1	1	0	0	0	0	0	0	0	0	0	0	0	0	0	1	1	0	0	0	0	0	0	0	0	0	0	0	0	0	0	0	0	0	0	0	0	0	0	0	0
Candidatus Dadabacteria bacterium RBG_19FT_COMBO_40_33	no	Bacteria		Dadabacteria			0	1	1	0	1	0	0	0	0	0	0	0	0	0	0	0	0	0	0	0	1	0	0	0	0	0	0	0	0	0	0	0	0	0	0	0	0	0	0	0	0	0	0
Chloroflexi bacterium RBG_19FT_COMBO_62_14	no	Bacteria		Chloroflexi			1	1	0	1	1	0	0	0	1	0	0	0	0	0	0	0	0	1	1	0	0	0	0	1	0	0	0	0	1	0	0	0	0	1	0	0	0	0	0	0	0	1	0
Chloroflexi bacterium RBG_19FT_COMBO_56_12	no	Bacteria		Chloroflexi			0	0	1	1	0	0	0	0	0	0	0	0	1	0	0	0	0	0	1	0	0	0	0	0	0	0	0	0	1	1	0	0	0	1	0	0	0	0	0	0	1	0	0
Chloroflexi bacterium RBG_19FT_COMBO_55_16	no	Bacteria		Chloroflexi			1	1	0	1	0	0	0	0	0	0	0	0	1	0	0	0	0	0	1	0	1	0	1	1	0	0	0	0	1	1	0	0	0	0	0	0	0	0	0	0	1	0	0
Chloroflexi bacterium RBG_19FT_COMBO_50_10	no	Bacteria		Chloroflexi			0	0	1	1	0	0	0	0	0	0	0	0	0	0	0	0	0	0	1	0	0	0	0	0	0	0	0	0	0	0	0	0	0	0	0	0	0	0	0	0	0	0	0
Chloroflexi bacterium RBG_19FT_COMBO_49_13	no	Bacteria		Chloroflexi			0	0	1	1	0	0	0	0	0	0	0	0	0	0	0	0	0	0	1	0	0	0	0	0	0	0	0	0	1	0	0	0	0	0	0	0	0	0	0	0	0	1	0
Chloroflexi bacterium RBG_19FT_COMBO_48_23	no	Bacteria		Chloroflexi			0	1	1	1	0	0	0	0	0	0	0	0	0	0	0	0	0	0	0	0	0	0	0	0	0	0	0	0	1	0	0	0	0	0	0	0	1	0	0	0	0	0	0
Chloroflexi bacterium RBG_19FT_COMBO_47_9	no	Bacteria		Chloroflexi			0	1	1	1	1	0	0	0	0	0	0	0	1	0	0	0	0	0	1	0	0	0	0	1	0	0	0	0	1	1	0	0	0	0	0	1	0	0	0	0	1	1	0
Chloroflexi bacterium RBG_19FT_COMBO_47_15	no	Bacteria		Chloroflexi			0	0	1	1	0	0	0	0	0	0	0	0	0	0	0	0	0	1	0	0	0	0	0	0	0	0	0	0	1	0	0	0	0	0	0	0	0	0	0	0	0	1	0
Bacteroidetes bacterium RBG_19FT_COMBO_42_10	no	Bacteria	FCB	Bacteroidetes	Bacteroidia		0	1	1	0	0	0	0	0	0	0	0	0	0	0	0	0	0	0	1	0	0	0	0	0	0	0	0	0	1	1	0	0	0	1	0	0	0	0	0	0	0	1	0
Candidatus Atribacteria bacterium RBG_19FT_COMBO_35_14	no	Bacteria		Atribacteria	JS1		0	0	1	1	0	0	0	0	0	0	0	0	0	0	0	0	0	1	0	0	0	0	0	0	0	0	0	0	0	1	0	0	0	1	0	0	0	0	0	0	0	0	0
Armatimonadetes bacterium RBG_19FT_COMBO_69_19	no	Bacteria		Armatimonadetes			0	1	1	1	1	0	0	0	0	1	0	0	1	0	0	0	0	0	1	0	0	0	0	1	0	1	0	0	1	1	0	0	0	0	0	1	0	0	0	0	1	0	0
Candidatus Aminicenantes bacterium RBG_19FT_COMBO_65_30	no	Bacteria		Aminicenantes			0	1	0	1	1	0	0	0	0	1	0	0	0	0	0	0	0	0	0	0	0	0	0	0	0	0	0	0	1	1	0	0	0	1	0	0	0	0	0	0	0	1	1
Candidatus Aminicenantes bacterium RBG_19FT_COMBO_59_29	no	Bacteria		Aminicenantes			0	0	0	1	0	0	0	0	0	1	0	0	0	0	0	0	0	0	1	0	0	0	0	0	0	0	0	0	0	0	0	0	0	0	0	0	0	0	0	0	0	0	0
Candidatus Aminicenantes bacterium RBG_19FT_COMBO_58_17	no	Bacteria		Aminicenantes			1	1	0	1	0	0	0	0	0	0	0	0	0	0	0	0	0	0	0	0	0	0	0	0	1	0	0	0	0	0	0	0	0	0	0	0	0	0	0	0	0	0	0
Actinobacteria bacterium RBG_19FT_COMBO_70_19	no	Bacteria		Actinobacteria			1	1	0	1	0	0	0	0	0	0	0	0	0	0	0	0	0	0	1	0	1	0	0	0	0	0	0	0	0	0	0	1	0	0	0	1	0	0	0	0	0	0	0
Actinobacteria bacterium RBG_19FT_COMBO_36_27	no	Bacteria		Actinobacteria			0	0	1	0	0	0	0	0	0	0	0	0	1	0	0	0	0	0	0	0	0	0	0	0	0	0	0	0	1	1	0	0	0	0	0	0	0	0	0	0	1	0	0
candidate division Zixibacteria bacterium RBG_16_53_22	no	Bacteria		Zixibacteria			0	1	1	1	0	0	0	0	0	0	0	0	1	0	0	0	0	0	1	0	0	0	0	0	1	0	0	1	1	1	0	0	0	0	0	0	0	0	0	0	1	1	0
candidate division Zixibacteria bacterium RBG_16_50_21	no	Bacteria		Zixibacteria			0	0	1	1	1	0	0	0	0	0	0	0	0	0	0	0	0	0	1	0	0	0	0	0	0	0	0	0	1	0	0	0	0	1	0	0	0	0	0	0	0	1	0
candidate division Zixibacteria bacterium RBG_16_48_11	no	Bacteria		Zixibacteria			0	0	1	0	0	0	0	0	0	0	0	0	0	0	0	0	0	0	1	0	0	0	0	1	0	0	0	0	0	0	0	0	0	1	0	0	0	0	0	0	0	0	0
candidate division Zixibacteria bacterium RBG_16_43_9	no	Bacteria		Zixibacteria			0	0	1	0	0	0	0	0	0	0	0	0	0	0	0	0	0	0	0	0	0	0	0	0	1	0	0	0	0	0	0	0	0	1	0	0	0	0	0	0	0	0	0
candidate division Zixibacteria bacterium RBG_16_40_9	no	Bacteria		Zixibacteria			0	0	1	1	1	0	0	0	0	0	0	0	0	0	0	0	0	0	1	0	0	0	0	0	0	0	0	0	0	0	0	0	0	0	0	0	0	0	0	0	0	0	0
candidate division WWE3 bacterium RBG_16_37_10	yes	Bacteria		WWE3			0	0	1	0	0	0	0	0	0	0	0	0	0	0	0	0	0	0	0	0	0	0	0	0	0	0	0	0	0	0	0	0	0	0	0	0	0	0	0	0	0	0	0
Thaumarchaeota archaeon RBG_16_49_8	no	Archaea		Thaumarchaeota			1	0	0	0	1	1	0	0	0	1	0	0	0	0	0	0	1	0	1	0	0	0	0	0	0	0	0	1	0	1	0	0	0	0	0	0	0	0	0	0	0	0	0
Spirochaetes bacterium RBG_16_67_19	no	Bacteria		Spirochaetes			1	0	0	1	1	0	0	0	0	0	0	0	0	0	0	0	0	0	0	0	0	0	0	0	0	0	0	0	1	1	0	0	0	0	0	1	0	1	0	0	0	1	1
Spirochaetes bacterium RBG_16_49_21	no	Bacteria		Spirochaetes			1	1	0	1	1	0	0	0	1	0	0	0	0	0	0	0	0	1	1	0	0	0	0	0	1	0	0	0	1	1	0	0	0	1	0	0	1	0	0	0	0	0	1
Candidatus Schekmanbacteria bacterium RBG_16_38_11	no	Bacteria		Schekmanbacteria			0	1	1	1	0	1	0	0	0	1	0	0	0	0	0	0	0	1	1	0	1	0	0	0	0	0	0	0	0	0	0	0	0	0	0	0	0	0	0	0	0	0	0
Candidatus Schekmanbacteria bacterium RBG_16_38_10	no	Bacteria		Schekmanbacteria			0	1	1	1	0	0	0	0	0	0	0	0	0	0	0	0	0	0	1	0	1	0	0	0	0	0	0	0	0	0	0	0	0	0	0	0	0	0	0	0	0	0	0
Planctomycetes bacterium RBG_16_64_12	no	Bacteria	PVC	Planctomycetes	Planctomycetia		1	1	0	1	0	0	0	0	0	0	0	0	0	0	0	0	0	0	1	0	1	0	0	0	1	0	0	0	1	0	0	0	0	1	0	0	0	0	0	0	0	1	0
Planctomycetes bacterium RBG_16_64_10	no	Bacteria	PVC	Planctomycetes	Planctomycetia		0	1	1	1	0	0	0	0	0	0	0	0	0	0	0	0	1	0	1	0	0	1	0	0	0	0	0	0	1	0	0	0	0	0	0	0	1	0	0	0	0	0	0
Planctomycetes bacterium RBG_16_59_8	no	Bacteria	PVC	Planctomycetes			0	0	1	1	0	0	0	0	0	0	0	0	0	0	0	0	0	0	1	0	0	0	1	0	0	0	0	0	0	0	0	0	0	1	0	0	0	0	0	0	0	0	0
Planctomycetes bacterium RBG_16_55_9	no	Bacteria	PVC	Planctomycetes	Phycisphaerae		0	1	1	1	0	0	0	0	0	0	0	0	0	0	0	0	0	1	1	0	0	0	0	0	1	0	0	0	1	0	0	0	0	1	0	0	0	0	0	0	0	1	0
Planctomycetes bacterium RBG_16_43_13	no	Bacteria	PVC	Planctomycetes			0	0	1	1	0	0	0	0	0	0	0	0	0	0	0	0	0	0	1	0	1	0	0	0	0	0	0	0	0	0	0	0	0	1	0	0	0	0	0	0	0	0	0
Planctomycetes bacterium RBG_16_41_13	no	Bacteria	PVC	Planctomycetes			1	0	0	0	0	0	0	0	0	0	0	0	0	0	0	0	0	0	1	0	1	0	0	0	0	0	1	0	1	1	0	0	0	0	0	0	0	1	0	0	0	0	0
Candidatus Pacearchaeota archaeon RBG_16_35_8	no	Archaea	DPANN	Pacearchaeota			1	0	0	0	0	0	0	0	0	0	0	0	0	0	0	0	0	0	0	0	0	0	0	0	0	0	0	0	0	0	0	0	0	0	0	0	0	0	0	0	0	0	0
Candidatus Woykebacteria bacterium RBG_16_44_10	yes	Bacteria	OP11 (Microgenomates)	Woykebacteria			0	0	1	0	0	0	0	0	0	0	0	0	0	0	0	0	0	0	0	0	0	0	0	0	0	0	0	0	0	0	0	0	0	0	0	0	0	0	0	0	0	0	0
Candidatus Woykebacteria bacterium RBG_16_43_9	yes	Bacteria	OP11 (Microgenomates)	Woykebacteria			0	0	1	0	0	0	0	0	0	0	0	0	0	0	0	0	0	0	0	0	0	0	0	0	0	0	0	0	0	0	0	0	0	0	0	0	0	0	0	0	0	0	0
Candidatus Woykebacteria bacterium RBG_16_39_9b	yes	Bacteria	OP11 (Microgenomates)	Woykebacteria			0	0	1	0	0	0	0	0	0	0	0	0	0	0	0	0	0	0	0	0	0	0	0	0	0	0	0	0	0	0	0	0	0	0	0	0	0	0	0	0	0	0	0
Candidatus Woesebacteria bacterium RBG_16_42_24	yes	Bacteria	OP11 (Microgenomates)	Woesebacteria			0	0	1	0	0	0	0	0	0	0	0	0	0	0	0	0	0	0	0	0	0	0	0	0	0	0	0	0	0	0	0	0	0	0	0	0	0	0	0	0	0	0	0
Candidatus Woesebacteria bacterium RBG_16_41_13	yes	Bacteria	OP11 (Microgenomates)	Woesebacteria			0	0	1	0	0	0	0	0	0	0	0	0	0	0	0	0	0	0	0	0	0	0	0	0	0	0	0	0	0	0	0	0	0	0	0	0	0	0	0	0	0	0	0
Candidatus Woesebacteria bacterium RBG_16_39_8b	yes	Bacteria	OP11 (Microgenomates)	Woesebacteria			0	0	1	0	0	0	0	0	0	0	0	0	0	0	0	0	0	0	0	0	0	0	0	0	0	0	0	0	0	0	0	0	0	0	0	0	0	0	0	0	0	0	0
Candidatus Woesebacteria bacterium RBG_16_36_11	yes	Bacteria	OP11 (Microgenomates)	Woesebacteria			0	0	1	0	0	0	0	0	0	0	0	0	0	0	0	0	0	0	0	0	0	0	0	0	0	0	0	0	0	0	0	0	0	0	0	0	0	0	0	0	0	0	0
Candidatus Woesebacteria bacterium RBG_16_34_12	yes	Bacteria	OP11 (Microgenomates)	Woesebacteria			0	0	1	0	0	0	0	0	0	0	0	0	0	0	0	0	0	0	0	0	0	0	0	0	0	0	0	0	0	0	0	0	0	0	0	0	0	0	0	0	0	0	0
Candidatus Levybacteria bacterium RBG_16_35_6	yes	Bacteria	OP11 (Microgenomates)	Levybacteria			0	0	1	0	0	0	0	0	0	0	0	0	0	0	0	0	0	0	0	0	0	0	0	0	0	0	0	0	0	0	0	0	0	0	0	0	0	0	0	0	0	0	0
Candidatus Levybacteria bacterium RBG_16_35_11	yes	Bacteria	OP11 (Microgenomates)	Levybacteria			1	0	1	0	0	0	0	0	0	0	0	0	0	0	0	0	0	0	0	0	0	0	0	0	0	0	0	0	0	0	0	0	0	0	0	0	0	0	0	0	0	0	0
Candidatus Gottesmanbacteria bacterium RBG_16_52_11	yes	Bacteria	OP11 (Microgenomates)	Gottesmanbacteria			0	0	1	0	0	0	0	0	0	0	0	0	1	0	0	0	0	0	0	0	0	0	0	0	0	0	0	0	1	1	0	0	0	0	0	0	0	0	0	0	1	0	0
Candidatus Gottesmanbacteria bacterium RBG_16_43_7	yes	Bacteria	OP11 (Microgenomates)	Gottesmanbacteria			0	0	1	0	0	0	0	0	0	0	0	0	0	0	0	0	0	0	0	0	0	0	0	0	0	0	0	0	0	0	0	0	0	0	0	0	0	0	0	0	0	0	0
Candidatus Gottesmanbacteria bacterium RBG_16_37_8	yes	Bacteria	OP11 (Microgenomates)	Gottesmanbacteria			0	0	1	0	0	0	0	0	0	0	0	0	1	0	0	0	0	0	0	0	0	0	0	0	0	0	0	0	1	1	0	0	0	0	0	0	0	0	0	0	1	0	0
Candidatus Curtissbacteria bacterium RBG_16_39_7	yes	Bacteria	OP11 (Microgenomates)	Curtissbacteria			0	0	1	0	0	0	0	0	0	0	0	0	1	0	0	0	0	0	0	0	0	0	0	0	0	0	0	0	1	1	0	0	0	0	0	0	0	0	0	0	1	0	0
Microgenomates group bacterium RBG_16_45_19	yes	Bacteria	OP11 (Microgenomates)	Unclassified			0	0	1	1	0	0	0	0	0	0	0	0	1	0	0	0	0	0	0	0	0	0	0	0	0	0	0	0	1	1	0	0	0	0	0	0	0	0	0	0	1	0	0
Candidatus Azambacteria bacterium RBG_16_47_10	yes	Bacteria	OD1 (Parcubacteria)	Azambacteria_i			0	0	1	0	0	0	0	0	0	0	0	0	0	0	0	0	0	0	0	0	0	0	0	1	0	0	0	0	0	0	0	0	0	0	0	0	0	0	0	0	0	0	0
Nitrospirae bacterium RBG_16_64_22	no	Bacteria		Nitrospirae			1	1	0	0	1	1	1	1	0	0	0	0	0	0	0	0	0	1	1	1	0	1	1	1	0	1	0	0	0	1	0	0	0	0	0	0	0	0	0	0	0	0	0
Nitrospirae bacterium RBG_16_43_8	no	Bacteria		Nitrospirae			0	0	1	0	0	1	0	0	0	0	0	0	0	0	0	0	0	0	0	0	0	0	0	0	1	0	0	0	0	0	0	0	0	1	0	0	0	0	0	0	0	0	0
Nitrospirae bacterium RBG_16_43_11	no	Bacteria		Nitrospirae			1	0	0	0	0	0	0	0	0	0	0	0	0	0	0	0	0	0	0	0	0	0	1	0	0	0	0	0	0	0	0	0	0	0	0	0	0	0	0	0	0	0	0
candidate division NC10 bacterium RBG_16_65_8	no	Bacteria		NC10			0	0	1	0	0	0	0	0	0	0	0	0	0	0	0	0	0	0	1	0	0	0	0	0	0	0	0	0	0	0	0	0	0	0	0	0	0	0	0	0	0	0	0
Candidatus Muproteobacteria bacterium RBG_16_65_34	no	Bacteria	Proteobacteria	Muproteobacteria			0	0	1	1	1	1	1	1	0	0	0	0	1	0	0	0	0	0	1	0	0	0	1	1	0	0	0	1	1	1	0	0	0	1	0	0	0	0	0	0	1	0	0
Candidatus Muproteobacteria bacterium RBG_16_64_11	no	Bacteria	Proteobacteria	Muproteobacteria			0	0	1	1	1	0	1	1	0	0	0	0	0	0	0	0	0	0	1	0	0	0	1	0	0	0	0	1	0	0	0	0	0	1	0	0	0	0	0	0	0	0	0
Candidatus Muproteobacteria bacterium RBG_16_64_10	no	Bacteria	Proteobacteria	Muproteobacteria			0	0	1	0	0	1	0	0	1	0	0	0	0	0	0	0	0	0	1	0	0	0	1	0	0	0	0	0	0	1	0	0	0	1	0	0	0	0	0	0	0	0	0
Candidatus Muproteobacteria bacterium RBG_16_62_13	no	Bacteria	Proteobacteria	Muproteobacteria			1	1	0	0	0	0	1	1	0	0	0	0	0	0	0	0	0	0	0	0	0	0	1	1	0	0	0	0	0	1	0	0	0	1	0	0	0	0	0	0	0	0	0
Candidatus Muproteobacteria bacterium RBG_16_60_9	no	Bacteria	Proteobacteria	Muproteobacteria			0	1	1	1	1	1	1	1	0	0	0	0	0	0	0	0	0	1	1	0	0	1	1	1	0	0	0	0	0	0	0	1	0	1	0	0	0	0	0	0	0	0	0
Candidatus Micrarchaeota archaeon RBG_16_49_10	no	Archaea		Micrarchaeota			0	0	1	0	0	0	0	0	0	0	0	0	1	0	0	0	0	0	0	0	0	0	0	0	0	0	0	0	1	1	0	0	0	0	0	0	0	0	0	0	1	0	0
Candidatus Micrarchaeota archaeon RBG_16_36_9	no	Archaea		Micrarchaeota			1	0	0	0	0	0	0	0	0	0	0	0	1	0	0	0	0	0	0	0	0	0	0	0	0	0	0	0	1	1	0	0	0	0	0	0	0	0	0	0	1	0	0
candidate division KSB1 bacterium RBG_16_48_16	no	Bacteria		KSB1			0	1	1	1	0	0	0	0	0	0	0	0	0	0	0	0	0	0	1	0	0	0	0	0	0	0	0	0	1	1	0	0	0	1	0	0	0	0	0	0	0	1	0
Ignavibacteria bacterium RBG_16_36_9	no	Bacteria	FCB	Ignavibacteria			0	0	1	1	1	0	0	0	0	0	0	0	0	0	0	0	0	0	1	0	0	0	0	0	0	0	0	0	0	0	0	0	0	1	0	0	0	0	0	0	0	0	0
Ignavibacteria bacterium RBG_16_35_7	no	Bacteria	FCB	Ignavibacteria			0	1	1	1	1	0	0	0	0	0	0	0	0	0	0	0	0	0	1	0	0	1	0	0	0	1	0	0	0	1	0	0	0	0	0	1	0	0	0	0	0	0	0
Ignavibacteria bacterium RBG_16_34_14	no	Bacteria	FCB	Ignavibacteria			0	1	1	0	0	0	0	0	0	0	0	0	0	0	0	0	0	0	1	0	0	1	0	0	0	0	0	0	0	0	0	0	0	1	0	0	0	0	0	0	0	0	0
Candidatus Glassbacteria bacterium RBG_16_58_8	no	Bacteria		Glassbacteria			0	0	1	0	0	0	0	0	0	0	0	0	0	0	0	0	0	0	0	0	0	0	0	0	0	0	0	0	0	0	0	0	0	0	0	0	0	0	0	0	0	0	0
Gemmatimonadetes bacterium RBG_16_66_8	no	Bacteria		Gemmatimonadetes			0	1	1	1	1	0	0	0	0	0	0	0	0	0	0	0	0	1	1	0	0	1	0	0	0	0	0	0	0	0	0	0	0	1	0	1	0	0	0	0	0	0	0
Gammaproteobacteria bacterium RBG_16_66_13	no	Bacteria	Proteobacteria	Gammaproteobacteria			0	0	1	1	0	0	0	0	0	0	0	0	0	0	0	0	0	0	1	0	0	0	0	1	0	0	0	0	1	0	0	0	0	0	0	0	0	0	0	0	0	1	0
Gammaproteobacteria bacterium RBG_16_57_12	no	Bacteria	Proteobacteria	Gammaproteobacteria			1	1	0	0	1	0	1	1	0	0	0	0	0	0	0	0	0	0	1	0	0	0	1	1	0	0	0	0	0	0	0	0	0	1	0	0	0	0	0	0	0	0	0
Gammaproteobacteria bacterium RBG_16_51_14	no	Bacteria	Proteobacteria	Gammaproteobacteria			0	1	1	1	0	0	1	0	0	0	0	0	0	0	1	0	1	1	1	0	0	0	0	0	0	0	0	1	0	0	0	0	0	1	0	0	0	0	0	0	0	0	0
Gammaproteobacteria bacterium RBG_16_37_9	no	Bacteria	Proteobacteria	Gammaproteobacteria			0	0	1	0	0	0	0	0	0	0	0	0	1	0	0	0	0	0	0	0	0	0	0	0	0	0	0	0	1	1	0	0	0	0	0	0	0	0	0	0	1	0	0
Gallionellales bacterium RBG_16_57_15	no	Bacteria	Proteobacteria	Betaproteobacteria	Gallionellales		0	1	1	1	1	1	1	1	0	0	0	0	0	0	0	0	0	0	1	0	0	0	0	1	1	0	0	1	1	1	0	0	0	0	0	0	0	0	0	0	0	0	1
Gallionellales bacterium RBG_16_56_9	no	Bacteria	Proteobacteria	Betaproteobacteria	Gallionellales		1	1	0	0	0	0	1	1	0	0	0	0	0	0	0	0	0	0	1	0	0	0	1	1	0	0	0	0	0	0	0	0	0	1	0	1	0	0	0	0	0	0	0
Candidatus Fraserbacteria bacterium RBG_16_55_9	no	Bacteria		Fraserbacteria			1	1	0	1	0	0	0	0	0	0	0	0	1	0	0	0	0	0	1	0	0	0	0	1	0	0	0	0	1	1	0	0	0	0	0	0	0	0	0	0	1	0	0
Euryarchaeota archaeon RBG_16_68_13	no	Archaea		Euryarchaeota			0	0	1	0	1	0	0	0	0	0	0	0	0	0	0	0	0	0	1	0	1	0	0	1	0	0	0	0	1	1	0	0	0	0	0	0	0	0	0	0	0	1	0
Euryarchaeota archaeon RBG_16_68_12	no	Archaea		Euryarchaeota			0	1	1	1	1	0	0	0	0	0	0	0	0	0	0	0	0	0	0	0	0	0	0	1	0	0	0	0	0	1	0	0	0	0	0	1	0	0	0	0	0	0	0
Euryarchaeota archaeon RBG_16_67_27	no	Archaea		Euryarchaeota			0	1	1	1	1	0	0	0	0	0	0	0	0	0	0	0	0	0	1	0	1	0	0	1	0	0	0	0	1	1	0	0	0	0	0	1	0	0	0	0	0	1	0
Euryarchaeota archaeon RBG_16_62_10	no	Archaea		Euryarchaeota			1	0	0	1	0	0	0	0	0	1	0	0	0	0	0	0	0	1	0	0	0	0	0	0	0	0	0	0	0	0	0	0	0	0	0	0	0	0	0	0	0	0	0
Elusimicrobia bacterium RBG_16_66_12	no	Bacteria		Elusimicrobia			0	1	1	1	1	0	0	0	0	1	0	0	0	0	0	0	0	0	0	0	0	0	0	0	0	0	0	0	0	0	0	0	0	0	0	0	0	0	0	0	0	0	0
Candidatus Eisenbacteria bacterium RBG_16_71_46	no	Bacteria		Eisenbacteria			0	1	1	1	1	0	0	0	1	1	0	0	0	0	0	0	0	1	1	0	0	1	0	0	0	1	0	1	0	1	0	0	0	1	0	0	0	0	0	0	0	0	0
Desulfobacca sp. RBG_16_60_12	no	Bacteria		Deltaproteobacteria			0	1	1	0	1	1	0	0	1	1	0	0	0	0	0	0	0	1	1	1	0	1	0	0	0	0	0	0	0	0	0	0	0	1	0	0	0	0	0	0	0	0	0
Desulfobacca sp. RBG_16_58_9	no	Bacteria		Deltaproteobacteria			0	0	1	0	0	1	0	0	1	0	1	1	1	0	0	0	0	0	1	0	0	1	0	0	0	0	0	0	1	1	0	0	0	0	0	0	0	0	0	0	1	0	0
Deltaproteobacteria bacterium RBG_16_71_12	no	Bacteria		Deltaproteobacteria			0	1	1	1	0	0	0	0	0	0	0	0	0	0	0	0	0	1	0	0	1	1	0	1	0	0	0	0	0	0	0	0	0	0	0	0	0	0	0	0	0	0	0
Deltaproteobacteria bacterium RBG_16_64_85	no	Bacteria		Deltaproteobacteria			1	1	0	0	0	0	0	0	1	0	0	0	0	0	0	0	0	0	1	0	0	1	0	0	1	0	0	1	0	0	0	0	0	1	0	0	0	0	0	0	0	0	0
Deltaproteobacteria bacterium RBG_16_58_17	no	Bacteria		Deltaproteobacteria			0	1	1	1	0	0	0	0	0	0	0	0	0	0	0	0	0	0	1	0	0	0	0	0	1	0	0	1	0	0	0	0	0	1	0	0	0	0	0	0	0	0	0
Deltaproteobacteria bacterium RBG_16_54_18	no	Bacteria		Deltaproteobacteria			1	0	0	1	0	0	0	0	0	0	0	0	0	0	0	0	0	1	1	0	0	0	0	0	0	0	0	0	0	0	0	0	0	0	0	1	0	0	0	0	0	0	0
Deltaproteobacteria bacterium RBG_16_54_11	no	Bacteria		Deltaproteobacteria			0	0	1	1	0	0	0	0	0	0	0	0	0	0	0	0	0	1	0	0	0	0	0	0	1	0	0	0	0	0	0	0	0	0	0	0	0	0	0	0	0	0	0
Deltaproteobacteria bacterium RBG_16_50_11	no	Bacteria		Deltaproteobacteria			0	0	1	1	0	0	0	0	0	0	0	0	0	0	0	0	0	0	0	0	0	0	0	0	1	0	0	0	0	0	0	0	0	1	0	0	0	0	0	0	0	0	0
Deltaproteobacteria bacterium RBG_16_49_23	no	Bacteria		Deltaproteobacteria			1	1	0	1	0	0	0	0	1	0	0	0	0	0	0	0	0	1	1	0	0	1	0	0	1	0	0	0	0	0	0	0	0	1	0	1	0	0	0	0	0	0	0
Deltaproteobacteria bacterium RBG_16_48_10	no	Bacteria		Deltaproteobacteria			1	1	0	1	0	0	0	0	0	1	0	0	0	0	0	0	0	1	0	0	0	0	0	0	1	0	0	0	0	0	0	0	0	0	0	0	0	0	0	0	0	0	0
Deltaproteobacteria bacterium RBG_16_47_11	no	Bacteria		Deltaproteobacteria			0	1	1	1	0	1	0	0	0	0	0	0	0	0	0	0	0	0	1	0	0	0	0	0	0	0	0	0	0	0	0	0	0	1	0	1	0	0	0	0	0	0	0
Deltaproteobacteria bacterium RBG_16_44_11	no	Bacteria		Deltaproteobacteria			0	1	1	1	0	0	0	0	0	0	0	0	0	0	0	0	0	1	1	0	0	0	0	0	0	0	0	0	0	0	0	0	0	0	0	0	0	0	0	0	0	0	0
Deltaproteobacteria bacterium RBG_16_42_7	no	Bacteria		Deltaproteobacteria			0	0	1	0	1	0	0	0	0	0	0	0	0	0	0	0	0	0	1	0	0	0	0	0	0	0	0	0	0	0	0	0	0	0	0	0	0	0	0	0	0	0	0
Chloroflexi bacterium RBG_16_72_14	no	Bacteria		Chloroflexi			1	1	0	1	1	0	0	0	0	1	0	0	1	0	0	0	0	0	1	0	0	0	0	1	0	0	0	0	1	1	0	1	0	1	0	1	1	0	0	0	1	0	0
Chloroflexi bacterium RBG_16_70_13	no	Bacteria		Chloroflexi			1	1	0	1	1	0	0	0	0	0	0	0	1	0	0	0	0	0	1	0	1	0	0	1	0	0	0	0	1	1	0	1	0	0	0	1	1	0	0	0	1	0	0
Chloroflexi bacterium RBG_16_69_14	no	Bacteria		Chloroflexi			1	0	0	1	1	0	0	0	0	0	0	0	0	0	0	0	0	0	1	0	1	0	0	1	0	0	0	0	1	0	0	0	0	1	0	1	1	0	0	0	0	0	0
Chloroflexi bacterium RBG_16_68_14	no	Bacteria		Chloroflexi			0	1	1	1	1	0	0	0	0	0	0	0	0	0	0	0	0	0	1	0	0	0	0	0	0	0	0	0	0	0	0	0	0	0	0	1	0	0	0	0	0	0	0
Chloroflexi bacterium RBG_16_64_43	no	Bacteria		Chloroflexi			0	1	1	1	0	0	0	0	0	0	0	0	1	0	0	0	0	0	0	0	0	1	0	1	0	0	0	0	1	1	0	0	0	0	0	0	0	0	0	0	1	1	0
Chloroflexi bacterium RBG_16_64_32	no	Bacteria		Chloroflexi			0	0	1	1	0	0	0	0	0	0	0	0	0	0	0	0	0	0	1	0	1	0	0	0	0	0	0	0	0	0	0	0	0	0	0	1	0	0	0	0	0	0	0
Chloroflexi bacterium RBG_16_63_12	no	Bacteria		Chloroflexi			1	1	0	1	1	0	0	0	0	0	0	0	0	0	0	0	0	1	0	0	0	0	0	0	0	1	0	0	0	0	0	0	0	1	0	0	0	0	0	0	0	0	0
Chloroflexi bacterium RBG_16_60_22	no	Bacteria		Chloroflexi			1	1	0	1	0	0	0	0	0	0	0	0	0	0	0	0	0	1	0	0	0	1	0	0	0	0	0	0	1	0	0	0	0	0	0	0	1	0	0	0	0	0	0
Chloroflexi bacterium RBG_16_58_8	no	Bacteria		Chloroflexi			0	0	1	0	0	0	0	0	0	0	0	0	0	0	0	0	0	1	0	0	0	0	0	0	0	0	0	1	0	0	0	0	0	0	0	1	0	0	0	0	0	0	0
Chloroflexi bacterium RBG_16_58_14	no	Bacteria		Chloroflexi			0	0	1	1	0	0	0	0	0	0	0	0	0	0	0	0	0	0	1	0	0	1	0	0	0	0	0	0	0	0	0	0	0	1	0	0	0	0	0	0	0	0	0
Chloroflexi bacterium RBG_16_57_9	no	Bacteria		Chloroflexi			1	0	0	1	0	0	0	0	1	0	0	0	1	0	0	0	0	0	1	0	0	1	0	0	0	0	0	0	1	1	0	0	0	1	0	0	0	0	0	0	1	0	0
Chloroflexi bacterium RBG_16_57_8	no	Bacteria		Chloroflexi			0	1	1	0	0	0	0	0	0	0	0	0	0	0	0	0	0	1	0	0	0	0	0	0	0	0	0	1	0	0	0	0	0	0	0	0	0	0	0	0	0	0	0
Chloroflexi bacterium RBG_16_57_11	no	Bacteria		Chloroflexi			1	1	0	1	1	0	0	0	0	0	0	0	0	0	0	0	0	1	1	0	0	1	0	1	0	1	0	0	1	0	0	0	0	1	0	1	0	0	0	0	0	1	0
Chloroflexi bacterium RBG_16_56_8	no	Bacteria		Chloroflexi			0	0	1	1	0	0	0	0	1	0	0	0	0	0	0	0	0	0	1	0	0	1	0	0	0	1	0	0	0	0	0	0	0	0	0	1	0	0	0	0	0	0	0
Chloroflexi bacterium RBG_16_56_11	no	Bacteria		Chloroflexi			1	1	0	0	0	0	0	0	0	0	0	0	0	0	0	0	0	1	0	0	0	1	0	0	0	0	0	0	1	0	0	0	0	0	0	1	1	0	0	0	0	0	0
Chloroflexi bacterium RBG_16_54_18	no	Bacteria		Chloroflexi			1	1	0	1	1	0	0	0	1	0	0	0	1	0	0	0	0	0	1	0	0	1	1	0	0	0	0	1	1	1	0	0	0	0	0	0	0	0	0	0	1	1	0
Chloroflexi bacterium RBG_16_54_11	no	Bacteria		Chloroflexi			1	0	0	1	0	0	0	0	0	0	0	0	1	0	0	0	0	0	1	0	0	0	0	0	0	0	0	1	1	1	0	0	0	0	0	1	0	0	0	0	1	1	0
Chloroflexi bacterium RBG_16_52_11	no	Bacteria		Chloroflexi			1	0	0	1	1	0	0	0	0	0	0	0	0	0	0	0	0	0	1	0	0	0	0	0	0	0	0	0	0	0	0	0	0	0	0	0	0	0	0	0	0	0	0
Chloroflexi bacterium RBG_16_51_9	no	Bacteria		Chloroflexi			1	0	0	0	0	0	0	0	0	0	0	0	0	0	0	0	0	1	0	0	0	1	0	0	0	0	0	0	0	0	0	0	0	0	0	0	0	0	0	0	0	0	0
Chloroflexi bacterium RBG_16_51_16	no	Bacteria		Chloroflexi			1	1	0	1	0	0	0	0	0	0	0	0	0	0	0	0	0	1	1	0	0	0	0	1	0	0	0	0	1	1	0	0	0	1	0	0	0	0	0	0	0	1	0
Chloroflexi bacterium RBG_16_50_9	no	Bacteria		Chloroflexi			1	1	0	1	1	0	0	0	0	1	0	0	0	0	0	0	0	1	0	0	0	0	0	0	0	0	0	1	1	0	0	0	0	0	0	0	1	0	0	0	0	1	0
Chloroflexi bacterium RBG_16_50_11	no	Bacteria		Chloroflexi			1	0	0	0	0	0	0	0	0	0	0	0	0	0	0	0	0	1	0	0	0	0	0	0	0	0	0	0	1	0	0	0	0	0	0	1	1	0	0	0	0	0	0
Chloroflexi bacterium RBG_16_48_8	no	Bacteria		Chloroflexi			1	1	0	1	0	0	0	0	1	0	0	0	1	0	0	0	0	1	1	0	0	0	0	0	0	0	0	0	1	1	0	0	0	0	0	1	0	0	0	0	1	1	0
Chloroflexi bacterium RBG_16_48_7	no	Bacteria		Chloroflexi			0	0	1	1	0	0	0	0	0	0	0	0	1	0	0	0	0	0	0	0	0	0	0	0	0	0	0	0	1	1	0	0	0	0	0	1	0	0	0	0	1	0	0
Chloroflexi bacterium RBG_16_47_49	no	Bacteria		Chloroflexi			1	1	0	1	0	0	0	0	0	0	0	0	0	0	0	0	0	0	1	0	0	0	0	0	0	0	0	0	0	0	0	0	0	0	0	1	0	0	0	0	0	0	0
Betaproteobacteria bacterium RBG_16_66_20	no	Bacteria	Proteobacteria	Betaproteobacteria			1	1	0	1	1	0	0	0	0	0	0	0	0	0	0	0	0	1	1	0	1	0	1	1	0	0	0	1	0	1	0	1	0	0	1	1	0	0	0	0	0	0	0
Betaproteobacteria bacterium RBG_16_64_18	no	Bacteria	Proteobacteria	Betaproteobacteria			1	1	0	1	1	1	1	1	0	0	0	0	0	0	0	0	0	1	1	0	0	0	0	0	0	0	0	1	0	1	0	0	0	0	0	1	0	0	0	0	0	0	0
Betaproteobacteria bacterium RBG_16_58_11	no	Bacteria	Proteobacteria	Betaproteobacteria	Hydrogenophilales		0	1	1	0	0	1	1	1	0	0	0	0	0	0	0	0	0	0	1	0	0	0	0	1	0	0	0	0	0	0	0	0	0	0	0	0	0	0	0	0	0	0	0
Betaproteobacteria bacterium RBG_16_56_24	no	Bacteria	Proteobacteria	Betaproteobacteria			1	1	0	0	1	1	1	1	0	0	0	0	0	0	0	0	0	0	1	0	0	0	1	1	0	0	0	0	1	1	0	0	0	0	0	0	0	0	0	0	0	0	1
Bdellovibrionales bacterium RBG_16_40_8	no	Bacteria		Deltaproteobacteria	Bdellovibrionales		0	1	1	1	0	0	0	0	0	0	0	0	0	0	0	0	0	0	1	0	0	0	0	1	0	0	0	1	0	0	0	0	0	0	0	0	0	0	0	0	0	0	0
Candidatus Bathyarchaeota archaeon RBG_16_57_9	no	Archaea		Bathyarchaeota			0	0	1	0	0	0	0	0	0	1	0	0	1	0	0	0	1	1	0	0	0	0	0	0	0	0	0	1	1	1	0	0	0	1	0	0	0	0	0	0	1	0	0
Candidatus Bathyarchaeota archaeon RBG_16_48_13	no	Archaea		Bathyarchaeota			0	0	1	0	0	0	0	0	0	0	0	0	1	0	0	0	1	0	0	0	0	0	0	0	0	0	0	0	1	1	0	0	0	0	0	0	0	0	0	0	1	1	0
Armatimonadetes bacterium RBG_16_67_12	no	Bacteria		Armatimonadetes			1	1	0	1	1	0	0	0	0	0	0	0	1	0	0	0	0	0	1	0	0	1	0	0	0	1	0	0	1	1	0	0	0	0	0	0	0	0	0	0	1	1	0
Armatimonadetes bacterium RBG_16_58_9	no	Bacteria		Armatimonadetes			1	1	0	0	0	0	0	0	0	0	0	0	0	0	0	0	0	0	1	0	0	0	0	0	1	0	0	0	0	0	0	0	0	0	0	0	0	0	0	0	0	0	0
archaeon RBG_16_50_20	no	Archaea					1	1	0	1	1	0	0	0	0	0	0	0	0	0	0	0	0	0	0	0	0	0	0	0	0	0	0	0	1	1	0	0	0	0	0	1	1	0	0	0	0	0	0
Anaeromyxobacter sp. RBG_16_69_14	no	Bacteria		Deltaproteobacteria			1	1	0	1	0	1	0	0	1	0	0	0	1	0	0	0	0	1	1	1	1	1	1	0	1	0	0	1	1	1	0	1	0	1	0	1	1	0	1	0	1	0	0
Candidatus Aminicenantes bacterium RBG_16_66_30	no	Bacteria		Aminicenantes			0	1	0	1	0	0	0	0	0	0	0	0	0	0	0	0	0	0	1	0	0	0	0	0	0	0	0	1	1	1	0	0	0	0	0	0	1	0	0	0	0	1	1
Candidatus Aminicenantes bacterium RBG_16_63_16	no	Bacteria		Aminicenantes			0	1	0	1	0	0	0	0	0	0	0	0	0	0	0	0	0	0	1	0	0	0	0	0	0	0	0	1	0	0	0	0	0	0	0	0	0	0	0	0	0	0	0
Alphaproteobacteria bacterium RBG_16_64_48	no	Bacteria	Proteobacteria	Alphaproteobacteria	Rhizobiales		0	0	1	0	0	0	0	0	0	0	0	0	0	0	1	0	1	0	0	0	0	1	0	0	0	0	0	0	0	0	0	0	0	0	0	0	0	0	0	0	0	0	0
Actinobacteria bacterium RBG_16_70_17	no	Bacteria		Actinobacteria	Acidimicrobiia		1	1	0	1	1	0	0	0	0	0	0	0	1	0	0	0	0	0	1	0	0	0	0	0	0	0	0	0	1	1	0	0	0	0	0	0	0	0	0	0	1	1	0
Actinobacteria bacterium RBG_16_68_21	no	Bacteria		Actinobacteria	Acidimicrobiia		0	1	1	1	1	0	0	0	0	0	0	0	1	0	0	0	0	0	1	0	0	0	0	1	0	0	0	0	1	1	0	0	0	0	0	0	0	0	0	0	1	1	0
Actinobacteria bacterium RBG_16_68_12	no	Bacteria		Actinobacteria			0	1	1	1	1	0	0	0	0	0	0	0	0	0	0	0	0	0	1	0	1	0	0	0	0	0	0	0	1	0	0	0	0	0	0	1	0	0	0	0	0	1	0
Actinobacteria bacterium RBG_16_67_15	no	Bacteria		Actinobacteria	Acidimicrobiia		0	1	1	1	1	0	0	0	0	0	0	0	0	0	0	0	0	0	1	0	0	0	0	0	0	0	0	0	1	0	0	0	0	0	0	0	1	0	0	0	0	1	0
Actinobacteria bacterium RBG_16_67_10	no	Bacteria		Actinobacteria	Acidimicrobiia		0	1	1	1	1	0	0	0	0	0	0	0	0	0	0	0	0	0	1	0	1	1	0	0	0	0	0	0	0	0	0	1	0	0	0	0	0	0	0	0	0	0	0
Actinobacteria bacterium RBG_16_64_13	no	Bacteria		Actinobacteria	Rubrobacteria		1	1	0	1	0	0	0	0	0	0	0	0	0	0	0	0	0	1	0	0	0	0	0	0	0	0	0	0	0	0	0	0	0	0	0	0	0	0	0	0	0	0	0
Acidobacteria bacterium RBG_16_70_10	no	Bacteria		Acidobacteria			0	1	1	1	1	0	0	0	0	0	0	0	0	0	1	0	0	0	0	0	1	0	0	0	0	0	0	0	0	0	0	0	0	0	0	0	0	0	0	0	0	0	0
Acidobacteria bacterium RBG_16_68_9	no	Bacteria		Acidobacteria			1	0	0	1	0	0	0	0	0	0	0	0	0	0	0	0	0	0	1	0	0	0	1	0	0	0	0	0	0	0	0	0	0	0	0	0	0	0	0	0	0	0	0
Acidobacteria bacterium RBG_16_64_8	no	Bacteria		Acidobacteria			0	1	1	1	1	0	0	0	0	0	0	0	0	0	0	0	0	1	1	0	1	0	0	0	0	0	0	0	0	0	0	0	0	0	0	0	0	0	0	0	0	0	0
Candidatus Abawacabacteria bacterium RBG_16_42_10	yes	Bacteria	CPR	Abawacabacteria			0	0	1	0	0	0	0	0	0	0	0	0	0	0	0	0	0	0	0	0	0	0	0	0	0	0	0	0	0	0	0	0	0	0	0	0	0	0	0	0	0	0	0
candidate division WWE3 bacterium RBG_13_37_7	yes	Bacteria		WWE3			0	0	1	0	0	0	0	0	0	0	0	0	0	0	0	0	0	0	0	0	0	0	0	0	0	0	0	0	0	0	0	0	0	0	0	0	0	0	0	0	0	0	0
candidate division WOR-3 bacterium RBG_13_43_14	no	Bacteria		WOR-3			0	1	0	0	0	0	0	0	0	0	0	0	0	0	0	0	0	0	0	0	0	0	0	0	0	0	0	0	1	0	0	0	0	0	0	0	0	0	0	0	0	1	0
Candidatus Woesearchaeota archaeon RBG_13_36_6	no	Archaea		Woesearchaeota			0	0	1	0	0	0	0	0	0	0	0	0	1	0	0	0	0	0	0	0	0	0	0	0	0	0	0	0	1	1	0	0	0	0	0	0	0	0	0	0	1	0	0
Spirochaetes bacterium RBG_13_68_11	no	Bacteria		Spirochaetes			1	0	0	1	0	0	0	0	0	0	0	0	0	0	0	0	0	0	0	0	0	0	0	0	0	0	0	0	1	1	0	0	0	1	0	0	0	0	0	0	0	0	1
Spirochaetes bacterium RBG_13_51_14	no	Bacteria		Spirochaetes			0	1	1	0	0	1	0	0	1	0	0	0	0	0	0	0	0	0	1	0	0	1	0	0	1	0	0	0	1	1	0	0	0	1	0	0	1	0	0	0	0	0	1
Candidatus Schekmanbacteria bacterium RBG_13_48_7	no	Bacteria		Schekmanbacteria			0	0	1	1	0	1	0	0	0	0	0	0	0	0	0	0	0	0	0	0	0	0	0	0	0	0	0	0	0	1	0	0	0	1	0	0	0	0	0	0	0	0	0
Candidatus Riflebacteria bacterium RBG_13_59_9	no	Bacteria		Riflebacteria			0	1	1	1	0	0	0	0	0	0	0	0	0	0	0	0	0	0	0	0	0	0	0	0	0	0	0	0	0	0	0	0	0	0	0	0	0	0	0	0	0	0	0
Planctomycetes bacterium RBG_13_63_9	no	Bacteria	PVC	Planctomycetes	Planctomycetia		0	1	1	0	0	1	0	0	0	1	0	0	1	0	0	0	0	0	0	0	0	0	0	0	1	0	0	0	1	1	0	0	0	0	0	0	0	0	0	0	1	0	0
Planctomycetes bacterium RBG_13_62_9	no	Bacteria	PVC	Planctomycetes	Phycisphaerae		1	0	0	1	0	0	0	0	0	0	0	0	1	0	0	0	0	1	0	0	0	1	0	0	0	0	0	0	1	1	0	0	0	0	0	0	0	0	0	0	1	0	0
Planctomycetes bacterium RBG_13_60_9	no	Bacteria	PVC	Planctomycetes	Phycisphaerae		0	0	1	1	0	1	0	0	0	0	0	0	1	0	0	0	0	1	1	0	0	0	0	0	0	0	0	0	1	1	0	0	0	1	0	0	0	0	0	0	1	0	0
Planctomycetes bacterium RBG_13_50_24	no	Bacteria	PVC	Planctomycetes			0	0	1	1	0	0	0	0	0	0	0	0	0	0	0	0	0	0	0	0	0	1	0	0	0	0	0	0	0	0	0	0	0	1	0	0	0	0	0	0	0	0	0
Planctomycetes bacterium RBG_13_46_10	no	Bacteria	PVC	Planctomycetes	Phycisphaerae		0	0	1	0	0	0	0	0	0	0	0	0	1	0	0	0	0	0	0	0	0	0	0	0	0	0	0	0	1	1	0	0	0	0	0	0	0	0	0	0	1	0	0
Planctomycetes bacterium RBG_13_44_8b	no	Bacteria	PVC	Planctomycetes			0	0	1	1	0	0	0	0	0	0	0	0	0	0	0	0	0	1	0	0	0	0	0	0	0	0	0	0	1	1	0	0	0	1	0	0	0	0	0	0	0	0	1
Candidatus Pacearchaeota archaeon RBG_13_36_9	no	Archaea		Pacearchaeota			1	0	0	0	0	0	0	0	0	0	0	0	1	0	0	0	0	0	0	0	0	0	0	0	0	0	0	0	1	1	0	0	0	0	0	0	0	0	0	0	1	0	0
Candidatus Pacearchaeota archaeon RBG_13_33_26	no	Archaea		Pacearchaeota			1	0	0	0	0	0	0	0	0	1	0	0	0	0	0	0	0	0	0	0	0	0	0	0	0	0	0	0	0	0	0	0	0	0	0	0	0	0	0	0	0	0	0
Candidatus Woykebacteria bacterium RBG_13_40_7b	yes	Bacteria	OP11 (Microgenomates)	Woykebacteria			0	0	1	0	0	0	0	0	0	0	0	0	1	0	0	0	0	0	0	0	0	0	0	0	0	0	0	0	1	1	0	0	0	0	0	1	0	0	0	0	1	0	0
Candidatus Woykebacteria bacterium RBG_13_40_15	yes	Bacteria	OP11 (Microgenomates)	Woykebacteria			0	0	1	0	0	0	0	0	0	0	0	0	1	0	0	0	0	0	0	0	0	0	0	0	0	0	0	0	1	1	0	0	0	0	0	0	0	0	0	0	1	0	0
Candidatus Woesebacteria bacterium RBG_13_46_13	yes	Bacteria	OP11 (Microgenomates)	Woesebacteria			0	0	1	0	0	0	0	0	0	0	0	0	0	0	0	0	0	0	0	0	0	0	0	0	0	0	0	0	0	0	0	0	0	0	0	0	0	0	0	0	0	0	0
Candidatus Woesebacteria bacterium RBG_13_34_9	yes	Bacteria	OP11 (Microgenomates)	Woesebacteria			0	0	1	0	0	0	0	0	0	0	0	0	0	0	0	0	0	0	0	0	0	0	0	0	0	0	0	0	0	0	0	0	0	0	0	0	0	0	0	0	0	0	0
Candidatus Shapirobacteria bacterium RBG_13_44_7	yes	Bacteria	OP11 (Microgenomates)	Shapirobacteria			0	0	1	0	0	0	0	0	0	0	0	0	0	0	0	0	0	0	0	0	0	0	0	0	0	0	0	0	0	0	0	0	0	0	0	0	0	0	0	0	0	0	0
Candidatus Levybacteria bacterium RBG_13_35_9	yes	Bacteria	OP11 (Microgenomates)	Levybacteria			0	0	1	0	0	0	0	0	0	0	0	0	0	0	0	0	0	0	0	0	0	0	0	0	0	0	0	0	0	0	0	0	0	0	0	0	0	0	0	0	0	0	0
Candidatus Gottesmanbacteria bacterium RBG_13_45_10	yes	Bacteria	OP11 (Microgenomates)	Gottesmanbacteria			0	0	1	0	0	0	0	0	0	0	0	0	1	0	0	0	0	0	0	0	0	0	0	0	0	0	0	0	1	1	0	0	0	0	0	0	0	0	0	0	1	0	0
Candidatus Gottesmanbacteria bacterium RBG_13_37_7	yes	Bacteria	OP11 (Microgenomates)	Gottesmanbacteria			0	0	1	0	0	0	0	0	0	0	0	0	0	0	0	0	0	0	0	0	0	0	0	0	0	0	0	0	0	0	0	0	0	0	0	0	0	0	0	0	0	0	0
Candidatus Curtissbacteria bacterium RBG_13_40_7	yes	Bacteria	OP11 (Microgenomates)	Curtissbacteria			0	0	1	0	0	0	0	0	0	0	0	0	0	0	0	0	0	0	0	0	0	0	0	0	0	0	0	0	0	0	0	0	0	0	0	0	0	0	0	0	0	0	0
Candidatus Curtissbacteria bacterium RBG_13_35_7	yes	Bacteria	OP11 (Microgenomates)	Curtissbacteria			0	0	1	0	0	0	0	0	0	0	0	0	1	0	0	0	0	0	0	0	0	0	0	0	0	0	0	0	1	1	0	0	0	0	0	0	0	0	0	0	1	0	0
Candidatus Beckwithbacteria bacterium RBG_13_42_9	yes	Bacteria	OP11 (Microgenomates)	Beckwithbacteria			0	0	1	0	0	0	0	0	0	0	0	0	0	0	0	0	0	0	0	0	0	0	0	0	0	0	0	0	0	0	0	0	0	0	0	0	0	0	0	0	0	0	0
Candidatus Beckwithbacteria bacterium RBG_13_35_6	yes	Bacteria	OP11 (Microgenomates)	Beckwithbacteria			0	0	1	0	0	0	0	0	0	0	0	0	0	0	0	0	0	0	0	0	0	0	0	0	0	0	0	0	0	0	0	0	0	0	0	0	0	0	0	0	0	0	0
Omnitrophica WOR_2 bacterium RBG_13_44_8b	no	Bacteria		Omnitrophica	WOR-2		0	0	1	0	0	0	0	0	0	0	0	0	0	0	0	0	0	0	0	0	0	0	0	0	0	0	0	0	0	1	0	0	0	1	0	0	0	0	0	0	0	0	0
Omnitrophica WOR_2 bacterium RBG_13_44_8	no	Bacteria		Omnitrophica	WOR-2		0	0	1	1	0	0	0	0	0	0	0	0	0	0	0	0	0	0	0	0	0	0	0	0	0	0	0	0	0	0	0	0	0	0	0	0	0	0	0	0	0	0	0
Omnitrophica WOR_2 bacterium RBG_13_41_10	no	Bacteria		Omnitrophica	WOR-2		1	0	0	0	0	0	0	0	0	0	0	0	0	0	0	0	0	0	0	0	0	0	0	0	0	0	0	0	0	1	0	0	0	0	0	0	0	0	0	0	0	0	0
Omnitrophica bacterium RBG_13_46_9	no	Bacteria		Omnitrophica	OP3X		1	0	0	0	0	0	0	0	0	0	0	0	0	0	0	0	0	0	0	0	0	0	0	0	0	0	0	0	0	1	0	0	0	0	0	0	0	0	0	0	0	0	0
Candidatus Wolfebacteria bacterium RBG_13_41_7	yes	Bacteria	OD1 (Parcubacteria)	Wolfebacteria			0	0	1	0	0	0	0	0	0	0	0	0	0	0	0	0	0	0	0	0	0	0	0	0	0	0	0	0	0	0	0	0	0	0	0	0	0	0	0	0	0	0	0
Candidatus Portnoybacteria bacterium RBG_19FT_COMBO_36_7	yes	Bacteria	OD1 (Parcubacteria)	Portnoybacteria			0	0	1	0	0	0	0	0	0	0	0	0	1	0	0	0	0	0	0	0	0	0	0	0	0	0	0	0	1	1	0	0	0	0	0	0	0	0	0	0	1	0	0
Candidatus Portnoybacteria bacterium RBG_13_41_18	yes	Bacteria	OD1 (Parcubacteria)	Portnoybacteria			0	0	1	0	0	0	0	0	0	0	0	0	1	0	0	0	0	0	0	0	0	0	0	0	0	0	0	0	1	1	0	0	0	0	0	0	0	0	0	0	1	0	0
Candidatus Portnoybacteria bacterium RBG_13_40_8	yes	Bacteria	OD1 (Parcubacteria)	Portnoybacteria			0	0	1	0	0	0	0	0	0	0	0	0	1	0	0	0	0	0	0	0	0	0	0	0	0	0	0	0	1	1	0	0	0	0	0	0	0	0	0	0	1	0	0
Candidatus Nealsonbacteria bacterium RBG_13_42_11	yes	Bacteria	OD1 (Parcubacteria)	Wildermuthbacteria			0	0	1	0	0	0	0	0	0	0	0	0	0	0	0	0	0	0	0	0	0	0	0	0	0	0	0	0	0	0	0	0	0	0	0	0	0	0	0	0	0	0	0
Candidatus Nealsonbacteria bacterium RBG_13_38_11	yes	Bacteria	OD1 (Parcubacteria)	Nealsonbacteria			0	0	1	0	0	0	0	0	0	0	0	0	0	0	0	0	0	0	0	0	0	0	0	0	0	0	0	0	0	0	0	0	0	0	0	0	0	0	0	0	0	0	0
Candidatus Nealsonbacteria bacterium RBG_13_37_56	yes	Bacteria	OD1 (Parcubacteria)	Nealsonbacteria			0	0	1	0	0	0	0	0	0	0	0	0	0	0	0	0	0	0	0	0	0	0	0	0	0	0	0	0	0	1	0	0	0	0	0	0	0	0	0	0	0	0	0
Candidatus Nealsonbacteria bacterium RBG_13_36_15	yes	Bacteria	OD1 (Parcubacteria)	Nealsonbacteria			0	0	1	0	0	0	0	0	0	0	0	0	0	0	0	0	0	0	0	0	0	0	0	0	0	0	0	0	0	0	0	0	0	0	0	0	0	0	0	0	0	0	0
Candidatus Moranbacteria bacterium RBG_13_45_13	yes	Bacteria	OD1 (Parcubacteria)	Moranbacteria			0	0	1	0	0	0	0	0	0	0	0	0	0	0	0	0	0	0	0	0	0	0	0	0	0	0	0	0	0	0	0	0	0	0	0	0	0	0	0	0	0	0	0
Candidatus Falkowbacteria bacterium RBG_13_39_14	yes	Bacteria	OD1 (Parcubacteria)	Falkowbacteria			0	0	1	0	0	0	0	0	0	0	0	0	1	0	0	0	0	0	0	0	0	0	0	0	0	0	0	0	1	1	0	0	0	0	0	0	0	0	0	0	1	0	0
Candidatus Colwellbacteria bacterium RBG_13_48_8	yes	Bacteria	OD1 (Parcubacteria)	Colwellbacteria			0	0	1	0	0	0	0	0	0	0	0	0	0	0	0	0	0	0	0	0	0	0	0	0	0	0	0	0	0	0	0	0	0	0	0	0	0	0	0	0	0	0	0
Candidatus Buchananbacteria bacterium RBG_13_39_9	yes	Bacteria	OD1 (Parcubacteria)	Buchananbacteria			0	0	1	0	0	0	0	0	0	0	0	0	1	0	0	0	0	0	0	0	0	0	0	0	0	0	0	0	1	1	0	0	0	0	0	0	0	0	0	0	1	0	0
Candidatus Buchananbacteria bacterium RBG_13_36_9	yes	Bacteria	OD1 (Parcubacteria)	Buchananbacteria			0	0	1	0	0	0	0	0	0	0	0	0	0	0	0	0	0	0	0	0	0	0	0	0	0	0	0	0	0	0	0	0	0	0	0	0	0	0	0	0	0	0	0
Nitrospirae bacterium RBG_13_43_8	no	Bacteria		Nitrospirae			1	0	0	0	0	1	0	0	0	0	0	0	1	0	0	0	0	1	0	0	0	0	0	0	0	0	0	1	1	1	0	0	0	1	0	0	1	0	0	0	1	1	0
Nitrospirae bacterium RBG_13_41_22	no	Bacteria		Nitrospirae			1	0	0	0	0	0	0	0	0	0	1	1	1	0	0	0	0	0	0	0	0	0	0	0	0	0	0	0	1	1	0	0	0	1	0	0	0	0	0	0	1	0	0
Nitrospirae bacterium RBG_13_39_12	no	Bacteria		Nitrospirae			1	1	0	1	0	0	0	0	0	1	1	1	1	0	0	0	0	1	0	0	0	0	0	0	0	0	0	1	1	1	0	0	0	1	0	0	1	1	0	0	1	0	0
candidate division Kazan bacterium RBG_13_50_9	yes	Bacteria		Kazan			0	0	1	0	0	0	0	0	0	0	0	0	0	0	0	0	0	0	0	0	0	0	0	0	0	0	0	0	0	0	0	0	0	0	0	0	0	0	0	0	0	0	0
Ignavibacteria bacterium RBG_13_36_8	no	Bacteria	FCB	Ignavibacteria			0	1	1	1	0	0	0	0	0	0	0	0	0	0	0	0	0	0	1	0	0	0	0	0	0	0	0	0	0	1	0	0	0	0	0	0	0	0	0	0	0	0	0
Candidatus Fischerbacteria bacterium RBG_13_37_8	no	Bacteria		Fischerbacteria			0	1	1	1	0	1	0	0	0	0	0	0	1	0	0	0	0	1	0	0	0	0	0	0	0	0	0	1	1	1	0	0	0	1	0	1	0	0	0	0	1	1	0
Firmicutes bacterium RBG_13_65_8	no	Bacteria		Firmicutes			0	0	1	0	0	0	0	0	0	0	0	0	0	0	0	0	0	0	0	0	0	0	0	0	0	0	0	0	0	0	0	0	0	0	0	0	0	0	0	0	0	0	0
Euryarchaeota archaeon RBG_13_61_15	no	Archaea		Euryarchaeota			1	0	0	0	0	0	0	0	0	0	0	0	0	0	0	0	0	1	0	0	0	0	0	0	0	0	0	0	1	0	0	0	0	0	0	1	0	0	0	0	0	1	0
Euryarchaeota archaeon RBG_13_57_23	no	Archaea		Euryarchaeota			1	0	0	1	0	0	0	0	0	0	0	0	0	0	0	0	0	1	0	0	0	0	0	0	0	0	0	0	1	0	0	0	0	0	0	1	0	0	0	0	0	1	0
Euryarchaeota archaeon RBG_13_31_8	no	Archaea		Euryarchaeota			0	0	1	0	0	1	0	0	0	1	0	0	0	0	0	0	0	0	0	0	0	0	0	0	0	0	0	0	0	1	0	0	0	0	0	0	0	0	0	0	0	0	0
Deltaproteobacteria bacterium RBG_13_65_10	no	Bacteria		Deltaproteobacteria			0	1	1	1	0	0	0	0	0	0	0	0	0	0	0	0	0	0	1	0	0	0	1	0	0	1	0	0	0	0	0	0	0	0	0	0	0	0	0	0	0	0	0
Deltaproteobacteria bacterium RBG_13_61_14	no	Bacteria		Deltaproteobacteria			1	1	0	0	0	0	0	0	0	0	1	1	0	0	0	0	0	1	0	0	0	0	0	0	0	0	0	0	1	1	0	0	0	1	0	0	0	0	0	0	0	0	1
Deltaproteobacteria bacterium RBG_13_60_28	no	Bacteria		Deltaproteobacteria			0	0	1	0	0	1	0	0	0	0	0	0	0	0	0	0	0	0	0	0	0	1	0	0	0	0	0	0	1	0	0	0	0	0	0	0	1	0	0	0	0	0	0
Deltaproteobacteria bacterium RBG_13_58_19	no	Bacteria		Deltaproteobacteria			0	0	1	0	1	1	0	0	0	0	0	0	0	0	0	0	0	0	0	0	0	1	0	0	0	0	0	0	0	0	0	0	0	0	0	0	0	0	0	0	0	0	0
Deltaproteobacteria bacterium RBG_13_53_10	no	Bacteria		Deltaproteobacteria			0	1	1	1	0	1	0	0	1	0	0	0	0	0	0	0	0	1	0	0	0	0	0	0	1	0	0	0	0	0	0	0	0	1	0	1	0	0	0	0	0	0	0
Deltaproteobacteria bacterium RBG_13_52_11b	no	Bacteria		Deltaproteobacteria			1	1	0	1	0	0	0	0	0	0	0	0	0	0	0	0	0	1	0	0	0	0	0	0	0	0	0	0	1	1	0	0	0	0	0	0	0	0	0	0	0	1	1
Deltaproteobacteria bacterium RBG_13_52_11	no	Bacteria		Deltaproteobacteria			0	1	1	1	0	0	0	0	0	0	0	0	0	0	0	0	0	0	0	0	0	0	0	0	0	0	0	0	0	0	0	0	0	1	0	1	0	0	0	0	0	0	0
Deltaproteobacteria bacterium RBG_13_51_10	no	Bacteria		Deltaproteobacteria			0	0	1	1	0	1	0	0	0	0	0	0	0	0	0	0	0	0	0	0	0	0	0	0	0	0	0	0	0	1	0	0	0	0	0	1	0	0	0	0	0	0	0
Deltaproteobacteria bacterium RBG_13_49_15	no	Bacteria		Deltaproteobacteria			1	1	0	1	0	0	0	0	0	0	1	1	1	0	0	0	0	1	1	0	0	0	0	0	0	0	0	0	1	1	0	0	0	0	0	1	1	0	0	0	1	0	0
Deltaproteobacteria bacterium RBG_13_47_9	no	Bacteria		Deltaproteobacteria			0	0	1	1	0	0	0	0	0	0	0	0	0	0	0	0	0	0	1	0	0	1	0	0	0	0	0	0	0	0	0	0	0	0	0	1	0	0	0	0	0	0	0
Deltaproteobacteria bacterium RBG_13_43_22	no	Bacteria		Deltaproteobacteria			1	0	0	1	1	1	0	0	1	0	1	1	0	0	0	0	0	1	0	0	0	0	0	0	0	0	0	0	1	1	0	0	0	0	0	0	0	0	0	0	0	1	1
Candidatus Coatesbacteria bacterium RBG_13_66_14	no	Bacteria		Coatesbacteria			0	0	1	0	0	0	0	0	0	0	0	0	0	0	0	0	0	0	0	0	0	0	0	0	0	0	0	0	1	0	0	0	0	1	0	0	0	0	0	0	0	1	0
Chloroflexi bacterium RBG_13_68_17	no	Bacteria		Chloroflexi			1	1	0	1	1	0	0	0	0	0	0	0	1	0	0	0	0	1	1	0	0	0	0	0	0	0	0	0	1	1	0	0	0	0	0	0	0	0	0	0	1	0	0
Chloroflexi bacterium RBG_13_66_10	no	Bacteria		Chloroflexi			1	1	0	1	0	0	0	0	0	0	0	0	1	0	0	0	0	0	1	0	0	0	0	1	0	0	0	0	1	1	0	0	0	1	0	0	0	0	0	0	1	0	0
Chloroflexi bacterium RBG_13_60_9	no	Bacteria		Chloroflexi			0	0	1	0	0	0	0	0	0	0	0	0	0	0	0	0	0	0	0	0	0	0	0	0	0	0	0	0	0	0	0	0	0	0	0	0	0	0	0	0	0	0	0
Chloroflexi bacterium RBG_13_60_13	no	Bacteria		Chloroflexi			0	0	1	0	0	1	0	0	0	0	0	0	0	0	0	0	0	1	0	0	0	0	0	0	0	0	0	0	1	0	0	0	0	0	0	0	0	0	0	0	0	1	0
Chloroflexi bacterium RBG_13_57_8	no	Bacteria		Chloroflexi			1	0	0	0	0	0	0	0	0	0	0	0	0	0	0	0	0	1	0	0	0	0	0	0	0	0	0	0	0	0	0	0	0	0	0	0	0	0	0	0	0	0	0
Chloroflexi bacterium RBG_13_56_8b	no	Bacteria		Chloroflexi			0	0	1	1	0	0	0	0	0	0	0	0	0	0	0	0	0	0	0	0	0	0	0	0	0	0	0	0	0	0	0	0	0	0	0	1	0	0	0	0	0	0	0
Chloroflexi bacterium RBG_13_56_8	no	Bacteria		Chloroflexi			0	0	1	1	0	0	0	0	0	0	0	0	0	0	0	0	0	0	0	0	0	0	0	0	0	0	0	0	1	1	0	0	0	0	0	0	0	0	0	0	0	1	1
Chloroflexi bacterium RBG_13_54_9	no	Bacteria		Chloroflexi			1	0	0	0	0	0	0	0	0	0	0	0	0	0	0	0	0	1	0	0	0	0	0	0	0	0	0	0	0	0	0	0	0	0	0	0	0	0	0	0	0	0	0
Chloroflexi bacterium RBG_13_54_8	no	Bacteria	xx	Chloroflexi			0	0	1	0	0	0	0	0	0	0	0	0	0	0	0	0	0	1	0	0	0	0	0	0	0	0	0	0	0	0	0	0	0	0	0	0	0	0	0	0	0	0	0
Chloroflexi bacterium RBG_13_53_26	no	Bacteria		Chloroflexi			0	0	1	0	0	0	0	0	0	0	0	0	0	0	0	0	0	1	0	0	0	0	0	0	0	0	0	0	1	0	0	0	0	0	0	0	0	0	0	0	0	1	0
Chloroflexi bacterium RBG_13_52_14	no	Bacteria		Chloroflexi			1	0	0	0	0	0	0	0	0	0	1	1	0	0	0	0	0	1	0	0	0	0	0	0	0	0	0	0	1	1	0	0	0	0	0	0	0	0	0	0	0	1	1
Chloroflexi bacterium RBG_13_52_12	no	Bacteria		Chloroflexi			1	0	0	0	0	0	0	0	0	0	0	0	0	0	0	0	0	1	0	0	0	0	0	0	0	0	0	0	0	0	0	0	0	0	0	0	0	0	0	0	0	0	0
Chloroflexi bacterium RBG_13_51_52	no	Bacteria		Chloroflexi			0	0	1	0	0	0	0	0	0	0	0	0	0	0	0	0	0	1	0	0	0	0	0	0	0	0	0	0	0	0	0	0	0	0	0	1	0	0	0	0	0	0	0
Chloroflexi bacterium RBG_13_51_36	no	Bacteria		Chloroflexi			0	1	1	0	0	0	0	0	0	0	0	0	0	0	0	0	0	1	0	0	0	0	0	0	0	0	0	0	1	1	0	0	0	0	0	0	1	0	0	0	0	1	0
Chloroflexi bacterium RBG_13_51_18	no	Bacteria		Chloroflexi			1	0	0	1	0	0	0	0	0	0	0	0	0	0	0	0	0	1	0	0	0	0	0	0	0	0	0	0	0	0	0	0	0	0	0	1	0	0	0	0	0	0	0
Chloroflexi bacterium RBG_13_50_21	no	Bacteria		Chloroflexi			1	0	0	1	1	0	0	0	0	0	0	0	1	0	0	0	0	0	1	0	0	0	0	1	0	0	0	0	1	1	0	0	0	0	0	0	0	0	0	0	1	0	0
Chloroflexi bacterium RBG_13_50_10	no	Bacteria		Chloroflexi			0	1	1	1	0	0	0	0	0	0	0	0	0	0	0	0	0	1	1	0	0	0	0	0	0	0	0	0	1	0	0	0	0	0	0	0	1	0	0	0	0	0	0
Chloroflexi bacterium RBG_13_48_17	no	Bacteria		Chloroflexi			0	0	1	1	0	0	0	0	0	0	0	0	0	0	0	0	0	0	1	0	0	0	0	0	0	0	0	0	0	0	0	0	0	0	0	1	0	0	0	0	0	0	0
Chloroflexi bacterium RBG_13_48_10	no	Bacteria		Chloroflexi			1	0	0	1	0	0	0	0	0	0	0	0	0	0	0	0	0	1	1	0	0	0	0	1	0	0	0	0	0	0	0	0	0	0	0	0	0	0	0	0	0	0	0
Chloroflexi bacterium RBG_13_46_9	no	Bacteria		Chloroflexi			0	0	1	1	0	0	0	0	0	0	0	0	0	0	0	0	0	0	0	0	0	0	0	0	0	0	0	0	0	0	0	0	0	0	0	0	0	0	0	0	0	0	0
Chloroflexi bacterium RBG_13_46_14	no	Bacteria		Chloroflexi			1	0	0	0	0	0	0	0	0	0	0	0	0	0	0	0	0	0	0	0	0	0	0	0	0	0	0	0	0	0	0	0	0	0	0	0	0	0	0	0	0	0	0
Caldithrix sp. RBG_13_44_9	no	Bacteria		Caldithrix			0	1	1	1	0	0	0	0	0	0	0	0	0	0	0	0	0	0	1	0	0	0	0	0	0	0	0	0	1	1	0	0	0	0	0	0	1	0	0	0	0	0	0
Candidatus Berkelbacteria bacterium RBG_13_40_8	yes	Bacteria		Berkelbacteria			0	0	1	0	0	0	0	0	0	0	0	0	0	0	0	0	0	0	0	0	0	0	0	0	0	0	0	0	0	0	0	0	0	0	0	0	0	0	0	0	0	0	0
Candidatus Bathyarchaeota archaeon RBG_13_52_12	no	Archaea		Bathyarchaeota			0	0	1	1	0	0	0	0	0	1	0	0	0	0	0	0	1	0	0	0	0	0	0	0	0	0	0	0	0	0	0	0	0	0	0	1	0	0	0	0	0	0	0
Candidatus Bathyarchaeota archaeon RBG_13_46_16b	no	Archaea		Bathyarchaeota			1	0	0	1	0	1	0	0	0	0	0	0	0	0	0	0	1	1	0	0	0	0	0	0	0	0	0	0	1	0	0	0	0	0	0	1	0	0	0	0	0	1	0
Candidatus Bathyarchaeota archaeon RBG_13_38_9	no	Archaea		Bathyarchaeota			1	1	0	1	0	0	0	0	0	0	0	0	0	0	0	0	1	0	0	0	0	0	0	0	0	0	0	0	1	1	0	0	0	1	0	0	1	0	0	0	0	0	0
Bacteroidetes bacterium RBG_13_46_8	no	Bacteria	FCB	Bacteroidetes	Bacteroidia		0	0	1	0	0	0	0	0	0	0	0	0	0	0	0	0	0	0	0	0	0	0	0	0	0	0	0	0	0	0	0	0	0	1	0	0	0	0	0	0	0	0	0
Bacteroidetes bacterium RBG_13_44_24	no	Bacteria	FCB	Bacteroidetes	Bacteroidia		0	0	1	0	0	0	0	0	0	0	0	0	0	0	0	0	0	0	0	0	0	0	0	0	0	0	0	0	1	1	0	0	0	0	0	0	1	0	0	0	0	0	0
Bacteroidetes bacterium RBG_13_43_22	no	Bacteria	FCB	Bacteroidetes	Bacteroidia		0	1	1	1	1	0	0	0	0	0	0	0	0	0	0	0	0	0	1	0	0	0	0	0	0	0	0	0	1	1	0	0	0	0	0	0	0	0	0	0	0	1	0
Bacteroidetes bacterium RBG_13_42_15	no	Bacteria	FCB	Bacteroidetes	Bacteroidia		0	1	1	1	1	0	0	0	0	0	0	0	0	0	0	0	0	0	1	0	0	0	0	0	0	0	0	0	0	1	0	0	0	1	0	0	0	0	0	0	0	0	0
Candidatus Aminicenantes bacterium RBG_13_64_14	no	Bacteria		Aminicenantes			0	0	0	1	0	0	0	0	0	0	0	0	0	0	0	0	0	0	0	0	0	0	0	0	0	0	0	0	0	1	0	0	0	0	0	0	0	0	0	0	0	0	0
Candidatus Aminicenantes bacterium RBG_13_63_10	no	Bacteria		Aminicenantes			0	1	0	0	0	0	0	0	0	1	0	0	0	0	0	0	0	0	1	0	0	0	0	0	0	0	0	0	1	1	0	0	0	1	0	0	1	0	0	0	0	1	1
Candidatus Aminicenantes bacterium RBG_13_62_12	no	Bacteria		Aminicenantes			0	0	0	1	1	0	0	0	0	0	0	0	1	0	0	0	0	0	0	0	0	0	0	0	0	0	0	0	1	1	0	0	0	0	0	0	0	0	0	0	1	0	0
Candidatus Aminicenantes bacterium RBG_13_59_9	no	Bacteria		Aminicenantes			0	1	0	1	0	0	0	0	0	0	0	0	0	0	0	0	0	0	1	0	0	0	0	0	0	0	0	1	1	0	0	0	0	0	0	1	1	0	0	0	0	0	0
Actinobacteria bacterium RBG_13_63_9	no	Bacteria		Actinobacteria	Rubrobacteria		0	0	1	1	0	0	0	0	0	0	0	0	0	0	0	0	0	0	0	0	0	0	0	0	0	0	0	0	0	0	0	0	0	0	0	0	0	0	0	0	0	0	0
Actinobacteria bacterium RBG_13_55_18	no	Bacteria		Actinobacteria			1	0	0	1	0	0	0	0	0	0	0	0	0	0	0	0	0	1	0	0	0	0	0	0	0	0	0	0	1	0	0	0	0	0	0	0	1	0	0	0	0	0	0
Actinobacteria bacterium RBG_13_35_12	no	Bacteria		Actinobacteria			0	0	1	1	0	0	0	0	0	0	0	0	0	0	0	0	0	1	0	0	0	0	0	0	0	0	0	0	1	1	0	0	0	1	0	0	1	0	0	0	0	0	0
Acidobacteria bacterium RBG_13_68_16	no	Bacteria		Acidobacteria			0	1	1	1	0	0	0	0	0	0	0	0	1	0	0	0	0	0	1	0	0	0	0	0	1	0	0	1	1	1	0	0	0	0	0	0	1	0	0	0	1	0	0
Verrucomicrobia bacterium GWF2_62_7	no	Bacteria	PVC	Verrucomicrobia	Verrucomicrobiae		0	0	1	0	0	0	0	0	0	1	0	0	0	0	0	0	0	0	0	1	0	1	0	0	1	0	0	0	0	1	0	0	0	1	0	0	0	0	0	0	0	0	0
Verrucomicrobia bacterium GWF2_51_19	no	Bacteria	PVC	Verrucomicrobia	Opitutae		0	0	1	0	0	0	0	0	0	0	0	0	0	0	0	0	0	0	0	0	0	0	0	0	0	0	0	0	0	1	0	0	0	0	0	0	0	0	0	0	0	0	0
Tenericutes bacterium GWF2_57_13	no	Bacteria		Firmicutes			0	0	1	1	0	0	0	0	0	0	0	0	0	0	0	0	0	0	0	0	0	0	0	0	0	0	0	0	0	1	0	0	0	0	0	0	0	0	0	0	0	0	0
Sulfurimonas sp. GWF2_37_8	no	Bacteria	Proteobacteria	Epsilonproteobacteria	Campylobacterales		1	1	0	1	1	0	0	0	0	0	0	0	0	0	0	0	0	0	1	0	0	1	0	1	1	1	0	0	0	0	0	0	0	1	0	0	0	0	0	0	0	0	0
Sideroxydans sp. GWF2_59_14	no	Bacteria	Proteobacteria	Betaproteobacteria	Gallionellales		1	0	0	1	1	0	1	1	0	0	0	0	0	0	0	0	0	0	0	1	0	0	0	0	0	0	0	0	1	1	0	0	0	0	0	0	1	0	0	0	0	0	1
Planctomycetes bacterium GWF2_50_10	no	Bacteria	PVC	Planctomycetes	Phycisphaerae		0	0	1	0	0	1	0	0	0	0	0	0	0	0	0	0	0	0	0	0	0	1	0	0	0	0	0	0	0	1	0	0	0	1	0	0	0	0	0	0	0	0	0
Planctomycetes bacterium GWF2_42_9	no	Bacteria	PVC	Planctomycetes	Phycisphaerae		0	0	1	1	0	1	0	0	0	0	0	0	0	0	0	0	0	0	0	0	0	0	0	0	0	0	0	0	1	1	0	0	0	1	0	0	0	0	0	0	0	0	1
Planctomycetes bacterium GWF2_41_51	no	Bacteria	PVC	Planctomycetes	Phycisphaerae		1	0	0	1	0	1	0	0	0	0	0	0	0	0	0	0	0	0	0	0	0	0	0	0	0	0	0	0	1	1	0	0	0	1	0	0	1	0	0	0	0	0	1
Planctomycetes bacterium GWF2_40_8	no	Bacteria	PVC	Planctomycetes			1	0	0	0	0	0	0	0	0	0	0	0	0	0	0	0	0	1	1	0	0	0	0	1	0	0	1	0	0	0	0	0	0	0	0	0	0	0	0	0	0	0	0
Omnitrophica WOR_2 bacterium GWF2_43_52	no	Bacteria		Omnitrophica	WOR-2		1	0	0	0	0	0	0	0	0	0	0	0	1	0	0	0	0	1	0	0	1	0	0	0	0	0	0	0	1	1	0	0	0	0	0	0	0	0	0	0	1	0	0
Nitrospirae bacterium GWF2_44_13	no	Bacteria		Nitrospirae			1	1	0	0	0	1	0	0	0	1	0	0	1	0	0	0	0	1	0	1	0	1	0	0	1	0	0	0	1	1	0	0	0	1	0	0	0	0	0	0	1	0	0
Candidatus Melainabacteria bacterium GWF2_37_15	no	Bacteria		Melainabacteria			0	0	1	0	0	0	0	0	0	0	0	0	0	0	0	0	0	0	0	0	0	0	0	0	0	0	0	0	0	1	0	0	0	1	0	0	0	0	0	0	0	0	0
Candidatus Melainabacteria bacterium GWF2_32_7	no	Bacteria		Melainabacteria			0	0	1	0	0	0	0	0	0	0	0	0	0	0	0	0	0	0	0	0	0	0	0	0	0	0	0	0	0	1	0	0	0	0	0	0	0	0	0	0	0	0	0
Candidatus Margulisbacteria bacterium GWF2_38_17	no	Bacteria		Margulisbacteria			0	0	1	1	0	0	0	0	0	0	0	0	1	0	0	0	0	1	0	1	0	0	0	0	0	0	0	0	1	1	0	0	0	0	0	0	0	0	0	0	1	1	0
Candidatus Margulisbacteria bacterium GWF2_35_9	no	Bacteria		Margulisbacteria			0	0	1	0	0	0	0	0	0	0	0	0	0	0	0	0	0	0	0	1	0	0	0	0	0	0	0	0	1	1	0	0	0	0	0	0	0	0	0	0	0	1	1
Lentisphaerae bacterium GWF2_57_35	no	Bacteria	PVC	Lentisphaerae			0	0	1	1	0	0	0	0	0	0	0	0	0	0	0	0	0	0	1	1	0	1	0	0	0	0	0	0	1	1	0	0	0	1	0	0	1	0	0	0	0	0	1
Lentisphaerae bacterium GWF2_52_8	no	Bacteria	PVC	Lentisphaerae			0	1	1	1	0	0	0	0	0	0	0	0	0	0	0	0	0	0	0	0	0	0	0	0	0	0	0	0	1	1	0	0	0	0	0	0	0	0	0	0	0	0	1
Lentisphaerae bacterium GWF2_50_93	no	Bacteria	PVC	Lentisphaerae			1	1	0	1	0	0	0	0	0	0	0	0	0	0	0	0	0	0	1	1	0	0	0	0	0	0	0	0	1	1	0	0	0	1	0	0	1	0	0	0	0	0	1
Lentisphaerae bacterium GWF2_49_21	no	Bacteria	PVC	Lentisphaerae			1	1	0	0	0	1	0	0	0	0	0	0	0	0	0	0	0	0	0	0	0	0	1	0	0	0	0	0	1	1	0	0	0	1	0	0	0	0	0	0	0	0	1
Lentisphaerae bacterium GWF2_45_14	no	Bacteria	PVC	Lentisphaerae			0	0	1	0	0	0	0	0	0	0	0	0	0	0	0	0	0	0	0	0	0	0	0	0	0	0	0	0	0	1	0	0	0	1	0	0	0	0	0	0	0	0	0
Lentisphaerae bacterium GWF2_44_16	no	Bacteria	PVC	Lentisphaerae			0	1	1	0	0	0	0	0	0	0	0	0	0	0	0	0	0	0	0	0	0	0	0	0	0	0	0	0	0	1	0	0	0	1	0	0	0	0	0	0	0	0	0
Lentisphaerae bacterium GWF2_38_69	no	Bacteria	PVC	Lentisphaerae			0	1	1	1	0	0	0	0	0	0	0	0	0	0	0	0	0	1	1	0	0	0	0	0	0	0	0	0	1	1	0	1	0	1	0	0	0	0	0	0	0	0	1
Ignavibacteria bacterium GWF2_33_9	no	Bacteria	FCB	Ignavibacteria			0	1	1	1	0	0	0	0	1	0	0	0	0	0	0	0	0	0	1	0	0	1	0	0	1	0	0	0	0	1	0	0	0	1	0	0	0	0	0	0	0	0	0
Gammaproteobacteria bacterium GWF2_41_13	no	Bacteria	Proteobacteria	Gammaproteobacteria			0	0	1	0	1	1	0	0	0	0	0	0	1	0	0	0	0	0	0	0	0	0	0	0	0	0	0	0	0	1	0	0	0	0	0	0	0	0	0	0	0	0	0
Firmicutes bacterium GWF2_51_9	no	Bacteria		Firmicutes			0	0	1	0	0	0	0	0	0	0	0	0	0	0	0	0	0	0	0	0	0	0	0	0	0	0	0	0	0	1	0	0	0	0	0	0	0	0	0	0	0	0	0
Elusimicrobia bacterium GWF2_62_30	no	Bacteria		Elusimicrobia			1	1	0	1	0	0	0	0	0	0	0	0	1	0	0	0	0	0	1	0	0	1	0	0	0	0	0	0	1	1	0	0	0	1	0	0	0	0	0	0	1	0	0
Candidatus Delongbacteria bacterium GWF2_40_14	no	Bacteria		Delongbacteria			0	0	1	1	0	0	0	0	0	0	0	0	0	0	0	0	0	0	0	0	0	0	0	0	0	0	0	0	0	1	0	0	0	0	0	0	0	0	0	0	0	0	0
Clostridiales bacterium GWF2_38_85	no	Bacteria		Firmicutes	Clostridiales		0	1	1	0	0	0	0	0	0	0	0	0	0	0	0	0	0	0	0	0	0	0	0	0	0	0	0	0	0	1	0	0	0	0	0	0	0	0	0	0	0	0	0
Clostridiales bacterium GWF2_36_10	no	Bacteria		Firmicutes	Clostridiales		0	0	1	0	0	0	0	0	0	1	0	0	0	0	0	0	0	0	0	0	0	0	0	0	0	0	0	0	1	1	0	0	0	0	0	0	1	0	0	0	0	0	0
Bacteroidetes bacterium GWF2_49_14	no	Bacteria	FCB	Bacteroidetes	Bacteroidia		0	1	1	0	0	0	0	0	1	0	0	0	0	0	0	0	0	0	1	0	0	1	0	0	1	0	0	0	0	1	0	0	0	1	0	0	0	0	0	0	0	0	0
Bacteroidetes bacterium GWF2_43_63	no	Bacteria	FCB	Bacteroidetes			0	0	1	1	0	0	0	0	0	1	0	0	0	0	0	0	0	0	1	0	0	1	0	0	0	0	0	0	1	1	0	0	0	1	0	0	0	0	0	0	0	0	1
Bacteroidetes bacterium GWF2_43_11	no	Bacteria	FCB	Bacteroidetes	Bacteroidia		0	1	1	1	0	0	0	0	1	0	0	0	0	0	0	0	0	0	1	0	0	0	0	0	0	0	0	0	0	1	0	0	0	1	0	0	0	0	0	0	0	0	0
Bacteroidetes bacterium GWF2_41_31	no	Bacteria	FCB	Bacteroidetes	Bacteroidia		0	1	1	1	1	0	0	0	1	0	0	0	0	0	0	0	0	0	1	0	0	1	0	0	0	1	0	0	1	1	0	0	0	1	0	0	1	0	0	0	0	0	1
Bacteroidetes bacterium GWF2_40_14	no	Bacteria	FCB	Bacteroidetes	Bacteroidia		0	0	1	1	0	0	0	0	0	0	0	0	0	0	0	0	0	0	1	0	0	1	0	0	0	0	0	0	0	1	0	0	0	1	0	0	0	0	0	0	0	0	0
Bacteroidetes bacterium GWF2_38_335	no	Bacteria	FCB	Bacteroidetes	Bacteroidia		0	0	1	1	0	0	0	0	1	0	0	0	0	0	0	0	0	1	1	0	0	1	0	0	0	0	0	0	1	1	0	0	0	1	0	0	0	0	0	0	0	0	1
Bacteroidetes bacterium GWF2_35_48	no	Bacteria	FCB	Bacteroidetes	Bacteroidia		0	1	1	1	0	0	0	0	0	0	0	0	0	0	0	0	0	0	1	0	0	1	0	0	0	0	0	0	0	1	0	0	0	1	0	0	0	0	0	0	0	0	0
Bacteroidetes bacterium GWF2_33_38	no	Bacteria	FCB	Bacteroidetes	Bacteroidia		0	1	1	1	0	0	0	0	1	0	0	0	0	0	0	0	0	1	1	0	0	1	0	0	0	0	0	0	1	1	0	0	0	1	0	0	0	0	0	0	0	0	1
Alphaproteobacteria bacterium GWF2_58_20	no	Bacteria	Proteobacteria	Alphaproteobacteria			0	0	1	0	0	0	0	0	0	0	0	0	0	0	0	0	0	0	0	0	0	0	0	0	0	0	0	0	0	1	0	0	0	0	0	0	0	0	0	0	0	0	0
Xanthomonadales bacterium GWF1_69_6	no	Bacteria	Proteobacteria	Gammaproteobacteria	Xanthomonadales		0	1	1	1	1	1	1	0	0	1	0	0	0	0	0	0	1	0	1	0	0	0	0	1	1	0	0	0	0	0	0	0	0	1	0	0	0	0	0	0	0	0	0
Spirochaetes bacterium GWF1_51_8	no	Bacteria		Spirochaetes			0	0	1	0	0	0	0	0	0	1	0	0	1	0	0	0	0	0	0	0	0	0	1	0	0	0	0	0	1	1	0	0	0	1	0	0	0	0	0	0	1	0	0
Spirochaetes bacterium GWF1_49_6	no	Bacteria		Spirochaetes			0	0	1	0	0	0	0	0	0	0	0	0	1	0	0	0	0	0	0	0	0	0	1	0	0	0	0	0	1	1	0	0	0	0	0	0	0	0	0	0	1	0	0
Spirochaetes bacterium GWF1_41_5	no	Bacteria		Spirochaetes			0	0	1	0	0	0	0	0	0	0	0	0	0	0	0	0	0	0	0	0	0	0	1	0	0	0	0	0	1	1	0	0	0	1	0	0	1	0	0	0	0	0	1
Sphingomonadales bacterium GWF1_63_6	no	Bacteria	Proteobacteria	Alphaproteobacteria	Sphingomonadales		0	1	1	1	1	1	0	0	0	0	0	0	0	0	1	1	1	0	1	0	0	0	1	0	0	0	0	0	0	0	0	1	0	1	0	1	0	0	0	0	0	0	0
Rhodobacteraceae bacterium GWF1_65_7	no	Bacteria	Proteobacteria	Alphaproteobacteria	Rhodobacterales		1	1	0	1	1	1	1	0	0	0	0	0	0	0	1	0	1	1	1	0	0	0	1	1	1	1	0	0	1	0	0	1	0	0	0	1	1	0	1	0	0	0	0
Flavobacteria bacterium GWF1_32_7	no	Bacteria	FCB	Bacteroidetes	Flavobacteriia		0	1	1	1	0	0	0	0	0	0	0	0	0	0	0	0	0	0	1	0	0	0	0	0	0	0	0	0	0	0	0	0	0	1	0	0	0	0	0	0	0	0	0
Tenericutes bacterium GWE2_38_8	no	Bacteria		Tenericutes			0	0	1	1	0	0	0	0	0	0	0	0	0	0	0	0	0	0	0	0	0	0	0	0	0	0	0	0	0	0	0	0	0	0	0	0	0	0	0	0	0	0	0
Spirochaetes bacterium GWE2_31_10	no	Bacteria		Spirochaetes			0	0	1	0	0	0	0	0	0	0	0	0	0	0	0	0	0	1	0	1	0	0	0	0	0	0	0	0	0	1	0	0	0	0	0	0	0	0	0	0	0	0	0
Gammaproteobacteria bacterium GWE2_42_36	no	Bacteria	Proteobacteria	Gammaproteobacteria			0	0	1	0	1	1	0	0	0	0	0	0	1	0	0	0	0	0	0	0	0	0	0	0	0	0	0	0	0	1	0	0	0	0	0	0	0	0	0	0	0	0	0
Gammaproteobacteria bacterium GWE2_37_16	no	Bacteria	Proteobacteria	Gammaproteobacteria			0	0	1	0	0	0	0	0	0	0	0	0	0	0	0	0	0	0	0	0	0	0	0	0	0	0	0	0	0	1	0	0	0	0	0	0	0	0	0	0	0	0	0
Gallionellales bacterium GWE2_58_10	no	Bacteria	Proteobacteria	Betaproteobacteria	Gallionellales		1	1	0	0	0	1	0	0	0	0	0	0	0	0	0	0	0	0	1	0	0	0	1	1	0	0	0	0	0	1	0	0	0	0	0	0	0	0	0	0	0	0	0
Clostridiales bacterium GWE2_32_10	no	Bacteria		Firmicutes	Clostridiales		0	0	1	0	0	0	0	0	0	0	0	0	0	0	0	0	0	0	0	0	0	0	0	0	0	0	0	0	1	1	0	0	0	0	0	0	1	0	0	0	0	0	0
Bacteroidetes bacterium GWE2_42_39	no	Bacteria	FCB	Bacteroidetes	Bacteroidia		0	1	1	0	0	0	0	0	1	0	0	0	0	0	1	0	0	0	1	0	0	1	0	0	1	0	0	0	0	1	0	0	0	1	0	0	0	0	0	0	0	0	0
Bacteroidetes bacterium GWE2_40_63	no	Bacteria	FCB	Bacteroidetes	Bacteroidia		0	1	1	1	0	0	0	0	1	1	0	0	0	0	0	0	0	0	1	0	0	1	0	0	1	0	0	0	0	1	0	0	0	1	0	0	0	0	0	0	0	0	0
Bacteroidetes bacterium GWE2_40_15	no	Bacteria	FCB	Bacteroidetes	Bacteroidia		0	0	1	1	0	0	0	0	0	0	0	0	0	0	0	0	0	0	1	0	0	1	0	0	0	0	0	0	0	1	0	0	0	1	0	1	0	0	0	0	0	0	0
Bacteroidetes bacterium GWE2_39_28	no	Bacteria	FCB	Bacteroidetes	Bacteroidia		0	0	1	1	1	0	0	0	0	0	0	0	0	0	0	0	0	0	1	0	0	1	0	0	0	0	0	0	0	1	0	0	0	1	0	0	0	0	0	0	0	0	0
Bacteroidetes bacterium GWE2_32_14	no	Bacteria	FCB	Bacteroidetes	Bacteroidia		0	1	1	1	1	0	0	0	0	1	0	0	0	0	0	0	0	1	1	0	0	1	0	0	0	0	0	0	0	1	0	0	0	1	0	1	0	0	0	0	0	0	0
Bacteroidetes bacterium GWE2_29_8	no	Bacteria	FCB	Bacteroidetes			0	0	1	1	0	0	0	0	0	0	0	0	0	0	0	0	0	0	1	0	0	0	0	0	0	0	0	0	0	1	0	0	0	1	0	0	0	0	0	0	0	0	0
Thiobacillus sp. GWE1_62_9	no	Bacteria	Proteobacteria	Betaproteobacteria	Hydrogenophilales		1	0	0	0	1	1	1	1	0	0	0	0	1	0	0	0	1	1	1	0	0	1	1	0	0	0	0	0	1	1	0	1	0	0	0	0	1	0	0	0	1	0	0
Burkholderiales bacterium GWE1_65_30	no	Bacteria	Proteobacteria	Betaproteobacteria	Burkholderiales		1	1	0	1	1	1	1	0	0	1	0	0	0	0	1	0	1	1	1	1	0	1	1	0	1	1	0	1	1	1	0	1	1	1	0	1	1	0	1	0	0	0	1
Elusimicrobia bacterium GWD2_63_28	no	Bacteria		Elusimicrobia			1	1	0	1	0	0	0	0	0	0	0	0	1	0	0	0	0	0	1	0	0	1	0	0	0	0	0	0	1	1	0	0	0	1	0	0	0	0	0	0	1	0	0
Desulfuromonadales bacterium GWD2_61_12	no	Bacteria		Deltaproteobacteria			0	1	1	0	0	0	0	0	0	0	0	0	0	0	0	0	0	0	1	0	0	1	0	0	0	0	0	0	1	1	0	0	0	1	0	0	1	0	0	0	0	0	0
Desulfuromonadales bacterium GWD2_54_10	no	Bacteria		Deltaproteobacteria			0	1	1	1	0	0	0	0	0	0	0	0	0	0	0	0	0	1	1	1	0	1	0	0	0	0	0	1	1	1	0	0	0	1	0	0	1	0	0	0	0	0	1
Deltaproteobacteria bacterium GWD2_55_8	no	Bacteria		Deltaproteobacteria			0	0	1	1	0	1	0	0	0	0	0	0	0	0	0	0	0	0	1	0	1	0	0	0	0	0	0	0	0	0	0	0	0	0	0	1	0	0	0	0	0	0	0
candidate division CPR2 bacterium GWD2_39_7	yes	Bacteria		CPR2			0	0	1	0	0	0	0	0	0	0	0	0	1	0	0	0	0	0	0	0	0	0	0	0	0	0	0	0	1	1	0	0	0	0	0	0	0	0	0	0	1	0	0
Clostridiales bacterium GWD2_32_59	no	Bacteria		Firmicutes	Clostridiales		0	0	1	0	0	0	0	0	0	0	0	0	0	0	0	0	0	0	0	0	0	0	0	0	0	0	0	0	1	1	0	0	0	0	0	0	1	0	0	0	0	0	0
Clostridiales bacterium GWD2_32_19	no	Bacteria		Firmicutes	Clostridiales		0	0	1	0	0	0	0	0	0	0	0	0	0	0	0	0	0	0	0	0	0	0	0	0	0	0	0	0	0	1	0	0	0	0	0	0	0	0	0	0	0	0	0
Bacteroidetes bacterium GWD2_33_33	no	Bacteria	FCB	Bacteroidetes	Bacteroidia		0	0	1	1	1	0	0	0	0	1	0	0	0	0	0	0	0	1	1	0	0	0	0	0	0	0	0	0	0	1	0	0	0	1	0	0	0	0	0	0	0	0	0
Spirochaetes bacterium GWD1_27_9	no	Bacteria		Spirochaetes			0	0	1	1	0	1	0	0	0	1	0	0	1	0	0	0	0	0	0	1	0	0	0	0	0	0	0	0	1	1	0	0	0	0	0	0	0	0	0	0	1	0	0
Candidatus Wallbacteria bacterium GWC2_49_35	no	Bacteria		Wallbacteria			0	0	1	1	0	0	0	0	0	0	0	0	0	0	0	0	0	0	0	0	0	1	0	0	0	0	0	0	0	1	0	0	0	0	0	0	0	0	0	0	0	0	0
Verrucomicrobia bacterium GWC2_42_7	no	Bacteria	PVC	Verrucomicrobia	Opitutae		0	0	0	1	0	0	0	0	0	0	0	0	0	0	0	0	0	0	0	0	0	0	0	0	0	0	0	0	0	1	0	0	0	0	0	0	0	0	0	0	0	0	0
Syntrophus sp. GWC2_56_31	no	Bacteria		Deltaproteobacteria			1	0	0	1	0	0	0	0	0	0	1	1	0	0	0	0	0	1	0	0	0	0	0	0	0	0	0	0	0	0	0	0	0	0	0	1	0	0	0	0	0	0	0
Spirochaetes bacterium GWC2_52_13	no	Bacteria		Spirochaetes			0	1	1	1	0	0	0	0	0	1	0	0	0	0	0	0	0	0	0	0	0	0	0	0	0	0	0	0	0	1	0	0	0	1	0	0	0	0	0	0	0	0	0
Candidatus Rokubacteria bacterium GWC2_70_16	no	Bacteria		Rokubacteria			0	1	1	1	0	1	1	1	0	0	0	0	0	0	0	0	0	1	1	0	1	1	0	1	0	0	0	0	0	0	0	1	0	0	1	0	0	0	0	0	0	0	0
Candidatus Riflebacteria bacterium GWC2_50_8	no	Bacteria		Riflebacteria			1	0	0	1	0	0	0	0	0	0	1	1	0	0	0	0	0	1	0	0	0	0	0	0	0	0	0	0	0	1	0	0	0	0	0	0	0	0	0	0	0	0	0
Pseudomonadales bacterium GWC2_63_15	no	Bacteria	Proteobacteria	Gammaproteobacteria	Pseudomonadales		0	1	1	1	1	1	0	0	0	0	0	0	0	0	1	0	1	0	1	0	0	1	1	1	1	1	0	0	0	0	0	0	0	1	0	0	0	0	0	0	0	0	0
Planctomycetes bacterium GWC2_49_10	no	Bacteria	PVC	Planctomycetes			0	0	1	0	0	0	0	0	0	0	0	0	0	0	0	0	0	0	0	0	0	0	0	0	0	0	0	0	1	0	0	0	0	0	0	0	1	0	0	0	0	0	0
Planctomycetes bacterium GWC2_45_44	no	Bacteria	PVC	Planctomycetes	Phycisphaerae		0	0	1	1	0	1	0	0	0	0	0	0	0	0	0	0	0	0	0	0	0	0	0	0	0	0	0	0	1	1	0	0	0	0	0	0	0	0	0	0	0	0	1
Pelobacteraceae bacterium GWC2_58_13	no	Bacteria		Deltaproteobacteria			0	1	1	1	0	0	0	0	0	0	0	0	0	0	0	0	0	0	1	0	0	1	0	0	0	0	0	0	1	1	0	0	0	1	0	0	1	0	0	0	0	0	0
Candidatus Woesebacteria bacterium GWC2_33_12	yes	Bacteria	OP11 (Microgenomates)	Woesebacteria			0	0	1	0	0	0	0	0	0	0	0	0	0	0	0	0	0	0	0	0	0	0	0	0	0	0	0	0	0	0	0	0	0	0	0	0	0	0	0	0	0	0	0
Candidatus Sungbacteria bacterium GWC2_49_10	yes	Bacteria	OD1 (Parcubacteria)	Sungbacteria			0	0	1	0	0	0	0	0	0	0	0	0	0	0	0	0	0	0	0	0	0	0	0	1	0	0	0	0	0	0	0	0	0	0	0	0	0	0	0	0	0	0	0
Nitrospirae bacterium GWC2_57_9	no	Bacteria		Nitrospirae			0	1	1	0	0	1	0	0	0	0	0	0	1	0	0	0	0	1	1	1	0	1	0	0	1	0	0	1	1	1	0	0	0	1	0	0	1	0	0	0	1	0	0
Nitrospirae bacterium GWC2_57_13	no	Bacteria		Nitrospirae			1	1	0	0	0	1	0	0	0	0	0	0	1	0	0	0	0	1	1	1	0	1	0	0	1	0	0	0	1	1	0	0	0	1	0	0	1	0	0	0	1	0	0
Nitrospirae bacterium GWC2_56_14	no	Bacteria		Nitrospirae			0	0	1	1	0	0	0	0	0	0	0	0	1	0	0	0	0	1	1	0	0	0	0	0	0	0	0	1	1	1	0	0	0	0	0	0	0	0	0	0	1	0	0
Nitrospirae bacterium GWC2_42_7	no	Bacteria		Nitrospirae			1	1	0	0	0	1	0	0	0	0	0	0	1	0	0	0	0	1	0	0	0	0	0	0	0	0	0	0	1	1	0	0	0	1	0	0	0	0	0	0	1	0	0
Ignavibacteria bacterium GWC2_36_12	no	Bacteria	FCB	Ignavibacteria			0	1	1	1	1	0	0	0	0	0	0	0	0	0	0	0	0	1	1	0	0	1	0	0	0	0	0	0	0	1	0	0	0	1	0	0	0	0	0	0	0	0	0
Geobacteraceae bacterium GWC2_58_44	no	Bacteria		Deltaproteobacteria	Desulfuromonadales		0	1	1	0	0	0	0	0	0	0	0	0	1	0	0	0	0	0	1	1	0	1	0	0	1	0	0	1	1	1	0	1	0	1	0	0	1	0	0	0	1	1	0
Geobacteraceae bacterium GWC2_55_20	no	Bacteria		Deltaproteobacteria	Desulfuromonadales		0	1	1	1	0	0	0	0	1	0	0	0	1	0	0	0	0	1	1	1	0	1	0	0	0	0	0	1	1	1	0	0	0	1	0	0	1	0	0	0	1	1	0
Geobacteraceae bacterium GWC2_53_11	no	Bacteria		Deltaproteobacteria	Desulfuromonadales		0	1	1	1	0	0	0	0	1	0	0	0	1	0	0	0	0	1	1	1	0	1	0	0	0	0	0	1	1	1	0	0	1	0	0	0	1	0	0	0	1	1	0
Geobacteraceae bacterium GWC2_48_7	no	Bacteria		Deltaproteobacteria	Desulfuromonadales		0	0	1	0	0	0	0	0	1	0	0	0	1	0	0	0	0	0	1	0	0	1	0	0	1	0	0	0	1	1	0	0	0	1	0	0	0	0	0	0	1	0	0
Gemmatimonadetes bacterium GWC2_71_10	no	Bacteria		Gemmatimonadetes			0	1	1	1	0	0	0	0	0	0	0	0	0	0	0	0	0	1	0	0	0	0	0	0	0	0	0	0	0	1	0	0	0	0	0	0	0	0	0	0	0	0	0
Elusimicrobia bacterium GWC2_65_9	no	Bacteria		Elusimicrobia			0	1	1	1	1	0	0	0	0	0	0	0	0	0	0	0	0	0	1	1	0	1	0	0	0	0	0	0	0	1	0	0	0	0	0	0	0	0	0	0	0	0	0
Elusimicrobia bacterium GWC2_64_44	no	Bacteria		Elusimicrobia			1	1	0	1	0	0	0	0	0	0	0	0	1	0	0	0	0	1	1	0	0	0	0	0	0	0	0	1	1	1	0	0	0	1	0	0	0	0	0	0	1	0	0
Elusimicrobia bacterium GWC2_61_19	no	Bacteria		Elusimicrobia			1	0	0	1	0	0	0	0	0	0	0	0	0	0	0	0	0	0	1	0	0	0	0	0	0	0	0	0	0	1	0	0	0	0	0	0	0	0	0	0	0	0	0
Elusimicrobia bacterium GWC2_56_31	no	Bacteria		Elusimicrobia			0	0	1	1	0	0	0	0	0	0	0	0	1	0	0	0	0	0	1	0	0	0	0	0	0	0	0	0	1	1	0	0	0	1	0	0	0	0	0	0	1	0	0
Deltaproteobacteria bacterium GWC2_65_14	no	Bacteria		Deltaproteobacteria			0	1	1	0	0	0	0	0	0	0	0	0	0	0	0	0	0	0	1	0	0	1	0	0	1	0	0	1	0	0	0	0	0	1	0	0	0	0	0	0	0	0	0
Deltaproteobacteria bacterium GWC2_55_46	no	Bacteria		Deltaproteobacteria			0	1	1	1	1	0	0	0	0	0	0	0	1	0	0	0	0	0	1	0	0	1	1	1	0	0	0	1	1	1	0	0	0	1	0	0	0	0	0	0	1	0	0
Deltaproteobacteria bacterium GWC2_42_11	no	Bacteria		Deltaproteobacteria			0	1	1	1	1	0	0	0	0	0	0	0	1	0	0	0	0	0	1	0	1	0	0	1	0	0	0	0	1	1	0	0	1	0	0	0	0	0	0	0	1	0	0
Clostridiales bacterium GWC2_40_7	no	Bacteria		Firmicutes	Clostridiales		0	1	1	1	0	0	0	0	0	1	0	0	0	0	0	0	0	0	0	0	0	0	0	0	0	0	0	0	0	0	0	0	0	0	0	0	0	0	0	0	0	0	0
Chloroflexi bacterium GWC2_73_18	no	Bacteria		Chloroflexi			1	1	0	1	1	0	0	0	0	0	0	0	0	0	0	0	0	0	1	0	1	0	0	1	0	0	0	0	1	1	0	0	0	1	0	1	1	0	0	0	0	0	0
Chloroflexi bacterium GWC2_49_37	no	Bacteria		Chloroflexi			1	1	0	1	1	0	0	0	0	0	0	0	0	0	0	0	0	1	1	0	0	0	0	1	0	0	0	0	1	0	0	0	0	0	0	0	0	0	0	0	0	1	0
Bacteroidetes bacterium GWC2_46_850	no	Bacteria	FCB	Bacteroidetes	Bacteroidia		0	1	1	0	0	0	0	0	0	0	0	0	0	0	0	0	0	0	1	0	0	1	0	0	1	0	0	0	0	1	0	0	0	1	0	0	0	0	0	0	0	0	0
Actinobacteria bacterium GWC2_53_9	no	Bacteria		Actinobacteria			1	0	0	0	1	1	0	0	0	0	0	0	0	0	0	0	0	1	0	0	0	0	0	0	0	0	0	0	1	1	0	0	0	1	0	0	0	0	0	0	0	0	1
Treponema sp. GWC1_61_84	no	Bacteria		Spirochaetes			0	1	1	1	0	0	0	0	0	0	0	0	0	0	0	0	0	0	1	1	0	0	0	0	0	0	0	0	0	1	0	0	0	1	0	0	0	0	0	0	0	0	0
Pseudomonadales bacterium GWC1_66_9	no	Bacteria	Proteobacteria	Gammaproteobacteria	Pseudomonadales		0	1	1	1	0	1	0	0	0	0	0	0	1	0	0	0	0	0	1	1	0	0	1	0	0	0	0	0	1	1	0	0	0	1	0	0	0	0	0	0	1	0	0
Acinetobacter sp. GWC1_38_13	no	Bacteria	Proteobacteria	Gammaproteobacteria	Pseudomonadales		0	1	1	0	1	1	0	0	0	0	0	0	0	0	1	0	1	0	1	0	0	0	1	0	0	0	0	0	0	0	0	0	0	1	0	0	0	0	0	0	0	0	0
Planctomycetes bacterium GWB2_41_19	no	Bacteria	PVC	Planctomycetes			0	0	1	1	0	0	0	0	0	0	0	0	0	0	0	0	0	1	0	0	0	1	0	1	0	0	1	0	0	1	0	0	0	0	0	0	0	0	0	0	0	0	0
Omnitrophica WOR_2 bacterium GWB2_45_9	no	Bacteria		Omnitrophica	WOR-2		0	0	1	0	0	0	0	0	0	0	0	0	0	0	0	0	0	0	0	0	0	0	0	0	0	0	0	0	0	0	0	0	0	0	0	0	0	0	0	0	0	0	0
Nitrospirae bacterium GWB2_47_37	no	Bacteria		Nitrospirae			1	1	0	1	0	1	0	0	0	0	0	0	1	0	0	0	0	1	1	1	0	1	0	0	1	0	0	0	1	1	0	0	0	1	0	0	1	0	0	0	1	1	0
Ignavibacteria bacterium GWB2_35_6b	no	Bacteria	FCB	Ignavibacteria			0	0	1	1	0	0	0	0	0	0	0	0	0	0	0	0	0	0	1	0	0	1	0	0	0	1	0	0	0	1	0	0	0	1	0	0	0	0	0	0	0	0	0
Geobacteraceae bacterium GWB2_52_12	no	Bacteria		Deltaproteobacteria	Desulfuromonadales		0	1	1	0	0	0	0	0	0	0	0	0	0	0	0	0	0	0	1	1	0	1	0	0	0	0	0	1	1	0	0	0	0	1	0	0	0	0	0	0	0	1	0
Elusimicrobia bacterium GWB2_63_22	no	Bacteria		Elusimicrobia			1	1	0	1	0	0	0	0	0	0	0	0	1	0	0	0	0	0	1	0	0	1	0	0	0	0	0	0	1	1	0	0	0	1	0	0	0	0	0	0	1	0	0
Elusimicrobia bacterium GWB2_63_16	no	Bacteria		Elusimicrobia			1	1	0	1	0	0	0	0	0	0	0	0	1	0	0	0	0	0	1	0	0	1	0	0	0	0	0	0	1	1	0	0	0	0	0	0	0	0	0	0	1	0	0
Desulfobacterales bacterium GWB2_56_26	no	Bacteria		Deltaproteobacteria	Desulfobacterales		1	1	0	1	1	0	0	0	1	0	1	1	0	0	0	0	0	1	1	1	0	1	0	0	1	0	0	1	1	1	0	0	0	1	0	0	1	1	0	0	0	1	0
Deltaproteobacteria bacterium GWB2_55_19	no	Bacteria		Deltaproteobacteria			0	1	1	1	1	0	0	0	0	0	0	0	1	0	0	0	0	0	1	0	0	1	1	0	0	0	0	0	1	1	0	0	0	1	0	0	0	0	0	0	1	0	0
Clostridiales bacterium GWB2_37_7	no	Bacteria		Firmicutes	Clostridiales		0	0	1	1	0	0	0	0	0	0	0	0	0	0	0	0	0	1	0	0	0	0	0	0	0	0	0	0	0	1	0	0	0	0	0	0	0	0	0	0	0	0	0
Chloroflexi bacterium GWB2_54_36	no	Bacteria		Chloroflexi			0	1	1	1	1	0	0	0	0	0	0	0	0	0	0	0	0	1	1	0	0	1	0	0	0	0	0	0	1	1	0	0	0	1	0	0	0	0	0	0	0	0	1
Bacteroidetes bacterium GWB2_41_8	no	Bacteria	FCB	Bacteroidetes	Bacteroidia		0	1	1	1	1	0	0	0	0	0	0	0	0	0	0	0	0	0	1	0	0	1	0	0	1	0	0	1	0	1	0	0	0	1	0	0	0	0	0	0	0	0	0
Spirochaetes bacterium GWB1_60_80	no	Bacteria		Spirochaetes			0	0	1	1	0	0	0	0	0	0	0	0	0	0	0	0	0	1	0	0	0	0	0	0	0	0	0	0	0	1	0	0	0	1	0	0	0	0	0	0	0	0	0
Spirochaetes bacterium GWB1_59_5	no	Bacteria		Spirochaetes			0	0	1	1	1	0	0	0	0	0	0	0	0	0	0	0	0	0	0	0	0	1	0	0	0	0	0	0	0	1	0	0	0	0	0	0	0	0	0	0	0	0	0
Spirochaetes bacterium GWB1_48_6	no	Bacteria		Spirochaetes			0	0	1	0	0	0	0	0	0	0	0	0	0	0	0	0	0	0	0	0	0	0	0	0	0	0	0	0	0	0	0	0	0	0	0	0	0	0	0	0	0	0	0
Spirochaetes bacterium GWB1_36_13	no	Bacteria		Spirochaetes			0	0	1	0	0	0	0	0	0	0	0	0	0	0	0	0	0	0	0	1	0	0	0	0	0	0	0	0	0	1	0	0	0	0	0	0	0	0	0	0	0	0	0
Candidatus Woykebacteria bacterium GWB1_45_5	yes	Bacteria	OP11 (Microgenomates)	Woykebacteria			0	0	1	0	0	0	0	0	0	0	0	0	1	0	0	0	0	0	0	0	0	0	0	0	0	0	0	0	1	1	0	0	0	0	0	0	0	0	0	0	1	0	0
Candidatus Woesebacteria bacterium GWB1_43_5	yes	Bacteria	OP11 (Microgenomates)	Woesebacteria			0	0	1	0	0	0	0	0	0	0	0	0	0	0	0	0	0	0	0	0	0	0	0	0	0	0	0	0	0	0	0	0	0	0	0	0	0	0	0	0	0	0	0
Candidatus Nomurabacteria bacterium GWB1_40_6	yes	Bacteria	OD1 (Parcubacteria)	Nomurabacteria			0	0	1	0	0	0	0	0	0	0	0	0	0	0	0	0	0	0	0	0	0	0	0	0	0	0	0	0	0	0	0	0	0	0	0	0	0	0	0	0	0	0	0
Candidatus Liptonbacteria bacterium GWB1_49_6	yes	Bacteria	OD1 (Parcubacteria)	Liptonbacteria			0	0	1	0	0	0	0	0	0	0]	0	0	0	0	0	0	0	0	0	0	0	0	0	0	0	0	0	0	0	0	0	0	0	0	0	0	0	0	0	0	0	0	0
Bdellovibrionales bacterium GWB1_55_8	no	Bacteria		Deltaproteobacteria	Bdellovibrionales	Bdellovibrionaceae	0	1	1	1	0	0	0	0	1	0	0	0	0	0	0	0	0	1	1	0	0	1	0	0	1	0	0	0	1	0	0	0	0	0	0	0	1	0	0	0	0	0	0
Candidatus Schekmanbacteria bacterium GWA2_38_11	no	Bacteria		Schekmanbacteria			0	0	1	1	0	0	0	0	0	0	0	0	0	0	0	0	0	1	1	0	1	0	0	0	0	0	0	1	0	0	0	0	0	0	0	0	0	0	0	0	0	0	0
Candidatus Rokubacteria bacterium GWA2_73_35	no	Bacteria		Rokubacteria			0	1	1	1	1	0	1	1	0	0	0	0	0	0	0	0	0	1	1	0	1	1	0	1	0	0	0	1	0	0	0	1	1	1	1	1	0	0	0	0	0	0	0
Candidatus Rokubacteria bacterium GWA2_70_23	no	Bacteria		Rokubacteria			0	1	1	1	0	1	1	1	0	0	0	0	0	0	0	0	0	1	1	0	1	0	0	0	0	0	0	0	0	1	0	1	1	0	0	1	0	0	0	0	0	0	0
Rhodocyclales bacterium GWA2_65_20	no	Bacteria	Proteobacteria	Betaproteobacteria	Rhodocyclales		0	0	1	1	1	1	1	1	0	0	0	0	0	0	1	0	0	1	1	0	0	0	0	1	0	1	0	0	1	1	0	0	1	0	0	0	1	0	1	0	0	0	1
Polynucleobacter sp. GWA2_45_21	no	Bacteria	Proteobacteria	Betaproteobacteria	Burkholderiales		0	1	1	1	1	1	1	0	0	0	0	0	0	0	0	0	0	1	1	0	0	1	1	0	0	0	0	0	0	0	0	0	0	0	0	1	0	0	0	0	0	0	0
Planctomycetes bacterium GWA2_40_7	no	Bacteria	PVC	Planctomycetes			0	0	1	1	0	0	0	0	0	0	0	0	0	0	0	0	0	0	1	0	1	0	0	0	0	0	0	0	0	0	0	0	0	0	0	0	0	0	0	0	0	0	0
Omnitrophica WOR_2 bacterium GWA2_53_43	no	Bacteria		Omnitrophica	WOR-2		0	1	1	1	0	0	0	0	0	0	0	0	0	0	0	0	0	0	0	0	0	0	1	1	0	0	0	0	0	0	0	0	0	0	0	0	0	0	0	0	0	0	0
Omnitrophica WOR_2 bacterium GWA2_47_8	no	Bacteria		Omnitrophica	WOR-2		0	1	1	0	0	1	0	0	0	0	0	0	0	0	0	0	0	0	0	0	1	0	0	1	0	0	0	0	0	1	0	0	0	0	0	0	0	0	0	0	0	0	0
Omnitrophica WOR_2 bacterium GWA2_45_18	no	Bacteria		Omnitrophica	WOR-2		0	1	1	1	0	0	0	0	0	0	0	0	1	0	0	0	0	0	1	0	0	1	0	0	0	0	0	0	1	1	0	0	0	1	0	0	0	0	0	0	1	0	0
Omnitrophica bacterium GWA2_52_8	no	Bacteria		Omnitrophica	Omnitrophica		0	1	1	1	0	0	0	0	0	0	0	0	0	0	0	0	0	0	1	0	0	1	0	0	0	0	0	0	0	0	0	0	0	1	0	0	0	0	0	0	0	0	0
Omnitrophica bacterium GWA2_52_12	no	Bacteria		Omnitrophica	Omnitrophica		0	0	1	0	0	0	0	0	0	0	0	0	0	0	0	0	0	0	0	0	0	1	0	0	0	0	0	0	0	0	0	0	0	1	0	0	0	0	0	0	0	0	0
Omnitrophica bacterium GWA2_50_21	no	Bacteria		Omnitrophica	Omnitrophica		0	0	1	0	0	0	0	0	0	0	0	0	0	0	0	0	0	0	0	0	0	0	0	0	1	0	0	0	0	1	0	0	0	0	0	0	0	0	0	0	0	0	0
Omnitrophica bacterium GWA2_41_15	no	Bacteria		Omnitrophica	OP3X		1	0	0	0	0	0	0	0	0	0	0	0	0	0	0	0	0	1	0	0	1	0	0	0	0	0	0	0	0	0	0	0	0	0	0	0	0	0	0	0	0	0	0
Candidatus Wildermuthbacteria bacterium GWA2_46_15	yes	Bacteria	OD1 (Parcubacteria)	Wildermuthbacteria			0	0	1	0	0	0	0	0	0	0	0	0	0	0	0	0	0	0	0	0	0	0	0	0	0	0	0	0	0	0	0	0	0	0	0	0	0	0	0	0	0	0	0
Candidatus Kaiserbacteria bacterium GWA2_50_9	yes	Bacteria	OD1 (Parcubacteria)	Kaiserbacteria			0	0	1	0	0	0	0	0	0	0	0	0	0	0	0	0	0	0	0	0	0	0	0	0	0	0	0	0	0	0	0	0	0	0	0	0	0	0	0	0	0	0	0
Candidatus Colwellbacteria bacterium GWA2_46_10	yes	Bacteria	OD1 (Parcubacteria)	Colwellbacteria			0	0	1	0	0	0	0	0	0	0	0	0	0	0	0	0	0	0	0	0	0	0	0	0	0	0	0	0	0	0	0	0	0	0	0	0	0	0	0	0	0	0	0
Nitrospirae bacterium GWA2_42_11	no	Bacteria		Nitrospirae			1	0	0	0	1	0	0	0	0	1	0	0	1	0	0	0	0	0	1	0	0	0	1	1	0	0	0	0	1	1	0	0	0	0	0	0	0	0	0	0	1	0	0
Candidatus Melainabacteria bacterium GWA2_34_9	no	Bacteria		Melainabacteria			0	0	1	1	0	0	0	0	0	1	0	0	0	0	0	0	0	0	0	0	0	0	0	0	0	0	0	0	0	1	0	0	0	0	0	0	0	0	0	0	0	0	0
Ignavibacteria bacterium GWA2_55_25	no	Bacteria	FCB	Ignavibacteria			0	0	1	0	0	0	0	0	0	1	0	0	0	0	0	0	0	0	0	0	0	1	0	0	0	0	0	0	0	0	0	0	0	0	0	0	0	0	0	0	0	0	0
Ignavibacteria bacterium GWA2_54_16	no	Bacteria	FCB	Ignavibacteria			0	1	1	0	0	0	0	0	1	0	0	0	1	0	0	0	0	0	1	0	0	0	0	0	1	0	0	0	1	1	0	0	0	1	0	0	0	0	0	0	1	0	0
Gallionellales bacterium GWA2_60_18	no	Bacteria	Proteobacteria	Betaproteobacteria	Gallionellales		0	1	1	1	1	1	0	0	0	0	0	0	0	0	0	0	0	0	1	1	0	0	1	0	0	0	0	1	0	1	0	0	0	0	0	0	0	0	0	0	0	0	0
Gallionellales bacterium GWA2_60_142	no	Bacteria	Proteobacteria	Betaproteobacteria	Gallionellales		1	1	0	1	1	1	0	0	0	0	0	0	0	0	0	0	0	0	1	1	0	0	0	0	0	0	0	0	1	1	0	0	0	0	0	0	1	0	0	0	0	0	1
Gallionellales bacterium GWA2_59_43	no	Bacteria	Proteobacteria	Betaproteobacteria	Gallionellales		1	1	0	1	1	1	1	1	0	0	0	0	0	0	0	0	0	0	1	1	0	0	0	0	1	0	0	0	1	1	0	0	0	0	0	0	1	0	0	0	0	0	1
Gallionellales bacterium GWA2_55_18	no	Bacteria	Proteobacteria	Betaproteobacteria	Gallionellales		0	0	1	0	1	1	0	0	0	0	0	0	0	0	0	0	0	0	1	0	0	0	1	0	0	0	0	1	0	0	0	0	0	0	0	0	0	0	0	0	0	0	0
Gallionellales bacterium GWA2_54_124	no	Bacteria	Proteobacteria	Betaproteobacteria	Gallionellales		1	1	0	0	1	0	0	0	0	0	0	0	0	0	0	0	0	0	1	0	0	1	1	0	1	0	0	1	1	1	0	0	0	0	0	0	0	0	0	0	0	0	1
Candidatus Firestonebacteria bacterium GWA2_43_8	no	Bacteria		Firestonebacteria			0	0	1	0	0	0	0	0	0	0	0	0	0	0	0	0	0	0	0	0	0	0	0	0	0	0	0	0	0	1	0	0	0	0	0	0	0	0	0	0	0	0	0
Elusimicrobia bacterium GWA2_69_24	no	Bacteria		Elusimicrobia			0	1	1	1	1	0	0	0	0	0	0	0	1	0	0	0	0	0	1	0	0	1	0	0	1	0	0	1	1	1	0	0	0	1	0	0	0	0	0	0	1	1	0
Elusimicrobia bacterium GWA2_62_23	no	Bacteria		Elusimicrobia			1	1	0	1	0	0	0	0	0	0	0	0	1	0	0	0	0	0	1	0	0	1	0	0	1	0	0	0	1	1	0	0	0	1	0	0	0	0	0	0	1	0	0
Elusimicrobia bacterium GWA2_61_42	no	Bacteria		Elusimicrobia			1	1	0	1	0	0	0	0	0	0	0	0	1	0	0	0	0	0	1	0	0	1	0	0	0	0	0	0	1	1	0	0	0	1	0	0	0	0	0	0	1	0	0
Elusimicrobia bacterium GWA2_51_34	no	Bacteria		Elusimicrobia			0	0	1	1	0	0	0	0	0	0	0	0	1	0	0	0	0	0	0	0	0	0	0	0	0	0	0	0	1	1	0	0	0	1	0	0	0	0	0	0	1	1	0
Desulfovibrionales bacterium GWA2_65_9	no	Bacteria		Deltaproteobacteria			0	1	1	1	0	0	0	0	1	1	1	1	1	0	0	0	0	0	1	1	0	1	0	0	0	0	0	0	1	1	0	0	0	0	0	0	1	0	0	0	1	0	0
Deltaproteobacteria bacterium GWA2_65_63	no	Bacteria		Deltaproteobacteria			0	1	1	0	0	0	0	0	0	0	0	0	0	0	0	0	0	0	1	0	0	1	0	0	0	0	0	1	1	0	0	0	0	0	0	0	1	0	0	0	0	0	0
Deltaproteobacteria bacterium GWA2_55_10	no	Bacteria		Deltaproteobacteria			0	1	1	1	1	0	0	0	0	0	0	0	1	0	0	0	0	0	1	0	0	1	1	0	0	0	0	1	1	1	0	0	0	0	0	0	0	0	0	0	1	0	0
Deltaproteobacteria bacterium GWA2_54_12	no	Bacteria		Deltaproteobacteria			0	1	1	1	1	0	0	0	0	0	0	0	1	0	0	0	0	0	1	0	0	0	1	0	1	0	0	0	1	1	0	0	0	1	0	0	0	0	0	0	1	0	0
Deltaproteobacteria bacterium GWA2_47_9	no	Bacteria		Deltaproteobacteria			0	0	1	0	0	0	0	0	0	0	0	0	0	0	0	0	0	0	1	0	0	0	0	1	0	0	0	0	0	0	0	0	0	0	0	0	0	0	0	0	0	0	0
Deltaproteobacteria bacterium GWA2_45_12	no	Bacteria		Deltaproteobacteria			0	1	1	1	0	0	0	0	0	0	0	0	0	0	0	0	0	0	1	0	1	0	1	1	0	0	0	0	0	0	0	0	0	1	0	0	0	0	0	0	0	0	0
Curvibacter sp. GWA2_64_110	no	Bacteria	Proteobacteria	Betaproteobacteria	Burkholderiales		1	1	0	1	1	1	1	0	0	0	0	0	0	0	0	0	1	1	1	0	0	1	1	0	0	0	0	0	0	1	0	1	1	1	0	1	0	0	0	0	0	0	0
Burkholderiales bacterium GWA2_64_37	no	Bacteria	Proteobacteria	Betaproteobacteria	Burkholderiales		0	1	1	1	1	1	1	0	0	0	0	0	0	0	0	0	1	1	1	0	0	1	1	0	1	1	0	0	0	0	0	1	0	1	0	1	0	0	0	0	0	0	0
Bdellovibrionales bacterium GWA2_49_15	no	Bacteria		Deltaproteobacteria	Bdellovibrionales	Bacteroivoracaceae	0	1	1	1	1	0	0	0	0	0	0	0	0	0	0	0	0	0	1	0	0	1	0	0	1	0	0	1	1	1	0	0	0	1	0	0	0	0	0	0	0	0	1
Bacteroidetes bacterium GWA2_40_15	no	Bacteria	FCB	Bacteroidetes	Bacteroidia		0	1	1	1	1	0	0	0	0	0	0	0	0	0	1	0	0	1	1	0	0	0	0	0	1	1	0	1	0	1	0	0	0	1	0	0	0	0	0	0	0	0	0
Bacteroidetes bacterium GWA2_32_17	no	Bacteria	FCB	Bacteroidetes	Bacteroidia		0	1	1	1	0	0	0	0	1	0	0	0	0	0	0	0	0	0	1	0	0	0	0	0	0	0	0	0	0	0	0	0	0	1	0	0	0	0	0	0	0	0	0
Bacteroidetes bacterium GWA2_31_9b	no	Bacteria	FCB	Bacteroidetes	Bacteroidia		0	0	1	1	1	0	0	0	0	0	0	0	0	0	0	0	0	0	1	0	0	1	0	0	0	0	0	0	0	1	0	0	0	1	0	0	0	0	0	0	0	0	0
Bacteroidetes bacterium GWA2_31_9	no	Bacteria	FCB	Bacteroidetes	Bacteroidia		0	1	1	1	1	0	0	0	1	0	0	0	0	0	0	0	0	1	1	0	0	1	0	0	1	0	0	0	0	1	0	0	0	1	0	0	0	0	0	0	0	0	0
Bacteroidetes bacterium GWA2_30_7	no	Bacteria	FCB	Bacteroidetes	Bacteroidia		0	1	1	1	1	0	0	0	0	0	0	0	0	0	0	0	0	0	1	0	0	1	0	0	1	0	0	0	0	1	0	0	0	1	0	0	0	0	0	0	0	0	0
Candidatus Woesebacteria bacterium GWA1_41_8	yes	Bacteria	OP11 (Microgenomates)	Woesebacteria			0	0	1	0	0	0	0	0	0	0	0	0	0	0	0	0	0	0	0	0	0	0	0	0	0	0	0	0	0	0	0	0	0	0	0	0	0	0	0	0	0	0	0
Candidatus Wolfebacteria bacterium GWA1_42_9	yes	Bacteria	OD1 (Parcubacteria)	Wolfebacteria			0	0	1	0	0	0	0	0	0	0	0	0	0	0	0	0	0	0	0	0	0	0	0	0	0	0	0	0	0	0	0	0	0	0	0	0	0	0	0	0	0	0	0
Candidatus Vogelbacteria bacterium GWA1_51_14	yes	Bacteria	OD1 (Parcubacteria)	Vogelbacteria			0	0	1	0	0	0	0	0	0	0	0	0	0	0	0	0	0	0	0	0	0	0	0	0	0	0	0	0	0	0	0	0	0	0	0	0	0	0	0	0	0	0	0
Candidatus Jorgensenbacteria bacterium GWA1_54_12	yes	Bacteria	OD1 (Parcubacteria)	Jorgensenbacteria			0	0	1	0	0	0	0	0	0	0	0	0	0	0	0	0	0	0	0	0	0	0	0	0	0	0	0	0	0	0	0	0	0	0	0	0	0	0	0	0	0	0	0
Candidatus Jorgensenbacteria bacterium GWA1_49_17	yes	Bacteria	OD1 (Parcubacteria)	Jorgensenbacteria			0	0	1	1	0	0	0	0	0	0	0	0	0	0	0	0	0	0	0	0	0	0	0	0	0	0	0	0	0	0	0	0	0	0	0	0	0	0	0	0	0	0	0
Bdellovibrionales bacterium GWA1_52_35	no	Bacteria		Deltaproteobacteria	Bdellovibrionales	Bdellovibrionaceae	0	1	1	1	0	1	0	0	0	0	0	0	1	0	0	0	0	1	1	0	0	1	0	0	1	0	0	0	1	1	0	0	0	0	0	0	0	0	0	0	1	1	0
[truncated: 6 more columns]
