# Supplementary material for: Thousands of microbial genomes shed light on interconnected biogeochemical processes in an aquifer system
Source: Nat Commun. 2016 Oct 24;7:13219. doi: 10.1038/ncomms13219 (PMC5079060; doi:10.1038/ncomms13219)
Supplement: Supplementary Data 10 — Elemental cycling associated with sediment and groundwater associated genomes as described in Figure 1. Presence/Absence of Elemental cycling mechanisms are shown in binary form - Presence: 1 (Green), Absence: 0 (Red). [file ncomms13219-s16.xlsx]

## Sheet: SD10 - Elemental cycling
Supplementary Data 10 | Elemental cycling associated with sediment and groundwater associated genomes as described in Figure 1. Presence/Absence of Elemental cycling mechanisms are shown in binary form - Presence: 1 (Green), Absence: 0 (Red).
Organism	Phylum	C Fixation	N fixation	N Cycling	S cycling	Fe Cycling	H2 oxidation	H2 production	C1 oxidation	O2 metabolism
Candidatus Peribacteria bacterium RIFOXYD2_FULL_58_15	Peregrinibacteria	0	0	0	0	0	0	0	0	0
Candidatus Peribacteria bacterium RIFOXYB2_FULL_54_17	Peregrinibacteria	0	0	0	0	0	0	0	0	0
Candidatus Peribacteria bacterium RIFCSPLOWO2_12_FULL_55_15	Peregrinibacteria	0	0	1	0	0	0	0	0	0
Candidatus Peribacteria bacterium RIFCSPLOWO2_12_FULL_53_10	Peregrinibacteria	0	0	0	0	0	0	0	1	0
Candidatus Nealsonbacteria bacterium RIFCSPLOWO2_01_FULL_43_32	Nealsonbacteria	0	0	0	0	0	0	0	0	0
Candidatus Andersenbacteria bacterium RIFCSPHIGHO2_12_FULL_45_11b	Andersenbacteria	0	0	0	0	0	0	0	0	0
Candidatus Peribacteria bacterium RIFCSPHIGHO2_02_FULL_51_15	Peregrinibacteria	0	0	0	0	0	0	0	0	0
Candidatus Peribacteria bacterium RIFCSPHIGHO2_02_FULL_49_16	Peregrinibacteria	0	0	0	0	0	0	0	0	0
Candidatus Harrisonbacteria bacterium RIFCSPHIGHO2_02_FULL_42_16	Harrisonbacteria	0	0	0	0	0	0	0	0	0
Candidatus Peribacteria bacterium RIFCSPHIGHO2_01_FULL_55_13	Peregrinibacteria	0	0	1	0	0	0	0	1	0
Candidatus Peribacteria bacterium RIFCSPHIGHO2_01_FULL_51_9	Peregrinibacteria	0	0	0	0	0	0	0	1	0
Candidatus Peribacteria bacterium RIFCSPHIGHO2_01_FULL_51_35	Peregrinibacteria	0	0	0	0	0	0	0	0	0
candidate division WWE3 bacterium RIFOXYD2_FULL_43_10	WWE3	0	0	0	1	0	1	1	0	0
Sulfurimonas sp. RIFOXYD2_FULL_37_8	Epsilonproteobacteria	1	0	1	1	0	0	0	0	1
Sulfurimonas sp. RIFOXYD2_FULL_34_21	Epsilonproteobacteria	1	1	1	1	0	1	1	0	1
Sphingobacteriia bacterium RIFOXYD2_FULL_35_12	Bacteroidetes	0	0	1	1	0	0	0	0	1
Sideroxydans sp. RIFOXYD2_FULL_59_7	Betaproteobacteria	1	0	0	0	0	0	0	0	1
Planctomycetes bacterium RIFOXYD2_FULL_41_16	Planctomycetes	1	0	1	0	0	0	1	0	0
Candidatus Zambryskibacteria bacterium RIFOXYD2_FULL_43_10	Zambryskibacteria	0	0	0	0	0	0	0	0	0
Candidatus Vogelbacteria bacterium RIFOXYD2_FULL_44_9	Vogelbacteria	0	0	0	0	0	0	0	0	0
Candidatus Taylorbacteria bacterium RIFOXYD2_FULL_36_9	Taylorbacteria	0	0	0	0	0	0	0	0	0
Candidatus Magasanikbacteria bacterium RIFOXYD2_FULL_41_14	Magasanikbacteria	0	0	0	0	0	0	0	0	0
Candidatus Magasanikbacteria bacterium RIFOXYD2_FULL_36_9	Magasanikbacteria	0	0	0	0	0	0	1	0	0
Candidatus Jacksonbacteria bacterium RIFOXYD2_FULL_43_21	Jacksonbacteria	0	0	0	1	0	1	1	0	0
Candidatus Falkowbacteria bacterium RIFOXYD2_FULL_34_120	Falkowbacteria	0	0	0	1	0	1	1	0	0
Parcubacteria group bacterium RIFOXYD2_FULL_52_8	Vogelbacteria	0	0	0	0	0	0	0	0	0
Candidatus Lambdaproteobacteria bacterium RIFOXYD2_FULL_50_16	Lambdaproteobacteria	0	0	1	1	0	1	0	0	0
Elusimicrobia bacterium RIFOXYD2_FULL_34_30	Elusimicrobia	1	0	0	0	0	0	1	0	0
Elusimicrobia bacterium RIFOXYD2_FULL_34_15	Elusimicrobia	1	0	0	0	0	0	1	0	0
Deltaproteobacteria bacterium RIFOXYD2_FULL_66_9	Deltaproteobacteria	0	0	1	0	1	0	0	1	1
Sulfurimonas sp. RIFOXYD12_FULL_36_11	Epsilonproteobacteria	1	1	1	1	0	1	1	0	1
Sulfuricurvum sp. RIFOXYD12_FULL_44_77	Epsilonproteobacteria	1	0	0	1	0	1	1	0	1
Planctomycetes bacterium RIFOXYD12_FULL_42_12	Planctomycetes	0	0	1	0	0	0	0	0	1
Candidatus Wolfebacteria bacterium RIFOXYD12_FULL_48_21	Wolfebacteria	0	0	0	1	0	0	0	0	0
Candidatus Magasanikbacteria bacterium RIFOXYD12_FULL_33_17	Magasanikbacteria	0	0	0	0	0	0	0	0	0
Ignavibacteria bacterium RIFOXYD12_FULL_36_8	Ignavibacteria	0	0	1	0	0	0	1	0	1
Gammaproteobacteria bacterium RIFOXYD12_FULL_61_37	Gammaproteobacteria	1	0	1	1	0	1	1	0	1
Elusimicrobia bacterium RIFOXYD12_FULL_66_9	Elusimicrobia	0	0	1	0	0	0	0	1	1
Deltaproteobacteria bacterium RIFOXYD12_FULL_57_12	Deltaproteobacteria	1	0	1	1	0	1	1	0	1
Deltaproteobacteria bacterium RIFOXYD12_FULL_56_24	Deltaproteobacteria	1	0	1	1	1	1	1	1	1
Deltaproteobacteria bacterium RIFOXYD12_FULL_55_16	Deltaproteobacteria	1	0	1	1	0	1	1	0	1
Deltaproteobacteria bacterium RIFOXYD12_FULL_53_23	Deltaproteobacteria	1	0	1	1	1	1	1	1	1
Deltaproteobacteria bacterium RIFOXYD12_FULL_50_9	Deltaproteobacteria	1	0	1	1	1	1	1	0	1
Chloroflexi bacterium RIFOXYD12_FULL_57_15	Chloroflexi	0	0	0	0	0	0	0	0	1
Burkholderiales bacterium RIFOXYD12_FULL_59_19	Betaproteobacteria	1	0	1	1	1	1	1	1	1
Alphaproteobacteria bacterium RIFOXYD12_FULL_60_8	Alphaproteobacteria	0	0	1	1	0	1	1	0	0
candidate division WWE3 bacterium RIFOXYD1_FULL_43_17	WWE3	0	0	0	1	0	1	1	0	0
candidate division WWE3 bacterium RIFOXYD1_FULL_39_9	WWE3	0	0	0	0	0	0	0	0	0
Candidatus Woesebacteria bacterium RIFOXYD1_FULL_43_18	Woesebacteria	0	0	0	0	0	0	0	0	0
Candidatus Woesebacteria bacterium RIFOXYD1_FULL_40_21	Woesebacteria	0	0	0	0	0	0	0	0	0
Candidatus Daviesbacteria bacterium RIFOXYD1_FULL_41_10	Daviesbacteria	0	0	0	0	0	0	0	0	0
Candidatus Collierbacteria bacterium RIFOXYD1_FULL_46_26	Collierbacteria	0	0	0	0	0	0	0	0	0
Candidatus Collierbacteria bacterium RIFOXYD1_FULL_40_9	Collierbacteria	0	0	0	0	0	0	0	0	0
Candidatus Zambryskibacteria bacterium RIFOXYD1_FULL_40_13	Zambryskibacteria	0	0	0	0	0	0	0	0	0
Candidatus Zambryskibacteria bacterium RIFOXYD1_FULL_39_35	Zambryskibacteria	0	0	0	0	0	0	0	0	0
Candidatus Yanofskybacteria bacterium RIFOXYD1_FULL_42_10	Yanofskybacteria	0	0	0	0	0	0	0	0	0
Candidatus Vogelbacteria bacterium RIFOXYD1_FULL_51_18	Vogelbacteria	0	0	0	1	0	0	0	0	0
Candidatus Vogelbacteria bacterium RIFOXYD1_FULL_46_19	Vogelbacteria	0	0	0	0	0	0	0	0	0
Candidatus Vogelbacteria bacterium RIFOXYD1_FULL_44_32	Vogelbacteria	0	0	0	0	0	0	0	0	0
Candidatus Staskawiczbacteria bacterium RIFOXYD1_FULL_32_13	Staskawiczbacteria	0	0	0	0	0	0	0	0	0
Candidatus Nomurabacteria bacterium RIFOXYD1_FULL_36_19	Nomurabacteria	0	1	0	1	0	0	0	0	0
Candidatus Magasanikbacteria bacterium RIFOXYD1_FULL_40_23	Magasanikbacteria	0	0	0	1	0	0	1	0	0
Candidatus Liptonbacteria bacterium RIFOXYD1_FULL_36_11	Liptonbacteria	0	0	0	0	0	0	0	0	0
Candidatus Kaiserbacteria bacterium RIFOXYD1_FULL_47_14	Kaiserbacteria	0	0	0	0	0	0	0	0	0
Candidatus Kaiserbacteria bacterium RIFOXYD1_FULL_42_15	Kaiserbacteria	0	0	0	0	0	0	1	0	0
Candidatus Giovannonibacteria bacterium RIFOXYD1_FULL_48_21	Giovannonibacteria	0	0	0	0	0	0	0	0	0
Candidatus Brennerbacteria bacterium RIFOXYD1_FULL_41_16	Brennerbacteria	0	0	0	0	0	0	0	0	0
Candidatus Azambacteria bacterium RIFOXYD1_FULL_42_11	Azambacteria_ii	0	0	0	0	0	0	0	0	0
Candidatus Lambdaproteobacteria bacterium RIFOXYD1_FULL_56_27	Lambdaproteobacteria	0	0	1	1	0	1	0	0	0
Hydrogenophilales bacterium RIFOXYD1_FULL_62_11	Betaproteobacteria	1	0	1	1	0	1	1	1	1
Bdellovibrionales bacterium RIFOXYD1_FULL_55_31	Deltaproteobacteria	0	0	1	1	0	1	1	1	1
Bdellovibrionales bacterium RIFOXYD1_FULL_53_11	Deltaproteobacteria	0	0	1	1	0	1	1	1	1
Bdellovibrionales bacterium RIFOXYD1_FULL_44_7	Deltaproteobacteria	0	0	0	1	0	1	1	0	0
candidate division WOR-1 bacterium RIFOXYC2_FULL_41_25	WOR-1	0	0	0	1	0	1	1	1	0
Syntrophobacterales bacterium RIFOXYC2_FULL_60_23	Deltaproteobacteria	0	0	0	1	0	0	0	1	0
Candidatus Peregrinibacteria bacterium RIFOXYC2_FULL_41_22	Peregrinibacteria	1	1	0	0	0	0	0	0	0
Candidatus Curtissbacteria bacterium RIFOXYC2_FULL_41_11	Curtissbacteria	0	0	0	1	0	1	1	0	0
Candidatus Collierbacteria bacterium RIFOXYC2_FULL_43_15	Collierbacteria	0	0	0	0	0	0	0	0	0
Omnitrophica WOR_2 bacterium RIFOXYC2_FULL_45_15	Omnitrophica	1	0	1	0	0	0	0	1	0
Candidatus Yonathbacteria bacterium RIFOXYC2_FULL_47_9	Yonathbacteria	0	0	1	0	0	0	0	0	0
Candidatus Yanofskybacteria bacterium RIFOXYC2_FULL_44_13	Yanofskybacteria	0	0	0	0	0	0	0	0	0
Candidatus Veblenbacteria bacterium RIFOXYC2_FULL_42_11	Veblenbacteria	0	0	0	1	0	1	1	0	0
Candidatus Uhrbacteria bacterium RIFOXYC2_FULL_47_19	Uhrbacteria	0	0	0	1	0	1	1	0	0
Candidatus Nomurabacteria bacterium RIFOXYC2_FULL_36_19	Nomurabacteria	0	0	0	0	0	0	0	0	0
Candidatus Magasanikbacteria bacterium RIFOXYC2_FULL_42_28	Magasanikbacteria	0	0	0	0	0	0	0	0	0
Candidatus Magasanikbacteria bacterium RIFOXYC2_FULL_39_8	Magasanikbacteria	0	0	0	0	0	0	0	0	0
Candidatus Komeilibacteria bacterium RIFOXYC2_FULL_45_12	Komeilibacteria	0	0	0	0	0	0	0	0	0
Candidatus Falkowbacteria bacterium RIFOXYC2_FULL_48_21	Falkowbacteria	1	0	0	1	0	1	1	0	0
Candidatus Falkowbacteria bacterium RIFOXYC2_FULL_36_12	Falkowbacteria	0	0	0	0	0	0	0	0	0
Candidatus Campbellbacteria bacterium RIFOXYC2_FULL_35_25	Campbellbacteria	0	0	0	0	0	0	0	0	0
Ignavibacteria bacterium RIFOXYC2_FULL_38_25	Ignavibacteria	0	0	1	1	0	0	1	0	1
Ignavibacteria bacterium RIFOXYC2_FULL_35_21	Ignavibacteria	0	0	1	1	0	1	1	0	1
Candidatus Firestonebacteria bacterium RIFOXYC2_FULL_39_67	Firestonebacteria	0	0	0	1	0	1	1	0	0
Burkholderiales bacterium RIFOXYC2_FULL_59_8	Betaproteobacteria	0	0	1	1	0	0	1	1	1
Candidatus Magasanikbacteria bacterium RIFOXYC12_FULL_33_11	Magasanikbacteria	0	1	0	0	0	0	0	0	0
Candidatus Lloydbacteria bacterium RIFOXYC12_FULL_46_25	Lloydbacteria	0	0	1	0	0	0	0	0	0
Lentisphaerae bacterium RIFOXYC12_FULL_60_16	Lentisphaerae	1	0	0	1	0	1	1	1	0
Candidatus Edwardsbacteria bacterium RifOxyC12_full_54_24	Edwardsbacteria	0	0	0	0	0	1	1	0	0
Chloroflexi bacterium RIFOXYC12_FULL_59_14	Chloroflexi	0	0	0	1	0	0	0	0	1
Burkholderiales bacterium RIFOXYC12_FULL_65_23	Betaproteobacteria	0	0	1	1	0	0	0	1	1
candidate division WWE3 bacterium RIFOXYC1_FULL_42_17	WWE3	0	0	0	1	0	1	1	0	0
candidate division WWE3 bacterium RIFOXYC1_FULL_42_13	WWE3	0	0	0	1	0	1	1	0	0
Spirochaetes bacterium RIFOXYC1_FULL_54_7	Spirochaetes	0	0	0	0	0	0	1	0	0
Candidatus Yonathbacteria bacterium RIFOXYC1_FULL_52_10	Yonathbacteria	0	0	1	0	0	0	0	0	0
Candidatus Staskawiczbacteria bacterium RIFOXYC1_FULL_38_18	Staskawiczbacteria	0	0	0	0	0	0	0	0	0
Candidatus Moranbacteria bacterium RIFOXYC1_FULL_44_13	Moranbacteria	0	0	0	0	0	0	1	0	0
Candidatus Komeilibacteria bacterium RIFOXYC1_FULL_37_11	Komeilibacteria	0	0	0	0	0	0	1	0	0
Candidatus Adlerbacteria bacterium RIFOXYC1_FULL_48_26	Adlerbacteria	0	0	0	0	0	0	0	0	0
Bdellovibrionales bacterium RIFOXYC1_FULL_39_130	Deltaproteobacteria	0	0	1	1	0	1	1	0	1
Bdellovibrionales bacterium RIFOXYC1_FULL_37_79	Deltaproteobacteria	1	0	1	1	0	1	1	0	1
candidate division WOR-1 bacterium RIFOXYB2_FULL_48_7	WOR-1	0	0	0	0	0	0	1	0	0
candidate division WOR-1 bacterium RIFOXYB2_FULL_37_13	WOR-1	0	0	0	0	0	0	0	0	0
Tenericutes bacterium RIFOXYB2_FULL_36_25	Tenericutes	0	0	0	0	0	0	1	0	0
Sulfurimonas sp. RIFOXYB2_FULL_37_5	Epsilonproteobacteria	1	0	1	1	0	0	0	0	0
Candidatus Collierbacteria bacterium RIFOXYA1_FULL_46_24	Raymondbacteria	1	1	0	1	0	1	1	1	0
Candidatus Peregrinibacteria bacterium RIFOXYB2_FULL_32_7	Peregrinibacteria	0	0	0	0	0	0	0	0	0
Candidatus Roizmanbacteria bacterium RIFOXYB2_FULL_38_10	Roizmanbacteria	0	0	0	1	0	1	1	0	0
Omnitrophica WOR_2 bacterium RIFOXYB2_FULL_38_16	Omnitrophica	0	0	0	0	0	1	1	0	0
Candidatus Uhrbacteria bacterium RIFOXYB2_FULL_57_15	Uhrbacteria	0	0	0	0	0	0	0	0	0
Candidatus Uhrbacteria bacterium RIFOXYB2_FULL_45_11	Uhrbacteria	0	0	0	0	0	0	1	0	0
Candidatus Uhrbacteria bacterium RIFOXYB2_FULL_41_18	Uhrbacteria	0	0	0	1	0	0	1	0	0
Candidatus Uhrbacteria bacterium RIFOXYB2_FULL_41_10	Uhrbacteria	0	0	0	0	0	0	0	0	0
Candidatus Magasanikbacteria bacterium RIFOXYB2_FULL_38_10	Magasanikbacteria	0	0	0	0	0	0	0	0	0
Gammaproteobacteria bacterium RIFOXYB2_FULL_38_6	Gammaproteobacteria	0	0	0	0	0	0	0	0	0
Elusimicrobia bacterium RIFOXYB2_FULL_62_6	Elusimicrobia	0	0	0	1	0	1	1	0	1
Elusimicrobia bacterium RIFOXYB2_FULL_50_12	Elusimicrobia	0	1	0	0	0	1	1	0	0
Elusimicrobia bacterium RIFOXYB2_FULL_49_7	Elusimicrobia	0	1	0	0	0	1	1	0	0
Elusimicrobia bacterium RIFOXYB2_FULL_48_7	Elusimicrobia	0	0	0	1	0	0	1	0	0
Desulfobacula sp. RIFOXYB2_FULL_45_6	Deltaproteobacteria	1	0	0	1	0	0	0	0	1
Deltaproteobacteria bacterium RIFOXYB2_FULL_66_7	Deltaproteobacteria	1	1	1	0	1	1	0	1	1
Sulfurimonas sp. RIFOXYB12_FULL_35_9	Epsilonproteobacteria	1	1	1	1	0	1	1	0	1
Sideroxydans sp. RIFOXYB12_FULL_59_6	Betaproteobacteria	0	0	1	1	0	0	0	0	1
Planctomycetes bacterium RIFOXYB12_FULL_42_10	Planctomycetes	0	0	1	1	0	1	1	0	1
Omnitrophica bacterium RIFOXYB12_FULL_50_7	Omnitrophica	0	0	1	1	0	1	1	0	0
Lentisphaerae bacterium RIFOXYB12_FULL_65_16	Lentisphaerae	1	1	1	0	0	1	1	1	1
Gallionellales bacterium RIFOXYB12_FULL_54_9	Betaproteobacteria	1	1	0	1	0	0	0	0	1
Anaerolinea sp. RIFOXYB12_FULL_60_12	Chloroflexi	0	0	0	0	0	0	0	0	0
candidate division WWE3 bacterium RIFOXYB1_FULL_43_12	WWE3	0	0	0	1	0	1	1	0	0
Candidatus Woesebacteria bacterium RIFOXYB1_FULL_47_31	Woesebacteria	0	0	0	0	0	0	0	0	0
Candidatus Woesebacteria bacterium RIFOXYB1_FULL_41_13	Woesebacteria	0	0	0	1	0	0	0	0	0
Candidatus Woesebacteria bacterium RIFOXYB1_FULL_38_16	Woesebacteria	0	0	0	0	0	0	0	0	0
Candidatus Pacebacteria bacterium RIFOXYB1_FULL_44_10	Pacebacteria	0	0	0	0	0	0	0	0	0
Candidatus Levybacteria bacterium RIFOXYB1_FULL_40_17	Levybacteria	0	0	0	0	0	0	0	0	0
Candidatus Gottesmanbacteria bacterium RIFOXYB1_FULL_47_11	Gottesmanbacteria	0	0	0	0	0	0	0	0	0
Candidatus Collierbacteria bacterium RIFOXYB1_FULL_49_13	Collierbacteria	0	0	0	0	0	0	0	0	0
Candidatus Amesbacteria bacterium RIFOXYB1_FULL_47_13	Amesbacteria	0	0	0	0	0	0	0	0	0
Candidatus Amesbacteria bacterium RIFOXYB1_FULL_44_23	Amesbacteria	0	0	0	1	0	0	0	0	0
Candidatus Wolfebacteria bacterium RIFOXYB1_FULL_54_12	Wolfebacteria	0	0	0	0	0	0	0	0	0
Candidatus Vogelbacteria bacterium RIFOXYB1_FULL_42_16	Vogelbacteria	0	0	0	0	0	0	0	0	0
Candidatus Staskawiczbacteria bacterium RIFOXYB1_FULL_38_37	Staskawiczbacteria	0	0	0	0	0	0	0	0	0
Candidatus Staskawiczbacteria bacterium RIFOXYB1_FULL_37_44	Staskawiczbacteria	0	0	0	0	0	0	0	0	0
Candidatus Nomurabacteria bacterium RIFOXYB1_FULL_39_16	Nomurabacteria	0	0	0	0	0	0	0	0	0
Candidatus Nealsonbacteria bacterium RIFOXYB1_FULL_40_15	Nealsonbacteria	0	0	0	0	0	0	1	0	0
Candidatus Moranbacteria bacterium RIFOXYB1_FULL_44_23	Moranbacteria	0	0	0	0	0	0	1	0	0
Candidatus Magasanikbacteria bacterium RIFOXYB1_FULL_40_15	Magasanikbacteria	0	0	0	1	0	1	1	0	0
Candidatus Kaiserbacteria bacterium RIFOXYB1_FULL_46_14	Kaiserbacteria	0	0	0	1	0	0	0	0	0
Candidatus Azambacteria bacterium RIFOXYB1_FULL_40_33	Azambacteria_ii	0	0	0	0	0	0	0	0	0
candidate division WS6 bacterium RIFOXYB1_FULL_33_15	Dojkabacteria	0	0	0	0	0	0	0	0	0
candidate division WS6 bacterium RIFOXYB1_FULL_33_14	Dojkabacteria	0	0	0	1	0	0	0	0	0
Caulobacterales bacterium RIFOXYB1_FULL_67_16	Alphaproteobacteria	0	0	0	1	0	0	0	0	1
candidate division WWE3 bacterium RIFOXYA2_FULL_46_9	WWE3	0	0	0	0	0	0	0	0	0
candidate division WOR-1 bacterium RIFOXYA2_FULL_51_19	WOR-1	0	0	0	0	0	0	1	1	0
candidate division WOR-1 bacterium RIFOXYA2_FULL_36_21	WOR-1	0	0	0	1	0	1	1	1	0
Candidatus Peregrinibacteria bacterium RIFOXYA2_FULL_33_7	Peregrinibacteria	0	0	0	1	0	0	1	0	0
Candidatus Peregrinibacteria bacterium RIFOXYA2_FULL_33_21	Peregrinibacteria	0	0	0	0	0	0	0	0	0
Candidatus Nomurabacteria bacterium RIFOXYA2_FULL_42_12	Nomurabacteria	0	0	0	0	0	0	0	0	0
Candidatus Magasanikbacteria bacterium RIFOXYA2_FULL_44_8	Magasanikbacteria	0	0	0	0	0	0	0	0	0
Candidatus Kerfeldbacteria bacterium RIFOXYA2_FULL_38_24	Kerfeldbacteria	0	0	0	0	0	0	1	0	0
Candidatus Falkowbacteria bacterium RIFOXYA2_FULL_47_9	Falkowbacteria	0	0	0	1	0	0	0	0	0
Candidatus Falkowbacteria bacterium RIFOXYA2_FULL_47_19	Falkowbacteria	0	0	0	1	0	1	1	0	0
Candidatus Falkowbacteria bacterium RIFOXYA2_FULL_38_12	Falkowbacteria	0	0	0	1	0	1	1	0	0
Candidatus Melainabacteria bacterium RIFOXYA2_FULL_32_9	Melainabacteria	0	0	0	0	0	0	1	0	0
Ignavibacteria bacterium RIFOXYA2_FULL_37_17	Ignavibacteria	0	0	1	0	0	0	0	0	1
Candidatus Firestonebacteria bacterium RIFOXYA2_FULL_40_8	Firestonebacteria	0	0	0	1	0	1	1	0	0
Elusimicrobia bacterium RIFOXYA2_FULL_69_6	Elusimicrobia	0	0	0	1	0	1	1	0	0
Elusimicrobia bacterium RIFOXYA2_FULL_53_38	Elusimicrobia	0	0	0	1	0	1	1	0	0
Elusimicrobia bacterium RIFOXYA2_FULL_47_53	Elusimicrobia	0	0	0	0	0	1	1	0	0
Elusimicrobia bacterium RIFOXYA2_FULL_40_6	Elusimicrobia	0	0	0	0	0	0	0	0	0
Elusimicrobia bacterium RIFOXYA2_FULL_39_19	Elusimicrobia	1	0	0	0	0	0	1	0	0
Deltaproteobacteria bacterium RIFOXYA2_FULL_55_11	Deltaproteobacteria	0	0	1	0	0	0	0	0	1
candidate division CPR3 bacterium RIFOXYA2_FULL_35_13	CPR3	0	0	0	0	0	0	0	0	0
Candidatus Berkelbacteria bacterium RIFOXYA2_FULL_43_10	Berkelbacteria	0	0	0	1	0	1	1	0	0
candidate division WOR-1 bacterium RIFOXYA12_FULL_43_27	WOR-1	0	0	0	1	0	1	1	1	0
Candidatus Moranbacteria bacterium RIFOXYA12_FULL_44_15	Moranbacteria	0	0	0	1	0	1	1	0	0
Candidatus Moranbacteria bacterium RIFOXYA12_FULL_35_19	Moranbacteria	0	0	0	1	0	1	1	0	0
Lentisphaerae bacterium RIFOXYA12_FULL_48_11	Lentisphaerae	0	0	0	0	0	1	1	0	0
Elusimicrobia bacterium RIFOXYA12_FULL_57_11	Elusimicrobia	0	0	0	1	0	1	1	0	0
Desulfobacula sp. RIFOXYA12_FULL_46_16	Deltaproteobacteria	1	0	0	1	0	1	1	1	1
Desulfobacterales bacterium RIFOXYA12_FULL_46_15	Deltaproteobacteria	1	0	1	1	0	1	1	1	1
Deltaproteobacteria bacterium RIFOXYA12_FULL_61_11	Deltaproteobacteria	0	0	1	1	0	0	1	0	1
Deltaproteobacteria bacterium RIFOXYA12_FULL_58_15	Deltaproteobacteria	0	0	1	1	1	1	1	0	1
Xanthomonadales bacterium RIFOXYA1_FULL_69_10	Gammaproteobacteria	0	0	1	0	0	0	0	1	1
Xanthomonadales bacterium RIFOXYA1_FULL_68_6	Gammaproteobacteria	0	0	1	0	0	0	0	1	1
Rhodanobacter sp. RIFOXYA1_FULL_67_6	Gammaproteobacteria	0	0	1	1	0	0	0	1	1
Paenibacillus sp. RIFOXYA1_FULL_44_5	Firmicutes	0	0	0	0	0	0	0	0	1
Candidatus Woesebacteria bacterium RIFOXYA1_FULL_43_9	Woesebacteria	0	0	0	0	0	0	0	0	0
Candidatus Woesebacteria bacterium RIFOXYA1_FULL_31_71	Woesebacteria	0	0	0	0	0	0	0	0	0
Candidatus Shapirobacteria bacterium RIFOXYA1_FULL_39_17	Shapirobacteria	0	0	0	0	0	0	0	0	0
Candidatus Roizmanbacteria bacterium RIFOXYA1_FULL_41_12	Roizmanbacteria	0	0	0	0	0	0	0	0	0
Candidatus Pacebacteria bacterium RIFOXYA1_FULL_38_18	Pacebacteria	0	0	0	0	0	0	0	0	0
Hydrogenophilales bacterium RIFOXYA1_FULL_63_33	Betaproteobacteria	1	0	1	1	0	1	1	1	1
Chromatiales bacterium RIFOXYA1_FULL_46_5	Gammaproteobacteria	0	0	0	1	0	0	0	1	1
Caulobacterales bacterium RIFOXYA1_FULL_67_7	Alphaproteobacteria	0	0	0	1	0	0	0	1	1
Bdellovibrionales bacterium RIFOXYA1_FULL_38_20	Deltaproteobacteria	1	0	0	0	0	0	0	0	0
Bdellovibrionales bacterium RIFOXYA1_FULL_36_14	Deltaproteobacteria	1	1	0	0	0	0	0	0	1
Alicyclobacillus sp. RIFOXYA1_FULL_53_8	Firmicutes	0	0	0	1	0	0	0	0	1
Sulfurimonas sp. RIFCSPLOWO2_12_36_12	Epsilonproteobacteria	1	0	1	1	0	1	1	0	1
Pseudomonadales bacterium RIFCSPLOWO2_12_60_38	Gammaproteobacteria	0	0	1	1	0	0	0	1	1
Pseudomonadales bacterium RIFCSPLOWO2_12_59_9	Gammaproteobacteria	0	0	1	1	0	0	0	1	1
Candidatus Nomurabacteria bacterium RIFCSPLOWO2_12_40_14	Nomurabacteria	0	0	1	0	0	0	0	0	0
Nitrospirae bacterium RIFCSPLOW2_12_42_9	Nitrospirae	1	0	1	1	0	1	1	0	1
Nitrospinae bacterium RIFCSPLOWO2_12_39_16	Nitrospinae	1	0	1	1	1	1	1	0	0
Nitrospinae bacterium RIFCSPLOWO2_12_39_15	Nitrospinae	1	0	1	1	0	1	1	0	0
Gammaproteobacteria bacterium RIFCSPLOWO2_12_47_11	Gammaproteobacteria	0	0	1	1	0	0	0	1	1
candidate division WWE3 bacterium RIFCSPLOWO2_12_FULL_36_10	WWE3	0	0	0	0	0	0	0	0	0
Verrucomicrobia bacterium RIFCSPLOWO2_12_FULL_64_8	Verrucomicrobia	0	0	0	1	0	0	1	0	1
Candidatus Tectomicrobia bacterium RIFCSPLOWO2_12_FULL_69_37	Tectomicrobia	0	0	1	1	1	0	0	1	1
Sulfuricurvum sp. RIFCSPLOWO2_12_FULL_43_24	Epsilonproteobacteria	1	0	1	1	0	1	0	1	1
Sphingomonadales bacterium RIFCSPLOWO2_12_FULL_63_15	Alphaproteobacteria	0	0	1	1	0	0	0	1	1
Candidatus Schekmanbacteria bacterium RIFCSPLOWO2_12_FULL_38_15	Schekmanbacteria	0	0	1	1	1	0	0	1	0
Candidatus Rokubacteria bacterium RIFCSPLOWO2_12_FULL_71_22	Rokubacteria	0	0	1	1	1	0	1	1	1
Rhodospirillales bacterium RIFCSPLOWO2_12_FULL_67_15	Alphaproteobacteria	0	0	1	1	0	0	0	0	1
Rhodospirillales bacterium RIFCSPLOWO2_12_FULL_58_28	Alphaproteobacteria	1	0	1	1	0	1	1	0	1
Rhodoferax sp. RIFCSPLOWO2_12_FULL_60_11	Betaproteobacteria	0	0	1	1	1	1	1	1	1
Planctomycetes bacterium RIFCSPLOWO2_12_FULL_39_13	Planctomycetes	0	0	1	1	0	1	1	0	1
Candidatus Levybacteria bacterium RIFCSPLOWO2_12_FULL_39_17	Levybacteria	1	0	0	0	0	0	0	0	0
Candidatus Levybacteria bacterium RIFCSPLOWO2_12_FULL_37_14	Levybacteria	0	0	0	0	0	0	0	0	0
Omnitrophica WOR_2 bacterium RIFCSPLOWO2_12_FULL_51_8	Omnitrophica	1	0	0	1	0	0	1	0	0
Omnitrophica WOR_2 bacterium RIFCSPLOWO2_12_FULL_51_24	Omnitrophica	0	0	0	1	0	1	1	0	0
Omnitrophica bacterium RIFCSPLOWO2_12_FULL_50_11	Omnitrophica	0	0	1	0	0	0	0	0	1
Candidatus Zambryskibacteria bacterium RIFCSPLOWO2_12_FULL_39_16	Zambryskibacteria	0	0	0	0	0	0	0	0	0
Candidatus Taylorbacteria bacterium RIFCSPLOWO2_12_FULL_47_20	Taylorbacteria	0	0	0	0	0	0	0	0	0
Candidatus Taylorbacteria bacterium RIFCSPLOWO2_12_FULL_43_20	Taylorbacteria	0	0	0	0	0	0	0	0	0
Candidatus Sungbacteria bacterium RIFCSPLOWO2_12_FULL_41_11	Sungbacteria	0	0	0	1	0	1	1	0	0
Candidatus Staskawiczbacteria bacterium RIFCSPLOWO2_12_FULL_37_15	Staskawiczbacteria	0	0	0	0	0	0	0	0	0
Candidatus Spechtbacteria bacterium RIFCSPLOWO2_12_FULL_38_22	Spechtbacteria	0	0	0	0	0	0	0	0	0
Candidatus Nomurabacteria bacterium RIFCSPLOWO2_12_FULL_46_14	Nomurabacteria	0	0	0	0	0	0	0	0	0
Candidatus Nomurabacteria bacterium RIFCSPLOWO2_12_FULL_44_11	Nomurabacteria	0	0	0	0	0	0	0	0	0
Candidatus Nomurabacteria bacterium RIFCSPLOWO2_12_FULL_41_10	Nomurabacteria	0	0	0	1	0	0	0	0	0
Candidatus Nomurabacteria bacterium RIFCSPLOWO2_12_FULL_40_42	Nomurabacteria	0	0	0	1	0	0	0	0	0
Candidatus Nomurabacteria bacterium RIFCSPLOWO2_12_FULL_37_8	Nomurabacteria	0	0	0	0	0	0	0	0	0
Candidatus Niyogibacteria bacterium RIFCSPLOWO2_12_FULL_41_13	Niyogibacteria	0	0	1	1	0	0	0	0	0
Candidatus Moranbacteria bacterium RIFCSPLOWO2_12_FULL_48_12	Moranbacteria	0	0	0	0	0	0	0	0	0
Candidatus Magasanikbacteria bacterium RIFCSPLOWO2_12_FULL_43_12	Magasanikbacteria	0	0	0	0	0	0	0	0	0
Candidatus Liptonbacteria bacterium RIFCSPLOWO2_12_FULL_60_15	Liptonbacteria	0	0	0	0	0	0	0	0	0
Candidatus Kuenenbacteria bacterium RIFCSPLOWO2_12_FULL_42_13	Kuenenbacteria	1	0	0	0	0	0	1	0	0
Candidatus Kaiserbacteria bacterium RIFCSPLOWO2_12_FULL_50_28	Kaiserbacteria	0	0	0	0	0	0	0	0	0
Candidatus Kaiserbacteria bacterium RIFCSPLOWO2_12_FULL_50_10	Kaiserbacteria	0	0	0	0	0	0	0	0	0
Candidatus Kaiserbacteria bacterium RIFCSPLOWO2_12_FULL_45_26	Kaiserbacteria	0	0	1	0	0	0	0	0	0
Candidatus Jorgensenbacteria bacterium RIFCSPLOWO2_12_FULL_42_11	Jorgensenbacteria	0	0	0	1	0	1	1	0	0
Candidatus Giovannonibacteria bacterium RIFCSPLOWO2_12_FULL_44_32	Giovannonibacteria	0	0	0	0	0	0	0	0	0
Candidatus Giovannonibacteria bacterium RIFCSPLOWO2_12_FULL_44_15	Giovannonibacteria	0	0	0	0	0	0	0	0	0
Candidatus Giovannonibacteria bacterium RIFCSPLOWO2_12_FULL_43_11c	Giovannonibacteria	0	0	0	0	0	0	0	0	0
Candidatus Falkowbacteria bacterium RIFCSPLOWO2_12_FULL_45_13	Falkowbacteria	0	0	0	1	0	1	1	0	0
Nitrospinae bacterium RIFCSPLOWO2_12_FULL_47_7	Nitrospinae	0	0	1	0	0	0	0	0	0
Nitrospinae bacterium RIFCSPLOWO2_12_FULL_45_22	Nitrospinae	0	0	1	1	1	0	0	0	0
Candidatus Melainabacteria bacterium RIFCSPLOWO2_12_FULL_35_11	Melainabacteria	0	0	1	0	0	0	0	0	0
Candidatus Lindowbacteria bacterium RIFCSPLOWO2_12_FULL_62_27	Lindowbacteria	0	0	1	1	1	1	1	0	1
Candidatus Handelsmanbacteria bacterium RIFCSPLOWO2_12_FULL_64_10	Handelsmanbacteria	0	0	1	1	1	1	1	1	1
Candidatus Glassbacteria bacterium RIFCSPLOWO2_12_FULL_58_11	Glassbacteria	0	0	1	1	0	1	1	1	1
Gemmatimonadetes bacterium RIFCSPLOWO2_12_FULL_68_9	Gemmatimonadetes	0	0	0	0	0	0	0	1	0
Gammaproteobacteria bacterium RIFCSPLOWO2_12_FULL_52_10	Gammaproteobacteria	0	0	1	0	0	0	0	1	1
Flavobacteria bacterium RIFCSPLOWO2_12_FULL_35_11	Bacteroidetes	0	0	1	1	0	1	1	1	1
Flavobacteria bacterium RIFCSPLOWO2_12_FULL_31_7	Bacteroidetes	0	0	0	0	0	0	0	0	0
Elusimicrobia bacterium RIFCSPLOWO2_12_FULL_59_9	Elusimicrobia	0	0	1	0	1	0	1	0	1
Deltaproteobacteria bacterium RIFCSPLOWO2_12_FULL_60_19	Deltaproteobacteria	0	0	1	1	1	0	1	1	1
Deltaproteobacteria bacterium RIFCSPLOWO2_12_FULL_60_16	Deltaproteobacteria	0	0	0	0	0	0	0	0	0
Deltaproteobacteria bacterium RIFCSPLOWO2_12_FULL_57_22	Deltaproteobacteria	0	0	1	1	0	1	0	0	1
Deltaproteobacteria bacterium RIFCSPLOWO2_12_FULL_40_28	Deltaproteobacteria	0	0	1	1	0	0	0	0	1
Chloroflexi bacterium RIFCSPLOWO2_12_FULL_71_12	Chloroflexi	0	0	1	1	0	0	0	1	1
Burkholderiales bacterium RIFCSPLOWO2_12_FULL_65_40	Betaproteobacteria	0	0	1	1	0	1	1	1	1
Burkholderiales bacterium RIFCSPLOWO2_12_FULL_64_99	Betaproteobacteria	0	0	1	1	0	1	1	1	1
Burkholderiales bacterium RIFCSPLOWO2_12_FULL_64_33	Betaproteobacteria	0	0	1	1	0	0	0	1	1
Burkholderiales bacterium RIFCSPLOWO2_12_FULL_61_40	Betaproteobacteria	1	0	1	1	0	1	1	1	1
Betaproteobacteria bacterium RIFCSPLOWO2_12_FULL_68_20	Betaproteobacteria	0	0	1	1	0	0	1	1	1
Betaproteobacteria bacterium RIFCSPLOWO2_12_FULL_68_19	Betaproteobacteria	1	0	1	1	1	0	1	1	1
Betaproteobacteria bacterium RIFCSPLOWO2_12_FULL_65_14	Betaproteobacteria	0	0	1	1	1	0	1	1	1
Betaproteobacteria bacterium RIFCSPLOWO2_12_FULL_64_23	Betaproteobacteria	1	0	0	1	1	0	1	1	1
Betaproteobacteria bacterium RIFCSPLOWO2_12_FULL_62_58	Betaproteobacteria	1	0	1	1	1	0	1	1	1
Betaproteobacteria bacterium RIFCSPLOWO2_12_FULL_62_13b	Betaproteobacteria	0	0	1	1	1	0	0	1	1
Betaproteobacteria bacterium RIFCSPLOWO2_12_FULL_62_13	Betaproteobacteria	0	0	1	1	1	0	0	1	1
Bacteroidetes bacterium RIFCSPLOWO2_12_FULL_37_12	Bacteroidetes	0	0	1	1	0	0	1	0	1
Bacteroidetes bacterium RIFCSPLOWO2_12_FULL_35_15	Bacteroidetes	0	0	1	1	0	0	1	1	1
Bacteroidetes bacterium RIFCSPLOWO2_12_FULL_31_6	Bacteroidetes	0	0	0	0	0	0	1	0	0
Acidobacteria bacterium RIFCSPLOWO2_12_FULL_67_14b	Acidobacteria	0	0	1	1	1	0	0	1	1
Acidobacteria bacterium RIFCSPLOWO2_12_FULL_66_21	Acidobacteria	1	0	1	1	1	0	1	1	1
Acidobacteria bacterium RIFCSPLOWO2_12_FULL_66_10	Acidobacteria	0	0	1	0	1	0	1	1	1
Acidobacteria bacterium RIFCSPLOWO2_12_FULL_65_11	Acidobacteria	0	0	1	1	0	0	1	1	0
Acidobacteria bacterium RIFCSPLOWO2_12_FULL_60_22	Acidobacteria	0	0	1	1	1	0	1	1	1
Acidobacteria bacterium RIFCSPLOWO2_12_FULL_59_11	Acidobacteria	0	0	1	0	0	0	0	0	0
Acidobacteria bacterium RIFCSPLOWO2_12_FULL_54_10	Acidobacteria	0	0	1	0	0	0	0	1	1
Burkholderiales bacterium RIFCSPLOWO2_12_67_14	Betaproteobacteria	1	0	1	1	0	1	1	1	1
Betaproteobacteria bacterium RIFCSPLOWO2_12_61_14	Betaproteobacteria	0	0	1	1	1	0	0	0	1
Candidatus Curtissbacteria bacterium RIFCSPLOWO2_02_41_11	Curtissbacteria	0	0	0	0	0	0	0	0	0
Candidatus Zambryskibacteria bacterium RIFCSPLOWO2_02_39_10	Zambryskibacteria	0	0	0	0	0	0	0	0	0
Candidatus Taylorbacteria bacterium RIFCSPLOWO2_02_50_13	Taylorbacteria	0	0	0	0	0	0	0	0	0
Candidatus Campbellbacteria bacterium RIFCSPLOWO2_02_35_12	Campbellbacteria	0	0	0	1	0	0	0	0	0
Gallionellales bacterium RIFCSPLOWO2_02_60_31	Betaproteobacteria	0	0	1	1	0	0	0	0	1
candidate division WWE3 bacterium RIFCSPLOWO2_02_FULL_53_10	WWE3	0	0	0	0	0	0	0	0	0
candidate division WOR-1 bacterium RIFCSPLOWO2_02_FULL_46_20	WOR-1	0	0	0	1	0	1	1	0	0
Candidatus Rokubacteria bacterium RIFCSPLOWO2_02_FULL_73_56	Rokubacteria	0	0	1	1	1	0	1	1	1
Candidatus Rokubacteria bacterium RIFCSPLOWO2_02_FULL_71_18	Rokubacteria	0	0	0	0	0	0	0	0	1
Candidatus Rokubacteria bacterium RIFCSPLOWO2_02_FULL_68_19	Rokubacteria	0	0	1	1	1	0	0	1	1
Rhodocyclales bacterium RIFCSPLOWO2_02_FULL_63_24	Betaproteobacteria	1	0	1	1	1	1	1	1	1
Pseudomonadales bacterium RIFCSPLOWO2_02_FULL_63_210	Gammaproteobacteria	0	0	1	1	0	0	0	1	1
Planctomycetes bacterium RIFCSPLOWO2_02_FULL_50_16	Planctomycetes	1	1	1	0	0	1	1	1	1
Candidatus Peregrinibacteria bacterium RIFCSPLOWO2_02_FULL_48_14	Peregrinibacteria	0	0	0	0	0	0	0	0	0
Candidatus Roizmanbacteria bacterium RIFCSPLOWO2_02_FULL_43_10	Roizmanbacteria	0	0	0	0	0	0	0	0	0
Candidatus Roizmanbacteria bacterium RIFCSPLOWO2_02_FULL_38_10	Roizmanbacteria	0	0	0	1	0	1	1	0	0
Candidatus Roizmanbacteria bacterium RIFCSPLOWO2_02_FULL_36_11	Roizmanbacteria	0	0	0	1	0	1	1	0	0
Candidatus Levybacteria bacterium RIFCSPLOWO2_02_FULL_37_11	Levybacteria	0	0	0	0	0	0	0	0	0
Candidatus Levybacteria bacterium RIFCSPLOWO2_02_FULL_36_8b	Levybacteria	0	0	0	0	0	0	0	0	0
Candidatus Daviesbacteria bacterium RIFCSPLOWO2_02_FULL_38_18	Daviesbacteria	0	0	0	0	0	0	0	0	0
Candidatus Daviesbacteria bacterium RIFCSPLOWO2_02_FULL_36_8	Levybacteria	0	0	0	0	0	0	0	0	0
Candidatus Daviesbacteria bacterium RIFCSPLOWO2_02_FULL_36_7	Daviesbacteria	0	0	0	0	0	0	0	0	0
Candidatus Curtissbacteria bacterium RIFCSPLOWO2_02_FULL_40_11	Curtissbacteria	0	0	0	0	0	0	0	0	0
Candidatus Beckwithbacteria bacterium RIFCSPLOWO2_02_FULL_47_23	Beckwithbacteria	0	0	0	1	0	1	1	0	0
Omnitrophica bacterium RIFCSPLOWO2_02_FULL_45_16	Omnitrophica	1	0	1	0	0	0	1	1	0
Omnitrophica bacterium RIFCSPLOWO2_02_FULL_44_11	Omnitrophica	0	0	1	1	0	0	1	0	0
Candidatus Zambryskibacteria bacterium RIFCSPLOWO2_02_FULL_44_12b	Zambryskibacteria	0	0	0	0	0	0	0	0	0
Candidatus Zambryskibacteria bacterium RIFCSPLOWO2_02_FULL_39_26	Zambryskibacteria	0	0	0	0	0	0	0	0	0
Candidatus Yanofskybacteria bacterium RIFCSPLOWO2_02_FULL_47_9b	Yanofskybacteria	0	0	0	0	0	0	0	0	0
Candidatus Yanofskybacteria bacterium RIFCSPLOWO2_02_FULL_45_18	Yanofskybacteria	0	0	0	0	0	0	0	0	0
Candidatus Yanofskybacteria bacterium RIFCSPLOWO2_02_FULL_43_10b	Yanofskybacteria	0	0	0	0	0	0	0	1	0
Candidatus Uhrbacteria bacterium RIFCSPLOWO2_02_FULL_54_37	Uhrbacteria	0	0	0	0	0	0	0	0	0
Candidatus Uhrbacteria bacterium RIFCSPLOWO2_02_FULL_51_9	Uhrbacteria	0	0	0	0	0	0	0	0	0
Candidatus Uhrbacteria bacterium RIFCSPLOWO2_02_FULL_49_11	Uhrbacteria	0	0	0	1	0	1	1	0	0
Candidatus Uhrbacteria bacterium RIFCSPLOWO2_02_FULL_48_12	Uhrbacteria	0	0	0	1	0	1	1	0	0
Candidatus Uhrbacteria bacterium RIFCSPLOWO2_02_FULL_46_25	Uhrbacteria	0	0	0	0	0	0	0	0	0
Candidatus Taylorbacteria bacterium RIFCSPLOWO2_02_FULL_44_35	Taylorbacteria	0	0	0	0	0	0	0	0	0
Candidatus Sungbacteria bacterium RIFCSPLOWO2_02_FULL_51_17	Sungbacteria	0	0	0	0	0	0	0	0	0
Candidatus Spechtbacteria bacterium RIFCSPLOWO2_02_FULL_38_8	Spechtbacteria	0	0	0	0	0	0	0	0	0
Candidatus Ryanbacteria bacterium RIFCSPLOWO2_02_FULL_47_14	Ryanbacteria	0	0	0	1	0	0	0	0	0
Candidatus Ryanbacteria bacterium RIFCSPLOWO2_02_FULL_45_11c	Ryanbacteria	0	0	0	1	0	0	0	0	0
Candidatus Nomurabacteria bacterium RIFCSPLOWO2_02_FULL_42_17	Nomurabacteria	0	0	0	0	0	0	0	0	0
Candidatus Magasanikbacteria bacterium RIFCSPLOWO2_02_FULL_47_16	Magasanikbacteria	0	0	0	0	0	0	1	0	0
Candidatus Magasanikbacteria bacterium RIFCSPLOWO2_02_FULL_44_11	Magasanikbacteria	0	0	1	0	0	0	0	0	0
Candidatus Lloydbacteria bacterium RIFCSPLOWO2_02_FULL_54_12	Lloydbacteria	0	0	1	1	0	1	1	0	0
Candidatus Lloydbacteria bacterium RIFCSPLOWO2_02_FULL_51_11	Lloydbacteria	0	0	0	0	0	0	0	0	0
Candidatus Komeilibacteria bacterium RIFCSPLOWO2_02_FULL_48_11	Komeilibacteria	0	0	0	0	0	0	0	0	0
Candidatus Kerfeldbacteria bacterium RIFCSPLOWO2_02_FULL_42_19	Kerfeldbacteria	0	0	0	1	0	0	0	0	0
Candidatus Kaiserbacteria bacterium RIFCSPLOWO2_02_FULL_51_13	Kaiserbacteria	0	0	0	0	0	0	0	0	0
Candidatus Jacksonbacteria bacterium RIFCSPLOWO2_02_FULL_44_20	Jacksonbacteria	0	0	0	1	0	1	1	0	0
Candidatus Harrisonbacteria bacterium RIFCSPLOWO2_02_FULL_45_10c	Wolfebacteria	0	0	0	0	0	0	0	0	0
Candidatus Harrisonbacteria bacterium RIFCSPLOWO2_02_FULL_41_13b	Harrisonbacteria	0	0	0	0	0	0	0	0	0
Candidatus Colwellbacteria bacterium RIFCSPLOWO2_02_FULL_45_11	Colwellbacteria	0	0	0	0	0	0	0	0	0
Candidatus Campbellbacteria bacterium RIFCSPLOWO2_02_FULL_35_11	Campbellbacteria	0	0	0	0	0	0	0	0	0
Candidatus Buchananbacteria bacterium RIFCSPLOWO2_02_FULL_46_11b	Buchananbacteria	0	0	0	0	0	0	0	0	0
Candidatus Azambacteria bacterium RIFCSPLOWO2_02_FULL_44_14	Azambacteria_ii	0	0	0	0	0	0	0	0	0
Nitrospirae bacterium RIFCSPLOWO2_02_FULL_62_14	Nitrospirae	1	0	1	0	0	0	1	1	0
candidate division NC10 bacterium RIFCSPLOWO2_02_FULL_66_22	NC10	0	0	1	0	1	0	0	1	1
Methylotenera sp. RIFCSPLOWO2_02_FULL_45_14	Betaproteobacteria	1	0	1	1	0	0	0	1	1
Ignavibacteria bacterium RIFCSPLOWO2_02_FULL_55_14	Ignavibacteria	0	0	1	1	0	1	1	0	1
Gemmatimonadetes bacterium RIFCSPLOWO2_02_FULL_71_11	Gemmatimonadetes	0	0	0	0	0	1	1	0	1
Gammaproteobacteria bacterium RIFCSPLOWO2_02_FULL_61_13	Gammaproteobacteria	0	0	1	1	0	0	1	1	1
Gammaproteobacteria bacterium RIFCSPLOWO2_02_FULL_57_10	Gammaproteobacteria	0	0	1	1	0	0	0	1	1
Gammaproteobacteria bacterium RIFCSPLOWO2_02_FULL_56_15	Gammaproteobacteria	0	0	1	0	1	0	1	1	1
Gammaproteobacteria bacterium RIFCSPLOWO2_02_FULL_52_10	Gammaproteobacteria	0	0	0	1	0	0	0	1	1
Gammaproteobacteria bacterium RIFCSPLOWO2_02_FULL_38_11	Gammaproteobacteria	0	0	0	0	0	0	0	0	1
Gallionellales bacterium RIFCSPLOWO2_02_FULL_59_110	Betaproteobacteria	1	0	1	0	1	1	1	0	1
Gallionellales bacterium RIFCSPLOWO2_02_FULL_57_47	Betaproteobacteria	0	0	1	1	1	1	1	0	1
Elusimicrobia bacterium RIFCSPLOWO2_02_FULL_39_32	Elusimicrobia	0	0	1	1	1	0	1	0	1
Candidatus Doudnabacteria bacterium RIFCSPLOWO2_02_FULL_48_13	Doudnabacteria	0	0	1	0	0	0	0	0	0
Deltaproteobacteria bacterium RIFCSPLOWO2_02_FULL_53_8	Deltaproteobacteria	0	0	1	0	0	0	1	0	1
Deltaproteobacteria bacterium RIFCSPLOWO2_02_FULL_50_16	Deltaproteobacteria	0	0	1	1	0	0	1	0	0
Deltaproteobacteria bacterium RIFCSPLOWO2_02_FULL_47_10	Deltaproteobacteria	0	0	1	1	0	1	1	0	0
Deltaproteobacteria bacterium RIFCSPLOWO2_02_FULL_46_8	Deltaproteobacteria	0	0	1	1	1	0	0	0	0
Deltaproteobacteria bacterium RIFCSPLOWO2_02_FULL_42_39	Deltaproteobacteria	0	0	1	1	0	1	1	0	1
Chlamydiae bacterium RIFCSPLOWO2_02_FULL_49_12	Chlamydiae	0	0	0	1	0	1	1	0	0
Chlamydiae bacterium RIFCSPLOWO2_02_FULL_45_22	Chlamydiae	0	0	0	0	0	0	0	0	1
Burkholderiales bacterium RIFCSPLOWO2_02_FULL_57_36	Betaproteobacteria	0	0	1	1	1	0	0	1	1
Betaproteobacteria bacterium RIFCSPLOWO2_02_FULL_68_150	Betaproteobacteria	1	0	0	1	1	0	1	1	1
Betaproteobacteria bacterium RIFCSPLOWO2_02_FULL_67_26	Betaproteobacteria	0	0	1	1	1	0	1	1	1
Betaproteobacteria bacterium RIFCSPLOWO2_02_FULL_67_19	Betaproteobacteria	0	0	1	1	0	0	1	0	1
Betaproteobacteria bacterium RIFCSPLOWO2_02_FULL_66_14	Betaproteobacteria	1	0	1	1	1	0	1	1	1
Betaproteobacteria bacterium RIFCSPLOWO2_02_FULL_65_24	Betaproteobacteria	0	0	1	1	0	0	1	1	1
Betaproteobacteria bacterium RIFCSPLOWO2_02_FULL_64_12	Betaproteobacteria	0	0	0	1	0	0	0	0	0
Betaproteobacteria bacterium RIFCSPLOWO2_02_FULL_63_19	Betaproteobacteria	0	0	1	1	1	0	1	1	1
Betaproteobacteria bacterium RIFCSPLOWO2_02_FULL_62_17	Betaproteobacteria	0	0	1	1	1	1	1	1	1
Alphaproteobacteria bacterium RIFCSPLOWO2_02_FULL_40_19	Alphaproteobacteria	0	0	1	0	0	0	0	0	1
Acidobacteria bacterium RIFCSPLOWO2_02_FULL_68_18	Acidobacteria	0	0	1	0	1	1	1	1	1
Acidobacteria bacterium RIFCSPLOWO2_02_FULL_67_21	Acidobacteria	0	0	1	1	1	0	1	1	1
Acidobacteria bacterium RIFCSPLOWO2_02_FULL_65_29	Acidobacteria	0	0	1	1	1	0	0	1	1
Acidobacteria bacterium RIFCSPLOWO2_02_FULL_61_28	Acidobacteria	0	0	1	1	1	0	0	1	1
Acidobacteria bacterium RIFCSPLOWO2_02_FULL_60_20	Acidobacteria	0	0	1	1	0	0	0	1	1
Acidobacteria bacterium RIFCSPLOWO2_02_FULL_59_13	Acidobacteria	0	0	0	1	1	0	0	1	1
Deltaproteobacteria bacterium RIFCSPLOWO2_02_44_9	Deltaproteobacteria	0	0	0	1	0	1	1	0	1
Betaproteobacteria bacterium RIFCSPLOWO2_02_64_14	Betaproteobacteria	0	0	1	1	0	0	1	1	1
candidate division WWE3 bacterium RIFCSPLOWO2_01_FULL_53_14	WWE3	0	0	0	1	0	1	1	0	0
candidate division WWE3 bacterium RIFCSPLOWO2_01_FULL_42_11	WWE3	0	0	0	0	0	0	0	0	0
candidate division WWE3 bacterium RIFCSPLOWO2_01_FULL_41_9	WWE3	0	0	0	0	0	0	0	0	0
candidate division WWE3 bacterium RIFCSPLOWO2_01_FULL_39_13	WWE3	0	0	0	0	0	0	0	0	0
candidate division WWE3 bacterium RIFCSPLOWO2_01_FULL_37_15	WWE3	0	0	0	0	0	0	0	0	0
Rhodospirillales bacterium RIFCSPLOWO2_01_FULL_65_14	Alphaproteobacteria	0	0	0	1	0	0	1	0	1
Candidatus Peregrinibacteria bacterium RIFCSPLOWO2_01_FULL_39_12	Peregrinibacteria	0	0	0	0	0	0	0	0	0
Candidatus Woykebacteria bacterium RIFCSPLOWO2_01_FULL_43_14	Woykebacteria	0	0	0	0	0	0	0	0	0
Candidatus Woykebacteria bacterium RIFCSPLOWO2_01_FULL_41_12	Woykebacteria	0	0	0	0	0	0	0	0	0
Candidatus Woesebacteria bacterium RIFCSPLOWO2_01_FULL_44_24b	Woesebacteria	0	0	0	0	0	0	0	0	0
Candidatus Woesebacteria bacterium RIFCSPLOWO2_01_FULL_44_14	Woesebacteria	0	0	0	0	0	0	0	0	0
Candidatus Woesebacteria bacterium RIFCSPLOWO2_01_FULL_39_25	Woesebacteria	0	0	0	0	0	0	0	0	0
Candidatus Woesebacteria bacterium RIFCSPLOWO2_01_FULL_39_21	Woesebacteria	0	0	0	0	0	0	0	0	0
Candidatus Woesebacteria bacterium RIFCSPLOWO2_01_FULL_39_14	Woesebacteria	0	0	0	0	0	0	0	0	0
Candidatus Woesebacteria bacterium RIFCSPLOWO2_01_FULL_39_10b	Woesebacteria	0	0	0	0	0	0	0	0	0
Candidatus Woesebacteria bacterium RIFCSPLOWO2_01_FULL_39_10	Woesebacteria	0	0	0	0	0	0	0	0	0
Candidatus Woesebacteria bacterium RIFCSPLOWO2_01_FULL_38_20	Woesebacteria	0	0	0	0	0	0	0	0	0
Candidatus Roizmanbacteria bacterium RIFCSPLOWO2_01_FULL_45_11	Roizmanbacteria	0	0	0	0	0	0	0	0	0
Candidatus Roizmanbacteria bacterium RIFCSPLOWO2_01_FULL_44_13	Roizmanbacteria	0	0	0	0	0	0	0	0	0
Candidatus Roizmanbacteria bacterium RIFCSPLOWO2_01_FULL_41_22	Roizmanbacteria	0	0	0	0	0	0	0	0	0
Candidatus Roizmanbacteria bacterium RIFCSPLOWO2_01_FULL_40_14	Roizmanbacteria	0	0	0	0	0	0	0	0	0
Candidatus Roizmanbacteria bacterium RIFCSPLOWO2_01_FULL_38_12	Roizmanbacteria	0	0	0	1	0	1	1	0	0
Candidatus Roizmanbacteria bacterium RIFCSPLOWO2_01_FULL_38_11	Roizmanbacteria	0	0	0	0	0	0	0	0	0
Candidatus Roizmanbacteria bacterium RIFCSPLOWO2_01_FULL_37_12	Roizmanbacteria	0	0	0	1	0	1	1	0	0
Candidatus Roizmanbacteria bacterium RIFCSPLOWO2_01_FULL_35_13	Roizmanbacteria	0	0	0	1	0	1	1	0	0
Candidatus Levybacteria bacterium RIFCSPLOWO2_01_FULL_42_15	Levybacteria	0	0	0	0	0	0	0	0	0
Candidatus Levybacteria bacterium RIFCSPLOWO2_01_FULL_39_10	Levybacteria	0	0	0	0	0	0	0	0	0
Candidatus Levybacteria bacterium RIFCSPLOWO2_01_FULL_38_21	Levybacteria	0	0	0	0	0	0	0	0	0
Candidatus Levybacteria bacterium RIFCSPLOWO2_01_FULL_36_13	Levybacteria	0	0	0	0	0	0	0	0	0
Candidatus Gottesmanbacteria bacterium RIFCSPLOWO2_01_FULL_49_10	Gottesmanbacteria	0	0	0	0	0	0	0	0	0
Candidatus Gottesmanbacteria bacterium RIFCSPLOWO2_01_FULL_48_11	Gottesmanbacteria	0	0	0	0	0	0	0	0	0
Candidatus Gottesmanbacteria bacterium RIFCSPLOWO2_01_FULL_46_9	Gottesmanbacteria	0	0	0	0	0	0	0	0	0
Candidatus Gottesmanbacteria bacterium RIFCSPLOWO2_01_FULL_43_11b	Gottesmanbacteria	0	0	0	0	0	0	0	0	0
Candidatus Gottesmanbacteria bacterium RIFCSPLOWO2_01_FULL_42_22	Gottesmanbacteria	0	0	0	1	0	1	1	0	0
Candidatus Gottesmanbacteria bacterium RIFCSPLOWO2_01_FULL_39_12b	Gottesmanbacteria	0	0	0	1	0	1	1	0	0
Candidatus Daviesbacteria bacterium RIFCSPLOWO2_01_FULL_41_32	Daviesbacteria	0	0	0	0	0	0	0	0	0
Candidatus Daviesbacteria bacterium RIFCSPLOWO2_01_FULL_39_12	Daviesbacteria	0	0	0	0	0	0	0	0	0
Candidatus Curtissbacteria bacterium RIFCSPLOWO2_01_FULL_42_26	Curtissbacteria	0	0	0	0	0	0	0	0	0
Candidatus Curtissbacteria bacterium RIFCSPLOWO2_01_FULL_41_18	Curtissbacteria	0	0	0	0	0	0	0	0	0
Candidatus Curtissbacteria bacterium RIFCSPLOWO2_01_FULL_38_11b	Curtissbacteria	0	0	0	0	0	0	0	0	0
Candidatus Chisholmbacteria bacterium RIFCSPLOWO2_01_FULL_50_28	Chisholmbacteria	0	0	0	1	0	1	1	0	0
Candidatus Chisholmbacteria bacterium RIFCSPLOWO2_01_FULL_49_14	Chisholmbacteria	0	0	0	1	0	1	1	0	0
Candidatus Blackburnbacteria bacterium RIFCSPLOWO2_01_FULL_40_20	Blackburnbacteria	0	0	0	0	0	0	0	0	0
Candidatus Amesbacteria bacterium RIFCSPLOWO2_01_FULL_47_33	Amesbacteria	0	0	0	0	0	0	0	0	0
Microgenomates group bacterium RIFCSPLOWO2_01_FULL_47_10	Unclassified	0	0	0	0	0	0	0	0	0
Omnitrophica WOR_2 bacterium RIFCSPLOWO2_01_FULL_41_12	Omnitrophica	1	0	0	0	0	0	0	1	0
Omnitrophica bacterium RIFCSPLOWO2_01_FULL_50_24	Omnitrophica	0	0	1	0	0	0	0	0	1
Omnitrophica bacterium RIFCSPLOWO2_01_FULL_45_10b	Omnitrophica	0	0	1	0	0	0	0	0	1
Omnitrophica bacterium RIFCSPLOWO2_01_FULL_45_10	Omnitrophica	1	0	0	0	0	0	0	1	0
Candidatus Zambryskibacteria bacterium RIFCSPLOWO2_01_FULL_47_33	Zambryskibacteria	0	0	0	0	0	0	0	0	0
Candidatus Zambryskibacteria bacterium RIFCSPLOWO2_01_FULL_35_19	Zambryskibacteria	0	0	0	0	0	0	0	0	0
Candidatus Yonathbacteria bacterium RIFCSPLOWO2_01_FULL_47_33b	Yonathbacteria	0	0	0	0	0	0	0	0	0
Candidatus Yonathbacteria bacterium RIFCSPLOWO2_01_FULL_43_27	Yonathbacteria	0	0	1	0	0	0	0	0	0
Candidatus Yanofskybacteria bacterium RIFCSPLOWO2_01_FULL_49_25	Yanofskybacteria	0	0	0	0	0	0	0	0	0
Candidatus Yanofskybacteria bacterium RIFCSPLOWO2_01_FULL_49_17	Yanofskybacteria	0	0	0	0	0	0	0	0	0
Candidatus Yanofskybacteria bacterium RIFCSPLOWO2_01_FULL_44_88	Yanofskybacteria	0	0	0	0	0	0	0	0	0
Candidatus Yanofskybacteria bacterium RIFCSPLOWO2_01_FULL_42_49	Yanofskybacteria	0	0	0	0	0	0	0	0	0
Candidatus Yanofskybacteria bacterium RIFCSPLOWO2_01_FULL_41_34	Yanofskybacteria	0	0	0	0	0	0	0	1	0
Candidatus Wolfebacteria bacterium RIFCSPLOWO2_01_FULL_47_17b	Wolfebacteria	0	0	0	1	0	0	0	0	0
Candidatus Wolfebacteria bacterium RIFCSPLOWO2_01_FULL_45_19	Wolfebacteria	0	0	0	0	0	0	0	0	0
Candidatus Wolfebacteria bacterium RIFCSPLOWO2_01_FULL_38_11	Wolfebacteria	0	0	1	0	0	0	0	0	0
Candidatus Wildermuthbacteria bacterium RIFCSPLOWO2_01_FULL_50_46	Wildermuthbacteria	0	0	0	0	0	0	0	0	0
Candidatus Wildermuthbacteria bacterium RIFCSPLOWO2_01_FULL_48_16	Wildermuthbacteria	0	0	0	0	0	0	0	0	0
Candidatus Uhrbacteria bacterium RIFCSPLOWO2_01_FULL_47_25	Uhrbacteria	0	0	0	1	0	1	1	0	0
Candidatus Uhrbacteria bacterium RIFCSPLOWO2_01_FULL_47_17	Uhrbacteria	0	0	0	0	0	0	1	0	0
Candidatus Terrybacteria bacterium RIFCSPLOWO2_01_FULL_58_14	Terrybacteria	0	0	0	0	0	0	0	0	0
Candidatus Terrybacteria bacterium RIFCSPLOWO2_01_FULL_48_14	Terrybacteria	0	0	0	0	0	0	0	0	0
Candidatus Terrybacteria bacterium RIFCSPLOWO2_01_FULL_44_24	Terrybacteria	0	0	1	0	0	0	0	0	0
Candidatus Terrybacteria bacterium RIFCSPLOWO2_01_FULL_40_23	Terrybacteria	0	0	0	0	0	0	0	0	0
Candidatus Taylorbacteria bacterium RIFCSPLOWO2_01_FULL_45_15b	Taylorbacteria	0	0	0	0	0	0	0	0	0
Candidatus Tagabacteria bacterium RIFCSPLOWO2_01_FULL_42_9	Tagabacteria	0	0	0	1	0	1	1	0	0
Candidatus Tagabacteria bacterium RIFCSPLOWO2_01_FULL_39_11	Tagabacteria	0	0	0	0	0	0	0	0	0
Candidatus Sungbacteria bacterium RIFCSPLOWO2_01_FULL_60_25	Sungbacteria	0	0	0	0	0	0	0	0	0
Candidatus Sungbacteria bacterium RIFCSPLOWO2_01_FULL_59_16	Sungbacteria	0	0	0	1	0	1	1	0	0
Candidatus Sungbacteria bacterium RIFCSPLOWO2_01_FULL_47_32	Sungbacteria	0	0	1	1	0	1	1	0	0
Candidatus Sungbacteria bacterium RIFCSPLOWO2_01_FULL_47_10	Sungbacteria	0	0	0	1	0	1	1	0	0
Candidatus Staskawiczbacteria bacterium RIFCSPLOWO2_01_FULL_43_17b	Staskawiczbacteria	0	0	0	0	0	0	0	0	0
Candidatus Staskawiczbacteria bacterium RIFCSPLOWO2_01_FULL_38_12b	Staskawiczbacteria	0	0	0	0	0	0	1	0	0
Candidatus Staskawiczbacteria bacterium RIFCSPLOWO2_01_FULL_37_25b	Staskawiczbacteria	0	0	0	0	0	0	0	0	0
Candidatus Staskawiczbacteria bacterium RIFCSPLOWO2_01_FULL_33_9	Staskawiczbacteria	0	0	0	0	0	0	0	0	0
Candidatus Staskawiczbacteria bacterium RIFCSPLOWO2_01_FULL_33_13	Staskawiczbacteria	0	0	0	0	0	0	1	0	0
Candidatus Spechtbacteria bacterium RIFCSPLOWO2_01_FULL_46_10	Spechtbacteria	0	0	0	0	0	0	0	0	0
Candidatus Spechtbacteria bacterium RIFCSPLOWO2_01_FULL_43_12	Spechtbacteria	0	0	0	0	0	0	0	0	0
Candidatus Ryanbacteria bacterium RIFCSPLOWO2_01_FULL_48_26	Ryanbacteria	0	0	0	0	0	0	0	0	0
Candidatus Ryanbacteria bacterium RIFCSPLOWO2_01_FULL_44_230	Ryanbacteria	0	0	1	0	0	0	0	0	0
Candidatus Portnoybacteria bacterium RIFCSPLOWO2_02_FULL_39_11	Portnoybacteria	0	0	0	0	0	0	0	0	0
Candidatus Portnoybacteria bacterium RIFCSPLOWO2_01_FULL_43_11	Portnoybacteria	0	0	0	0	0	0	0	0	0
Candidatus Nomurabacteria bacterium RIFCSPLOWO2_01_FULL_46_18	Nomurabacteria	0	0	0	0	0	0	0	0	0
Candidatus Nomurabacteria bacterium RIFCSPLOWO2_01_FULL_42_17	Nomurabacteria	0	0	0	0	0	0	0	0	0
Candidatus Nomurabacteria bacterium RIFCSPLOWO2_01_FULL_41_52b	Nomurabacteria	0	0	1	0	0	0	0	0	0
Candidatus Nomurabacteria bacterium RIFCSPLOWO2_01_FULL_41_18	Nomurabacteria	0	0	0	0	0	0	0	0	0
Candidatus Nomurabacteria bacterium RIFCSPLOWO2_01_FULL_41_12	Nomurabacteria	0	0	0	0	0	0	0	0	0
Candidatus Nomurabacteria bacterium RIFCSPLOWO2_01_FULL_40_18	Nomurabacteria	0	0	0	0	0	0	0	0	0
Candidatus Nomurabacteria bacterium RIFCSPLOWO2_01_FULL_40_15	Nomurabacteria	0	0	0	0	0	0	0	0	0
Candidatus Nomurabacteria bacterium RIFCSPLOWO2_01_FULL_39_18	Nomurabacteria	0	0	0	0	0	0	0	0	0
Candidatus Nomurabacteria bacterium RIFCSPLOWO2_01_FULL_39_17	Nomurabacteria	0	0	0	0	0	0	0	0	0
Candidatus Nomurabacteria bacterium RIFCSPLOWO2_01_FULL_37_25	Nomurabacteria	0	0	0	0	0	0	0	0	0
Candidatus Nomurabacteria bacterium RIFCSPLOWO2_01_FULL_36_10b	Nomurabacteria	0	0	0	0	0	0	0	0	0
Candidatus Nomurabacteria bacterium RIFCSPLOWO2_01_FULL_33_24	Nomurabacteria	0	0	0	0	0	0	0	0	0
Candidatus Niyogibacteria bacterium RIFCSPLOWO2_01_FULL_45_48	Niyogibacteria	0	0	0	0	0	0	0	0	0
Candidatus Nealsonbacteria bacterium RIFCSPLOWO2_01_FULL_41_9	Nealsonbacteria	0	0	0	0	0	0	0	0	0
Candidatus Lloydbacteria bacterium RIFCSPLOWO2_01_FULL_50_20	Lloydbacteria	0	0	0	1	0	1	1	0	0
Candidatus Liptonbacteria bacterium RIFCSPLOWO2_01_FULL_56_20	Liptonbacteria	0	0	0	0	0	0	0	0	0
Candidatus Liptonbacteria bacterium RIFCSPLOWO2_01_FULL_53_13	Liptonbacteria	0	0	0	0	0	0	0	0	0
Candidatus Liptonbacteria bacterium RIFCSPLOWO2_01_FULL_52_25	Wolfebacteria	0	0	1	0	0	0	0	0	1
Candidatus Liptonbacteria bacterium RIFCSPLOWO2_01_FULL_45_15	Liptonbacteria	0	0	0	0	0	0	0	0	0
Candidatus Komeilibacteria bacterium RIFCSPLOWO2_01_FULL_53_11	Komeilibacteria	0	0	0	0	0	0	0	0	0
Candidatus Komeilibacteria bacterium RIFCSPLOWO2_01_FULL_52_15	Komeilibacteria	0	0	0	1	0	1	1	0	0
Candidatus Komeilibacteria bacterium RIFCSPLOWO2_01_FULL_45_10	Komeilibacteria	0	0	0	0	0	0	0	0	0
Candidatus Kerfeldbacteria bacterium RIFCSPLOWO2_01_FULL_48_11	Kerfeldbacteria	0	0	0	1	0	1	1	0	0
Candidatus Kaiserbacteria bacterium RIFCSPLOWO2_01_FULL_55_25	Kaiserbacteria	0	0	0	0	0	0	0	0	0
Candidatus Kaiserbacteria bacterium RIFCSPLOWO2_01_FULL_55_19	Kaiserbacteria	0	0	0	0	0	0	0	0	0
Candidatus Kaiserbacteria bacterium RIFCSPLOWO2_01_FULL_54_24	Kaiserbacteria	0	0	0	0	0	0	0	0	0
Candidatus Kaiserbacteria bacterium RIFCSPLOWO2_01_FULL_54_22	Kaiserbacteria	0	0	0	0	0	0	0	0	0
Candidatus Kaiserbacteria bacterium RIFCSPLOWO2_01_FULL_54_20	Kaiserbacteria	0	0	0	0	0	0	0	0	0
Candidatus Kaiserbacteria bacterium RIFCSPLOWO2_01_FULL_54_13	Kaiserbacteria	0	0	1	0	0	0	0	0	0
Candidatus Kaiserbacteria bacterium RIFCSPLOWO2_01_FULL_53_17	Kaiserbacteria	0	0	1	0	0	0	0	0	0
Candidatus Kaiserbacteria bacterium RIFCSPLOWO2_01_FULL_52_12b	Kaiserbacteria	0	0	0	0	0	0	0	0	0
Candidatus Kaiserbacteria bacterium RIFCSPLOWO2_01_FULL_51_21	Kaiserbacteria	0	0	0	0	0	0	0	0	0
Candidatus Jorgensenbacteria bacterium RIFCSPLOWO2_01_FULL_45_25b	Jorgensenbacteria	0	0	0	0	0	0	0	0	0
Candidatus Jacksonbacteria bacterium RIFCSPLOWO2_01_FULL_44_13	Jacksonbacteria	0	0	0	1	0	1	1	0	0
Candidatus Harrisonbacteria bacterium RIFCSPLOWO2_01_FULL_44_18	Harrisonbacteria	0	0	0	0	0	0	0	0	0
Candidatus Harrisonbacteria bacterium RIFCSPLOWO2_01_FULL_40_28	Harrisonbacteria	0	0	0	0	0	0	0	0	0
Candidatus Giovannonibacteria bacterium RIFCSPLOWO2_01_FULL_46_32	Giovannonibacteria	0	0	0	0	0	0	0	0	0
Candidatus Giovannonibacteria bacterium RIFCSPLOWO2_01_FULL_46_13	Giovannonibacteria	0	0	0	0	0	0	0	0	0
Candidatus Giovannonibacteria bacterium RIFCSPLOWO2_01_FULL_45_140	Giovannonibacteria	0	0	0	0	0	0	0	0	0
Candidatus Giovannonibacteria bacterium RIFCSPLOWO2_01_FULL_44_16	Giovannonibacteria	0	0	0	0	0	0	0	0	0
Candidatus Colwellbacteria bacterium RIFCSPLOWO2_01_FULL_48_10	Colwellbacteria	0	0	0	0	0	0	0	0	0
Candidatus Campbellbacteria bacterium RIFCSPLOWO2_01_FULL_34_15	Campbellbacteria	0	0	0	0	0	0	0	0	0
Candidatus Buchananbacteria bacterium RIFCSPLOWO2_01_FULL_39_33	Buchananbacteria	0	0	0	0	0	0	0	0	0
Candidatus Azambacteria bacterium RIFCSPLOWO2_01_FULL_46_26	Azambacteria_i	0	0	1	1	0	1	1	0	0
Candidatus Azambacteria bacterium RIFCSPLOWO2_01_FULL_46_25	Azambacteria_i	0	0	0	1	0	1	1	0	0
Candidatus Azambacteria bacterium RIFCSPLOWO2_01_FULL_37_9	Azambacteria_i	0	0	0	0	0	0	0	0	0
Candidatus Adlerbacteria bacterium RIFCSPLOWO2_01_FULL_54_21b	Adlerbacteria	0	0	0	0	0	0	0	0	0
Candidatus Adlerbacteria bacterium RIFCSPLOWO2_01_FULL_51_16	Adlerbacteria	0	0	0	0	0	0	0	0	1
Parcubacteria group bacterium RIFCSPLOWO2_01_FULL_48_18	Unclassified	0	0	1	0	0	0	0	0	0
Nitrospinae bacterium RIFCSPLOWO2_01_FULL_39_10	Nitrospinae	1	0	1	1	1	1	1	0	1
candidate division Kazan bacterium RIFCSPLOWO2_01_FULL_48_13	Kazan	0	0	0	0	0	0	0	0	0
candidate division Kazan bacterium RIFCSPLOWO2_01_FULL_45_19	Kazan	0	0	0	0	0	0	0	0	0
Elusimicrobia bacterium RIFCSPLOWO2_01_FULL_64_13	Elusimicrobia	0	0	0	1	1	1	1	0	1
Elusimicrobia bacterium RIFCSPLOWO2_01_FULL_60_11	Elusimicrobia	0	0	1	0	0	0	0	0	1
Elusimicrobia bacterium RIFCSPLOWO2_01_FULL_59_12	Elusimicrobia	0	0	1	1	0	0	0	0	1
Elusimicrobia bacterium RIFCSPLOWO2_01_FULL_54_10	Elusimicrobia	0	0	1	0	0	0	0	0	0
Candidatus Berkelbacteria bacterium RIFCSPLOWO2_01_FULL_50_28	Berkelbacteria	0	0	0	0	0	0	0	0	0
Planctomycetes bacterium RIFCSPHIGHO2_12_42_15	Planctomycetes	0	0	1	0	0	0	0	0	1
Candidatus Roizmanbacteria bacterium RIFCSPHIGHO2_12_41_18	Roizmanbacteria	0	0	0	0	0	0	0	0	0
candidate division WWE3 bacterium RIFCSPHIGHO2_12_FULL_38_15	WWE3	0	0	0	0	0	0	0	0	0
Verrucomicrobia bacterium RIFCSPHIGHO2_12_FULL_41_10	Verrucomicrobia	0	0	0	0	0	0	0	0	1
candidate division TM6 bacterium RIFCSPHIGHO2_12_FULL_38_8	TM6	0	0	0	0	0	0	0	0	0
candidate division TM6 bacterium RIFCSPHIGHO2_12_FULL_36_22	TM6	0	0	0	0	0	0	0	0	0
candidate division TM6 bacterium RIFCSPHIGHO2_12_FULL_32_22	TM6	0	0	0	0	0	0	0	0	0
Sphingopyxis sp. RIFCSPHIGHO2_12_FULL_65_19	Alphaproteobacteria	0	0	1	1	0	0	0	1	1
Candidatus Saccharibacteria bacterium RIFCSPHIGHO2_12_FULL_49_19	Saccharibacteria	0	0	0	0	0	0	0	0	1
Candidatus Saccharibacteria bacterium RIFCSPHIGHO2_12_FULL_48_21	Saccharibacteria	0	0	0	0	0	0	0	0	0
Candidatus Saccharibacteria bacterium RIFCSPHIGHO2_12_FULL_47_17	Saccharibacteria	0	0	0	0	0	0	0	0	0
Candidatus Saccharibacteria bacterium RIFCSPHIGHO2_12_FULL_47_16b	Saccharibacteria	0	0	0	0	0	0	0	0	0
Candidatus Saccharibacteria bacterium RIFCSPHIGHO2_12_FULL_42_8	Saccharibacteria	0	0	1	0	0	0	0	0	1
Candidatus Saccharibacteria bacterium RIFCSPHIGHO2_12_FULL_41_12	Saccharibacteria	0	0	0	0	0	0	0	0	0
Rhodobacterales bacterium RIFCSPHIGHO2_12_FULL_62_75	Alphaproteobacteria	0	0	1	1	0	0	0	1	1
Pseudomonadales bacterium RIFCSPHIGHO2_12_FULL_40_16	Gammaproteobacteria	0	0	1	1	0	0	0	1	1
Planctomycetes bacterium RIFCSPHIGHO2_12_FULL_52_36	Planctomycetes	1	0	1	1	0	0	0	1	1
Candidatus Woykebacteria bacterium RIFCSPHIGHO2_12_FULL_45_10	Woykebacteria	0	0	0	0	0	0	0	0	0
Candidatus Woesebacteria bacterium RIFCSPHIGHO2_12_FULL_46_16	Woesebacteria	0	0	0	0	0	0	0	0	0
Candidatus Woesebacteria bacterium RIFCSPHIGHO2_12_FULL_42_9	Woesebacteria	0	0	0	0	0	0	0	0	0
Candidatus Roizmanbacteria bacterium RIFCSPHIGHO2_12_FULL_44_10	Roizmanbacteria	0	0	0	1	0	0	0	0	0
Candidatus Roizmanbacteria bacterium RIFCSPHIGHO2_12_FULL_37_23	Roizmanbacteria	0	0	0	0	0	0	0	0	0
Candidatus Roizmanbacteria bacterium RIFCSPHIGHO2_12_FULL_36_11	Roizmanbacteria	0	0	0	1	0	1	1	0	0
Candidatus Roizmanbacteria bacterium RIFCSPHIGHO2_12_FULL_33_9	Roizmanbacteria	0	0	0	0	0	0	0	0	0
Candidatus Levybacteria bacterium RIFCSPHIGHO2_12_FULL_38_12	Levybacteria	0	0	0	0	0	0	0	0	0
Candidatus Gottesmanbacteria bacterium RIFCSPHIGHO2_12_FULL_40_13	Gottesmanbacteria	0	0	0	1	0	1	1	0	0
Candidatus Daviesbacteria bacterium RIFCSPHIGHO2_12_FULL_43_11	Daviesbacteria	0	0	0	0	0	0	0	0	0
Candidatus Daviesbacteria bacterium RIFCSPHIGHO2_12_FULL_37_16	Daviesbacteria	0	0	0	0	0	0	0	0	0
Candidatus Daviesbacteria bacterium RIFCSPHIGHO2_12_FULL_37_11	Daviesbacteria	0	0	0	0	0	0	0	0	0
Candidatus Curtissbacteria bacterium RIFCSPHIGHO2_12_FULL_41_17	Curtissbacteria	0	0	0	0	0	0	0	0	0
Candidatus Curtissbacteria bacterium RIFCSPHIGHO2_12_FULL_38_9b	Curtissbacteria	0	0	0	0	0	0	0	0	0
Candidatus Blackburnbacteria bacterium RIFCSPHIGHO2_12_FULL_44_25	Blackburnbacteria	0	0	0	0	0	0	0	0	0
Candidatus Blackburnbacteria bacterium RIFCSPHIGHO2_12_FULL_41_13b	Blackburnbacteria	0	0	0	0	0	0	0	0	0
Candidatus Amesbacteria bacterium RIFCSPHIGHO2_12_FULL_48_14	Amesbacteria	0	0	0	0	0	0	0	0	0
Candidatus Zambryskibacteria bacterium RIFCSPHIGHO2_12_FULL_44_12b	Zambryskibacteria	0	0	0	1	0	0	0	0	0
Candidatus Zambryskibacteria bacterium RIFCSPHIGHO2_12_FULL_43_12b	Zambryskibacteria	0	0	0	0	0	0	0	0	0
Candidatus Yanofskybacteria bacterium RIFCSPHIGHO2_12_FULL_45_19b	Yanofskybacteria	0	0	0	0	0	0	0	0	0
Candidatus Wildermuthbacteria bacterium RIFCSPHIGHO2_12_FULL_40_12	Wildermuthbacteria	0	0	0	0	0	0	0	0	0
Candidatus Uhrbacteria bacterium RIFCSPHIGHO2_12_FULL_60_25	Uhrbacteria	0	0	0	0	0	0	0	0	0
Candidatus Taylorbacteria bacterium RIFCSPHIGHO2_12_FULL_45_16	Taylorbacteria	0	0	0	0	0	0	0	0	0
Candidatus Staskawiczbacteria bacterium RIFCSPHIGHO2_12_FULL_38_11	Staskawiczbacteria	0	0	0	0	0	0	0	0	0
Candidatus Moranbacteria bacterium RIFCSPHIGHO2_12_FULL_40_10	Moranbacteria	0	0	0	1	0	0	0	0	0
Candidatus Magasanikbacteria bacterium RIFCSPHIGHO2_12_FULL_41_16	Magasanikbacteria	0	0	0	0	0	0	0	0	0
Candidatus Kerfeldbacteria bacterium RIFCSPHIGHO2_12_FULL_48_17	Kerfeldbacteria	0	0	0	0	0	0	0	0	0
Candidatus Kaiserbacteria bacterium RIFCSPHIGHO2_12_FULL_56_13	Kaiserbacteria	0	0	0	0	0	0	0	0	0
Candidatus Kaiserbacteria bacterium RIFCSPHIGHO2_12_FULL_53_13	Kaiserbacteria	0	0	0	0	0	0	0	0	0
Candidatus Harrisonbacteria bacterium RIFCSPHIGHO2_12_FULL_48_16	Harrisonbacteria	0	0	0	0	0	0	0	0	0
Candidatus Giovannonibacteria bacterium RIFCSPHIGHO2_12_FULL_44_22	Giovannonibacteria	0	0	0	0	0	0	0	0	0
Candidatus Colwellbacteria bacterium RIFCSPHIGHO2_12_FULL_44_17	Colwellbacteria	0	0	0	0	0	0	0	0	0
Candidatus Colwellbacteria bacterium RIFCSPHIGHO2_12_FULL_43_12	Wolfebacteria	0	0	0	0	0	0	0	0	0
Candidatus Adlerbacteria bacterium RIFCSPHIGHO2_12_FULL_53_18	Adlerbacteria	0	0	0	0	0	0	0	0	1
Candidatus Muproteobacteria bacterium RIFCSPHIGHO2_12_FULL_60_33	Muproteobacteria	1	0	1	1	0	0	1	1	1
Legionellales bacterium RIFCSPHIGHO2_12_FULL_42_9	Gammaproteobacteria	0	0	0	1	0	1	1	0	1
Legionellales bacterium RIFCSPHIGHO2_12_FULL_37_14	Gammaproteobacteria	0	0	0	1	0	0	0	0	1
Legionellales bacterium RIFCSPHIGHO2_12_FULL_35_11	Gammaproteobacteria	0	0	0	0	0	0	0	0	1
Gammaproteobacteria bacterium RIFCSPHIGHO2_12_FULL_63_22	Gammaproteobacteria	0	0	1	1	0	0	0	1	1
Gammaproteobacteria bacterium RIFCSPHIGHO2_12_FULL_45_9	Gammaproteobacteria	0	0	0	0	0	0	0	0	1
Gammaproteobacteria bacterium RIFCSPHIGHO2_12_FULL_45_12	Gammaproteobacteria	0	0	0	0	0	0	0	0	1
Gammaproteobacteria bacterium RIFCSPHIGHO2_12_FULL_43_28	Gammaproteobacteria	0	0	0	0	0	0	0	0	1
Gammaproteobacteria bacterium RIFCSPHIGHO2_12_FULL_42_13	Gammaproteobacteria	0	0	0	0	0	0	0	0	1
Gammaproteobacteria bacterium RIFCSPHIGHO2_12_FULL_42_10	Gammaproteobacteria	0	0	0	0	0	0	0	0	1
Gammaproteobacteria bacterium RIFCSPHIGHO2_12_FULL_41_20	Gammaproteobacteria	0	0	0	0	0	0	0	0	1
Gammaproteobacteria bacterium RIFCSPHIGHO2_12_FULL_41_15	Gammaproteobacteria	0	0	0	0	0	0	0	0	1
Gammaproteobacteria bacterium RIFCSPHIGHO2_12_FULL_40_19	Gammaproteobacteria	0	0	0	0	0	0	0	0	1
Gammaproteobacteria bacterium RIFCSPHIGHO2_12_FULL_38_14	Gammaproteobacteria	0	0	0	0	0	0	0	0	1
Gammaproteobacteria bacterium RIFCSPHIGHO2_12_FULL_38_11	Gammaproteobacteria	0	0	0	1	0	1	1	0	1
Gammaproteobacteria bacterium RIFCSPHIGHO2_12_FULL_37_34	Gammaproteobacteria	0	0	0	0	0	0	0	0	1
Gammaproteobacteria bacterium RIFCSPHIGHO2_12_FULL_37_14	Gammaproteobacteria	0	0	0	0	0	0	0	0	1
Gammaproteobacteria bacterium RIFCSPHIGHO2_12_FULL_36_30	Gammaproteobacteria	0	0	0	0	0	0	0	0	1
Gammaproteobacteria bacterium RIFCSPHIGHO2_12_FULL_35_23	Gammaproteobacteria	0	0	1	0	0	0	0	0	1
Erythrobacter sp. RIFCSPHIGHO2_12_FULL_63_10	Alphaproteobacteria	0	0	1	1	0	0	0	1	1
Candidatus Doudnabacteria bacterium RIFCSPHIGHO2_12_FULL_48_16	Doudnabacteria	0	0	0	0	0	0	0	0	0
Candidatus Doudnabacteria bacterium RIFCSPHIGHO2_12_FULL_42_22	Doudnabacteria	0	0	0	0	0	0	0	0	1
Deltaproteobacteria bacterium RIFCSPHIGHO2_12_FULL_43_9	Deltaproteobacteria	0	0	0	1	0	0	0	0	1
Candidatus Dadabacteria bacterium RIFCSPHIGHO2_12_FULL_53_21	Dadabacteria	0	0	1	1	1	0	1	0	1
Curvibacter sp. RIFCSPHIGHO2_12_FULL_63_18	Betaproteobacteria	0	0	1	1	0	0	0	1	1
Coxiella sp. RIFCSPHIGHO2_12_FULL_44_14	Gammaproteobacteria	0	0	0	0	0	0	0	0	1
Coxiella sp. RIFCSPHIGHO2_12_FULL_42_15	Gammaproteobacteria	0	0	0	0	0	0	0	0	1
Chlamydiae bacterium RIFCSPHIGHO2_12_FULL_49_9	Chlamydiae	0	0	0	0	0	0	0	0	1
Chlamydiae bacterium RIFCSPHIGHO2_12_FULL_49_11	Chlamydiae	0	0	0	0	0	0	0	0	1
Chlamydiae bacterium RIFCSPHIGHO2_12_FULL_27_8	Chlamydiae	0	0	0	0	0	0	0	0	0
Caulobacterales bacterium RIFCSPHIGHO2_12_FULL_68_13	Alphaproteobacteria	0	0	1	1	0	0	0	1	1
Burkholderiales bacterium RIFCSPHIGHO2_12_FULL_69_20	Betaproteobacteria	1	0	1	1	1	0	1	1	1
Burkholderiales bacterium RIFCSPHIGHO2_12_FULL_61_11	Betaproteobacteria	1	1	1	0	1	0	0	1	1
Candidatus Berkelbacteria bacterium RIFCSPHIGHO2_12_FULL_36_9	Berkelbacteria	0	0	0	1	0	1	1	0	0
Alphaproteobacteria bacterium RIFCSPHIGHO2_12_FULL_66_14	Alphaproteobacteria	0	0	1	1	0	1	1	1	1
Alphaproteobacteria bacterium RIFCSPHIGHO2_12_FULL_63_12	Alphaproteobacteria	0	0	1	1	0	0	0	1	1
Candidatus Terrybacteria bacterium RIFCSPHIGHO2_02_41_19	Terrybacteria	0	0	1	0	0	0	0	0	0
Candidatus Nealsonbacteria bacterium RIFCSPHIGHO2_02_38_10	Wildermuthbacteria	0	0	0	0	0	0	0	0	0
Candidatus Giovannonibacteria bacterium RIFCSPHIGHO2_02_43_16	Giovannonibacteria	0	0	0	0	0	0	0	0	0
Candidatus Giovannonibacteria bacterium RIFCSPHIGHO2_02_42_15	Giovannonibacteria	0	0	0	1	0	1	1	0	0
Candidatus Saccharibacteria bacterium RIFCSPHIGHO2_02_FULL_47_12	Saccharibacteria	0	0	0	0	0	0	0	0	0
Candidatus Rokubacteria bacterium RIFCSPHIGHO2_02_FULL_69_13	Rokubacteria	0	0	1	1	0	0	0	1	1
Pseudomonadales bacterium RIFCSPHIGHO2_02_FULL_60_43	Deltaproteobacteria	0	1	1	1	0	0	0	1	1
Planctomycetes bacterium RIFCSPHIGHO2_02_FULL_38_41	Planctomycetes	0	0	1	0	0	0	0	0	0
Candidatus Woesebacteria bacterium RIFCSPHIGHO2_02_FULL_39_13	Woesebacteria	0	0	0	0	0	0	0	0	0
Candidatus Roizmanbacteria bacterium RIFCSPHIGHO2_02_FULL_39_9	Roizmanbacteria	0	0	0	1	0	1	1	0	0
Candidatus Roizmanbacteria bacterium RIFCSPHIGHO2_02_FULL_38_11	Roizmanbacteria	0	0	0	1	0	1	1	0	0
Candidatus Pacebacteria bacterium RIFCSPHIGHO2_02_FULL_46_9	Pacebacteria	0	0	0	0	0	0	0	0	0
Candidatus Levybacteria bacterium RIFCSPHIGHO2_02_FULL_37_13	Levybacteria	0	0	0	0	0	0	0	0	0
Candidatus Levybacteria bacterium RIFCSPHIGHO2_02_FULL_37_10	Levybacteria	0	0	0	0	0	0	0	0	0
Candidatus Gottesmanbacteria bacterium RIFCSPHIGHO2_02_FULL_40_13	Gottesmanbacteria	0	0	0	1	0	1	1	0	0
Candidatus Gottesmanbacteria bacterium RIFCSPHIGHO2_02_FULL_39_14	Gottesmanbacteria	0	0	0	1	0	1	1	0	0
Candidatus Gottesmanbacteria bacterium RIFCSPHIGHO2_02_FULL_39_11	Gottesmanbacteria	0	0	0	1	0	1	1	0	0
Candidatus Daviesbacteria bacterium RIFCSPHIGHO2_02_FULL_40_16	Curtissbacteria	0	0	0	0	0	0	0	0	0
Candidatus Daviesbacteria bacterium RIFCSPHIGHO2_02_FULL_39_12	Daviesbacteria	0	0	0	0	0	0	0	0	0
Candidatus Daviesbacteria bacterium RIFCSPHIGHO2_02_FULL_36_13	Daviesbacteria	0	0	0	0	0	0	0	0	0
Candidatus Curtissbacteria bacterium RIFCSPHIGHO2_02_FULL_42_15	Curtissbacteria	0	0	0	0	0	0	0	0	0
Omnitrophica WOR_2 bacterium RIFCSPHIGHO2_02_FULL_68_15	Omnitrophica	0	0	1	1	0	1	1	0	1
Omnitrophica WOR_2 bacterium RIFCSPHIGHO2_02_FULL_67_20	Omnitrophica	0	0	1	0	0	0	0	0	0
Omnitrophica WOR_2 bacterium RIFCSPHIGHO2_02_FULL_63_39	Omnitrophica	0	0	1	0	0	0	0	0	1
Omnitrophica WOR_2 bacterium RIFCSPHIGHO2_02_FULL_52_10	Omnitrophica	0	0	1	1	0	0	0	0	0
Omnitrophica WOR_2 bacterium RIFCSPHIGHO2_02_FULL_50_17	Omnitrophica	0	0	1	0	0	0	1	0	1
Omnitrophica WOR_2 bacterium RIFCSPHIGHO2_02_FULL_48_11	Omnitrophica	0	0	1	0	0	0	0	0	1
Omnitrophica WOR_2 bacterium RIFCSPHIGHO2_02_FULL_46_37	Omnitrophica	0	0	0	0	0	0	0	0	0
Omnitrophica WOR_2 bacterium RIFCSPHIGHO2_02_FULL_45_21	Omnitrophica	1	0	1	1	0	0	0	1	0
Omnitrophica bacterium RIFCSPHIGHO2_02_FULL_63_14	Omnitrophica	0	0	1	0	0	0	0	0	1
Omnitrophica bacterium RIFCSPHIGHO2_02_FULL_51_18	Omnitrophica	0	0	1	0	0	0	1	0	0
Candidatus Zambryskibacteria bacterium RIFCSPHIGHO2_02_FULL_43_37	Zambryskibacteria	0	0	0	0	0	0	0	0	0
Candidatus Zambryskibacteria bacterium RIFCSPHIGHO2_02_FULL_39_19	Zambryskibacteria	0	0	0	0	0	0	0	0	0
Candidatus Zambryskibacteria bacterium RIFCSPHIGHO2_02_FULL_39_16	Zambryskibacteria	0	0	1	0	0	0	0	0	0
Candidatus Yanofskybacteria bacterium RIFCSPHIGHO2_02_FULL_50_12	Yanofskybacteria	0	0	0	0	0	0	0	0	0
Candidatus Yanofskybacteria bacterium RIFCSPHIGHO2_02_FULL_43_22	Yanofskybacteria	0	0	0	0	0	0	0	0	0
Candidatus Yanofskybacteria bacterium RIFCSPHIGHO2_02_FULL_41_29	Yanofskybacteria	0	0	1	0	0	0	0	0	0
Candidatus Yanofskybacteria bacterium RIFCSPHIGHO2_02_FULL_41_11	Yanofskybacteria	0	0	1	0	0	0	0	0	0
Candidatus Yanofskybacteria bacterium RIFCSPHIGHO2_02_FULL_39_10	Yanofskybacteria	0	0	0	1	0	1	1	1	0
Candidatus Yanofskybacteria bacterium RIFCSPHIGHO2_02_FULL_38_22b	Yanofskybacteria	0	0	0	0	0	0	0	0	0
Candidatus Wildermuthbacteria bacterium RIFCSPHIGHO2_02_FULL_48_16	Wildermuthbacteria	0	0	0	0	0	0	0	0	0
Candidatus Wildermuthbacteria bacterium RIFCSPHIGHO2_02_FULL_47_12	Wildermuthbacteria	0	0	0	0	0	0	0	0	0
Candidatus Wildermuthbacteria bacterium RIFCSPHIGHO2_02_FULL_45_25	Wildermuthbacteria	0	0	0	0	0	0	1	0	0
Candidatus Uhrbacteria bacterium RIFCSPHIGHO2_02_FULL_60_10	Uhrbacteria	0	0	0	1	0	1	1	0	0
Candidatus Uhrbacteria bacterium RIFCSPHIGHO2_02_FULL_57_19	Uhrbacteria	0	0	0	0	0	0	0	0	0
Candidatus Uhrbacteria bacterium RIFCSPHIGHO2_02_FULL_54_11	Uhrbacteria	0	0	0	0	0	0	0	0	0
Candidatus Uhrbacteria bacterium RIFCSPHIGHO2_02_FULL_53_13	Uhrbacteria	0	0	0	0	0	0	1	0	0
Candidatus Taylorbacteria bacterium RIFCSPHIGHO2_02_FULL_47_18	Taylorbacteria	0	0	0	0	0	0	0	0	0
Candidatus Taylorbacteria bacterium RIFCSPHIGHO2_02_FULL_46_13	Taylorbacteria	0	0	0	0	0	0	1	0	0
Candidatus Taylorbacteria bacterium RIFCSPHIGHO2_02_FULL_45_35	Taylorbacteria	0	0	0	0	0	0	0	0	0
Candidatus Taylorbacteria bacterium RIFCSPHIGHO2_02_FULL_44_12	Taylorbacteria	0	0	0	0	0	0	0	0	0
Candidatus Taylorbacteria bacterium RIFCSPHIGHO2_02_FULL_43_32b	Taylorbacteria	0	0	0	0	0	0	0	0	0
Candidatus Sungbacteria bacterium RIFCSPHIGHO2_02_FULL_53_17	Sungbacteria	0	0	0	0	0	0	0	0	0
Candidatus Sungbacteria bacterium RIFCSPHIGHO2_02_FULL_52_23	Sungbacteria	0	0	0	0	0	0	0	0	0
Candidatus Sungbacteria bacterium RIFCSPHIGHO2_02_FULL_49_20	Sungbacteria	0	0	0	1	0	1	1	0	0
Candidatus Sungbacteria bacterium RIFCSPHIGHO2_02_FULL_49_12	Sungbacteria	0	1	0	0	0	0	0	0	0
Candidatus Sungbacteria bacterium RIFCSPHIGHO2_02_FULL_47_11	Sungbacteria	0	0	0	0	0	0	0	0	0
Candidatus Staskawiczbacteria bacterium RIFCSPHIGHO2_02_FULL_42_22	Staskawiczbacteria	0	0	0	0	0	0	1	0	0
Candidatus Staskawiczbacteria bacterium RIFCSPHIGHO2_02_FULL_34_9	Staskawiczbacteria	0	0	0	0	0	0	0	0	0
Candidatus Staskawiczbacteria bacterium RIFCSPHIGHO2_02_FULL_34_10	Staskawiczbacteria	0	0	0	0	0	0	0	0	0
Candidatus Spechtbacteria bacterium RIFCSPHIGHO2_02_FULL_43_15b	Spechtbacteria	0	0	1	0	0	0	0	0	0
Candidatus Ryanbacteria bacterium RIFCSPHIGHO2_02_FULL_48_12	Ryanbacteria	0	0	0	0	0	0	0	0	0
Candidatus Ryanbacteria bacterium RIFCSPHIGHO2_02_FULL_45_17b	Ryanbacteria	0	0	0	0	0	0	0	0	0
Candidatus Ryanbacteria bacterium RIFCSPHIGHO2_02_FULL_45_13b	Ryanbacteria	0	0	0	0	0	0	0	0	0
Candidatus Nomurabacteria bacterium RIFCSPHIGHO2_02_FULL_42_19	Nomurabacteria	0	0	0	0	0	0	0	0	0
Candidatus Nomurabacteria bacterium RIFCSPHIGHO2_02_FULL_38_15	Nomurabacteria	0	0	0	0	0	0	0	0	0
Candidatus Nomurabacteria bacterium RIFCSPHIGHO2_02_FULL_36_29	Nomurabacteria	0	0	0	0	0	0	1	0	0
Candidatus Nomurabacteria bacterium RIFCSPHIGHO2_02_FULL_35_13	Nomurabacteria	0	0	0	0	0	0	0	0	0
Candidatus Nomurabacteria bacterium RIFCSPHIGHO2_02_FULL_33_12	Nomurabacteria	0	0	0	0	0	0	0	0	0
Candidatus Nealsonbacteria bacterium RIFCSPHIGHO2_02_FULL_43_13	Nealsonbacteria	0	0	0	0	0	0	0	0	0
Candidatus Magasanikbacteria bacterium RIFCSPHIGHO2_02_FULL_51_14	Magasanikbacteria	0	0	0	0	0	0	0	0	0
Candidatus Magasanikbacteria bacterium RIFCSPHIGHO2_02_FULL_50_9b	Magasanikbacteria	0	0	0	0	0	0	0	0	0
Candidatus Magasanikbacteria bacterium RIFCSPHIGHO2_02_FULL_47_14	Magasanikbacteria	0	0	0	0	0	0	0	0	0
Candidatus Magasanikbacteria bacterium RIFCSPHIGHO2_02_FULL_41_13	Magasanikbacteria	0	0	0	0	0	0	0	0	0
Candidatus Magasanikbacteria bacterium RIFCSPHIGHO2_02_FULL_33_17	Magasanikbacteria	0	0	0	0	0	0	0	0	0
Candidatus Lloydbacteria bacterium RIFCSPHIGHO2_02_FULL_50_13	Lloydbacteria	0	0	0	1	0	1	1	0	0
Candidatus Kuenenbacteria bacterium RIFCSPHIGHO2_02_FULL_39_13	Kuenenbacteria	0	0	0	0	0	0	1	0	0
Candidatus Kaiserbacteria bacterium RIFCSPHIGHO2_02_FULL_59_21	Kaiserbacteria	0	0	0	0	0	0	0	0	0
Candidatus Kaiserbacteria bacterium RIFCSPHIGHO2_02_FULL_55_20	Kaiserbacteria	0	0	0	0	0	0	0	0	0
Candidatus Kaiserbacteria bacterium RIFCSPHIGHO2_02_FULL_55_17	Kaiserbacteria	0	0	0	0	0	0	0	0	0
Candidatus Kaiserbacteria bacterium RIFCSPHIGHO2_02_FULL_54_22	Kaiserbacteria	0	0	0	0	0	0	0	0	0
Candidatus Kaiserbacteria bacterium RIFCSPHIGHO2_02_FULL_54_11b	Kaiserbacteria	0	0	0	0	0	0	0	0	0
Candidatus Kaiserbacteria bacterium RIFCSPHIGHO2_02_FULL_49_34	Kaiserbacteria	0	0	1	0	0	0	0	0	0
Candidatus Kaiserbacteria bacterium RIFCSPHIGHO2_02_FULL_49_16	Kaiserbacteria	0	0	0	0	0	0	0	0	0
Candidatus Kaiserbacteria bacterium RIFCSPHIGHO2_02_FULL_49_11	Kaiserbacteria	0	0	0	0	0	0	0	0	0
Candidatus Jorgensenbacteria bacterium RIFCSPHIGHO2_02_FULL_45_20	Jorgensenbacteria	0	0	0	0	0	0	0	0	0
Candidatus Giovannonibacteria bacterium RIFCSPHIGHO2_02_FULL_46_20	Giovannonibacteria	0	0	0	1	0	1	1	0	0
Candidatus Giovannonibacteria bacterium RIFCSPHIGHO2_02_FULL_44_11	Giovannonibacteria	0	0	0	0	0	0	0	0	0
Candidatus Falkowbacteria bacterium RIFCSPHIGHO2_02_FULL_45_15	Falkowbacteria	0	0	0	0	0	0	0	0	0
Candidatus Falkowbacteria bacterium RIFCSPHIGHO2_02_FULL_42_9	Falkowbacteria	0	0	0	0	0	0	1	0	0
Candidatus Buchananbacteria bacterium RIFCSPHIGHO2_02_FULL_56_16	Buchananbacteria	0	0	0	0	0	0	0	0	0
Candidatus Buchananbacteria bacterium RIFCSPHIGHO2_02_FULL_39_17	Buchananbacteria	0	0	0	0	0	0	0	0	0
Candidatus Andersenbacteria bacterium RIFCSPHIGHO2_02_FULL_46_16	Andersenbacteria	0	0	0	1	0	1	1	0	0
Candidatus Adlerbacteria bacterium RIFCSPHIGHO2_02_FULL_52_17	Adlerbacteria	0	0	0	0	0	0	0	0	0
Nitrospirae bacterium RIFCSPHIGHO2_02_FULL_40_19	Nitrospirae	0	0	1	0	0	0	0	0	0
Methylophilales bacterium RIFCSPHIGHO2_02_FULL_57_10	Betaproteobacteria	0	0	1	1	0	0	0	1	1
Candidatus Melainabacteria bacterium RIFCSPHIGHO2_02_FULL_34_12	Melainabacteria	0	0	0	0	0	0	1	0	1
Gammaproteobacteria bacterium RIFCSPHIGHO2_02_FULL_42_43	Gammaproteobacteria	0	0	0	0	0	0	0	0	1
Gammaproteobacteria bacterium RIFCSPHIGHO2_02_FULL_42_13	Gammaproteobacteria	0	0	0	1	0	1	1	0	0
Gammaproteobacteria bacterium RIFCSPHIGHO2_02_FULL_39_13	Gammaproteobacteria	0	0	0	0	0	0	0	0	1
Fluviicola sp. RIFCSPHIGHO2_02_FULL_43_260	Bacteroidetes	0	0	0	0	0	0	0	0	1
Elusimicrobia bacterium RIFCSPHIGHO2_02_FULL_61_10	Elusimicrobia	0	0	1	0	0	1	0	0	1
Elusimicrobia bacterium RIFCSPHIGHO2_02_FULL_57_9	Elusimicrobia	0	0	1	0	0	0	0	0	0
Candidatus Doudnabacteria bacterium RIFCSPHIGHO2_02_FULL_46_11	Doudnabacteria	0	0	0	0	0	0	0	0	0
Candidatus Doudnabacteria bacterium RIFCSPHIGHO2_02_FULL_43_13b	Doudnabacteria	0	0	0	0	0	0	0	0	0
Deltaproteobacteria bacterium RIFCSPHIGHO2_02_FULL_44_53	Deltaproteobacteria	0	0	1	1	1	0	1	0	1
Deltaproteobacteria bacterium RIFCSPHIGHO2_02_FULL_44_16	Deltaproteobacteria	0	0	1	1	0	0	0	0	1
Deltaproteobacteria bacterium RIFCSPHIGHO2_02_FULL_43_33	Deltaproteobacteria	0	0	0	1	1	1	1	0	1
Deltaproteobacteria bacterium RIFCSPHIGHO2_02_FULL_40_11	Deltaproteobacteria	0	0	1	1	0	0	0	0	1
Deltaproteobacteria bacterium RIFCSPHIGHO2_02_FULL_38_15	Deltaproteobacteria	0	0	1	1	0	0	0	0	1
Bdellovibrionales bacterium RIFCSPHIGHO2_02_FULL_40_15	Deltaproteobacteria	0	0	1	0	0	0	0	0	1
Bacteroidetes bacterium RIFCSPHIGHO2_02_FULL_44_7	Bacteroidetes	0	0	1	1	0	0	1	1	1
Alphaproteobacteria bacterium RIFCSPHIGHO2_02_FULL_46_13	Alphaproteobacteria	0	0	0	1	0	0	0	0	1
Alphaproteobacteria bacterium RIFCSPHIGHO2_02_FULL_42_30	Alphaproteobacteria	0	0	0	0	0	0	0	0	1
candidate division WWE3 bacterium RIFCSPHIGHO2_01_FULL_48_15	WWE3	0	0	0	0	0	0	0	0	0
candidate division WWE3 bacterium RIFCSPHIGHO2_01_FULL_43_9	WWE3	0	0	0	0	0	0	0	0	0
candidate division WWE3 bacterium RIFCSPHIGHO2_01_FULL_42_13	WWE3	0	0	0	0	0	0	0	0	0
candidate division WWE3 bacterium RIFCSPHIGHO2_01_FULL_40_23	WWE3	0	0	0	0	0	0	0	0	0
candidate division WWE3 bacterium RIFCSPHIGHO2_01_FULL_35_17	WWE3	0	0	0	0	0	0	0	0	0
candidate division WOR-1 bacterium RIFCSPHIGHO2_01_FULL_53_15	WOR-1	0	0	0	1	0	1	1	0	0
Sphingopyxis sp. RIFCSPHIGHO2_01_FULL_65_24	Alphaproteobacteria	0	0	1	1	0	0	0	1	1
Sphingomonadales bacterium RIFCSPHIGHO2_01_FULL_65_20	Alphaproteobacteria	0	0	0	1	0	0	0	1	1
Candidatus Saccharibacteria bacterium RIFCSPHIGHO2_01_FULL_46_30	Saccharibacteria	0	0	0	0	0	0	0	0	1
Candidatus Saccharibacteria bacterium RIFCSPHIGHO2_01_FULL_45_15	Saccharibacteria	0	0	0	0	0	0	0	0	1
Pseudomonadales bacterium RIFCSPHIGHO2_01_FULL_64_12	Gammaproteobacteria	0	0	1	1	0	0	0	1	1
Phenylobacterium sp. RIFCSPHIGHO2_01_FULL_70_10	Alphaproteobacteria	0	0	1	1	0	0	0	1	1
Phenylobacterium sp. RIFCSPHIGHO2_01_FULL_69_31	Alphaproteobacteria	0	0	1	1	0	0	0	1	1
Candidatus Woesebacteria bacterium RIFCSPHIGHO2_01_FULL_41_10	Woesebacteria	0	0	0	0	0	0	0	0	0
Candidatus Woesebacteria bacterium RIFCSPHIGHO2_01_FULL_40_22	Woesebacteria	0	0	0	0	0	0	0	0	0
Candidatus Woesebacteria bacterium RIFCSPHIGHO2_01_FULL_38_9b	Woesebacteria	0	0	0	0	0	0	0	0	0
Candidatus Woesebacteria bacterium RIFCSPHIGHO2_01_FULL_38_26b	Woesebacteria	0	0	0	0	0	0	0	0	0
Candidatus Woesebacteria bacterium RIFCSPHIGHO2_01_FULL_37_10	Woesebacteria	0	0	0	0	0	0	0	0	0
Candidatus Roizmanbacteria bacterium RIFCSPHIGHO2_01_FULL_39_24	Roizmanbacteria	0	0	0	0	0	0	0	0	0
Candidatus Roizmanbacteria bacterium RIFCSPHIGHO2_01_FULL_39_12c	Roizmanbacteria	0	0	0	1	0	1	1	0	0
Candidatus Roizmanbacteria bacterium RIFCSPHIGHO2_01_FULL_39_12b	Roizmanbacteria	0	0	0	0	0	0	0	0	0
Candidatus Pacebacteria bacterium RIFCSPHIGHO2_01_FULL_46_10	Pacebacteria	0	0	0	0	0	0	0	0	0
Candidatus Levybacteria bacterium RIFCSPHIGHO2_01_FULL_41_15	Levybacteria	0	0	0	0	0	0	0	0	0
Candidatus Levybacteria bacterium RIFCSPHIGHO2_01_FULL_40_58	Levybacteria	0	0	0	0	0	0	0	0	0
Candidatus Levybacteria bacterium RIFCSPHIGHO2_01_FULL_40_16	Levybacteria	0	0	0	0	0	0	0	0	0
Candidatus Levybacteria bacterium RIFCSPHIGHO2_01_FULL_40_15b	Levybacteria	0	0	0	0	0	0	0	0	0
Candidatus Levybacteria bacterium RIFCSPHIGHO2_01_FULL_40_10	Levybacteria	0	0	0	0	0	0	0	0	0
Candidatus Levybacteria bacterium RIFCSPHIGHO2_01_FULL_38_26	Woesebacteria	0	0	0	0	0	0	0	0	0
Candidatus Levybacteria bacterium RIFCSPHIGHO2_01_FULL_37_33	Levybacteria	0	0	0	0	0	0	0	0	0
Candidatus Levybacteria bacterium RIFCSPHIGHO2_01_FULL_37_17	Levybacteria	0	0	0	0	0	0	0	0	0
Candidatus Levybacteria bacterium RIFCSPHIGHO2_01_FULL_36_15	Levybacteria	0	0	0	1	0	1	1	0	0
Candidatus Gottesmanbacteria bacterium RIFCSPHIGHO2_01_FULL_47_48	Gottesmanbacteria	0	0	0	0	0	0	0	0	0
Candidatus Gottesmanbacteria bacterium RIFCSPHIGHO2_01_FULL_46_14	Gottesmanbacteria	0	0	0	0	0	0	0	0	0
Candidatus Gottesmanbacteria bacterium RIFCSPHIGHO2_01_FULL_43_15	Gottesmanbacteria	0	0	0	1	0	1	1	0	0
Candidatus Gottesmanbacteria bacterium RIFCSPHIGHO2_01_FULL_42_12	Gottesmanbacteria	0	0	0	1	0	1	1	0	0
Candidatus Gottesmanbacteria bacterium RIFCSPHIGHO2_01_FULL_39_10	Gottesmanbacteria	0	0	0	0	0	0	0	0	0
Candidatus Daviesbacteria bacterium RIFCSPHIGHO2_01_FULL_44_29	Daviesbacteria	0	0	0	0	0	0	0	0	0
Candidatus Daviesbacteria bacterium RIFCSPHIGHO2_01_FULL_41_45	Daviesbacteria	0	1	0	0	0	0	0	0	0
Candidatus Daviesbacteria bacterium RIFCSPHIGHO2_01_FULL_40_11	Daviesbacteria	0	0	0	0	0	0	0	0	0
Candidatus Daviesbacteria bacterium RIFCSPHIGHO2_01_FULL_38_8	Daviesbacteria	0	0	0	0	0	0	0	0	0
Candidatus Curtissbacteria bacterium RIFCSPHIGHO2_01_FULL_41_44	Curtissbacteria	0	0	0	0	0	0	0	0	0
Candidatus Curtissbacteria bacterium RIFCSPHIGHO2_01_FULL_41_11	Curtissbacteria	0	0	0	0	0	0	0	0	0
Candidatus Collierbacteria bacterium RIFCSPHIGHO2_01_FULL_50_25	Collierbacteria	0	0	0	0	0	0	0	0	0
Candidatus Chisholmbacteria bacterium RIFCSPHIGHO2_01_FULL_48_12	Chisholmbacteria	0	0	0	0	0	0	0	0	0
Candidatus Blackburnbacteria bacterium RIFCSPHIGHO2_01_FULL_43_15b	Blackburnbacteria	0	0	0	0	0	0	0	0	0
Candidatus Beckwithbacteria bacterium RIFCSPHIGHO2_01_FULL_49_39	Beckwithbacteria	0	0	0	1	0	1	1	0	0
Candidatus Amesbacteria bacterium RIFCSPHIGHO2_01_FULL_48_32b	Amesbacteria	0	0	0	0	0	0	0	0	0
Candidatus Amesbacteria bacterium RIFCSPHIGHO2_01_FULL_48_32	Amesbacteria	0	0	0	0	0	0	0	0	0
Microgenomates group bacterium RIFCSPHIGHO2_01_FULL_45_11	Unclassified	0	0	0	1	0	1	1	0	0
Omnitrophica WOR_2 bacterium RIFCSPHIGHO2_01_FULL_52_10	Omnitrophica	0	0	1	1	0	0	0	0	0
Candidatus Zambryskibacteria bacterium RIFCSPHIGHO2_01_FULL_49_18	Zambryskibacteria	0	0	0	0	0	0	0	0	0
Candidatus Zambryskibacteria bacterium RIFCSPHIGHO2_01_FULL_46_25	Zambryskibacteria	0	0	0	0	0	0	0	0	0
Candidatus Zambryskibacteria bacterium RIFCSPHIGHO2_01_FULL_44_22b	Zambryskibacteria	0	0	0	0	0	0	0	0	0
Candidatus Zambryskibacteria bacterium RIFCSPHIGHO2_01_FULL_43_60	Zambryskibacteria	0	0	0	0	0	0	0	0	0
Candidatus Yonathbacteria bacterium RIFCSPHIGHO2_01_FULL_51_10	Yonathbacteria	0	0	0	0	0	0	0	0	0
Candidatus Yonathbacteria bacterium RIFCSPHIGHO2_01_FULL_44_41	Yonathbacteria	0	0	1	0	0	0	0	0	1
Candidatus Yanofskybacteria bacterium RIFCSPHIGHO2_01_FULL_48_25b	Yanofskybacteria	0	0	0	0	0	0	0	0	0
Candidatus Yanofskybacteria bacterium RIFCSPHIGHO2_01_FULL_44_24	Yanofskybacteria	0	0	0	0	0	0	0	0	0
Candidatus Yanofskybacteria bacterium RIFCSPHIGHO2_01_FULL_44_22	Yanofskybacteria	0	0	0	0	0	0	0	0	0
Candidatus Yanofskybacteria bacterium RIFCSPHIGHO2_01_FULL_44_17	Yanofskybacteria	0	0	0	0	0	0	0	0	0
Candidatus Yanofskybacteria bacterium RIFCSPHIGHO2_01_FULL_43_42	Yanofskybacteria	0	0	0	1	0	0	0	1	0
Candidatus Yanofskybacteria bacterium RIFCSPHIGHO2_01_FULL_43_32	Yanofskybacteria	0	0	1	1	0	0	0	0	0
Candidatus Yanofskybacteria bacterium RIFCSPHIGHO2_01_FULL_41_21	Yanofskybacteria	0	0	0	0	0	0	0	0	0
Candidatus Yanofskybacteria bacterium RIFCSPHIGHO2_01_FULL_39_8b	Yanofskybacteria	0	0	1	0	0	0	0	0	0
Candidatus Wildermuthbacteria bacterium RIFCSPHIGHO2_01_FULL_49_22b	Wildermuthbacteria	0	0	0	0	0	0	0	0	0
Candidatus Wildermuthbacteria bacterium RIFCSPHIGHO2_01_FULL_48_27b	Wildermuthbacteria	0	0	0	0	0	0	0	0	0
Candidatus Wildermuthbacteria bacterium RIFCSPHIGHO2_01_FULL_47_27	Wildermuthbacteria	0	0	0	0	0	0	0	0	0
Candidatus Uhrbacteria bacterium RIFCSPHIGHO2_01_FULL_63_20	Uhrbacteria	0	0	1	0	0	0	0	0	0
Candidatus Taylorbacteria bacterium RIFCSPHIGHO2_01_FULL_51_15	Taylorbacteria	0	0	0	0	0	0	0	0	0
Candidatus Taylorbacteria bacterium RIFCSPHIGHO2_01_FULL_46_22b	Taylorbacteria	0	0	0	0	0	0	0	0	0
Candidatus Sungbacteria bacterium RIFCSPHIGHO2_01_FULL_50_25	Sungbacteria	0	0	0	0	0	0	0	0	0
Candidatus Staskawiczbacteria bacterium RIFCSPHIGHO2_01_FULL_39_25	Staskawiczbacteria	0	0	0	0	0	0	0	0	0
Candidatus Ryanbacteria bacterium RIFCSPHIGHO2_01_FULL_48_27	Ryanbacteria	0	0	0	0	0	0	1	0	0
Candidatus Portnoybacteria bacterium RIFCSPHIGHO2_02_FULL_39_12	Portnoybacteria	0	0	0	0	0	0	0	0	0
Candidatus Nomurabacteria bacterium RIFCSPHIGHO2_01_FULL_42_16	Nomurabacteria	0	0	0	0	0	0	0	0	0
Candidatus Nomurabacteria bacterium RIFCSPHIGHO2_01_FULL_40_20	Nomurabacteria	0	0	0	0	0	0	0	0	0
Candidatus Nomurabacteria bacterium RIFCSPHIGHO2_01_FULL_40_12	Nomurabacteria	0	0	0	0	0	0	0	0	0
Candidatus Nomurabacteria bacterium RIFCSPHIGHO2_01_FULL_39_9	Nomurabacteria	0	0	0	0	0	0	0	0	0
Candidatus Nomurabacteria bacterium RIFCSPHIGHO2_01_FULL_39_10	Nomurabacteria	0	0	0	0	0	0	0	0	0
Candidatus Nomurabacteria bacterium RIFCSPHIGHO2_01_FULL_38_19	Nomurabacteria	0	0	0	0	0	0	0	0	0
Candidatus Moranbacteria bacterium RIFCSPHIGHO2_01_FULL_55_24	Moranbacteria	0	0	0	0	0	0	1	0	0
Candidatus Moranbacteria bacterium RIFCSPHIGHO2_01_FULL_54_31	Moranbacteria	0	0	0	0	0	0	0	0	0
Candidatus Magasanikbacteria bacterium RIFCSPHIGHO2_01_FULL_47_8	Magasanikbacteria	0	0	0	0	0	0	0	0	0
Candidatus Lloydbacteria bacterium RIFCSPHIGHO2_01_FULL_41_20	Llyodbacteria	0	0	0	0	0	0	0	0	0
Candidatus Lloydbacteria bacterium RIFCSPHIGHO2_01_FULL_49_22	Lloydbacteria	0	0	0	1	0	1	1	0	0
Candidatus Liptonbacteria bacterium RIFCSPHIGHO2_01_FULL_57_28	Liptonbacteria	0	0	0	0	0	0	0	0	0
Candidatus Kaiserbacteria bacterium RIFCSPHIGHO2_01_FULL_56_24	Kaiserbacteria	0	0	1	0	0	0	0	0	0
Candidatus Kaiserbacteria bacterium RIFCSPHIGHO2_01_FULL_55_17	Kaiserbacteria	0	1	0	0	0	0	1	0	0
Candidatus Kaiserbacteria bacterium RIFCSPHIGHO2_01_FULL_53_31	Kaiserbacteria	0	0	0	0	0	0	0	0	0
Candidatus Kaiserbacteria bacterium RIFCSPHIGHO2_01_FULL_53_29	Kaiserbacteria	0	1	0	0	0	0	0	0	0
Candidatus Kaiserbacteria bacterium RIFCSPHIGHO2_01_FULL_49_13	Kaiserbacteria	0	0	0	0	0	0	0	0	0
Candidatus Kaiserbacteria bacterium RIFCSPHIGHO2_01_FULL_48_10	Kaiserbacteria	0	0	0	0	0	0	0	0	0
Candidatus Kaiserbacteria bacterium RIFCSPHIGHO2_01_FULL_46_22	Kaiserbacteria	0	0	1	0	0	0	0	0	0
Candidatus Giovannonibacteria bacterium RIFCSPHIGHO2_01_FULL_45_23	Giovannonibacteria	0	0	0	0	0	0	0	0	0
Candidatus Buchananbacteria bacterium RIFCSPHIGHO2_01_FULL_47_11b	Buchananbacteria	0	0	0	0	0	0	0	0	0
Candidatus Buchananbacteria bacterium RIFCSPHIGHO2_01_FULL_44_11	Buchananbacteria	0	0	0	0	0	0	0	0	0
Candidatus Buchananbacteria bacterium RIFCSPHIGHO2_01_FULL_39_8	Buchananbacteria	0	0	0	1	0	1	1	0	0
Candidatus Azambacteria bacterium RIFCSPHIGHO2_01_FULL_40_24	Azambacteria_ii	0	0	0	1	0	1	1	0	0
Candidatus Andersenbacteria bacterium RIFCSPHIGHO2_01_FULL_46_36	Andersenbacteria	0	0	0	0	0	0	0	0	0
Candidatus Adlerbacteria bacterium RIFCSPHIGHO2_01_FULL_54_23	Adlerbacteria	0	0	0	0	0	0	0	0	0
Parcubacteria group bacterium RIFCSPHIGHO2_01_FULL_56_18	Unclassified	0	0	0	0	0	0	0	0	0
Parcubacteria group bacterium RIFCSPHIGHO2_01_FULL_47_10b	Unclassified	0	0	0	0	0	0	0	0	0
Parcubacteria group bacterium RIFCSPHIGHO2_01_FULL_45_26	Vogelbacteria	0	0	0	0	0	0	0	0	0
Parcubacteria group bacterium RIFCSPHIGHO2_01_FULL_40_30	Unclassified	0	0	0	0	0	0	0	0	0
Nitrospirae bacterium RIFCSPHIGHO2_01_FULL_66_17	Nitrospirae	1	0	1	1	0	1	1	0	0
Candidatus Muproteobacteria bacterium RIFCSPHIGHO2_01_FULL_65_16	Muproteobacteria	1	0	1	1	0	0	1	0	1
Candidatus Doudnabacteria bacterium RIFCSPHIGHO2_01_FULL_50_11	Doudnabacteria	0	0	0	0	0	0	0	0	0
Candidatus Doudnabacteria bacterium RIFCSPHIGHO2_01_FULL_49_9	Doudnabacteria	0	0	0	0	0	0	0	0	0
Candidatus Doudnabacteria bacterium RIFCSPHIGHO2_01_FULL_46_24	Doudnabacteria	0	0	0	0	0	0	0	0	0
Candidatus Doudnabacteria bacterium RIFCSPHIGHO2_01_FULL_46_14	Doudnabacteria	0	0	0	0	0	0	0	0	0
Candidatus Doudnabacteria bacterium RIFCSPHIGHO2_01_FULL_45_18	Doudnabacteria	0	0	0	0	0	0	0	0	1
Candidatus Doudnabacteria bacterium RIFCSPHIGHO2_01_FULL_43_23	Doudnabacteria	0	0	0	0	0	0	0	0	0
Caulobacterales bacterium RIFCSPHIGHO2_01_FULL_70_19	Alphaproteobacteria	0	0	1	1	0	0	0	1	1
Burkholderiales bacterium RIFCSPHIGHO2_01_FULL_64_960	Betaproteobacteria	0	0	1	1	0	0	0	1	1
Burkholderiales bacterium RIFCSPHIGHO2_01_FULL_63_240	Betaproteobacteria	0	0	1	1	0	0	0	1	1
Alphaproteobacteria bacterium RIFCSPHIGHO2_01_FULL_41_14	Alphaproteobacteria	0	0	0	0	0	0	0	0	0
Acidobacteria bacterium RIFCSPHIGHO2_01_FULL_67_28	Acidobacteria	0	0	1	1	0	1	1	0	1
Candidatus Abawacabacteria bacterium RIFCSPHIGHO2_01_FULL_46_8	Abawacabacteria	0	0	0	0	0	0	0	0	0
Candidatus Doudnabacteria bacterium RIFCSPHIGHO2_01_52_17	Doudnabacteria	0	0	1	0	0	0	0	0	0
candidate division Zixibacteria bacterium RBG_19FT_COMBO_42_43	Zixibacteria	0	0	1	1	1	1	0	0	1
candidate division WWE3 bacterium RBG_19FT_COMBO_53_11	WWE3	0	0	0	1	0	1	1	0	0
candidate division WWE3 bacterium RBG_19FT_COMBO_34_6	WWE3	0	0	0	0	0	0	0	0	0
Thermodesulfovibrio sp. RBG_19FT_COMBO_42_12	Nitrospirae	1	0	1	1	0	1	1	1	1
Thermodesulfovibrio sp. RBG_19FT_COMBO_41_18	Nitrospirae	0	0	0	0	0	0	0	0	0
Syntrophobacterales bacterium RBG_19FT_COMBO_59_10	Deltaproteobacteria	1	0	0	0	0	0	0	1	0
Planctomycetes bacterium RBG_19FT_COMBO_48_8	Planctomycetes	0	0	1	0	0	0	1	0	0
Candidatus Woykebacteria bacterium RBG_19FT_COMBO_43_10	Woykebacteria	0	0	0	0	0	0	0	0	0
Microgenomates group bacterium RBG_19FT_COMBO_39_10	Unclassified	0	0	0	0	0	0	0	0	0
Candidatus Moranbacteria bacterium RBG_19FT_COMBO_42_6	Moranbacteria	0	0	0	1	0	1	1	0	0
Nitrospirae bacterium RBG_19FT_COMBO_58_9	Nitrospirae	1	0	0	0	0	0	1	0	0
Nitrospirae bacterium RBG_19FT_COMBO_55_12	Nitrospirae	0	0	0	1	0	0	0	0	1
Nitrospirae bacterium RBG_19FT_COMBO_42_15	Nitrospirae	0	0	1	1	0	0	0	1	1
Candidatus Muproteobacteria bacterium RBG_19FT_COMBO_61_10	Gammaproteobacteria	1	0	1	1	0	1	1	0	1
Euryarchaeota archaeon RBG_19FT_COMBO_69_17	0	0	0	1	1	0	1	1	0	1
Euryarchaeota archaeon RBG_19FT_COMBO_56_21	Euryarchaeota	1	0	0	1	0	1	1	1	0
Deltaproteobacteria bacterium RBG_19FT_COMBO_58_16	Deltaproteobacteria	0	0	1	1	0	1	1	0	1
Deltaproteobacteria bacterium RBG_19FT_COMBO_56_10	Deltaproteobacteria	0	0	1	1	0	1	1	0	1
Deltaproteobacteria bacterium RBG_19FT_COMBO_52_11	Deltaproteobacteria	0	0	0	0	1	0	0	0	1
Deltaproteobacteria bacterium RBG_19FT_COMBO_46_9	Deltaproteobacteria	0	0	0	1	0	0	0	0	0
Deltaproteobacteria bacterium RBG_19FT_COMBO_46_12	Deltaproteobacteria	1	0	1	0	0	0	0	0	1
Deltaproteobacteria bacterium RBG_19FT_COMBO_43_11	Deltaproteobacteria	0	0	0	0	0	0	0	1	1
Candidatus Dadabacteria bacterium RBG_19FT_COMBO_40_33	Dadabacteria	0	0	1	1	0	0	0	0	0
Chloroflexi bacterium RBG_19FT_COMBO_62_14	Chloroflexi	1	0	1	1	0	1	0	1	1
Chloroflexi bacterium RBG_19FT_COMBO_56_12	Chloroflexi	0	0	0	1	0	1	1	0	1
Chloroflexi bacterium RBG_19FT_COMBO_55_16	Chloroflexi	1	0	1	1	0	1	1	0	1
Chloroflexi bacterium RBG_19FT_COMBO_50_10	Chloroflexi	0	0	0	0	0	0	0	0	1
Chloroflexi bacterium RBG_19FT_COMBO_49_13	Chloroflexi	0	0	0	0	0	1	0	0	1
Chloroflexi bacterium RBG_19FT_COMBO_48_23	Chloroflexi	0	0	0	0	0	1	0	0	0
Chloroflexi bacterium RBG_19FT_COMBO_47_9	Chloroflexi	0	0	1	1	0	1	1	0	1
Chloroflexi bacterium RBG_19FT_COMBO_47_15	Chloroflexi	0	0	0	0	0	1	0	1	0
Bacteroidetes bacterium RBG_19FT_COMBO_42_10	Bacteroidetes	0	0	0	0	0	1	1	0	1
Candidatus Atribacteria bacterium RBG_19FT_COMBO_35_14	Atribacteria	0	0	0	0	0	0	1	1	0
Armatimonadetes bacterium RBG_19FT_COMBO_69_19	Armatimonadetes	0	0	1	1	0	1	1	0	1
Candidatus Aminicenantes bacterium RBG_19FT_COMBO_65_30	Aminicenantes	0	0	0	1	0	1	1	0	0
Candidatus Aminicenantes bacterium RBG_19FT_COMBO_59_29	Aminicenantes	0	0	0	1	0	0	0	0	1
Candidatus Aminicenantes bacterium RBG_19FT_COMBO_58_17	Aminicenantes	1	0	1	0	0	0	0	0	0
Actinobacteria bacterium RBG_19FT_COMBO_70_19	Actinobacteria	1	0	1	0	0	0	0	0	1
Actinobacteria bacterium RBG_19FT_COMBO_36_27	Actinobacteria	0	0	0	1	0	1	1	0	0
candidate division Zixibacteria bacterium RBG_16_53_22	Zixibacteria	0	0	1	1	1	1	1	0	1
candidate division Zixibacteria bacterium RBG_16_50_21	Zixibacteria	0	1	0	1	0	1	0	0	1
candidate division Zixibacteria bacterium RBG_16_48_11	Zixibacteria	0	0	1	0	0	0	0	0	1
candidate division Zixibacteria bacterium RBG_16_43_9	Zixibacteria	0	0	1	0	0	0	0	0	0
candidate division Zixibacteria bacterium RBG_16_40_9	Zixibacteria	0	0	0	1	0	0	0	0	1
candidate division WWE3 bacterium RBG_16_37_10	WWE3	0	0	0	0	0	0	0	0	0
Thaumarchaeota archaeon RBG_16_49_8	Thaumarchaeota	1	0	0	1	1	0	1	1	1
Spirochaetes bacterium RBG_16_67_19	Spirochaetes	1	0	0	1	0	1	1	0	0
Spirochaetes bacterium RBG_16_49_21	Spirochaetes	1	0	1	1	0	1	1	1	1
Candidatus Schekmanbacteria bacterium RBG_16_38_11	Schekmanbacteria	0	0	1	1	0	0	0	1	1
Candidatus Schekmanbacteria bacterium RBG_16_38_10	Schekmanbacteria	0	0	1	0	0	0	0	0	1
Planctomycetes bacterium RBG_16_64_12	Planctomycetes	1	0	1	0	0	1	0	0	1
Planctomycetes bacterium RBG_16_64_10	Planctomycetes	0	0	1	0	0	1	0	1	1
Planctomycetes bacterium RBG_16_59_8	Planctomycetes	0	0	1	0	0	0	0	0	1
Planctomycetes bacterium RBG_16_55_9	Planctomycetes	0	0	1	0	0	1	0	1	1
Planctomycetes bacterium RBG_16_43_13	Planctomycetes	0	0	1	0	0	0	0	0	1
Planctomycetes bacterium RBG_16_41_13	Planctomycetes	1	1	1	0	0	1	1	0	1
Candidatus Pacearchaeota archaeon RBG_16_35_8	Pacearchaeota	1	1	0	0	0	0	0	0	0
Candidatus Woykebacteria bacterium RBG_16_44_10	Woykebacteria	0	0	0	0	0	0	0	0	0
Candidatus Woykebacteria bacterium RBG_16_43_9	Woykebacteria	0	0	0	0	0	0	0	0	0
Candidatus Woykebacteria bacterium RBG_16_39_9b	Woykebacteria	0	0	0	0	0	0	0	0	0
Candidatus Woesebacteria bacterium RBG_16_42_24	Woesebacteria	0	0	0	0	0	0	0	0	0
Candidatus Woesebacteria bacterium RBG_16_41_13	Woesebacteria	0	0	0	0	0	0	0	0	0
Candidatus Woesebacteria bacterium RBG_16_39_8b	Woesebacteria	0	0	0	0	0	0	0	0	0
Candidatus Woesebacteria bacterium RBG_16_36_11	Woesebacteria	0	0	0	0	0	0	0	0	0
Candidatus Woesebacteria bacterium RBG_16_34_12	Woesebacteria	0	0	0	0	0	0	0	0	0
Candidatus Levybacteria bacterium RBG_16_35_6	Levybacteria	0	0	0	0	0	0	0	0	0
Candidatus Levybacteria bacterium RBG_16_35_11	Levybacteria	1	0	0	0	0	0	0	0	0
Candidatus Gottesmanbacteria bacterium RBG_16_52_11	Gottesmanbacteria	0	0	0	1	0	1	1	0	0
Candidatus Gottesmanbacteria bacterium RBG_16_43_7	Gottesmanbacteria	0	0	0	1	0	0	0	0	0
Candidatus Gottesmanbacteria bacterium RBG_16_37_8	Gottesmanbacteria	0	0	0	1	0	1	1	0	0
Candidatus Curtissbacteria bacterium RBG_16_39_7	Curtissbacteria	0	0	0	1	0	1	1	0	0
Microgenomates group bacterium RBG_16_45_19	Unclassified	0	0	0	1	0	1	1	0	0
Candidatus Azambacteria bacterium RBG_16_47_10	Azambacteria_i	0	0	1	0	0	0	0	0	0
Nitrospirae bacterium RBG_16_64_22	Nitrospirae	1	0	1	1	0	0	1	1	1
Nitrospirae bacterium RBG_16_43_8	Nitrospirae	0	0	1	1	0	0	0	0	0
Nitrospirae bacterium RBG_16_43_11	Nitrospirae	1	0	1	0	0	0	0	0	0
candidate division NC10 bacterium RBG_16_65_8	NC10	0	0	0	0	0	0	0	0	1
Candidatus Muproteobacteria bacterium RBG_16_65_34	Muproteobacteria	0	0	1	1	1	1	1	0	1
Candidatus Muproteobacteria bacterium RBG_16_64_11	Muproteobacteria	0	0	1	1	1	0	0	0	1
Candidatus Muproteobacteria bacterium RBG_16_64_10	Muproteobacteria	0	0	1	1	0	0	1	0	1
Candidatus Muproteobacteria bacterium RBG_16_62_13	Muproteobacteria	1	0	1	1	0	0	1	0	0
Candidatus Muproteobacteria bacterium RBG_16_60_9	Muproteobacteria	0	0	1	1	0	0	0	1	1
Candidatus Micrarchaeota archaeon RBG_16_49_10	Micrarchaeota	0	0	0	1	0	1	1	0	0
Candidatus Micrarchaeota archaeon RBG_16_36_9	Micrarchaeota	1	0	0	1	0	1	1	0	0
candidate division KSB1 bacterium RBG_16_48_16	KSB1	0	0	0	0	0	1	1	0	1
Ignavibacteria bacterium RBG_16_36_9	Ignavibacteria	0	0	0	1	0	0	0	0	1
Ignavibacteria bacterium RBG_16_35_7	Ignavibacteria	0	0	1	1	0	0	1	0	1
Ignavibacteria bacterium RBG_16_34_14	Ignavibacteria	0	0	1	0	0	0	0	0	1
Candidatus Glassbacteria bacterium RBG_16_58_8	Glassbacteria	0	0	0	0	0	0	0	0	0
Gemmatimonadetes bacterium RBG_16_66_8	Gemmatimonadetes	0	0	1	1	0	0	0	1	1
Gammaproteobacteria bacterium RBG_16_66_13	Gammaproteobacteria	0	0	1	0	0	1	0	0	1
Gammaproteobacteria bacterium RBG_16_57_12	Gammaproteobacteria	1	0	1	1	0	0	0	0	1
Gammaproteobacteria bacterium RBG_16_51_14	Gammaproteobacteria	0	0	0	1	1	0	0	1	1
Gammaproteobacteria bacterium RBG_16_37_9	Gammaproteobacteria	0	0	0	1	0	1	1	0	0
Gallionellales bacterium RBG_16_57_15	Betaproteobacteria	0	0	1	1	1	1	1	0	1
Gallionellales bacterium RBG_16_56_9	Betaproteobacteria	1	0	1	1	0	0	0	0	1
Candidatus Fraserbacteria bacterium RBG_16_55_9	Fraserbacteria	1	0	1	1	0	1	1	0	1
Euryarchaeota archaeon RBG_16_68_13	Euryarchaeota	0	0	1	1	0	1	1	0	1
Euryarchaeota archaeon RBG_16_68_12	Euryarchaeota	0	0	1	1	0	0	1	0	0
Euryarchaeota archaeon RBG_16_67_27	Euryarchaeota	0	0	1	1	0	1	1	0	1
Euryarchaeota archaeon RBG_16_62_10	Euryarchaeota	1	1	0	1	0	0	0	1	0
Elusimicrobia bacterium RBG_16_66_12	Elusimicrobia	0	0	0	1	0	0	0	0	0
Candidatus Eisenbacteria bacterium RBG_16_71_46	Eisenbacteria	0	0	1	1	1	0	1	1	1
Desulfobacca sp. RBG_16_60_12	Deltaproteobacteria	0	0	1	1	0	0	0	1	1
Desulfobacca sp. RBG_16_58_9	Deltaproteobacteria	0	0	1	1	0	1	1	0	1
Deltaproteobacteria bacterium RBG_16_71_12	Deltaproteobacteria	0	0	1	0	0	0	0	1	0
Deltaproteobacteria bacterium RBG_16_64_85	Deltaproteobacteria	1	0	1	1	1	0	0	0	1
Deltaproteobacteria bacterium RBG_16_58_17	Deltaproteobacteria	0	0	1	0	1	0	0	0	1
Deltaproteobacteria bacterium RBG_16_54_18	Deltaproteobacteria	1	0	0	0	0	0	0	1	1
Deltaproteobacteria bacterium RBG_16_54_11	Deltaproteobacteria	0	0	1	0	0	0	0	1	0
Deltaproteobacteria bacterium RBG_16_50_11	Deltaproteobacteria	0	0	1	0	0	0	0	0	0
Deltaproteobacteria bacterium RBG_16_49_23	Deltaproteobacteria	1	0	1	1	0	0	0	1	1
Deltaproteobacteria bacterium RBG_16_48_10	Deltaproteobacteria	1	0	1	1	0	0	0	1	0
Deltaproteobacteria bacterium RBG_16_47_11	Deltaproteobacteria	0	0	0	1	0	0	0	0	1
Deltaproteobacteria bacterium RBG_16_44_11	Deltaproteobacteria	0	0	0	0	0	0	0	1	1
Deltaproteobacteria bacterium RBG_16_42_7	Deltaproteobacteria	0	0	0	1	0	0	0	0	1
Chloroflexi bacterium RBG_16_72_14	Chloroflexi	1	0	1	1	0	1	1	0	1
Chloroflexi bacterium RBG_16_70_13	Chloroflexi	1	0	1	1	0	1	1	0	1
Chloroflexi bacterium RBG_16_69_14	Chloroflexi	1	0	1	1	0	1	0	0	1
Chloroflexi bacterium RBG_16_68_14	Chloroflexi	0	0	0	1	0	0	0	0	1
Chloroflexi bacterium RBG_16_64_43	Chloroflexi	0	0	1	1	0	1	1	0	0
Chloroflexi bacterium RBG_16_64_32	Chloroflexi	0	0	1	0	0	0	0	0	1
Chloroflexi bacterium RBG_16_63_12	Chloroflexi	1	0	1	1	0	0	0	1	0
Chloroflexi bacterium RBG_16_60_22	Chloroflexi	1	0	1	0	0	1	0	1	0
Chloroflexi bacterium RBG_16_58_8	Chloroflexi	0	0	0	0	1	0	0	1	0
Chloroflexi bacterium RBG_16_58_14	Chloroflexi	0	0	1	0	0	0	0	0	1
Chloroflexi bacterium RBG_16_57_9	Chloroflexi	1	0	1	1	0	1	1	0	1
Chloroflexi bacterium RBG_16_57_8	Chloroflexi	0	0	0	0	1	0	0	1	0
Chloroflexi bacterium RBG_16_57_11	Chloroflexi	1	0	1	1	0	1	0	1	1
Chloroflexi bacterium RBG_16_56_8	Chloroflexi	0	0	1	1	0	0	0	0	1
Chloroflexi bacterium RBG_16_56_11	Chloroflexi	1	0	1	0	0	1	0	1	0
Chloroflexi bacterium RBG_16_54_18	Chloroflexi	1	0	1	1	1	1	1	0	1
Chloroflexi bacterium RBG_16_54_11	Chloroflexi	1	0	0	1	1	1	1	0	1
Chloroflexi bacterium RBG_16_52_11	Chloroflexi	1	0	0	1	0	0	0	0	1
Chloroflexi bacterium RBG_16_51_9	Chloroflexi	1	0	1	0	0	0	0	1	0
Chloroflexi bacterium RBG_16_51_16	Chloroflexi	1	0	1	0	0	1	1	1	1
Chloroflexi bacterium RBG_16_50_9	Chloroflexi	1	0	0	1	1	1	0	1	0
Chloroflexi bacterium RBG_16_50_11	Chloroflexi	1	0	0	0	0	1	0	1	0
Chloroflexi bacterium RBG_16_48_8	Chloroflexi	1	0	0	1	0	1	1	1	1
Chloroflexi bacterium RBG_16_48_7	Chloroflexi	0	0	0	1	0	1	1	0	0
Chloroflexi bacterium RBG_16_47_49	Chloroflexi	1	0	0	0	0	0	0	0	1
Betaproteobacteria bacterium RBG_16_66_20	Betaproteobacteria	1	0	1	1	1	0	1	1	1
Betaproteobacteria bacterium RBG_16_64_18	Betaproteobacteria	1	0	0	1	1	0	1	1	1
Betaproteobacteria bacterium RBG_16_58_11	Betaproteobacteria	0	0	1	1	0	0	0	0	1
Betaproteobacteria bacterium RBG_16_56_24	Betaproteobacteria	1	0	1	1	0	1	1	0	1
Bdellovibrionales bacterium RBG_16_40_8	Deltaproteobacteria	0	0	1	0	1	0	0	0	1
Candidatus Bathyarchaeota archaeon RBG_16_57_9	Bathyarchaeota	0	0	0	1	1	1	1	1	0
Candidatus Bathyarchaeota archaeon RBG_16_48_13	Bathyarchaeota	0	0	0	1	0	1	1	1	0
Armatimonadetes bacterium RBG_16_67_12	Armatimonadetes	1	0	1	1	0	1	1	0	1
Armatimonadetes bacterium RBG_16_58_9	Armatimonadetes	1	0	1	0	0	0	0	0	1
archaeon RBG_16_50_20	0	1	0	0	1	0	1	1	0	0
Anaeromyxobacter sp. RBG_16_69_14	Deltaproteobacteria	1	0	1	1	1	1	1	1	1
Candidatus Aminicenantes bacterium RBG_16_66_30	Aminicenantes	0	0	0	0	1	1	1	0	1
Candidatus Aminicenantes bacterium RBG_16_63_16	Aminicenantes	0	0	0	0	1	0	0	0	1
Alphaproteobacteria bacterium RBG_16_64_48	Alphaproteobacteria	0	0	1	0	0	0	0	1	0
Actinobacteria bacterium RBG_16_70_17	Actinobacteria	1	0	0	1	0	1	1	0	1
Actinobacteria bacterium RBG_16_68_21	Actinobacteria	0	0	1	1	0	1	1	0	1
Actinobacteria bacterium RBG_16_68_12	Actinobacteria	0	0	1	1	0	1	0	0	1
Actinobacteria bacterium RBG_16_67_15	Actinobacteria	0	0	0	1	0	1	0	0	1
Actinobacteria bacterium RBG_16_67_10	Actinobacteria	0	0	1	1	0	0	0	0	1
Actinobacteria bacterium RBG_16_64_13	Actinobacteria	1	0	0	0	0	0	0	1	0
Acidobacteria bacterium RBG_16_70_10	Acidobacteria	0	0	1	1	0	0	0	1	0
Acidobacteria bacterium RBG_16_68_9	Acidobacteria	1	0	1	0	0	0	0	0	1
Acidobacteria bacterium RBG_16_64_8	Acidobacteria	0	0	1	1	0	0	0	1	1
Candidatus Abawacabacteria bacterium RBG_16_42_10	Abawacabacteria	0	0	0	0	0	0	0	0	0
candidate division WWE3 bacterium RBG_13_37_7	WWE3	0	0	0	0	0	0	0	0	0
candidate division WOR-3 bacterium RBG_13_43_14	WOR-3	0	0	0	0	0	1	0	0	0
Candidatus Woesearchaeota archaeon RBG_13_36_6	Woesearchaeota	0	0	0	1	0	1	1	0	0
Spirochaetes bacterium RBG_13_68_11	Spirochaetes	1	0	0	0	0	1	1	0	0
Spirochaetes bacterium RBG_13_51_14	Spirochaetes	0	0	1	1	0	1	1	0	1
Candidatus Schekmanbacteria bacterium RBG_13_48_7	Schekmanbacteria	0	0	0	1	0	0	1	0	0
Candidatus Riflebacteria bacterium RBG_13_59_9	Riflebacteria	0	0	0	0	0	0	0	0	0
Planctomycetes bacterium RBG_13_63_9	Planctomycetes	0	0	1	1	0	1	1	0	0
Planctomycetes bacterium RBG_13_62_9	Planctomycetes	1	0	1	1	0	1	1	1	0
Planctomycetes bacterium RBG_13_60_9	Planctomycetes	0	0	0	1	0	1	1	1	1
Planctomycetes bacterium RBG_13_50_24	Planctomycetes	0	0	1	0	0	0	0	0	0
Planctomycetes bacterium RBG_13_46_10	Planctomycetes	0	0	0	1	0	1	1	0	0
Planctomycetes bacterium RBG_13_44_8b	Planctomycetes	0	0	0	0	0	1	1	1	0
Candidatus Pacearchaeota archaeon RBG_13_36_9	Pacearchaeota	1	0	0	1	0	1	1	0	0
Candidatus Pacearchaeota archaeon RBG_13_33_26	Pacearchaeota	1	0	0	1	0	0	0	0	0
Candidatus Woykebacteria bacterium RBG_13_40_7b	Woykebacteria	0	0	0	1	0	1	1	0	0
Candidatus Woykebacteria bacterium RBG_13_40_15	Woykebacteria	0	0	0	1	0	1	1	0	0
Candidatus Woesebacteria bacterium RBG_13_46_13	Woesebacteria	0	0	0	0	0	0	0	0	0
Candidatus Woesebacteria bacterium RBG_13_34_9	Woesebacteria	0	0	0	1	0	0	0	0	0
Candidatus Shapirobacteria bacterium RBG_13_44_7	Shapirobacteria	0	0	0	0	0	0	0	0	0
Candidatus Levybacteria bacterium RBG_13_35_9	Levybacteria	0	0	0	0	0	0	0	0	0
Candidatus Gottesmanbacteria bacterium RBG_13_45_10	Gottesmanbacteria	0	0	0	1	0	1	1	0	0
Candidatus Gottesmanbacteria bacterium RBG_13_37_7	Gottesmanbacteria	0	0	0	0	0	0	0	0	0
Candidatus Curtissbacteria bacterium RBG_13_40_7	Curtissbacteria	0	0	0	1	0	0	0	0	0
Candidatus Curtissbacteria bacterium RBG_13_35_7	Curtissbacteria	0	0	0	1	0	1	1	0	0
Candidatus Beckwithbacteria bacterium RBG_13_42_9	Beckwithbacteria	0	0	0	0	0	0	0	0	0
Candidatus Beckwithbacteria bacterium RBG_13_35_6	Beckwithbacteria	0	0	0	0	0	0	0	0	0
Omnitrophica WOR_2 bacterium RBG_13_44_8b	Omnitrophica	0	0	0	0	0	0	1	0	0
Omnitrophica WOR_2 bacterium RBG_13_44_8	Omnitrophica	0	0	0	0	0	0	0	0	0
Omnitrophica WOR_2 bacterium RBG_13_41_10	Omnitrophica	1	0	0	0	0	0	1	0	0
Omnitrophica bacterium RBG_13_46_9	Omnitrophica	1	0	0	0	0	0	1	0	0
Candidatus Wolfebacteria bacterium RBG_13_41_7	Wolfebacteria	0	0	0	0	0	0	0	0	0
Candidatus Portnoybacteria bacterium RBG_19FT_COMBO_36_7	Portnoybacteria	0	0	0	1	0	1	1	0	0
Candidatus Portnoybacteria bacterium RBG_13_41_18	Portnoybacteria	0	0	0	1	0	1	1	0	0
Candidatus Portnoybacteria bacterium RBG_13_40_8	Portnoybacteria	0	0	0	1	0	1	1	0	0
Candidatus Nealsonbacteria bacterium RBG_13_42_11	Wildermuthbacteria	0	0	0	0	0	0	0	0	0
Candidatus Nealsonbacteria bacterium RBG_13_38_11	Nealsonbacteria	0	0	0	0	0	0	0	0	0
Candidatus Nealsonbacteria bacterium RBG_13_37_56	Nealsonbacteria	0	0	0	0	0	0	1	0	0
Candidatus Nealsonbacteria bacterium RBG_13_36_15	Nealsonbacteria	0	0	0	0	0	0	0	0	0
Candidatus Moranbacteria bacterium RBG_13_45_13	Moranbacteria	0	0	0	0	0	0	0	0	0
Candidatus Falkowbacteria bacterium RBG_13_39_14	Falkowbacteria	0	0	0	1	0	1	1	0	0
Candidatus Colwellbacteria bacterium RBG_13_48_8	Colwellbacteria	0	0	0	0	0	0	0	0	0
Candidatus Buchananbacteria bacterium RBG_13_39_9	Buchananbacteria	0	0	0	1	0	1	1	0	0
Candidatus Buchananbacteria bacterium RBG_13_36_9	Buchananbacteria	0	0	0	0	0	0	0	0	0
Nitrospirae bacterium RBG_13_43_8	Nitrospirae	1	0	0	1	1	1	1	1	0
Nitrospirae bacterium RBG_13_41_22	Nitrospirae	1	0	0	1	0	1	1	0	0
Nitrospirae bacterium RBG_13_39_12	Nitrospirae	1	1	0	1	1	1	1	1	0
candidate division Kazan bacterium RBG_13_50_9	Kazan	0	0	0	0	0	0	0	0	0
Ignavibacteria bacterium RBG_13_36_8	Ignavibacteria	0	0	0	0	0	0	1	0	1
Candidatus Fischerbacteria bacterium RBG_13_37_8	Fischerbacteria	0	0	0	1	1	1	1	1	0
Firmicutes bacterium RBG_13_65_8	Firmicutes	0	0	0	0	0	0	0	0	0
Euryarchaeota archaeon RBG_13_61_15	Euryarchaeota	1	0	0	0	0	1	0	1	0
Euryarchaeota archaeon RBG_13_57_23	Euryarchaeota	1	0	0	0	0	1	0	1	0
Euryarchaeota archaeon RBG_13_31_8	Euryarchaeota	0	0	0	1	0	0	1	0	0
Deltaproteobacteria bacterium RBG_13_65_10	Deltaproteobacteria	0	0	1	0	0	0	0	0	1
Deltaproteobacteria bacterium RBG_13_61_14	Deltaproteobacteria	1	0	0	1	0	1	1	1	0
Deltaproteobacteria bacterium RBG_13_60_28	Deltaproteobacteria	0	1	1	1	0	1	0	0	0
Deltaproteobacteria bacterium RBG_13_58_19	Deltaproteobacteria	0	0	1	1	0	0	0	0	0
Deltaproteobacteria bacterium RBG_13_53_10	Deltaproteobacteria	0	1	1	1	0	0	0	1	0
Deltaproteobacteria bacterium RBG_13_52_11b	Deltaproteobacteria	1	0	0	0	0	1	1	1	0
Deltaproteobacteria bacterium RBG_13_52_11	Deltaproteobacteria	0	0	0	0	0	0	0	0	0
Deltaproteobacteria bacterium RBG_13_51_10	Deltaproteobacteria	0	1	0	1	0	0	1	0	0
Deltaproteobacteria bacterium RBG_13_49_15	Deltaproteobacteria	1	0	0	1	0	1	1	1	1
Deltaproteobacteria bacterium RBG_13_47_9	Deltaproteobacteria	0	1	1	0	0	0	0	0	1
Deltaproteobacteria bacterium RBG_13_43_22	Deltaproteobacteria	1	0	0	1	0	1	1	1	0
Candidatus Coatesbacteria bacterium RBG_13_66_14	Coatesbacteria	0	0	0	0	0	1	0	0	0
Chloroflexi bacterium RBG_13_68_17	Chloroflexi	1	0	0	1	0	1	1	1	1
Chloroflexi bacterium RBG_13_66_10	Chloroflexi	1	0	1	1	0	1	1	0	1
Chloroflexi bacterium RBG_13_60_9	Chloroflexi	0	0	0	0	0	0	0	0	0
Chloroflexi bacterium RBG_13_60_13	Chloroflexi	0	0	0	1	0	1	0	1	0
Chloroflexi bacterium RBG_13_57_8	Chloroflexi	1	0	0	0	0	0	0	1	0
Chloroflexi bacterium RBG_13_56_8b	Chloroflexi	0	0	0	0	0	0	0	0	0
Chloroflexi bacterium RBG_13_56_8	Chloroflexi	0	0	0	0	0	1	1	0	0
Chloroflexi bacterium RBG_13_54_9	Chloroflexi	1	0	0	0	0	0	0	1	0
Chloroflexi bacterium RBG_13_54_8	Chloroflexi	0	1	0	0	0	0	0	1	0
Chloroflexi bacterium RBG_13_53_26	Chloroflexi	0	0	0	0	0	1	0	1	0
Chloroflexi bacterium RBG_13_52_14	Chloroflexi	1	0	0	1	0	1	1	1	0
Chloroflexi bacterium RBG_13_52_12	Chloroflexi	1	0	0	0	0	0	0	1	0
Chloroflexi bacterium RBG_13_51_52	Chloroflexi	0	0	0	0	0	0	0	1	0
Chloroflexi bacterium RBG_13_51_36	Chloroflexi	0	1	0	0	0	1	1	1	0
Chloroflexi bacterium RBG_13_51_18	Chloroflexi	1	0	0	0	0	0	0	1	0
Chloroflexi bacterium RBG_13_50_21	Chloroflexi	1	1	1	1	0	1	1	0	1
Chloroflexi bacterium RBG_13_50_10	Chloroflexi	0	0	0	0	0	1	0	1	1
Chloroflexi bacterium RBG_13_48_17	Chloroflexi	0	1	0	0	0	0	0	0	1
Chloroflexi bacterium RBG_13_48_10	Chloroflexi	1	0	1	0	0	0	0	1	1
Chloroflexi bacterium RBG_13_46_9	Chloroflexi	0	0	0	0	0	0	0	0	0
Chloroflexi bacterium RBG_13_46_14	Chloroflexi	1	0	0	0	0	0	0	0	0
Caldithrix sp. RBG_13_44_9	Caldithrix	0	0	0	0	0	1	1	0	1
Candidatus Berkelbacteria bacterium RBG_13_40_8	Berkelbacteria	0	0	0	1	0	0	0	0	0
Candidatus Bathyarchaeota archaeon RBG_13_52_12	Bathyarchaeota	0	0	0	1	0	0	0	1	0
Candidatus Bathyarchaeota archaeon RBG_13_46_16b	Bathyarchaeota	1	0	0	1	0	1	0	1	0
Candidatus Bathyarchaeota archaeon RBG_13_38_9	Bathyarchaeota	1	0	0	0	0	1	1	1	0
Bacteroidetes bacterium RBG_13_46_8	Bacteroidetes	0	0	0	0	0	0	0	0	0
Bacteroidetes bacterium RBG_13_44_24	Bacteroidetes	0	0	0	0	0	1	1	0	0
Bacteroidetes bacterium RBG_13_43_22	Bacteroidetes	0	0	0	1	0	1	1	0	1
Bacteroidetes bacterium RBG_13_42_15	Bacteroidetes	0	0	0	1	0	0	1	0	1
Candidatus Aminicenantes bacterium RBG_13_64_14	Aminicenantes	0	0	0	0	0	0	1	0	0
Candidatus Aminicenantes bacterium RBG_13_63_10	Aminicenantes	0	0	0	1	0	1	1	0	1
Candidatus Aminicenantes bacterium RBG_13_62_12	Aminicenantes	0	0	0	1	0	1	1	0	0
Candidatus Aminicenantes bacterium RBG_13_59_9	Aminicenantes	0	0	0	0	1	1	0	0	1
Actinobacteria bacterium RBG_13_63_9	Actinobacteria	0	0	0	0	0	0	0	0	0
Actinobacteria bacterium RBG_13_55_18	Actinobacteria	1	0	0	0	0	1	0	1	0
Actinobacteria bacterium RBG_13_35_12	Actinobacteria	0	0	0	0	0	1	1	1	0
Acidobacteria bacterium RBG_13_68_16	Acidobacteria	0	0	1	1	1	1	1	0	1
Verrucomicrobia bacterium GWF2_62_7	Verrucomicrobia	0	0	1	1	0	0	1	0	0
Verrucomicrobia bacterium GWF2_51_19	Verrucomicrobia	0	0	0	0	0	0	1	0	0
Tenericutes bacterium GWF2_57_13	Firmicutes	0	0	0	0	0	0	1	0	0
Sulfurimonas sp. GWF2_37_8	Epsilonproteobacteria	1	0	1	1	0	0	0	0	1
Sideroxydans sp. GWF2_59_14	Betaproteobacteria	1	0	0	1	0	1	1	0	0
Planctomycetes bacterium GWF2_50_10	Planctomycetes	0	0	1	1	0	0	1	0	0
Planctomycetes bacterium GWF2_42_9	Planctomycetes	0	0	0	1	0	1	1	0	0
Planctomycetes bacterium GWF2_41_51	Planctomycetes	1	0	0	1	0	1	1	0	0
Planctomycetes bacterium GWF2_40_8	Planctomycetes	1	0	1	0	0	0	0	1	1
Omnitrophica WOR_2 bacterium GWF2_43_52	Omnitrophica	1	0	1	1	0	1	1	1	0
Nitrospirae bacterium GWF2_44_13	Nitrospirae	1	0	1	1	0	1	1	1	0
Candidatus Melainabacteria bacterium GWF2_37_15	Melainabacteria	0	0	0	0	0	0	1	0	0
Candidatus Melainabacteria bacterium GWF2_32_7	Melainabacteria	0	0	0	0	0	0	1	0	0
Candidatus Margulisbacteria bacterium GWF2_38_17	Margulisbacteria	0	0	0	1	0	1	1	1	0
Candidatus Margulisbacteria bacterium GWF2_35_9	Margulisbacteria	0	0	0	0	0	1	1	0	0
Lentisphaerae bacterium GWF2_57_35	Lentisphaerae	0	0	1	0	0	1	1	0	1
Lentisphaerae bacterium GWF2_52_8	Lentisphaerae	0	1	0	0	0	1	1	0	0
Lentisphaerae bacterium GWF2_50_93	Lentisphaerae	1	0	0	0	0	1	1	0	1
Lentisphaerae bacterium GWF2_49_21	Lentisphaerae	1	0	1	1	0	1	1	0	0
Lentisphaerae bacterium GWF2_45_14	Lentisphaerae	0	0	0	0	0	0	1	0	0
Lentisphaerae bacterium GWF2_44_16	Lentisphaerae	0	0	0	0	0	0	1	0	0
Lentisphaerae bacterium GWF2_38_69	Lentisphaerae	0	0	0	0	0	1	1	1	1
Ignavibacteria bacterium GWF2_33_9	Ignavibacteria	0	0	1	1	0	0	1	0	1
Gammaproteobacteria bacterium GWF2_41_13	Gammaproteobacteria	0	0	0	1	0	0	1	0	0
Firmicutes bacterium GWF2_51_9	Firmicutes	0	0	0	0	0	0	1	0	0
Elusimicrobia bacterium GWF2_62_30	Elusimicrobia	1	0	1	1	0	1	1	0	1
Candidatus Delongbacteria bacterium GWF2_40_14	Delongbacteria	0	0	0	0	0	0	1	0	0
Clostridiales bacterium GWF2_38_85	Firmicutes	0	0	0	0	0	0	1	0	0
Clostridiales bacterium GWF2_36_10	Firmicutes	0	0	0	1	0	1	1	0	0
Bacteroidetes bacterium GWF2_49_14	Bacteroidetes	0	0	1	1	0	0	1	0	1
Bacteroidetes bacterium GWF2_43_63	Bacteroidetes	0	0	1	1	0	1	1	0	1
Bacteroidetes bacterium GWF2_43_11	Bacteroidetes	0	0	0	1	0	0	1	0	1
Bacteroidetes bacterium GWF2_41_31	Bacteroidetes	0	1	1	1	0	1	1	0	1
Bacteroidetes bacterium GWF2_40_14	Bacteroidetes	0	0	1	0	0	0	1	0	1
Bacteroidetes bacterium GWF2_38_335	Bacteroidetes	0	0	1	1	0	1	1	1	1
Bacteroidetes bacterium GWF2_35_48	Bacteroidetes	0	1	1	0	0	0	1	0	1
Bacteroidetes bacterium GWF2_33_38	Bacteroidetes	0	0	1	1	0	1	1	1	1
Alphaproteobacteria bacterium GWF2_58_20	Alphaproteobacteria	0	0	0	0	0	0	1	0	0
Xanthomonadales bacterium GWF1_69_6	Gammaproteobacteria	0	0	1	1	0	0	0	1	1
Spirochaetes bacterium GWF1_51_8	Spirochaetes	0	0	1	1	0	1	1	0	0
Spirochaetes bacterium GWF1_49_6	Spirochaetes	0	0	1	1	0	1	1	0	0
Spirochaetes bacterium GWF1_41_5	Spirochaetes	0	1	1	0	0	1	1	0	0
Sphingomonadales bacterium GWF1_63_6	Alphaproteobacteria	0	0	1	1	0	0	0	1	1
Rhodobacteraceae bacterium GWF1_65_7	Alphaproteobacteria	1	0	1	1	0	1	0	1	1
Flavobacteria bacterium GWF1_32_7	Bacteroidetes	0	0	0	0	0	0	0	0	1
Tenericutes bacterium GWE2_38_8	Tenericutes	0	0	0	0	0	0	0	0	0
Spirochaetes bacterium GWE2_31_10	Spirochaetes	0	0	0	0	0	0	1	1	0
Gammaproteobacteria bacterium GWE2_42_36	Gammaproteobacteria	0	0	0	1	0	0	1	0	0
Gammaproteobacteria bacterium GWE2_37_16	Gammaproteobacteria	0	0	0	0	0	0	1	0	0
Gallionellales bacterium GWE2_58_10	Betaproteobacteria	1	0	1	1	0	0	1	0	1
Clostridiales bacterium GWE2_32_10	Firmicutes	0	0	0	0	0	1	1	0	0
Bacteroidetes bacterium GWE2_42_39	Bacteroidetes	0	0	1	1	0	0	1	1	1
Bacteroidetes bacterium GWE2_40_63	Bacteroidetes	0	0	1	1	0	0	1	0	1
Bacteroidetes bacterium GWE2_40_15	Bacteroidetes	0	0	1	0	0	0	1	0	1
Bacteroidetes bacterium GWE2_39_28	Bacteroidetes	0	0	1	1	0	0	1	0	1
Bacteroidetes bacterium GWE2_32_14	Bacteroidetes	0	0	1	1	0	0	1	1	1
Bacteroidetes bacterium GWE2_29_8	Bacteroidetes	0	0	0	0	0	0	1	0	1
Thiobacillus sp. GWE1_62_9	Betaproteobacteria	1	0	1	1	0	1	1	1	1
Burkholderiales bacterium GWE1_65_30	Betaproteobacteria	1	0	1	1	1	1	1	1	1
Elusimicrobia bacterium GWD2_63_28	Elusimicrobia	1	0	1	1	0	1	1	0	1
Desulfuromonadales bacterium GWD2_61_12	Deltaproteobacteria	0	1	1	0	0	1	1	0	1
Desulfuromonadales bacterium GWD2_54_10	Deltaproteobacteria	0	1	1	0	1	1	1	1	1
Deltaproteobacteria bacterium GWD2_55_8	Deltaproteobacteria	0	0	1	1	0	0	0	0	1
candidate division CPR2 bacterium GWD2_39_7	CPR2	0	0	0	1	0	1	1	0	0
Clostridiales bacterium GWD2_32_59	Firmicutes	0	0	0	0	0	1	1	0	0
Clostridiales bacterium GWD2_32_19	Firmicutes	0	1	0	0	0	0	1	0	0
Bacteroidetes bacterium GWD2_33_33	Bacteroidetes	0	1	0	1	0	0	1	1	1
Spirochaetes bacterium GWD1_27_9	Spirochaetes	0	1	0	1	0	1	1	0	0
Candidatus Wallbacteria bacterium GWC2_49_35	Wallbacteria	0	0	1	0	0	0	1	0	0
Verrucomicrobia bacterium GWC2_42_7	Verrucomicrobia	0	0	0	0	0	0	1	0	0
Syntrophus sp. GWC2_56_31	Deltaproteobacteria	1	0	0	1	0	0	0	1	0
Spirochaetes bacterium GWC2_52_13	Spirochaetes	0	0	0	1	0	0	1	0	0
Candidatus Rokubacteria bacterium GWC2_70_16	Rokubacteria	0	1	1	1	0	0	0	1	1
Candidatus Riflebacteria bacterium GWC2_50_8	Riflebacteria	1	0	0	1	0	0	1	1	0
Pseudomonadales bacterium GWC2_63_15	Gammaproteobacteria	0	0	1	1	0	0	0	1	1
Planctomycetes bacterium GWC2_49_10	Planctomycetes	0	0	0	0	0	1	0	0	0
Planctomycetes bacterium GWC2_45_44	Planctomycetes	0	0	0	1	0	1	1	0	0
Pelobacteraceae bacterium GWC2_58_13	Deltaproteobacteria	0	0	1	0	0	1	1	0	1
Candidatus Woesebacteria bacterium GWC2_33_12	Woesebacteria	0	0	0	0	0	0	0	0	0
Candidatus Sungbacteria bacterium GWC2_49_10	Sungbacteria	0	0	1	0	0	0	0	0	0
Nitrospirae bacterium GWC2_57_9	Nitrospirae	0	0	1	1	1	1	1	1	1
Nitrospirae bacterium GWC2_57_13	Nitrospirae	1	0	1	1	0	1	1	1	1
Nitrospirae bacterium GWC2_56_14	Nitrospirae	0	0	0	1	1	1	1	1	1
Nitrospirae bacterium GWC2_42_7	Nitrospirae	1	0	0	1	0	1	1	1	0
Ignavibacteria bacterium GWC2_36_12	Ignavibacteria	0	0	1	1	0	0	1	1	1
Geobacteraceae bacterium GWC2_58_44	Deltaproteobacteria	0	1	1	1	1	1	1	0	1
Geobacteraceae bacterium GWC2_55_20	Deltaproteobacteria	0	1	1	1	1	1	1	1	1
Geobacteraceae bacterium GWC2_53_11	Deltaproteobacteria	0	0	1	1	1	1	1	1	1
Geobacteraceae bacterium GWC2_48_7	Deltaproteobacteria	0	0	1	1	0	1	1	0	1
Gemmatimonadetes bacterium GWC2_71_10	Gemmatimonadetes	0	0	0	0	0	0	1	1	0
Elusimicrobia bacterium GWC2_65_9	Elusimicrobia	0	1	1	1	0	0	1	0	1
Elusimicrobia bacterium GWC2_64_44	Elusimicrobia	1	0	0	1	1	1	1	1	1
Elusimicrobia bacterium GWC2_61_19	Elusimicrobia	1	0	0	0	0	0	1	0	1
Elusimicrobia bacterium GWC2_56_31	Elusimicrobia	0	0	0	1	0	1	1	0	1
Deltaproteobacteria bacterium GWC2_65_14	Deltaproteobacteria	0	1	1	0	1	0	0	0	1
Deltaproteobacteria bacterium GWC2_55_46	Deltaproteobacteria	0	0	1	1	1	1	1	0	1
Deltaproteobacteria bacterium GWC2_42_11	Deltaproteobacteria	0	0	1	1	0	1	1	0	1
Clostridiales bacterium GWC2_40_7	Firmicutes	0	1	0	1	0	0	0	0	0
Chloroflexi bacterium GWC2_73_18	Chloroflexi	1	0	1	1	0	1	1	0	1
Chloroflexi bacterium GWC2_49_37	Chloroflexi	1	0	1	1	0	1	0	1	1
Bacteroidetes bacterium GWC2_46_850	Bacteroidetes	0	0	1	0	0	0	1	0	1
Actinobacteria bacterium GWC2_53_9	Actinobacteria	1	0	0	1	0	1	1	1	0
Treponema sp. GWC1_61_84	Spirochaetes	0	0	0	0	0	0	1	0	1
Pseudomonadales bacterium GWC1_66_9	Gammaproteobacteria	0	0	1	1	0	1	1	0	1
Acinetobacter sp. GWC1_38_13	Gammaproteobacteria	0	0	1	1	0	0	0	1	1
Planctomycetes bacterium GWB2_41_19	Planctomycetes	0	0	1	0	0	0	1	1	0
Omnitrophica WOR_2 bacterium GWB2_45_9	Omnitrophica	0	0	0	0	0	0	0	0	0
Nitrospirae bacterium GWB2_47_37	Nitrospirae	1	1	1	1	0	1	1	1	1
Ignavibacteria bacterium GWB2_35_6b	Ignavibacteria	0	0	1	0	0	0	1	0	1
Geobacteraceae bacterium GWB2_52_12	Deltaproteobacteria	0	1	1	0	1	1	0	0	1
Elusimicrobia bacterium GWB2_63_22	Elusimicrobia	1	0	1	1	0	1	1	0	1
Elusimicrobia bacterium GWB2_63_16	Elusimicrobia	1	0	1	1	0	1	1	0	1
Desulfobacterales bacterium GWB2_56_26	Deltaproteobacteria	1	0	1	1	1	1	1	1	1
Deltaproteobacteria bacterium GWB2_55_19	Deltaproteobacteria	0	0	1	1	0	1	1	0	1
Clostridiales bacterium GWB2_37_7	Firmicutes	0	0	0	0	0	0	1	1	0
Chloroflexi bacterium GWB2_54_36	Chloroflexi	0	0	1	1	0	1	1	1	1
Bacteroidetes bacterium GWB2_41_8	Bacteroidetes	0	0	1	1	1	0	1	0	1
Spirochaetes bacterium GWB1_60_80	Spirochaetes	0	0	0	0	0	0	1	1	0
Spirochaetes bacterium GWB1_59_5	Spirochaetes	0	0	1	1	0	0	1	0	0
Spirochaetes bacterium GWB1_48_6	Spirochaetes	0	0	0	0	0	0	0	0	0
Spirochaetes bacterium GWB1_36_13	Spirochaetes	0	0	0	0	0	0	1	0	0
Candidatus Woykebacteria bacterium GWB1_45_5	Woykebacteria	0	0	0	1	0	1	1	0	0
Candidatus Woesebacteria bacterium GWB1_43_5	Woesebacteria	0	0	0	0	0	0	0	0	0
Candidatus Nomurabacteria bacterium GWB1_40_6	Nomurabacteria	0	0	0	0	0	0	0	0	0
Candidatus Liptonbacteria bacterium GWB1_49_6	Liptonbacteria	0	0	0	0	0	0	0	0	0
Bdellovibrionales bacterium GWB1_55_8	Deltaproteobacteria	0	0	1	1	0	1	0	1	1
Candidatus Schekmanbacteria bacterium GWA2_38_11	Schekmanbacteria	0	0	1	0	1	0	0	1	1
Candidatus Rokubacteria bacterium GWA2_73_35	Rokubacteria	0	0	1	1	1	0	0	1	1
Candidatus Rokubacteria bacterium GWA2_70_23	Rokubacteria	0	0	1	1	0	0	1	1	1
Rhodocyclales bacterium GWA2_65_20	Betaproteobacteria	0	0	1	1	0	1	1	1	1
Polynucleobacter sp. GWA2_45_21	Betaproteobacteria	0	0	1	1	0	0	0	1	1
Planctomycetes bacterium GWA2_40_7	Planctomycetes	0	0	1	0	0	0	0	0	1
Omnitrophica WOR_2 bacterium GWA2_53_43	Omnitrophica	0	0	1	0	0	0	0	0	0
Omnitrophica WOR_2 bacterium GWA2_47_8	Omnitrophica	0	0	1	1	0	0	1	0	0
Omnitrophica WOR_2 bacterium GWA2_45_18	Omnitrophica	0	0	1	1	0	1	1	0	1
Omnitrophica bacterium GWA2_52_8	Omnitrophica	0	0	1	0	0	0	0	0	1
Omnitrophica bacterium GWA2_52_12	Omnitrophica	0	0	1	0	0	0	0	0	0
Omnitrophica bacterium GWA2_50_21	Omnitrophica	0	1	1	0	0	0	1	0	0
Omnitrophica bacterium GWA2_41_15	Omnitrophica	1	0	1	0	0	0	0	1	0
Candidatus Wildermuthbacteria bacterium GWA2_46_15	Wildermuthbacteria	0	0	0	0	0	0	0	0	0
Candidatus Kaiserbacteria bacterium GWA2_50_9	Kaiserbacteria	0	1	0	0	0	0	0	0	0
Candidatus Colwellbacteria bacterium GWA2_46_10	Colwellbacteria	0	0	0	0	0	0	0	0	0
Nitrospirae bacterium GWA2_42_11	Nitrospirae	1	0	1	1	0	1	1	0	1
Candidatus Melainabacteria bacterium GWA2_34_9	Melainabacteria	0	0	0	1	0	0	1	0	0
Ignavibacteria bacterium GWA2_55_25	Ignavibacteria	0	0	1	1	0	0	0	0	0
Ignavibacteria bacterium GWA2_54_16	Ignavibacteria	0	0	1	1	0	1	1	0	1
Gallionellales bacterium GWA2_60_18	Betaproteobacteria	0	0	1	1	1	0	1	0	1
Gallionellales bacterium GWA2_60_142	Betaproteobacteria	1	0	0	1	0	1	1	0	1
Gallionellales bacterium GWA2_59_43	Betaproteobacteria	1	0	1	1	0	1	1	0	1
Gallionellales bacterium GWA2_55_18	Betaproteobacteria	0	0	1	1	1	0	0	0	1
Gallionellales bacterium GWA2_54_124	Betaproteobacteria	1	0	1	0	1	1	1	0	0
Candidatus Firestonebacteria bacterium GWA2_43_8	Firestonebacteria	0	0	0	0	0	0	1	0	0
Elusimicrobia bacterium GWA2_69_24	Elusimicrobia	0	0	1	1	1	1	1	0	1
Elusimicrobia bacterium GWA2_62_23	Elusimicrobia	1	0	1	1	0	1	1	0	1
Elusimicrobia bacterium GWA2_61_42	Elusimicrobia	1	0	1	1	0	1	1	0	1
Elusimicrobia bacterium GWA2_51_34	Elusimicrobia	0	1	0	1	0	1	1	0	0
Desulfovibrionales bacterium GWA2_65_9	Deltaproteobacteria	0	0	1	1	0	1	1	0	1
Deltaproteobacteria bacterium GWA2_65_63	Deltaproteobacteria	0	0	1	0	1	1	0	0	1
Deltaproteobacteria bacterium GWA2_55_10	Deltaproteobacteria	0	0	1	1	1	1	1	0	1
Deltaproteobacteria bacterium GWA2_54_12	Deltaproteobacteria	0	0	1	1	0	1	1	0	1
Deltaproteobacteria bacterium GWA2_47_9	Deltaproteobacteria	0	0	1	0	0	0	0	0	1
Deltaproteobacteria bacterium GWA2_45_12	Deltaproteobacteria	0	0	1	0	0	0	0	0	1
Curvibacter sp. GWA2_64_110	Betaproteobacteria	1	0	1	1	0	0	1	1	1
Burkholderiales bacterium GWA2_64_37	Betaproteobacteria	0	0	1	1	0	0	0	1	1
Bdellovibrionales bacterium GWA2_49_15	Deltaproteobacteria	0	0	1	1	1	1	1	0	1
Bacteroidetes bacterium GWA2_40_15	Bacteroidetes	0	0	1	1	1	0	1	1	1
Bacteroidetes bacterium GWA2_32_17	Bacteroidetes	0	0	0	1	0	0	0	0	1
Bacteroidetes bacterium GWA2_31_9b	Bacteroidetes	0	0	1	1	0	0	1	0	1
Bacteroidetes bacterium GWA2_31_9	Bacteroidetes	0	0	1	1	0	0	1	1	1
Bacteroidetes bacterium GWA2_30_7	Bacteroidetes	0	0	1	1	0	0	1	0	1
Candidatus Woesebacteria bacterium GWA1_41_8	Woesebacteria	0	0	0	0	0	0	0	0	0
Candidatus Wolfebacteria bacterium GWA1_42_9	Wolfebacteria	0	0	0	0	0	0	0	0	0
Candidatus Vogelbacteria bacterium GWA1_51_14	Vogelbacteria	0	0	0	0	0	0	0	0	0
Candidatus Jorgensenbacteria bacterium GWA1_54_12	Jorgensenbacteria	0	0	0	0	0	0	0	0	0
Candidatus Jorgensenbacteria bacterium GWA1_49_17	Jorgensenbacteria	0	0	0	0	0	0	0	0	0
Bdellovibrionales bacterium GWA1_52_35	Deltaproteobacteria	0	0	1	1	0	1	1	1	1
