# Supplementary material for: Thousands of microbial genomes shed light on interconnected biogeochemical processes in an aquifer system
Source: Nat Commun. 2016 Oct 24;7:13219. doi: 10.1038/ncomms13219 (PMC5079060; doi:10.1038/ncomms13219)
Supplement: Supplementary Data 11 — Standard Gibbs free energy of reactions involved in microbial sulfur and nitrogen cycling. Only groundwater samples collected on the 0.2 μm filter were considered. All denitrification reactions are shown with hydrogen as the electron donor for consistency. Total number and Abundance of organisms assicated with denitrification involves all potential electron donors. [file ncomms13219-s17.xlsx]

## Sheet: SD11 - delta G
Supplementary Data 11 | Standard gibbs free energy of reactions involved in microbial sulfur and nitrogen cycling. Only groundwater samples collected on the 0.2 µm filter were considered. All denitrification reactions are shown with hydrogen as the electron donor for consistency. Total number and Abundance of organisms assicated with denitrification involves all potential electron donors.
Step in Figure 4	Process	Reaction	ΔG0 (kJ/mol) at 25oC	# of e- transferred	ΔG0/e- (kJ/mol/e-) at 25oC	Total number of organisms	Number of organisms above 0.01 % relative abundance in Groundwater	Abundance in Groundwater (%)	Number of organisms above 0.01 % relative abundance in Sediment	Abundance in Sediment (%)
A	Sulfide oxidation ( O2 )	HS− + 0.5 O2 + H+ → S0 + H2O	-249	2	-125	179	127	16	117	24
A	Sulfide oxidation ( NO3- )	NO3− + HS− + H+ → NO2− + H2O + S0	-164	2	-82	93	73	7	43	6
B	Elemental Sulfur oxidation ( O2 )	S0 + O2 + H2O → SO32- + 2H+	-261	4	-184	117	94	11	63	11
B	Elemental Sulfur oxidation ( NO3- )	S0 + 2 NO3- + H2O → SO32- + 2 NO2- + 2 H+	-109	4	-27	66	50	5	27	4
C	Sulfite oxidation ( O2 )	SO32- + 1/2 O2 → SO42-	-243	2	-122	29	19	2	17	5
C	Sulfite oxidation ( NO3- )	SO32- + NO3- → SO42- + NO2-	-167	2	-84	19	15	2	8	1
A + B	Sulfide + Sulfur oxidation ( O2 )	HS− + 1.5 O2 → SO32- + H+	-510	6	-85	73	60	8	41	5
A + B	Sulfide + Sulfur oxidation ( NO3- )	HS- + 3 NO3- → SO32- + 3 NO2- + H+	-284	6	-47	44	35	4	16	2
B + C	Sulfur + Sulfite oxidation ( O2 )	S0 + 1.5 O2 + H2O → SO42- + 2 H+	-503	6	-84	11	9	2	8	1
B + C	Sulfur + Sulfite oxidation ( NO3- )	S0 + 3 NO3- + H2O → SO42- + 3 NO2- + 2 H+	-277	6	-46	7	6	1	4	1
A + B + C	Complete Sulfide oxidation to Sulfate ( O2 )	HS- + 2 O2 → SO42- + H+	-752	8	-94	9	7	1	6	1
A + B + C	Complete Sulfide oxidation to Sulfate ( NO3- )	HS- + 4 NO3- → SO42- + 4 NO2- + H+	-450	8	-56	5	4	1	2	0.3
D	Nitrate reduction	NO3- + H2 → NO2- + H2O	-162	2	-81	212	152	15	100	18
E	Nitrite reduction	NO2- + H+ + 0.5 H2 → NO + H2O	-115	1	-115	150	116	23	87	21
F	Nitric oxide reduction	2 NO + H2 → N2O + H2O	-307	1	-307	108	72	6	54	11
G	Nitrous oxide reduction	N2O + H2 → N2 + H2O	-341	1	-341	56	40	3	23	4
D + E	Nitrate + Nitrite reduction	NO3- + H+ + 1.5 H2 → NO + 2 H2O	-277	3	-92	45	38	5	23	4
E + F	Nitrite + Nitric oxide reduction	2 NO2- + 2H+ + H2 → N2O + 3 H2O	-538	2	-269	30	21	2	10	1
F + G	Nitric oxide + Nitrous oxide reduction	2 NO + 2 H2 → N2 + 2 H2O	-648	2	-324	25	18	1	4	0.3
D + E + F + G	Complete Nitrate reduction to Nitrogen	2 NO3- + 2 H+ + 5 H2 → N2 + 6 H2O	-1202	5	-240	12	9	1	0	0
-	Thiosulfate oxidation ( O2 )	S2O32- + 2 O2 + H2O → 2 SO42- + 2H+	-766	4	-192	73	65	7	49	9
-	Thiosulfate oxidation ( NO3- )	S2O32- + 1.6 NO3- + 0.2 H2O → 2 SO42- + 0.8 N2 + 0.4 H+	-728	4	-182	41	37	4	20	3
-	Sulfur reduction	S0 + H2 → H2S	-29	2	-15	21	12	0.3	11	2
-	Sulfite reduction	SO3 2- + 3 H2 + H+ → HS- + 3 H2O	-222	6	-37	223	152	16	118	16
