# Supplementary material for: Thousands of microbial genomes shed light on interconnected biogeochemical processes in an aquifer system
Source: Nat Commun. 2016 Oct 24;7:13219. doi: 10.1038/ncomms13219 (PMC5079060; doi:10.1038/ncomms13219)
Supplement: Supplementary Data 12 — RP phylogeny in Nexus format. [file ncomms13219-s18.txt]

#Supplementary Data File 12. RP phylogeny in Nexus format.
#NEXUS
begin taxa;
	dimensions ntax=2459;
	taxlabels
	RBG_13_Pacearchaeota_36_9_curated
	RBG_13_Pacearchaeota_33_26_curated
	RBG_13_Lokiarchaeota_45_8_curated
	RIFCSPLOWO2_12_FULL_Lindowbacteria_62_27_curated
	Archaea_TACK_Bathyarchaeota_4m_scaffold_6767
	Bacteria_CPR_Dojkabacteria_WS6_-GWA2_WS6_37_6
	Archaea_TACK_Bathyarchaeota_4m_scaffold_1558
	'CPR_Bacteria_n_a_WS6_RifleGW2011_scaffold=gwf2_scaffold_9_619'
	Bacteria_CPR_CPR2-GWC2_CPR2_39_10
	Bacteria_CP_TM6-GWE2_TM6_31_21
	Archaea_TACK_Bathyarchaeota_4m_scaffold_114
	Archaea_TACK_Bathyarchaeota_5m_scaffold_38
	'CPR_Bacteria_n_a_unknown_RifleGW2011_scaffold=GWB1_scaffold_5672_1183'
	RIFCSPLOWO2_01_FULL_WWE3_42_11_curated
	GWD2_CPR2_39_7_curated
	RIFCSPHIGHO2_12_FULL_Saccharibacteria_42_8_curated
	RIFCSPHIGHO2_12_FULL_TM6_32_22_curated
	Bacteria_CP_TM6-GWF2_TM6_28_16
	Bacteria_Spirochaetes_Spirochaetia_Spirochaetales_Brevinemataceae_Brevinema_andersonii_ATCC_43811
	GWF1_Spirochaetes_41_5_curated
	Bacteria_Spirochaetes_Spirochaetia_Spirochaetales_Brachyspiraceae_Brachyspira_murdochii_DSM_12563
	GWB1_Spirochaetes_36_13_curated
	'Bacteria_Proteobacteria_delta/epsilon_subdivisions_Deltaproteobacteria_Desulfurellales_Desulfurellaceae_Hippea_maritima_MH2_DSM_10411'
	'Bacteria_Proteobacteria_delta/epsilon_subdivisions_Deltaproteobacteria_Desulfurellales_Desulfurellaceae_Desulfurella_acetivorans_A63_DSM_5264'
	Bacteria_CP-NKB19_candidate_division_NKB19_bacterium_JGI_0000039-J10_Combined_Assembly_NKB19_1__NKB19
	Bacteria_CPR_Dojkabacteria_WS6_-GWF1_WS6_35_23_partial
	Bacteria_CPR_CPR3-GWF2_CPR3_35_18
	'CPR_Bacteria_n_a_CPR1_RifleGW2011_scaffold=gwa2_scaffold_12166_1206'
	RIFCSPLOWO2_01_FULL_OP11_Woykebacteria_43_14_curated
	RIFCSPHIGHO2_01_FULL_WWE3_48_15_curated
	RBG_16_Abawacabacteria_42_10_curated
	RIFCSPHIGHO2_01_FULL_Abawacabacteria_46_8_curated
	RBG_13_KAZAN_50_9_curated
	RIFCSPLOWO2_01_FULL_KAZAN_45_19_curated
	Bacteria_CPR_Berkelbacteria_ACD58_-GWA2_Berkelbacteria_38_9
	Bacteria_CPR_CPR2-GWD2_CPR2_39_7
	RIFCSPHIGHO2_12_FULL_Saccharibacteria_41_12_curated
	RIFCSPHIGHO2_02_FULL_Saccharibacteria_47_12_curated
	Bacteria_CP_TM6-GWF2_TM6_32_72
	Bacteria_CP_TM6-GWE2_TM6_41_16
	Bacteria_CP_TM6-GWF2_TM6_38_10
	GWF1_Spirochaetes_49_6_curated
	GWF1_Spirochaetes_51_8_curated
	Bacteria_Spirochaetes_Spirochaetia_Spirochaetales_Leptospiraceae_Turneriella_parva_H_DSM_21527
	RBG_16_Spirochaetes_49_21_curated
	RBG_13_Spirochaetes_51_14_curated
	Bacteria_Spirochete_uncultured_DG-61
	Bacteria_CP-NKB19_candidate_division_NKB19_bacterium_JGI_0000059-N10_TAbiofilm_001_172
	Bacteria_CP-NKB19_candidate_division_NKB19_bacterium_JGI_0000077-O16_TAbiofilm_001_237
	Bacteria_CPR_Dojkabacteria_WS6_-GWE1_WS6_36_69
	Bacteria_CPR_Dojkabacteria_WS6_-GWC2_WS6_36_7
	RIFOXYB1_FULL_Dojkabacteria_33_15_curated
	RIFOXYB1_FULL_Dojkabacteria_33_14_curated
	Bacteria_CPR_Dojkabacteria_WS6_-GWE1_WS6_34_7
	'CPR_Bacteria_n_a_CPR3_RifleGW2011_genome=GWF2_CPR3_35_18_status=draft_scaffold=gwf2_scaffold_344_1_597'
	'CPR_Bacteria_n_a_CPR1_RifleGW2011_genome=GWA2_CPR1_42_17_status=draft_scaffold=gwa2_scaffold_12782_1_973'
	Bacteria_CPR_CPR1-GWA2_CPR1_42_17
	RBG_13_OP11_Woykebacteria_40_7b_curated
	RIFCSPLOWO2_01_FULL_WWE3_53_14_curated
	RIFCSPHIGHO2_01_FULL_WWE3_40_23_curated
	RIFCSPLOWO2_01_FULL_WWE3_39_13_curated
	RIFCSPHIGHO2_01_FULL_WWE3_35_17_curated
	RIFCSPHIGHO2_02_FULL_Doudnabacteria_46_11_curated
	RIFCSPLOWO2_01_FULL_KAZAN_48_13_curated
	Bacteria_CPR_Kazan-GWA1_Kazan_rel_44_22_partial
	Bacteria_CPR_Kazan-GWB1_KAZAN_52_7
	Bacteria_CPR_Kazan-GWA1_Kazan_50_15_complete
	RIFOXYA2_FULL_Berkelbacteria_43_10_curated
	'CPR_Bacteria_n_a_Berkelbacteria_RifleGW2011_scaffold=gwa2_scaffold_24276_387'
	Bacteria_CPR_Berkelbacteria_ACD58_-GWA2_Berkelbacteria_35_9
	'CPR_Bacteria_n_a_CPR2_RifleGW2011_genome=GWC2_CPR2_39_35_status=draft_scaffold=gwc2_scaffold_122_1_197'
	Bacteria_CPR_CPR2-GWC2_CPR2_39_35
	RIFCSPHIGHO2_12_FULL_Saccharibacteria_48_21_curated
	RIFCSPHIGHO2_12_FULL_Saccharibacteria_49_19_curated
	RIFCSPHIGHO2_12_FULL_Saccharibacteria_47_16b_curated
	cpr-genome_Candidate_division_TM7_GTL1
	'Bacteria_CP-TM7_candidate_division_TM7_genomosp._GTL1_unfinished_sequence'
	RIFCSPHIGHO2_12_FULL_TM6_38_8_curated
	RIFCSPHIGHO2_12_FULL_TM6_36_22_curated
	Bacteria_CP_TM6-GWF2_TM6_36_131
	Bacteria_CP_TM6-GWA2_TM6_36_9
	Bacteria_CP_TM6-GWF2_TM6_30_66
	Bacteria_CP_TM6-GWF2_TM6_43_17_partial
	Bacteria_CP_TM6-GWF2_TM6_37_49
	Bacteria_CP_TM6-GWF2_TM6_36_6_partial
	Bacteria_Spirochaetes_Spirochaetia_Leptospirales_Leptospiraceae_Leptonema_illini_3055_DSM_21528
	Bacteria_Spirochaetes_Spirochaetia_Spirochaetales_Leptospiraceae_Leptospira_biflexa_serovar_Patoc_strain__Patoc_1_Paris__I
	RIFOXYC2_FULL_Firestonebacteria_39_67_curated
	Bacteria_CPR_Dojkabacteria_WS6_-GWB1_WS6_33_6
	Bacteria_CPR_Dojkabacteria_WS6_-GWD1_WS6_35_594
	RIFOXYA2_FULL_CPR3_35_13_curated
	Bacteria_CPR_CPR3-GWE2_CPR3_35_7
	RIFCSPHIGHO2_12_FULL_OP11_Woykebacteria_45_10_curated
	RBG_16_OP11_Curtissbacteria_39_7_curated
	RBG_19FT_COMBO_WWE3_53_11_curated
	cpr-genome_PER_bacterium_JGI_0000068-E11_CrabSpa_001_255
	RIFCSPHIGHO2_01_FULL_OD1_Andersenbacteria_46_36_curated
	RIFCSPHIGHO2_02_FULL_OD1_Andersenbacteria_46_16_curated
	RIFCSPHIGHO2_12_FULL_Berkelbacteria_36_9_curated
	Bacteria_CPR_Berkelbacteria_ACD58_-GWA2_ACD58_46_7
	RIFCSPLOWO2_01_FULL_Berkelbacteria_50_28_curated
	'CPR_Bacteria_n_a_TM7_RifleGW2011_genome=GWB1_TM7_49_6_v_partial_status=partial_scaffold=GWB1_scaffold_6755_1_823'
	Bacteria_CP-TM6_candidate_division_TM6_bacterium_JCVI_TM6SC1_Phylum_TM6_
	Bacteria_CP_TM6-candidate_division_TM6_bacterium_JCVI_TM6SC1_Phylum_TM6
	Bacteria_CP_TM6-GWE2_TM6_42_60
	Bacteria_CP_TM6-gwf2_TM6_43_87
	GWE2_Spirochaetes_31_10_curated
	GWD1_Spirochaetes_27_9_curated
	Bacteria_Spirochaetes_Spirochaetia_Spirochaetales_Spirochaetaceae_Borrelia_garinii_PBi_linear
	Bacteria_unclassified_Bacteria_Atribacteria_Candidatus_Caldatribacterium_californiense_OP9-cSCG
	RIFOXYA2_FULL_Firestonebacteria_40_8_curated
	GWA2_Firestonebacteria_43_8_curated
	cpr-genome_ACD37_232
	RBG_16_OP11_Woykebacteria_39_9b_curated
	RIFCSPLOWO2_02_FULL_WWE3_53_10_curated
	Bacteria_CP-WWE3_CSP1-7
	RIFCSPHIGHO2_01_FULL_WWE3_42_13_curated
	Bacteria_CP-SR1_RAAC1_SR1_1
	cpr-complete-genome_RAAC1_SR1_1
	Bacteria_CP-SR1_candidate_division_SR1_bacterium_taxon_345_1OR1_recoded_II
	cpr-genome_candidate_division_SR1_bacterium_taxon_345_1OR1_recoded_II
	Bacteria_uncultured_bacterium_SCGC_AB-137-L08
	'CPR_Bacteria_n_a_BD1-5_RifleGW2011_genome=GWB2_BD1_5_28_6_partial_status=partial_scaffold=gwb2_scaffold_8015_1_2163'
	RIFCSPHIGHO2_02_FULL_PER_ii_51_15_curated
	RIFCSPHIGHO2_01_FULL_Doudnabacteria_50_11_curated
	RIFCSPHIGHO2_01_FULL_Doudnabacteria_43_23_curated
	RIFOXYA2_FULL_OD1_Kerfeldbacteria_38_24_curated
	Bacteria_CPR_Parcubacteria_OD1_-GWA2_OD1_48_9
	RIFCSPHIGHO2_12_FULL_RIF-OD1-04_45_11b_curated
	'CPR_Bacteria_n_a_Kazan_RifleGW2011_genome=GWB1_KAZAN_52_7_status=draft_scaffold=GWB1_scaffold_2_1_1428'
	'CPR_Bacteria_OD1_unknown_RifleGW2011_genome=GWB1_OD1_43_8_status=draft_scaffold=GWB1_scaffold_4433_3_788'
	Bacteria_CPR_Parcubacteria_OD1_-GWA2_Kazan_45_14
	RBG_13_OD1_Moranbacteria_45_13_curated
	cpr-genome_ACD58_20
	Bacteria_CP_Berkelbacteria_ACD58
	Bacteria_CPR_Berkelbacteria_ACD58_-GWA1_Berkelbacteria_36_9_partial
	RBG_13_Berkelbacteria_40_8_curated
	RIFCSPHIGHO2_12_FULL_Saccharibacteria_47_17_curated
	Bacteria_CPR_Saccharibacteria_TM7_-GWA2_TM7_46_10
	cpr-complete-genome_RAAC3_TM7_1
	Bacteria_CPR_Saccharibacteria_TM7_-RAAC3_TM7_complete
	Bacteria_CPR_Saccharibacteria_TM7_-GWC2_TM7_48_9
	Bacteria_CPR_Saccharibacteria_TM7_-Candidatus_TM7_SBR2
	Bacteria_Chrysiogenetes_Chrysiogenetes_Chrysiogenales_Chrysiogenaceae_Chrysiogenes_arsenatis_DSM_11915
	Bacteria_Chrysiogenetes_Chrysiogenetes_Chrysiogenales_Chrysiogenaceae_Desulfurispirillum_indicum_S5
	Bacteria_Deferribacteres_Deferribacteres_Deferribacterales_Deferribacteraceae_Deferribacter_desulfuricans_SSM1
	Bacteria_BRC1_uncultured_SMTZ-51
	Bacteria_CP-OP9_candidate_division_OP9_bacterium_JGI_0000059-I14_TAbiofilm_001_167
	Bacteria_Elusimicrobia_Elusimicrobia_Elusimicrobiales_Elusimicrobiaceae_Elusimicrobium_minutum_Pei191
	RIFCSPLOWO2_12_FULL_Elusimicrobia_59_9_curated
	RIFOXYA2_FULL_Elusimicrobia_39_19_curated
	RIFCSPHIGHO2_02_FULL_Omnitrophica_63_14_curated
	Bacteria_CP-OP3_candidate_division_OP3_bacterium_SCGC_AAA011-A17_Dusel_001_263
	GWA2_Omnitrophica_50_21_curated
	RIFCSPHIGHO2_12_FULL_Chlamydiae_49_11_curated
	RIFCSPLOWO2_01_FULL_OP11_Woykebacteria_41_12_curated
	RIFOXYD1_FULL_OP11_Daviesbacteria_41_10_curated
	Bacteria_CPR_Microgenomates_OP11__Daviesbacteria-GWB1_OP11_41_5
	RIFCSPHIGHO2_01_FULL_OP11_Daviesbacteria_41_45_curated
	RIFCSPHIGHO2_12_FULL_OP11_Daviesbacteria_37_11_curated
	RBG_19FT_COMBO_OP11_39_10_curated
	Bacteria_OP11_uncultured_DG-75
	RIFCSPLOWO2_01_FULL_OP11_Roizmanbacteria_45_11_curated
	RIFOXYA1_FULL_OP11_Roizmanbacteria_41_12_curated
	RIFCSPLOWO2_12_FULL_WWE3_36_10_curated
	RIFCSPHIGHO2_01_FULL_WWE3_43_9_curated
	Bacteria_CPR_WWE3-GWA2_WWE3_44_16
	Bacteria_CP-GN02_candidate_division_GN02_bacterium_JGI_0000069-K10_CrabSpa_001_277
	Bacteria_CPR_Gracilibacteria_BD1-5_-ACD49
	cpr-genome_ACD49_12
	Bacteria_CPR_Peregrinibacteria_PER_-PER_GWF2_39_17
	RIFCSPLOWO2_02_FULL_Peregrinibacteria_48_14_curated
	RIFCSPLOWO2_01_FULL_Peregrinibacteria_39_12_curated
	RIFCSPHIGHO2_01_FULL_Doudnabacteria_46_24_curated
	RIFCSPHIGHO2_12_FULL_OD1_Kerfeldbacteria_48_17_curated
	RIFCSPLOWO2_02_FULL_OD1_Kerfeldbacteria_42_19_curated
	Bacteria_CPR_Parcubacteria_OD1_-GWC2_OD1_49_9
	RIFCSPLOWO2_01_FULL_OD1_Kerfeldbacteria_48_11_curated
	RIFCSPHIGHO2_01_FULL_OD1_40_30_curated
	RIFOXYC1_FULL_OD1_Moranbacteria_44_13_curated
	RIFCSPHIGHO2_12_FULL_OD1_Moranbacteria_40_10_curated
	Bacteria_CPR_Berkelbacteria_ACD58_-GWB1_Berkelbacteria_38_5
	Bacteria_CPR_Berkelbacteria_ACD58_-GWE1_Berkelbacteria_39_12_complete
	'CPR_Bacteria_n_a_Berkelbacteria_ACD58__RifleGW2011_scaffold=gwe1_scaffold_5_350'
	RIFCSPHIGHO2_01_FULL_Saccharibacteria_45_15_curated
	Bacteria_unclassified_Bacteria_Candidatus_Saccharibacteria_Candidatus_TM7_SBR2
	cpr-genome_Candidatus_TM7_SBR2
	Bacteria_CPR_Saccharibacteria_TM7_-Candidatus_TM7_SBR4
	RBG_13_Spirochaetes_68_11_curated
	RBG_16_Spirochaetes_67_19_curated
	Bacteria_Proteobacteria_Zetaproteobacteria_zeta_proteobacterium_SCGC_AC-673-M07
	RIFOXYD1_FULL_Lambdaproteobacteria_56_27_curated
	RIFOXYD2_FULL_Lambdaproteobacteria_50_16_curated
	RIFCSPHIGHO2_12_FULL_Dadabacteria_53_21_curated
	RBG_13_Riflebacteria_59_9_curated
	RBG_13_Coatesbacteria_66_14_curated
	'Bacteria_unclassified_Bacteria_Poribacteria_Candidatus_Poribacteria_sp._WGA-4C_final_clean_version'
	Bacteria_unclassified_Bacteria_Poribacteria_Candidatus_Poribacteria_WGA-3G_final_clean_version
	Bacteria_CP-BRC1_BJP_IG2102_BRC1_58_13
	Bacteria_CP-BRC1_BJP_08E140C01_BRC1_58_8
	GWC2_Riflebacteria_50_8_curated
	GWC2_Wallbacteria_49_35_curated
	Bacteria_CP-JS1_candidate_division_JS1_bacterium_SCGC_5329
	GWA2_Elusimicrobia_51_34_curated
	GWA2_Elusimicrobia_69_24_curated
	RIFOXYA2_FULL_Elusimicrobia_40_6_curated
	RIFOXYB2_FULL_Elusimicrobia_48_7_curated
	RIFCSPLOWO2_01_FULL_Elusimicrobia_59_12_curated
	GWA2_Omnitrophica_41_15_curated
	RIFCSPLOWO2_02_FULL_Omnitrophica_44_11_curated
	RIFCSPHIGHO2_01_FULL_OP11_Daviesbacteria_44_29_curated
	Bacteria_CPR_Microgenomates_OP11__Curtissbacteria-GWA1_OP11_40_16_partial
	'CPR_Bacteria_Microgenomates_OP11__Shapirobacteria_RifleGW2011_scaffold=gwa1_scaffold_11818_205'
	Bacteria_CPR_Microgenomates_OP11__Shapirobacteria-Microgenomates_bacterium_SCGC_AAA255_J07_SAK_001_132
	cpr-genome_Microgenomates_bacterium_SCGC_AAA255-J07_SAK_001_132
	Bacteria_CPR_Microgenomates_OP11_-GWA1_OP11_45_10_partial
	RBG_13_OP11_Beckwithbacteria_42_9_curated
	Bacteria_CPR_Microgenomates_OP11__Roizmanbacteria-GWB1_OP11_40_7
	RIFCSPHIGHO2_01_FULL_OP11_Gottesmanbacteria_47_48_curated
	RIFCSPHIGHO2_01_FULL_OP11_Gottesmanbacteria_42_12_curated
	RBG_19FT_COMBO_WWE3_34_6_curated
	Bacteria_CPR_WWE3-GWA2_WWE3_46_9
	Bacteria_CPR_WWE3-GWB1_WWE3_47_11_partial
	cpr-genome_Gracilibacteria_bacterium_JGI_0000069-P22_CrabSpa_001_278
	Bacteria_CP-GN02_candidate_division_GN02_bacterium_JGI_0000069-P22_CrabSpa_001_278
	RIFCSPHIGHO2_01_FULL_PER_ii_51_9_curated
	RIFCSPHIGHO2_01_FULL_PER_ii_51_35_curated
	Bacteria_CPR_Peregrinibacteria_PER_-ACD28
	RIFOXYC2_FULL_Peregrinibacteria_41_22_curated
	Bacteria_CPR_Peregrinibacteria_PER_-PER_GWF2_38_29
	Bacteria_CPR_Peregrinibacteria_PER_-PER_GWC2_39_14
	RIFOXYA2_FULL_Peregrinibacteria_33_7_curated
	Bacteria_CPR_Peregrinibacteria_PER_-GWA2_PER_33_10
	RIFOXYB2_FULL_Peregrinibacteria_32_7_curated
	RIFCSPHIGHO2_01_FULL_Doudnabacteria_49_9_curated
	Bacteria_CPR_Parcubacteria_OD1_-GWA2_OD1_rel_51_12
	RIFCSPHIGHO2_12_FULL_Doudnabacteria_42_22_curated
	RIFCSPLOWO2_02_FULL_OD1_Komeilibacteria_48_11_curated
	cpr-genome_Parcubacteria_bacterium_SCGC_AB-164-E21_SAK_001_209
	Bacteria_CPR_Parcubacteria_OD1_-Parcubacteria_bacterium_SCGC_AB_164_E21_SAK_001_209
	RIFCSPHIGHO2_02_FULL_OD1_Kuenenbacteria_39_13_curated
	Bacteria_CPR_Parcubacteria_OD1_-GWA2_OD1_31_28_partial
	cpr-genome_Parcubacteria_bacterium_SCGC_AAA011-A09_DUSEL_001_189
	Bacteria_CPR_Parcubacteria_OD1-L1_-Parcubacteria_bacterium_SCGC_AAA011_A09_DUSEL_001_189
	RIFOXYB1_FULL_OD1_Moranbacteria_44_23_curated
	RifOxyA12_full_OD1_Moranbacteria_44_15_curated
	RBG_19FT_COMBO_OD1_Moranbacteria_42_6_curated
	'CPR_Bacteria_n_a_Berkelbacteria_RifleGW2011_genome=GWA2_Berkelbacteria_38_9_status=draft_scaffold=gwa2_scaffold_41868_1_1034'
	Bacteria_CPR_Berkelbacteria_ACD58_-GWA1_Berkelbacteria_39_10_partial
	Bacteria_CPR_Saccharibacteria_TM7_-GWC2_TM7_44_17_complete
	RIFCSPHIGHO2_01_FULL_Saccharibacteria_46_30_curated
	Bacteria_unclassified_Bacteria_Candidatus_Saccharibacteria_Candidatus_TM7_SBR4
	cpr-genome_Candidatus_TM7_SBR4
	Bacteria_unclassified_Bacteria_Candidatus_Saccharibacteria_Candidatus_TM7_s1_Draft1_Illumina_assembly
	Bacteria_unclassified_Bacteria_Candidatus_Saccharibacteria_Candidatus_TM7_s7_Draft1_Illumina_assembly
	'Bacteria_Proteobacteria_Alphaproteobacteria_Magnetococcales_Magnetococcaceae_Magnetococcus_sp._MC-1'
	Bacteria_Proteobacteria_Betaproteobacteria_unclassified_Betaproteobacteria_Candidatus_Tremblaya_princeps_PCVAL
	Bacteria_Proteobacteria_Zetaproteobacteria_zeta_proteobacterium_SCGC_AC-673-C02
	'Bacteria_Proteobacteria_delta/epsilon_subdivisions_Epsilonproteobacteria_Nautiliales_Nautiliaceae_Caminibacter_mediatlanticus_TB-2_unfinished_sequence'
	'Bacteria_Proteobacteria_delta/epsilon_subdivisions_Epsilonproteobacteria_unclassified_Epsilonproteobacteria_Nitratiruptor_sp._SB155-2'
	Bacteria_Deferribacteres_Deferribacteres_Deferribacterales_Deferribacteraceae_Mucispirillum_schaedleri_ASF457
	Bacteria_Deferribacteres_Deferribacteres_Deferribacterales_Deferribacteraceae_Flexistipes_sinusarabici_MAS10_DSM_4947
	Bacteria_Deferribacteres_Deferribacteres_Deferribacterales_Deferribacteraceae_Calditerrivibrio_nitroreducens_DSM_19672
	RifOxyA12_full_Deltaproteobacteria_61_11_curated
	'Bacteria_Proteobacteria_delta/epsilon_subdivisions_Deltaproteobacteria_Syntrophobacterales_Syntrophorhabdaceae_Syntrophorhabdus_aromaticivorans_UI'
	Bacteria_CP-Dadabacteria_LAC_S2O1_bin1_lowgc_50_18
	Bacteria_CP-Dadabacteria_LAC_COMBO_lowcgbin1_52_3600
	Bacteria_CP-Dadabacteria_LAC_COMBO_lowCGbin1-like_51_6394_partial
	RBG_19FT_COMBO_Dadabacteria_40_33_curated
	Bacteria_CP-Dadabacteria_CSP1-2
	RBG_13_Schekmanbacteria_48_7_curated
	RBG_19FT_COMBO_Nitrospirae_42_15_curated
	RBG_13_Fischerbacteria_37_8_curated
	RIFCSPLOWO2_02_FULL_Rokubacteria_71_18_curated
	Bacteria_CP-NC10_CSP1-5
	Bacteria_CP-WWE1_DOLJORAL78_WWE1_32_13
	GWF2_Delongbacteria_40_14_curated
	Bacteria_Nitrospirae_Nitrospirae_bacterium_SCGC_AB-219-C22
	RIFCSPLOWO2_12_FULL_Handelsmanbacteria_64_10_curated
	Bacteria_Marine_group_A_SAR406_SAR406_cluster_bacterium_JGI_0000059-D20_TAbiofilm_001_164
	Bacteria_Firmicutes_Clostridia_Thermoanaerobacterales_Thermodesulfobiaceae_Thermodesulfobium_narugense_Na82_DSM_14796
	RBG_16_Fraserbacteria_55_9_curated
	RBG_19FT_COMBO_Atribacteria_JS1_35_14_curated
	RIFCSPHIGHO2_02_FULL_Elusimicrobia_57_9_curated
	RIFCSPLOWO2_02_FULL_Elusimicrobia_39_32_curated
	RIFOXYD2_FULL_Elusimicrobia_34_30_curated
	RIFOXYD2_FULL_Elusimicrobia_34_15_curated
	RBG_13_Omnitrophica_46_9_curated
	RIFCSPHIGHO2_02_FULL_Omnitrophica_WOR_2_68_15_curated
	RIFCSPHIGHO2_02_FULL_Omnitrophica_WOR_2_67_20_curated
	RIFCSPLOWO2_12_FULL_Omnitrophica_WOR_2_51_24_curated
	Bacteria_WOR-2_uncultured_SMTZ-29
	RIFCSPLOWO2_01_FULL_Omnitrophica_45_10b_curated
	RifOxyB12_full_Omnitrophica_50_7_curated
	Bacteria_CP-OP3_candidate_division_OP3_bacterium_SCGC_AAA257-O07_Etoliko_001_147
	GWA2_Omnitrophica_52_12_curated
	GWA2_Omnitrophica_52_8_curated
	Bacteria_Planctomyce_uncultured_SMTZ-25
	Bacteria_Planctomyce_uncultured_SMTZ-32
	'Bacteria_Chlamydiae/Verrucomicrobia_group_Verrucomicrobia_Verrucomicrobiae_Verrucomicrobiales_Verrucomicrobia_subdivision_3_bacterium_Ellin514'
	GWF2_Verrucomicrobia_62_7_curated
	GWF2_Lentisphaerae_57_35_curated
	RBG_13_OP11_Woykebacteria_40_15_curated
	RBG_19FT_COMBO_OP11_Woykebacteria_43_10_curated
	RBG_16_OP11_Woykebacteria_43_9_curated
	Bacteria_CPR_Microgenomates_OP11__Daviesbacteria-GWB1_OP11_41_15
	Bacteria_CPR_Microgenomates_OP11__Daviesbacteria-GWA2_OP11_nov_40_9
	RIFCSPHIGHO2_12_FULL_OP11_Daviesbacteria_43_11_curated
	RIFCSPLOWO2_02_FULL_OP11_Daviesbacteria_38_18_curated
	RIFCSPLOWO2_01_FULL_OP11_Daviesbacteria_39_12_curated
	RIFCSPHIGHO2_12_FULL_OP11_Daviesbacteria_37_16_curated
	cpr-genome_ACD30_9
	Bacteria_CPR_Microgenomates_OP11__Daviesbacteria-ACD30
	Bacteria_CPR_Microgenomates_OP11__Daviesbacteria-GWA1_OP11_36_8
	Bacteria_CPR_Microgenomates_OP11__Daviesbacteria-GWA2_OP11_38_24
	RIFCSPHIGHO2_01_FULL_OP11_Curtissbacteria_41_11_curated
	RIFCSPHIGHO2_01_FULL_OP11_Curtissbacteria_41_44_curated
	Bacteria_CPR_Microgenomates_OP11__Curtissbacteria-GWA1_OP11_40_24_partial
	RIFCSPHIGHO2_02_FULL_OP11_Curtissbacteria_42_15_curated
	RIFCSPHIGHO2_12_FULL_OP11_Curtissbacteria_41_17_curated
	Bacteria_CPR_Microgenomates_OP11__Curtissbacteria-GWA1_OP11_40_9_partial
	RIFCSPLOWO2_01_FULL_OP11_Curtissbacteria_42_26_curated
	RIFCSPLOWO2_01_FULL_OP11_Curtissbacteria_41_18_curated
	RBG_13_OP11_Beckwithbacteria_35_6_curated
	RIFCSPHIGHO2_01_FULL_OP11_Chisholmbacteria_48_12_curated
	Bacteria_CPR_Microgenomates_OP11__Roizmanbacteria-GWC2_OP11_41_7
	Bacteria_CPR_Microgenomates_OP11__Gottesmanbacteria-GWA2_OP11_41_12
	RIFCSPHIGHO2_01_FULL_OP11_Gottesmanbacteria_39_10_curated
	RIFCSPHIGHO2_02_FULL_OP11_Gottesmanbacteria_39_11_curated
	Bacteria_CPR_Microgenomates_OP11__Gottesmanbacteria-GWA1_OP11_43_11
	RIFCSPHIGHO2_01_FULL_OP11_Levybacteria_36_15_curated
	RIFCSPHIGHO2_12_FULL_WWE3_38_15_curated
	Bacteria_CPR_WWE3-GWB1_WWE3_41_6
	RIFCSPLOWO2_12_FULL_PER_ii_55_15_curated
	RIFCSPHIGHO2_02_FULL_PER_ii_49_16_curated
	Bacteria_CPR_Peregrinibacteria_PER_-GWA2_PER_44_7
	cpr-genome_ACD28_82
	Bacteria_CPR_Peregrinibacteria_PER_-PER_GWF2_43_17
	Bacteria_CPR_Peregrinibacteria_PER_-GWA2_PER_43_8
	Bacteria_CPR_Peregrinibacteria_PER_-PER_GWF2_33_10
	RIFOXYA2_FULL_Peregrinibacteria_33_21_curated
	RIFCSPLOWO2_02_FULL_Doudnabacteria_48_13_curated
	RIFCSPHIGHO2_01_FULL_Doudnabacteria_46_14_curated
	RIFCSPHIGHO2_01_Doudnabacteria_52_17_curated
	Bacteria_CPR_Parcubacteria_OD1_-GWA2_OD1_52_8
	RIFCSPHIGHO2_01_FULL_Doudnabacteria_45_18_curated
	Bacteria_CPR_Parcubacteria_OD1_-GWA2_OD1_43_17_A823
	RIFOXYC2_FULL_OD1_Komeilibacteria_45_12_curated
	'CPR_Bacteria_Parcubacteria_OD1__unknown_RifleGW2011_scaffold=gwa2_scaffold_12173_1156'
	RIFCSPLOWO2_01_FULL_OD1_Komeilibacteria_45_10_curated
	RIFOXYC1_FULL_OD1_Komeilibacteria_37_11_curated
	Bacteria_CPR_Parcubacteria_OD1_-GWA2_OD1_36_10
	RIFCSPLOWO2_01_FULL_OD1_Komeilibacteria_52_15_curated
	RIFCSPLOWO2_01_FULL_OD1_Komeilibacteria_53_11_curated
	Bacteria_CPR_Parcubacteria_OD1_-GWA2_OD1_46_39_partial
	Bacteria_CPR_Parcubacteria_OD1_-GWA2_OD1_44_12
	RIFCSPLOWO2_12_FULL_OD1_Kuenenbacteria_42_13_curated
	RIFCSPLOWO2_02_FULL_OD1_Yanofskybacteria_45_18_curated
	RIFCSPHIGHO2_01_FULL_OD1_47_10b_curated
	Bacteria_CPR_Parcubacteria_OD1_-GWA2_OD1_47_8
	RIFCSPLOWO2_01_FULL_OD1_Azambacteria_i_46_26_curated
	RIFCSPHIGHO2_02_FULL_OD1_Spechtbacteria_43_15b_curated
	Bacteria_CPR_Parcubacteria_OD1_-GWA2_OD1_rel_38_13
	RBG_13_OD1_Portnoybacteria_37_53_curated
	Bacteria_CPR_Parcubacteria_OD1__Moranbacteria_OD1-i_-GWF1_OD1_44_4
	Bacteria_CPR_Parcubacteria_OD1__Moranbacteria_OD1-i_-GWF1_OD1_36_78
	Bacteria_CPR_Parcubacteria_OD1__Moranbacteria_OD1-i_-GWA2_OD1_39_41
	cpr-genome_ACD15_44
	Bacteria_CPR_Saccharibacteria_TM7_-Candidatus_Saccharimonas_aalborgensis_complete
	cpr-genome_Candidatus_TM7_SBR3
	Bacteria_unclassified_Bacteria_Candidatus_Saccharibacteria_Candidatus_TM7_SBR3
	GWB1_Spirochaetes_60_80_curated
	Bacteria_Spirochaetes_Spirochaetia_Spirochaetales_Spirochaetaceae_Treponema_denticola_ATCC_35405
	GWC1_Treponema_61_84_curated
	'Bacteria_Spirochaetes_Spirochaetia_Spirochaetales_Spirochaetaceae_Spirochaeta_sp._L21-RPul-D2'
	GWB1_Spirochaetes_48_6_curated
	'Bacteria_Spirochaetes_Spirochaetia_Spirochaetales_Spirochaetaceae_Spirochaeta_sp._Buddy'
	GWC2_Spirochaetes_52_13_curated
	Bacteria_Proteobacteria_Alphaproteobacteria_Rickettsiales_Holosporaceae_Holospora_undulata_HU1
	Bacteria_Proteobacteria_Zetaproteobacteria_Mariprofundales_Mariprofundaceae_Mariprofundus_ferrooxydans_M34
	'Bacteria_Proteobacteria_delta/epsilon_subdivisions_Epsilonproteobacteria_Nautiliales_Nautiliaceae_Lebetimonas_sp._JS032'
	'Bacteria_Proteobacteria_delta/epsilon_subdivisions_Epsilonproteobacteria_Nautiliales_Nautiliaceae_Nautilia_profundicola_AmH'
	Bacteria_Deferribacteres_Deferribacteres_Deferribacterales_Deferribacteraceae_Geovibrio_thiophilus_L21-Ace-BES
	RBG_13_Deltaproteobacteria_61_14_curated
	'Bacteria_Proteobacteria_delta/epsilon_subdivisions_Deltaproteobacteria_Syntrophobacterales_Syntrophaceae_Desulfomonile_tiedjei_DCB-1_DSM_6799'
	Bacteria_CP-Dadabacteria_LAC_S1I1_Laura_Bin1_52_18
	Bacteria_CP-Dadabacteria_LAC_S2O1_bin1_lowgc_50_27
	RIFCSPLOWO2_12_FULL_Tectomicrobia_69_37_curated
	RIFCSPLOWO2_12_FULL_Nitrospinae_45_22_curated
	RBG_16_Nitrospirae_64_22_curated
	Bacteria_CP-NC10_Candidatus_Methylomirabilis_oxyfera
	Bacteria_Cloacimonas_DOLZORAL124_Cloacimonas_38_13
	'Bacteria_Marine_group_A_SAR406_SAR406_cluster_bacterium_sp._SCGC_AAA003-E22_Tropical_gyre_001_268'
	Bacteria_Marine_group_A_SAR406_SAR406_cluster_bacterium_SCGC_AAA257-N23_Etoliko_001_146
	Bacteria_CP-WS3_candidate_division_WS3_bacterium_SCGC_AAA252-E07_SAK_001_42
	Bacteria_CP-WS3_candidate_division_WS3_bacterium_SCGC_AAA252-D10_SAK_001_39
	Bacteria_Zixibacteria_uncultured_SMTZ-81
	Bacteria_CP-TG3_candidate_division_TG3_bacterium_ACht1
	Bacteria_Caldiserica_Caldisericia_Caldisericales_Caldisericaceae_Caldisericum_exile_AZM16c01_NBRC_104410
	Bacteria_Firmicutes_Clostridia_Halanaerobiales_Halobacteroidaceae_Acetohalobium_arabaticum_DSM_5501
	Bacteria_Synergistetes_Synergistia_Synergistales_Synergistaceae_Anaerobaculum_mobile_NGA_DSM_13181
	Bacteria_CP-OP9_candidate_division_OP9_bacterium_SCGC_AAA255-G05_SAK_001_130
	Bacteria_CP-OP9_candidate_division_OP9_bacterium_SCGC_AB-164-D21_SAK_001_216
	RIFOXYB2_FULL_Elusimicrobia_62_6_curated
	RIFOXYA2_FULL_Elusimicrobia_69_6_curated
	RIFCSPLOWO2_01_FULL_Elusimicrobia_64_13_curated
	Bacteria_Elusimicrobia_Elusimicrobia_uncultured_Termite_group_1_bacterium_phylotype_Rs-D17
	Bacteria_Elusimicrobia_Endomicrobia_Candidatus_Endomicrobium_trichonymphae_submission_450
	RIFOXYB2_FULL_Elusimicrobia_49_7_curated
	RIFCSPLOWO2_02_FULL_Omnitrophica_45_16_curated
	RIFCSPLOWO2_01_FULL_Omnitrophica_45_10_curated
	RIFCSPHIGHO2_02_FULL_Omnitrophica_WOR_2_48_11_curated
	GWA2_Omnitrophica_WOR_2_47_8_curated
	GWA2_Omnitrophica_WOR_2_45_18_curated
	RIFCSPLOWO2_01_FULL_Omnitrophica_50_24_curated
	RIFCSPLOWO2_12_FULL_Omnitrophica_50_11_curated
	Bacteria_Planctomycetes_Planctomycetia_Planctomycetales_Planctomycetaceae_Schlesneria_paludicola_DSM_18645
	Bacteria_Planctomycetes_Planctomycetia_Planctomycetales_Planctomycetaceae_Isosphaera_pallida_ATCC_43644
	Bacteria_Planctomycetes_Planctomycetia_Planctomycetales_Planctomycetaceae_Zavarzinella_formosa_DSM_19928
	RBG_16_Planctomycetes_43_13_curated
	RBG_16_Planctomycetes_59_8_curated
	Bacteria_Plantomycetes_uncultured_DG-23
	'Bacteria_Chlamydiae/Verrucomicrobia_group_Chlamydiae_Chlamydiia_Chlamydiales_Simkaniaceae_Simkania_negevensis_Z_gsn.131'
	RIFCSPLOWO2_02_FULL_Chlamydiae_49_12_curated
	'Bacteria_Chlamydiae/Verrucomicrobia_group_Chlamydiae_Chlamydiia_Chlamydiales_Chlamydiaceae_Chlamydia/Chlamydophila_group_Chlamydophila_pneumoniae_AR39'
	'Bacteria_Chlamydiae/Verrucomicrobia_group_Chlamydiae_Chlamydiia_Chlamydiales_Chlamydiaceae_Chlamydia/Chlamydophila_group_Chlamydophila_abortus_S26/3'
	'Bacteria_Chlamydiae/Verrucomicrobia_group_Chlamydiae_Chlamydiia_Chlamydiales_Waddliaceae_Waddlia_chondrophila_WSU_86-1044'
	'Bacteria_Chlamydiae/Verrucomicrobia_group_Verrucomicrobia_unclassified_Verrucomicrobia_Methylacidiphilales_Methylacidiphilaceae_Methylacidiphilum_infernorum_V4'
	GWF2_Lentisphaerae_38_69_curated
	RIFOXYB12_FULL_Lentisphaerae_65_16_curated
	'Bacteria_Chlamydiae/Verrucomicrobia_group_Lentisphaerae_Lentisphaerales_Lentisphaeraceae_Lentisphaera_araneosa_HTCC2155_unfinished_sequence'
	RifOxyA12_full_Lentisphaerae_48_11_curated
	RIFOXYC12_FULL_Lentisphaerae_60_16_curated
	RBG_16_OP11_Woykebacteria_44_10_curated
	GWB1_OP11_Woykebacteria_45_5_curated
	Bacteria_CPR_Microgenomates_OP11__Daviesbacteria-GWA2_OP11_42_7
	Bacteria_CPR_Microgenomates_OP11__Daviesbacteria-GWA1_OP11_42_6_partial
	Bacteria_CPR_Microgenomates_OP11__Daviesbacteria-GWA2_OP11_ACD38-rel_38_17
	Bacteria_CPR_Microgenomates_OP11__Daviesbacteria-GWF2_OP11_38_6
	RIFCSPHIGHO2_01_FULL_OP11_Daviesbacteria_38_8_curated
	Bacteria_CPR_Microgenomates_OP11__Daviesbacteria-GWA1_OP11_38_7
	Bacteria_CPR_Microgenomates_OP11__Curtissbacteria-GWA1_OP11_40_47
	RBG_13_OP11_Curtissbacteria_40_7_curated
	Bacteria_CPR_Microgenomates_OP11__Curtissbacteria-Microgenomates_bacterium_SCGC_AAA011_L6_Dusel_001_266
	cpr-genome_Microgenomates_bacterium_SCGC_AAA011-L6_Dusel_001_266
	Bacteria_CPR_Microgenomates_OP11__Curtissbacteria-GWA1_OP11_41_11_plus
	RIFCSPLOWO2_02_FULL_OP11_Curtissbacteria_40_11_curated
	RBG_13_OP11_Curtissbacteria_35_7_curated
	RIFCSPLOWO2_01_FULL_OP11_Curtissbacteria_38_11b_curated
	RIFOXYA1_FULL_OP11_Shapirobacteria_39_17_curated
	Bacteria_CPR_Microgenomates_OP11__Shapirobacteria-GWE2_OP11_38_30
	RBG_13_OP11_Shapirobacteria_44_7_curated
	RIFCSPHIGHO2_12_FULL_OP11_Blackburnbacteria_44_25_curated
	RIFCSPHIGHO2_01_FULL_OP11_Blackburnbacteria_43_15b_curated
	RIFCSPHIGHO2_12_FULL_OP11_Blackburnbacteria_41_13b_curated
	RIFCSPLOWO2_01_FULL_OP11_Woesebacteria_38_20_curated
	RIFCSPLOWO2_01_FULL_OP11_Chisholmbacteria_49_14_curated
	RIFCSPLOWO2_01_FULL_OP11_Chisholmbacteria_50_28_curated
	RBG_16_OP11_45_19_curated
	RIFCSPLOWO2_01_FULL_OP11_Roizmanbacteria_40_14_curated
	RIFCSPHIGHO2_12_FULL_OP11_Roizmanbacteria_33_9_curated
	RIFCSPHIGHO2_12_OP11_Roizmanbacteria_41_18_curated
	RIFCSPLOWO2_02_FULL_OP11_Roizmanbacteria_36_11_curated
	RIFCSPLOWO2_02_FULL_OP11_Roizmanbacteria_38_10_curated
	RIFCSPHIGHO2_01_FULL_OP11_Roizmanbacteria_39_24_curated
	Bacteria_CPR_Microgenomates_OP11__Gottesmanbacteria-GWA2_OP11_44_17_partial
	RBG_16_WWE3_37_10_curated
	RIFCSPLOWO2_01_FULL_WWE3_37_15_curated
	Bacteria_CPR_WWE3-GWA1_WWE3_41_8
	RIFCSPLOWO2_01_FULL_WWE3_41_9_curated
	RIFOXYA2_FULL_WWE3_46_9_curated
	RBG_13_WWE3_37_7_curated
	RIFOXYD1_FULL_WWE3_39_9_curated
	RIFOXYD2_FULL_PER_ii_58_15_curated
	RIFOXYC2_FULL_PER-ii_58_32_curated
	RIFCSPHIGHO2_02_FULL_Doudnabacteria_43_13b_curated
	RIFCSPHIGHO2_12_FULL_Doudnabacteria_48_16_curated
	RIFOXYC2_FULL_OD1_Veblenbacteria_42_11_curated
	RIFOXYD2_FULL_OD1_Jacksonbacteria_43_21_curated
	Bacteria_CPR_Parcubacteria_OD1_-GWC2_OD1_44_22
	RIFCSPLOWO2_02_FULL_OD1_Jacksonbacteria_44_20_curated
	Bacteria_CPR_Parcubacteria_OD1_-GWC2_OD1_44_17
	RIFCSPLOWO2_01_FULL_OD1_Jacksonbacteria_44_13_curated
	Bacteria_CPR_Parcubacteria_OD1_-GWA2_OD1_43_13
	Bacteria_CPR_Parcubacteria_OD1__Kuenenbacteria-GWA2_OD1_42_15
	'CPR_Bacteria_OD1_Kuenenbacteria_RifleGW2011_genome=GWA2_OD1_42_15_status=draft_scaffold=gwa2_scaffold_7238_1155'
	RIFCSPLOWO2_01_FULL_OD1_Buchananbacteria_39_33_curated
	Bacteria_CPR_Parcubacteria_OD1_-GWA2_OD1_38_13
	RIFOXYA2_FULL_OD1_Falkowbacteria_38_12_curated
	RBG_13_OD1_Falkowbacteria_39_14_curated
	RIFCSPHIGHO2_02_FULL_OD1_Magasanikbacteria_50_9b_curated
	Bacteria_CPR_Parcubacteria_OD1__Magasanikbacteria-GWA2_OD1_45_39_plus
	RIFCSPHIGHO2_12_FULL_OD1_Yanofskybacteria_45_19b_curated
	RIFCSPLOWO2_02_FULL_OD1_Yanofskybacteria_43_10b_curated
	RIFCSPHIGHO2_01_FULL_OD1_Yanofskybacteria_44_17_curated
	RIFCSPLOWO2_01_FULL_OD1_Yanofskybacteria_49_25_curated
	Bacteria_CPR_Parcubacteria_OD1__Azambacteria-GWA2_OD1_45_90
	Bacteria_CPR_Parcubacteria_OD1_-GWA2_OD1_rel_39_18
	RIFCSPLOWO2_02_FULL_OD1_Azambacteria_ii_44_14_curated
	RIFCSPLOWO2_01_FULL_OD1_Terrybacteria_58_14_curated
	RIFCSPLOWO2_01_FULL_OD1_Terrybacteria_48_14_curated
	RIFCSPLOWO2_01_FULL_OD1_Terrybacteria_44_24_curated
	Bacteria_CPR_Parcubacteria_OD1_-GWF2_OD1_rel_39_13_partial
	RIFCSPLOWO2_01_FULL_OD1_Portnoybacteria_38_39_curated
	RIFCSPHIGHO2_01_FULL_OD1_Portnoybacteria_40_12b_curated
	Bacteria_CPR_Parcubacteria_OD1__Moranbacteria_OD1-i_-GWF2_OD1_44_10
	Bacteria_CPR_Parcubacteria_OD1__Moranbacteria_OD1-i_-GWC2_OD1_i_40_12
	Bacteria_CPR_Parcubacteria_OD1__Moranbacteria_OD1-i_-GWF2_OD1_35_39
	RifOxyA12_full_OD1_Moranbacteria_35_19_curated
	Bacteria_CPR_Parcubacteria_OD1__Moranbacteria_OD1-i_-GWD1_OD1_37_17
	Bacteria_CPR_Parcubacteria_OD1__Moranbacteria_OD1-i_-GWE1_OD1-i_37_24
	RIFCSPHIGHO2_01_FULL_OD1_Moranbacteria_55_24_curated
	Bacteria_unclassified_Bacteria_Candidatus_Saccharibacteria_Candidatus_Saccharimonas_aalborgensis
	'cpr-genome_gi|499052612|gb|CP005957.1|'
	GWB1_Spirochaetes_59_5_curated
	RIFOXYC1_FULL_Spirochaetes_54_7_curated
	Bacteria_Proteobacteria_Gammaproteobacteria_Acidithiobacillales_Acidithiobacillaceae_Acidithiobacillus_ferrivorans_SS3
	Bacteria_Proteobacteria_Gammaproteobacteria_Acidithiobacillales_Thermithiobacillaceae_Thermithiobacillus_tepidarius_DSM_3134
	Bacteria_Proteobacteria_Zetaproteobacteria_Zetaproteobacteria_bacterium_TAG-1
	Bacteria_Deferribacteres_Deferribacteres_Deferribacterales_Selenovibrio_woodruffii_S4
	Bacteria_Deferribacteres_Deferribacteres_Deferribacterales_Deferribacteraceae_Denitrovibrio_acetiphilus_DSM_12809
	RIFCSPLOWO2_12_FULL_Deltaproteobacteria_60_19_curated
	Bacteria_Proteobacteria_Deltaproteobacteria_uncultured_DG-28
	RIFCSPLOWO2_12_FULL_Schekmanbacteria_38_15_curated
	RBG_16_Schekmanbacteria_38_10_curated
	GWA2_Schekmanbacteria_38_11_curated
	RBG_16_Schekmanbacteria_38_11_curated
	'Bacteria_Proteobacteria_delta/epsilon_subdivisions_Deltaproteobacteria_unclassified_Deltaproteobacteria_Candidatus_Entotheonella_sp._TSY2'
	'Bacteria_Proteobacteria_delta/epsilon_subdivisions_Deltaproteobacteria_unclassified_Deltaproteobacteria_Candidatus_Entotheonella_sp._TSY1'
	Bacteria_Nitrospirae_Nitrospira_Nitrospirales_Nitrospiraceae_Leptospirillum_ferriphilum_YSK
	RBG_16_Nitrospirae_43_11_curated
	GWC2_Nitrospirae_57_13_curated
	RIFCSPHIGHO2_02_FULL_Nitrospirae_40_19_curated
	'Bacteria_Fibrobacteres/Acidobacteria_group_Acidobacteria_Holophagae_Holophagales_Holophagaceae_Geothrix_fermentans_DSM_14018'
	'Bacteria_Fibrobacteres/Acidobacteria_group_Acidobacteria_Holophagae_Holophagales_Holophagaceae_Holophaga_foetida_TMBS4_DSM_6591'
	RBG_16_Acidobacteria_64_8_curated
	RBG_16_Acidobacteria_70_10_curated
	RIFCSPHIGHO2_01_FULL_Acidobacteria_67_28_curated
	GWA2_Rokubacteria_73_35_curated
	RBG_16_NC10_65_8_curated
	RIFCSPLOWO2_02_FULL_NC10_66_22_curated
	Bacteria_CP-WWE1_candidate_division_WWE1_bacterium_JGI_0000014-H19_Etoliko_001_275
	Bacteria_CP-WWE1_candidate_division_WWE1_bacterium_JGI_0000014-H19_Combined_Assembly_WWE1_4__WWE1
	Bacteria_CP-KSB1_candidate_division_KSB1_bacterium_SCGC_AAA252-N14_SAK_002_78
	Bacteria_CP-WWE1_Candidatus_Cloacamonas_acidaminovorans
	Bacteria_Marine_group_A_SAR406_SAR406_cluster_bacterium_JGI_0000113-D11
	Bacteria_Marine_group_A_SAR406_SAR406_cluster_bacterium_JGI_0000039-D08_Combined_Assembly_SAR406_1__SAR406
	Bacteria_Marine_group_A_SAR406_SAR406_cluster_bacterium_JGI_0000059-L03_TAbiofilm_001_169
	RBG_16_KSB1_48_16_curated
	Bacteria_KSB1_uncultured_SMTZ-57
	Bacteria_KSB1_uncultured_SMTZ-31
	Bacteria_WS3_uncultured_DG-63
	RBG_16_Eisenbacteria_71_46_curated
	RIFOXYC12_FULL_Edwardsbacteria_54_24_curated
	RIFOXYB2_FULL_Raymondbacteria_49_35_curated
	RBG_16_Glassbacteria_58_8_curated
	RIFCSPLOWO2_12_FULL_Glassbacteria_58_11_curated
	Bacteria_Dictyoglomi_Dictyoglomia_Dictyoglomales_Dictyoglomaceae_Dictyoglomus_turgidum_DSM_6724
	Bacteria_Dictyoglomi_Dictyoglomia_Dictyoglomales_Dictyoglomaceae_Dictyoglomus_thermophilum_H-6-12
	Bacteria_Cyanobacteria_Gloeobacteria_Gloeobacterales_Gloeobacter_violaceus_PCC_7421
	Bacteria_Melainabacteria_Caenarcaniphilales_SM1_D11_SM2F09_MP_sspace
	RBG_13_Actinobacteria_55_18_curated
	'Bacteria_Firmicutes_Clostridia_Halanaerobiales_Halanaerobiaceae_Halanaerobium_sp.__sapolanicus_'
	Bacteria_Firmicutes_Clostridia_Halanaerobiales_Halanaerobiaceae_Halothermothrix_orenii_H_168
	Bacteria_Fusobacteria_Fusobacteriia_Fusobacteriales_Leptotrichiaceae_Sebaldella_termitidis_ATCC_33386
	Bacteria_Fusobacteria_Fusobacteriia_Fusobacteriales_Fusobacteriaceae_Psychrilyobacter_atlanticus_DSM_19335
	RIFOXYA2_FULL_Elusimicrobia_53_38_curated
	GWC2_Elusimicrobia_56_31_curated
	RifOxyA12_full_Elusimicrobia_57_11_curated
	GWF2_Elusimicrobia_62_30_curated
	GWC2_Elusimicrobia_65_9_curated
	RIFCSPLOWO2_01_FULL_Elusimicrobia_54_10_curated
	RIFCSPLOWO2_01_FULL_Elusimicrobia_60_11_curated
	RIFOXYB2_FULL_Elusimicrobia_50_12_curated
	RIFOXYA2_FULL_Elusimicrobia_47_53_curated
	RBG_13_Omnitrophica_WOR_2_44_8_curated
	RIFCSPLOWO2_12_FULL_Omnitrophica_WOR_2_51_8_curated
	RBG_13_Omnitrophica_WOR_2_44_8b_curated
	GWB2_Omnitrophica_WOR_2_45_9_curated
	RIFOXYC2_FULL_Omnitrophica_WOR_2_45_15_curated
	GWF2_Omnitrophica_WOR_2_43_52_curated
	Bacteria_Plantomycetes_Phycisphaerae_uncultured_SMTZ-30
	Bacteria_Planctomycetes_Phycisphaerae_Phycisphaerales_Phycisphaeraceae_Phycisphaera_mikurensis_NBRC_102666
	RIFCSPHIGHO2_12_FULL_Planctomycetes_52_36_curated
	RIFCSPLOWO2_02_FULL_Planctomycetes_50_16_curated
	Bacteria_Plantomycetes_uncultured_DG-58
	Bacteria_Planctomyce_uncultured_SMTZ-65
	RIFCSPHIGHO2_12_FULL_Chlamydiae_27_8_curated
	Bacteria_Chlymidae_uncultured_SMTZ-39
	RIFCSPLOWO2_02_FULL_Chlamydiae_45_22_curated
	RIFCSPHIGHO2_12_FULL_Chlamydiae_49_9_curated
	'Bacteria_Chlamydiae/Verrucomicrobia_group_Chlamydiae_Chlamydiia_Chlamydiales_Parachlamydiaceae_Candidatus_Protochlamydia_amoebophila_UWE25'
	RIFCSPLOWO2_12_FULL_Verrucomicrobia_64_8_curated
	'Bacteria_Chlamydiae/Verrucomicrobia_group_Verrucomicrobia_Opitutae_Puniceicoccales_Puniceicoccaceae_Coraliomargarita_akajimensis_DSM_45221'
	'CPR_Bacteria_OP11_Curtissbacteria_RifleGW2011_genome=GWC2_OP11_38_9_partial_status=draft_scaffold=gwc2_scaffold_4161_1_1986'
	Bacteria_CPR_Microgenomates_OP11__Curtissbacteria-GWC2_OP11_38_9_partial
	Bacteria_CPR_Microgenomates_OP11__Curtissbacteria-GWA2_OP11_41_24
	RIFCSPLOWO2_02_OP11_Curtissbacteria_41_11_curated
	RIFOXYC2_FULL_OP11_Curtissbacteria_41_11_curated
	Bacteria_CPR_Microgenomates_OP11__Curtissbacteria-GWC2_OP11_41_21
	RIFCSPHIGHO2_12_FULL_OP11_Curtissbacteria_38_9b_curated
	'CPR_Bacteria_Microgenomates_OP11__Curtissbacteria_RifleGW2011_scaffold=gwa2_scaffold_31851_2220'
	Bacteria_CPR_Microgenomates_OP11_-GWA2_OP11_40_6
	RIFCSPHIGHO2_01_FULL_OP11_Amesbacteria_48_32b_curated
	RIFCSPHIGHO2_01_FULL_OP11_Amesbacteria_48_32_curated
	RIFOXYB1_FULL_OP11_Amesbacteria_44_23_curated
	Bacteria_CPR_Microgenomates_OP11__Amesbacteria-GWA2_OP11_42_12
	RIFCSPLOWO2_01_FULL_OP11_Blackburnbacteria_40_20_curated
	Bacteria_CPR_Microgenomates_OP11_-GWA2_OP11_39_19
	RBG_16_OP11_Woesebacteria_41_13_curated
	RIFCSPLOWO2_01_FULL_OP11_Woesebacteria_39_21_curated
	Bacteria_CPR_Microgenomates_OP11__Beckwithbacteria-GWC1_OP11_49_16_complete
	Bacteria_CPR_Microgenomates_OP11__Beckwithbacteria-GWA2_OP11_43_10
	RIFCSPHIGHO2_01_FULL_OP11_45_11_curated
	RIFCSPLOWO2_01_FULL_OP11_47_10_curated
	Bacteria_CPR_Microgenomates_OP11__Roizmanbacteria-GWA1_OP11_41_13
	'CPR_Bacteria_OP11_Roizmanbacteria_RifleGW2011_genome=GWA2_OP11_ACD12_34_22_partial_status=partial_scaffold=gwa2_scaffold_34868_1_1613'
	RIFCSPLOWO2_01_FULL_OP11_Roizmanbacteria_41_22_curated
	RIFOXYB2_FULL_OP11_Roizmanbacteria_38_10_curated
	RIFCSPHIGHO2_01_FULL_OP11_Roizmanbacteria_39_12b_curated
	RIFCSPHIGHO2_02_FULL_OP11_Gottesmanbacteria_40_13_curated
	RIFCSPLOWO2_01_FULL_OP11_Gottesmanbacteria_39_12b_curated
	RBG_13_OP11_Gottesmanbacteria_37_7_curated
	Bacteria_CPR_Microgenomates_OP11__Gottesmanbacteria-GWA1_OP11_34_13
	'CPR_Bacteria_OP11_Gottesmanbacteria_RifleGW2011_genome=GWC2_OP11_42_8_status=draft_scaffold=gwc2_scaffold_3117_1_938'
	Bacteria_CPR_Microgenomates_OP11__Gottesmanbacteria-GWA1_OP11_42_26
	RBG_16_OP11_Gottesmanbacteria_52_11_curated
	RBG_16_OP11_Gottesmanbacteria_43_7_curated
	RIFCSPLOWO2_01_FULL_OP11_Gottesmanbacteria_43_11b_curated
	RIFCSPHIGHO2_01_FULL_OP11_Levybacteria_40_58_curated
	RIFCSPHIGHO2_01_FULL_OP11_Levybacteria_40_15b_curated
	RIFCSPHIGHO2_01_FULL_OP11_Levybacteria_40_10_curated
	RBG_16_OP11_Levybacteria_35_6_curated
	RBG_16_OP11_Levybacteria_35_11_curated
	RIFCSPHIGHO2_01_FULL_PER_ii_55_13_curated
	RIFCSPLOWO2_12_FULL_PER_ii_53_10_curated
	'CPR_Bacteria_n_a_Peregrinibacteria_PER__RifleGW2011_scaffold=gwa2_scaffold_35492_1972'
	Bacteria_CPR_Parcubacteria_OD1_-GWB1_OD1_1_43_66_partial
	RBG_13_OD1_Buchananbacteria_36_9_curated
	RBG_13_OD1_Buchananbacteria_39_9_curated
	RIFOXYC2_FULL_OD1_Falkowbacteria_36_12_curated
	RIFCSPHIGHO2_02_FULL_OD1_Uhrbacteria_57_19_curated
	Bacteria_CPR_Parcubacteria_OD1__Azambacteria-GWB1_OD1_46_27
	Bacteria_CPR_Parcubacteria_OD1_-GWC2_OD1_36_17
	Bacteria_CPR_Parcubacteria_OD1_-GWD1_OD1_38_16
	Bacteria_CPR_Parcubacteria_OD1_-GWE2_OD1_37_8
	RIFCSPLOWO2_01_FULL_OD1_Azambacteria_i_37_9_curated
	RBG_16_OD1_Azambacteria_i_47_10_curated
	RIFCSPLOWO2_01_FULL_OD1_Azambacteria_i_46_25_curated
	RIFCSPLOWO2_01_FULL_OD1_Terrybacteria_40_23_curated
	Bacteria_CPR_Parcubacteria_OD1_-GWA2_OD1_rel_40_8
	RIFCSPLOWO2_02_FULL_OD1_Spechtbacteria_38_8_curated
	RIFCSPLOWO2_12_FULL_OD1_Spechtbacteria_38_22_curated
	RIFCSPLOWO2_01_FULL_OD1_Spechtbacteria_46_10_curated
	RIFCSPLOWO2_01_FULL_OD1_Spechtbacteria_43_12_curated
	RIFOXYD1_FULL_OD1_Staskawiczbacteria_32_13_curated
	Bacteria_CPR_Parcubacteria_OD1_-GWC2_OD1_32_10
	Bacteria_CPR_Parcubacteria_OD1__Moranbacteria_OD1-i_-GWE1_OD1_ACD7_35_17
	Bacteria_CPR_Parcubacteria_OD1__Moranbacteria_OD1-i_-GWF1_OD1_35_5
	Bacteria_CPR_Parcubacteria_OD1__Moranbacteria_OD1-i_-GWF1_OD1_34_10
	RIFCSPLOWO2_12_FULL_OD1_Moranbacteria_48_12_curated
	RIFCSPHIGHO2_01_FULL_OD1_Moranbacteria_54_31_curated
	Bacteria_Proteobacteria_Zetaproteobacteria_zeta_proteobacterium_SCGC_AB-137-I08
	Bacteria_Proteobacteria_Zetaproteobacteria_zeta_proteobacterium_SCGC_AB-137-L23
	'Bacteria_Proteobacteria_delta/epsilon_subdivisions_Epsilonproteobacteria_unclassified_Epsilonproteobacteria_Sulfurovum_sp._NBC37-1'
	'Bacteria_Proteobacteria_delta/epsilon_subdivisions_Epsilonproteobacteria_Campylobacterales_Campylobacteraceae_Arcobacter_nitrofigilis_DSM_7299'
	'Bacteria_Proteobacteria_delta/epsilon_subdivisions_Epsilonproteobacteria_Campylobacterales_Helicobacteraceae_Thiovulum_sp._ES'
	'Bacteria_Proteobacteria_delta/epsilon_subdivisions_Epsilonproteobacteria_Campylobacterales_Campylobacteraceae_Campylobacter_jejuni_jejuni_NCTC_11168'
	'Bacteria_Proteobacteria_delta/epsilon_subdivisions_Epsilonproteobacteria_Campylobacterales_Campylobacteraceae_Sulfurospirillum_barnesii_SES-3'
	'Bacteria_Proteobacteria_delta/epsilon_subdivisions_Epsilonproteobacteria_Campylobacterales_Helicobacteraceae_Helicobacter_cetorum_MIT_99-5656'
	'Bacteria_Proteobacteria_delta/epsilon_subdivisions_Epsilonproteobacteria_Campylobacterales_Helicobacteraceae_Wolinella_succinogenes_DSM_1740'
	'Bacteria_Proteobacteria_delta/epsilon_subdivisions_Deltaproteobacteria_Myxococcales_Cystobacterineae_Cystobacteraceae_Cystobacter_violaceus_Cb_vi76'
	RIFCSPLOWO2_12_FULL_Deltaproteobacteria_57_22_curated
	RBG_13_Deltaproteobacteria_65_10_curated
	GWA2_Deltaproteobacteria_47_9_curated
	Bacteria_Proteobacteria_Deltaproteobacteria_uncultured_SMTZ-61
	'Bacteria_Proteobacteria_delta/epsilon_subdivisions_Deltaproteobacteria_Desulfobacterales_Desulfobacteraceae_Candidatus_Magnetoglobus_multicellularis_Araruama'
	RBG_13_Deltaproteobacteria_43_22_curated
	'Bacteria_Proteobacteria_delta/epsilon_subdivisions_Deltaproteobacteria_Desulfovibrionales_Desulfomicrobiaceae_Desulfomicrobium_baculatum_DSM_4028'
	'Bacteria_Proteobacteria_delta/epsilon_subdivisions_Deltaproteobacteria_Desulfovibrionales_Desulfohalobiaceae_Desulfonatronovibrio_hydrogenovorans_DSM_9292'
	'Bacteria_Proteobacteria_delta/epsilon_subdivisions_Deltaproteobacteria_Desulfovibrionales_Desulfonatronumaceae_Desulfonatronum_thioautotrophicum_ASO4-1'
	RifCSPlowO2_12_Nitrospinae_39_15_curated
	RIFCSPLOWO2_12_FULL_Nitrospinae_47_7_curated
	RIFCSPHIGHO2_01_FULL_Nitrospirae_66_17_curated
	RifCSPlowO2_12_Nitrospirae_42_9_curated
	GWA2_Nitrospirae_42_11_curated
	RBG_19FT_COMBO_Nitrospirae_55_12_curated
	Bacteria_Nitrospira_uncultured_SG8-35-1
	Bacteria_Nitrospira_uncultured_SG8-35-4
	'Bacteria_Nitrospirae_Nitrospira_Nitrospirales_Nitrospiraceae_Candidatus_Magnetobacterium_sp._MYR-1'
	RBG_13_Aminicenantes_62_12_curated
	RBG_13_Aminicenantes_63_10_curated
	Bacteria_CP-OP8_candidate_division_OP8_bacterium_SCGC_AAA255-E10_SAK_001_126
	Bacteria_CP-OP8_candidate_division_OP8_bacterium_SCGC_AAA252-K06_SAK_001_60
	Bacteria_CP-OP8_candidate_division_OP8_bacterium_SCGC_AAA252-F08_Combined_Assembly_OP8_2__OP8
	Bacteria_CP-OP8_candidate_division_OP8_bacterium_SCGC_AAA252-O11_SAK_001_85
	RBG_13_Acidobacteria_68_16_curated
	'Bacteria_Fibrobacteres/Acidobacteria_group_Acidobacteria_unclassified_Acidobacteria_Thermoanaerobaculum_aquaticum_MP-01'
	RIFCSPLOWO2_12_FULL_Acidobacteria_66_10_curated
	Bacteria_CP-Rokubacteria_CSP1-6
	GWA2_Rokubacteria_70_23_curated
	GWC2_Rokubacteria_70_16_curated
	RIFCSPLOWO2_12_FULL_Rokubacteria_71_22_curated
	RIFCSPLOWO2_02_FULL_Rokubacteria_73_56_curated
	Bacteria_CP-KSB1_candidate_division_KSB1_bacterium_SCGC_AAA255-B16_SAK_001_121
	Bacteria_Marine_group_A_SAR406_SAR406_cluster_bacterium_SCGC_AAA298-D23
	Bacteria_Marine_group_A_SAR406_SAR406_cluster_bacterium_SCGC_AAA160-I06_Combined_Assembly_SAR406_2__SAR406
	Bacteria_unclassified_Bacteria_Caldithrix_abyssi_LF13_DSM_13497
	RBG_13_Caldithrix_44_9_curated
	'Bacteria_Bacteroidetes/Chlorobi_group_Bacteroidetes_Sphingobacteriia_Sphingobacteriales_Chitinophagaceae_Balneola_vulgaris_DSM_17893'
	'Bacteria_Bacteroidetes/Chlorobi_group_Chlorobi_Chlorobia_Chlorobiales_Chlorobiaceae_Chloroherpeton_thalassium_ATCC_35110'
	Bacteria_Zixibacteria_uncultured_DG-27
	RBG_16_Zixibacteria_53_22_curated
	'Bacteria_Fibrobacteres/Acidobacteria_group_Fibrobacteres_Fibrobacteria_Fibrobacterales_Fibrobacteraceae_Fibrobacter_succinogenes_subsp._succinogenes_S85'
	'Bacteria_Fibrobacteres/Acidobacteria_group_Fibrobacteres_Fibrobacteria_Fibrobacterales_Fibrobacteraceae_Fibrobacter_succinogenes_elongatus_HM2'
	'Bacteria_Proteobacteria_delta/epsilon_subdivisions_Deltaproteobacteria_Bdellovibrionales_Bdellovibrionaceae_Vampirovibrio_sp._JGI_0001003-B03_contamination_screened'
	Bacteria_Melainabacteria_Obscuribacteriales_Obscuribacter_phosphatis_Mle1_12
	RIFOXYA12_FULL_WOR_1_43_27_curated
	GWF2_Margulisbacteria_35_9_curated
	GWF2_Margulisbacteria_38_17_curated
	Bacteria_Actinobacteria_Actinobacteria_Rubrobacteridae_Rubrobacterales_Rubrobacterineae_Rubrobacteraceae_Rubrobacter_xylanophilus_DSM_9941
	RBG_13_Actinobacteria_35_12_curated
	RBG_19FT_COMBO_Actinobacteria_36_27_curated
	Bacteria_CP-Armatimonadetes_CSP1-3
	RIFCSPLOWO2_12_FULL_Chloroflexi_71_12_curated
	RBG_13_Firmicutes_65_8_curated
	Bacteria_Firmicutes_Clostridia_Clostridiales_Peptococcaceae_Desulfotomaculum_gibsoniae_Groll_DSM_7213
	Bacteria_Firmicutes_Clostridia_Clostridiales_Heliobacteriaceae_Heliobacterium_modesticaldum_Ice1
	'Bacteria_Firmicutes_Clostridia_Natranaerobiales_Natranaerobiaceae_Natranaerobius_thermophilus_JW/NM-WN-LF'
	Bacteria_Firmicutes_Clostridia_Clostridiales_Syntrophomonadaceae_Dethiobacter_alkaliphilus_AHT_1_unfinished_sequence
	Bacteria_Deinococcus-Thermus_Deinococci_Thermales_Thermaceae_Meiothermus_ruber_DSM_1279
	Bacteria_Deinococcus-Thermus_Deinococci_Deinococcales_Trueperaceae_Truepera_radiovictrix_DSM_17093
	Bacteria_Deinococcus-Thermus_Deinococci_Deinococcales_Deinococcaceae_Deinococcus_geothermalis_DSM_11300
	Bacteria_Thermotogae_Thermotogae_Thermotogales_unclassified_Thermotogales_Laodecianella_thermoacidophila_DSM_25116
	Bacteria_Fusobacteria_Fusobacteriia_Fusobacteriales_Leptotrichiaceae_Leptotrichia_goodfellowii_F0264_contig00021
	Bacteria_Fusobacteria_Fusobacteriia_Fusobacteriales_Leptotrichiaceae_Streptobacillus_moniliformis_DSM_12112
	Bacteria_Fusobacteria_Fusobacteriia_Fusobacteriales_Fusobacteriaceae_Ilyobacter_polytropus_DSM_2926
	Bacteria_Synergistetes_Synergistia_Synergistales_Synergistaceae_Thermovirga_lienii_Cas60314_DSM_17291
	GWC2_Elusimicrobia_61_19_curated
	RIFCSPHIGHO2_02_FULL_Elusimicrobia_61_10_curated
	GWA2_Elusimicrobia_61_42_curated
	RBG_16_Elusimicrobia_66_12_curated
	RIFOXYD12_FULL_Elusimicrobia_66_9_curated
	RIFCSPHIGHO2_02_FULL_Omnitrophica_WOR_2_50_17_curated
	RIFCSPHIGHO2_02_FULL_Omnitrophica_WOR_2_52_10_curated
	RIFOXYB2_FULL_Omnitrophica_WOR_2_38_16_curated
	RBG_13_Omnitrophica_WOR_2_41_10_curated
	RIFCSPLOWO2_01_FULL_Omnitrophica_WOR_2_41_12_curated
	RIFCSPHIGHO2_02_FULL_Omnitrophica_WOR_2_45_21_curated
	RIFCSPHIGHO2_02_FULL_Omnitrophica_WOR_2_46_37_curated
	Bacteria_Planctomycetes_Phycisphaerae_uncultured_SMTZ-32-1
	Bacteria_Plantomycetes_Phycisphaerae_uncultured_SMTZ-33
	RBG_16_Planctomycetes_64_10_curated
	Bacteria_Planctomycetes_Planctomycetia_Planctomycetales_Planctomycetaceae_Pirellula_staleyi_DSM_6068
	GWF2_Planctomycetes_40_8_curated
	GWA2_Planctomycetes_40_7_curated
	'Bacteria_Chlamydiae/Verrucomicrobia_group_Chlamydiae_Chlamydiia_Chlamydiales_Parachlamydiaceae_Parachlamydia_acanthamoebae_UV7'
	'Bacteria_Chlamydiae/Verrucomicrobia_group_Chlamydiae_Chlamydiia_Chlamydiales_Parachlamydiaceae_Neochlamydia_sp._S13'
	'Bacteria_Chlamydiae/Verrucomicrobia_group_Verrucomicrobia_Verrucomicrobiae_Verrucomicrobiales_Verrucomicrobiaceae_Verrucomicrobium_spinosum_DSM_4136_unfinished_sequence'
	'Bacteria_Chlamydiae/Verrucomicrobia_group_Verrucomicrobia_Spartobacteria_Chthoniobacter_flavus_Ellin428_unfinished_sequence'
	RIFCSPHIGHO2_12_FULL_Verrucomicrobia_41_10_curated
	'Bacteria_Chlamydiae/Verrucomicrobia_group_Verrucomicrobia_Opitutae_Opitutales_Opitutaceae_Opitutus_terrae_PB90-1'
	GWF2_Verrucomicrobia_51_19_curated
	GWC2_Verrucomicrobia_42_7_curated
	GWF2_Lentisphaerae_44_16_curated
	GWF2_Lentisphaerae_50_93_curated
	GWF2_Lentisphaerae_49_21_curated
	RIFCSPHIGHO2_02_FULL_OP11_Daviesbacteria_36_13_curated
	RIFCSPLOWO2_02_FULL_OP11_Daviesbacteria_36_8_curated
	'CPR_Bacteria_Microgenomates_OP11__Daviesbacteria_RifleGW2011_scaffold=gwa2_scaffold_24844_1250'
	RIFCSPHIGHO2_02_FULL_OP11_Daviesbacteria_39_12_curated
	Bacteria_CPR_Microgenomates_OP11__Daviesbacteria-GWC2_OP11_40_12
	RIFCSPLOWO2_02_FULL_OP11_Daviesbacteria_36_7_curated
	Bacteria_CPR_Microgenomates_OP11__Shapirobacteria-GWE1_OP11_38_10
	Bacteria_CPR_Microgenomates_OP11__Shapirobacteria-GWF2_OP11-rel_37_20
	cpr-genome_Microgenomates_bacterium_SCGC_AAA011-B20_DUSEL_001_197
	Bacteria_CPR_Microgenomates_OP11__Amesbacteria-Microgenomates_bacterium_SCGC_AAA011_B20_DUSEL_001_197
	'CPR_Bacteria_Microgenomates_OP11__Amesbacteria_RifleGW2011_scaffold=GWB1_scaffold_38852_1372'
	Bacteria_CPR_Microgenomates_OP11__Woesebacteria-GWA1_OP11_41_13b
	RIFOXYB1_FULL_OP11_Woesebacteria_38_16_curated
	RIFCSPLOWO2_01_FULL_OP11_Woesebacteria_44_14_curated
	Bacteria_CPR_Microgenomates_OP11__Woesebacteria-GWB1_OP11_44_11_partial
	Bacteria_CPR_Microgenomates_OP11__Beckwithbacteria-GWA1_OP11_46_30
	RIFCSPLOWO2_02_FULL_OP11_Beckwithbacteria_47_23_curated
	Bacteria_CPR_Microgenomates_OP11__Beckwithbacteria-GWC2_OP11_47_9_partial
	RIFOXYB1_FULL_OP11_Collierbacteria_49_13_curated
	Bacteria_CPR_Microgenomates_OP11_-GWF2_OP11_47_9
	Bacteria_CPR_Microgenomates_OP11__Roizmanbacteria-GWA2_OP11_37_7
	RIFCSPLOWO2_01_FULL_OP11_Roizmanbacteria_38_12_curated
	Bacteria_CPR_Microgenomates_OP11__Gottesmanbacteria-GWA2_OP11_nov_42_16
	RIFCSPHIGHO2_01_FULL_OP11_Gottesmanbacteria_43_15_curated
	RIFCSPLOWO2_01_FULL_OP11_Gottesmanbacteria_49_10_curated
	Bacteria_CPR_Microgenomates_OP11_-GWA2_OP11_47_8
	RIFCSPHIGHO2_01_FULL_OP11_Gottesmanbacteria_46_14_curated
	Bacteria_CPR_Microgenomates_OP11__Gottesmanbacteria-GWA1_OP11_47_8_very_partial
	Bacteria_CPR_Microgenomates_OP11__Levybacteria-GWB1_OP11_39_7
	RIFCSPLOWO2_12_FULL_OP11_Levybacteria_39_17_curated
	Bacteria_CPR_Microgenomates_OP11__Levybacteria-Microgenomates_bacterium_SCGC_AAA011_E14_DUSEL_001_182
	cpr-genome_Microgenomates_bacterium_SCGC_AAA011-E14_DUSEL_001_182
	Bacteria_CPR_Microgenomates_OP11__Levybacteria-GWA2_OP11_nov_40_8
	RIFCSPHIGHO2_01_FULL_OP11_Levybacteria_41_15_curated
	RIFOXYB2_FULL_PER_ii_54_17_curated
	Bacteria_CPR_Parcubacteria_OD1_-GWA1_OD1_43_27
	RIFCSPHIGHO2_02_FULL_OD1_Buchananbacteria_39_17_curated
	RIFCSPLOWO2_02_FULL_OD1_Buchananbacteria_46_11b_curated
	RIFOXYA2_FULL_OD1_Falkowbacteria_47_9_curated
	RIFCSPHIGHO2_02_FULL_OD1_Falkowbacteria_45_15_curated
	RIFOXYC2_FULL_OD1_Falkowbacteria_48_21_curated
	RIFCSPLOWO2_02_FULL_OD1_Uhrbacteria_51_9_curated
	'CPR_Bacteria_Parcubacteria_OD1__Magasanikbacteria_RifleGW2011_scaffold=gwa2_scaffold_612_927'
	Bacteria_CPR_Parcubacteria_OD1__Magasanikbacteria-GWA2_OD1_41_55_partial
	Bacteria_CPR_Parcubacteria_OD1__Magasanikbacteria-GWC2_OD1_41_17
	Bacteria_CPR_Parcubacteria_OD1__Magasanikbacteria-GWA2_OD1_42_32
	RIFOXYB2_FULL_OD1_Magasanikbacteria_38_10_curated
	cpr-genome_Parcubacteria_bacterium_SCGC_AAA011-N16_Dusel_001_262
	Bacteria_CPR_Parcubacteria_OD1_-Parcubacteria_bacterium_SCGC_AAA011_N16_Dusel_001_262
	RIFCSPLOWO2_02_FULL_OD1_Uhrbacteria_48_12_curated
	RIFCSPLOWO2_02_FULL_OD1_Uhrbacteria_49_11_curated
	RIFCSPLOWO2_02_FULL_OD1_Uhrbacteria_54_37_curated
	Bacteria_CPR_Parcubacteria_OD1_-GWA2_OD1_47_26
	RIFCSPLOWO2_02_FULL_OD1_Uhrbacteria_46_25_curated
	RIFCSPHIGHO2_12_FULL_OD1_Uhrbacteria_60_25_curated
	RIFCSPLOWO2_01_FULL_OD1_Yanofskybacteria_44_88_curated
	Bacteria_CPR_Parcubacteria_OD1__Yanofskybacteria-GWB1_OD1_45_11_partial
	Bacteria_CPR_Parcubacteria_OD1__Azambacteria-GWD2_OD1_46_48
	Bacteria_CPR_Parcubacteria_OD1__Azambacteria-GWF2_OD1_46_32
	RIFOXYB1_FULL_OD1_Azambacteria_ii_40_33_curated
	RIFCSPLOWO2_01_FULL_OD1_48_18_curated
	RIFCSPLOWO2_01_FULL_OD1_Staskawiczbacteria_33_9_curated
	RIFCSPHIGHO2_02_FULL_OD1_Staskawiczbacteria_34_9_curated
	RIFCSPHIGHO2_02_FULL_OD1_Wildermuthbacteria_45_25_curated
	GWA2_OD1_Wildermuthbacteria_46_15_curated
	RBG_13_OD1_Portnoybacteria_41_18_curated
	RBG_13_OD1_Portnoybacteria_40_8_curated
	Bacteria_CPR_Parcubacteria_OD1__Moranbacteria_OD1-i_-GWF2_OD1_34_56
	'CPR_Bacteria_OD1_Moranbacteria_RifleGW2011_genome=GWC2_OD1-i_45_10_status=draft_scaffold=gwc2_scaffold_3854_1_610'
	Bacteria_CPR_Parcubacteria_OD1__Moranbacteria_OD1-i_-GWD2_OD1_38_7
	Bacteria_CPR_Parcubacteria_OD1__Moranbacteria_OD1-i_-GWC2_OD1-i_37_82
	Bacteria_CPR_Parcubacteria_OD1__Moranbacteria_OD1-i_-GWC2_OD1-i_45_10
	Bacteria_CPR_Parcubacteria_OD1__Moranbacteria
	cpr-genome_ACD11_6
	RIFCSPHIGHO2_02_FULL_Alphaproteobacteria_42_30_curated
	RIFCSPHIGHO2_01_FULL_Alphaproteobacteria_41_14_curated
	RIFCSPLOWO2_02_FULL_Alphaproteobacteria_40_19_curated
	Bacteria_Proteobacteria_Alphaproteobacteria_Rickettsiales_Anaplasmataceae_Wolbachieae_Wolbachia_endosymbiont_of_Drosophila_melanogaster
	Bacteria_Proteobacteria_Alphaproteobacteria_Rickettsiales_Candidatus_Midichloria_mitochondrii_IricVA
	Bacteria_Proteobacteria_Gammaproteobacteria_Acidithiobacillales_uncultured_SG8-45
	RIFCSPHIGHO2_12_FULL_Deltaproteobacteria_43_9_curated
	GWA2_Deltaproteobacteria_45_12_curated
	RIFCSPLOWO2_12_FULL_Deltaproteobacteria_40_28_curated
	RIFCSPLOWO2_02_FULL_Deltaproteobacteria_50_16_curated
	RifOxyA12_full_Deltaproteobacteria_58_15_curated
	RBG_16_Deltaproteobacteria_71_12_curated
	'Bacteria_Proteobacteria_delta/epsilon_subdivisions_Deltaproteobacteria_Myxococcales_Cystobacterineae_Myxococcaceae_Anaeromyxobacter_dehalogenans_2CP-C'
	RBG_16_Anaeromyxobacter_69_14_curated
	RIFCSPLOWO2_12_FULL_Deltaproteobacteria_60_16_curated
	GWC2_Geobacteraceae_58_44_curated
	'Bacteria_Proteobacteria_delta/epsilon_subdivisions_Deltaproteobacteria_Desulfuromonadales_Desulfuromonadaceae_Desulfuromusa_kysingii_DSM_7343'
	GWC2_Deltaproteobacteria_42_11_curated
	RIFCSPLOWO2_02_FULL_Deltaproteobacteria_53_8_curated
	GWA2_Deltaproteobacteria_65_63_curated
	GWC2_Deltaproteobacteria_65_14_curated
	RBG_16_Deltaproteobacteria_64_85_curated
	RBG_16_Deltaproteobacteria_50_11_curated
	RBG_16_Deltaproteobacteria_54_18_curated
	RBG_13_Deltaproteobacteria_51_10_curated
	RBG_19FT_COMBO_Deltaproteobacteria_52_11_curated
	RBG_19FT_COMBO_Deltaproteobacteria_43_11_curated
	RBG_16_Deltaproteobacteria_44_11_curated
	'Bacteria_Proteobacteria_delta/epsilon_subdivisions_Deltaproteobacteria_Syntrophobacterales_Syntrophaceae_Syntrophus_aciditrophicus_SB'
	RIFOXYD12_FULL_Deltaproteobacteria_50_9_curated
	'Bacteria_Proteobacteria_delta/epsilon_subdivisions_Deltaproteobacteria_Desulfarculales_Desulfarculaceae_Desulfarculus_baarsii_DSM_2075'
	'Bacteria_Proteobacteria_delta/epsilon_subdivisions_Deltaproteobacteria_Syntrophobacterales_Syntrophaceae_Desulfobacca_acetoxidans_DSM_11109'
	'Bacteria_Proteobacteria_delta/epsilon_subdivisions_Deltaproteobacteria_Desulfobacterales_Desulfobacteraceae_Desulfobacterium_anilini_DSM_4660'
	RBG_19FT_COMBO_Deltaproteobacteria_46_9_curated
	RIFCSPLOWO2_01_FULL_Nitrospinae_39_10_curated
	RifCSPlowO2_12_Nitrospinae_39_16_curated
	'Bacteria_Proteobacteria_delta/epsilon_subdivisions_Deltaproteobacteria_Desulfobacterales_Nitrospinaceae_Nitrospina_sp._AB-629-B06'
	RIFCSPLOWO2_02_FULL_Nitrospirae_62_14_curated
	GWC2_Nitrospirae_57_9_curated
	GWC2_Nitrospirae_56_14_curated
	GWF2_Nitrospirae_44_13_curated
	RBG_16_Nitrospirae_43_8_curated
	GWC2_Nitrospirae_42_7_curated
	GWB2_Nitrospirae_47_37_curated
	Bacteria_Nitrospirae_Nitrospira_Nitrospirales_Nitrospiraceae_Thermodesulfovibrio_yellowstonii_DSM_11347
	RBG_16_Aminicenantes_66_30_curated
	RBG_13_Aminicenantes_59_9_curated
	RIFCSPLOWO2_02_FULL_Acidobacteria_59_13_curated
	RIFCSPLOWO2_02_FULL_Rokubacteria_68_19_curated
	RIFCSPHIGHO2_02_FULL_Rokubacteria_69_13_curated
	Bacteria_CP-KSB1_candidate_division_KSB1_bacterium_SCGC_AAA252-M08_SAK_001_72
	Bacteria_CP-KSB1_candidate_division_KSB1_bacterium_SCGC_AAA252-E13_Combined_Assembly_KSB1_1__KSB1
	Bacteria_CP_WWE1_Candidatus_Cloacamonas_acidaminovorans
	Bacteria_CP-WWE1_candidate_division_WWE1_bacterium_JGI_0000039-G13_Combined_Assembly_WWE1_1__WWE1
	Bacteria_CP-WWE1_candidate_division_WWE1_bacterium_JGI_0000059-L07_TAbiofilm_001_170
	Bacteria_CP-WWE1_candidate_division_WWE1_bacterium_JGI_0000039-M09_TAsludge_001_159
	'Bacteria_Bacteroidetes/Chlorobi_group_Bacteroidetes_Bacteroidetes_Order_II._Incertae_sedis_Rhodothermaceae_Salisaeta_longa_DSM_21114'
	'Bacteria_Bacteroidetes/Chlorobi_group_Bacteroidetes_Bacteroidetes_Order_II._Incertae_sedis_Rhodothermaceae_Rhodothermus_marinus_DSM_4252'
	RIFCSPLOWO2_12_FULL_Bacteroidetes_37_12_curated
	'Bacteria_Bacteroidetes/Chlorobi_group_Chlorobi_Chlorobia_Chlorobiales_Chlorobiaceae_Prosthecochloris_aestuarii_DSM_271'
	RIFOXYC2_FULL_Ignavibacteria_35_21_curated
	GWF2_Ignavibacteria_33_9_curated
	Bacteria_WOR-3_uncultured_SMTZ-42
	Bacteria_TA06_uncultured_DG-24
	Bacteria_Gemmatimonadetes_Gemmatimonadetes_Gemmatimonadetes_bacterium_KBS708
	Bacteria_Gemmatimonadetes_Gemmatimonadetes_Gemmatimonadetes_bacterium_SCGC_AAA003-K10
	Bacteria_Gemmatiomonas_uncultured_SG8-38-2
	Bacteria_Gemmatiomonas_uncultured_SMTZ-52
	'Bacteria_Cyanobacteria_Prochlorales_Prochlorococcaceae_Prochlorococcus_marinus_str._MIT_9301'
	'Bacteria_Cyanobacteria_Oscillatoriales_Leptolyngbya_sp._PCC_7104'
	RIFCSPLOWO2_12_FULL_Melainabacteria_35_11_curated
	RIFCSPHIGHO2_02_FULL_Melainabacteria_34_12_curated
	RIFOXYB2_FULL_WOR_1_37_13_curated
	RIFOXYA2_FULL_WOR_1_36_21_curated
	RIFOXYB2_FULL_WOR_1_48_7_curated
	RIFOXYC2_FULL_WOR_1_41_25_curated
	RBG_19FT_COMBO_Actinobacteria_70_19_curated
	GWC2_Actinobacteria_53_9_curated
	Bacteria_CP-EM-19_candidate_division_EM_19_bacterium_JGI_0000001-G10_GBS-A_001_117
	Bacteria_KD3-62_uncultured_DG-56
	RBG_16_Armatimonadetes_67_12_curated
	GWC2_Chloroflexi_73_18_curated
	Bacteria_Deinococcus-Thermus_Deinococci_Thermales_Thermaceae_Thermus_oshimai_JL-2
	Bacteria_CP-EM-19_candidate_division_EM_19_bacterium_SCGC_AAA471-M6_GBS-N_001_25
	Bacteria_Fusobacteria_Fusobacteriia_Fusobacteriales_Fusobacteriaceae_Fusobacterium_nucleatum_nucleatum_ATCC_25586
	Bacteria_Synergistetes_Synergistia_Synergistales_Synergistaceae_Dethiosulfovibrio_peptidovorans_SEBR_4207_DSM_11002
	Bacteria_Synergistetes_Synergistia_Synergistales_Synergistaceae_Aminobacterium_colombiense_DSM_12261
	'Bacteria_Synergistetes_Synergistetes_sp._SGP1_draft_genome.'
	Bacteria_Synergistetes_Synergistia_Synergistales_Synergistaceae_Aminiphilus_circumscriptus_DSM_16581
	GWA2_Elusimicrobia_62_23_curated
	RIFCSPHIGHO2_01_FULL_Omnitrophica_WOR_2_52_10_curated
	GWA2_Omnitrophica_WOR_2_53_43_curated
	RBG_13_Planctomycetes_63_9_curated
	RBG_16_Planctomycetes_64_12_curated
	Bacteria_Planctomycetes_Planctomycetia_Planctomycetales_Planctomycetaceae_Blastopirellula_marina_SH_106T_DSM_3645
	Bacteria_Planctomycetes_Planctomycetia_Planctomycetales_Planctomycetaceae_Rhodopirellula_baltica_SH_1
	RBG_16_Planctomycetes_41_13_curated
	Bacteria_Planctomycetes_Planctomycetia_Candidatus_Brocadiales_Candidatus_Brocadiaceae_Candidatus_Kuenenia_stuttgartiensis_RU1
	RIFCSPHIGHO2_02_FULL_Planctomycetes_38_41_curated
	'Bacteria_Chlamydiae/Verrucomicrobia_group_Verrucomicrobia_Verrucomicrobiae_Verrucomicrobiales_Verrucomicrobiaceae_Akkermansia_muciniphila_ATCC_BAA-835'
	'Bacteria_Chlamydiae/Verrucomicrobia_group_Verrucomicrobia_Opitutae_Opitutales_Opitutaceae_Opitutaceae_sp._TAV5'
	'Bacteria_Chlamydiae/Verrucomicrobia_group_Verrucomicrobia_Opitutae_Opitutales_Opitutaceae_Opitutaceae_sp._TAV2'
	'Bacteria_Chlamydiae/Verrucomicrobia_group_Lentisphaerae_Lentisphaeria_Victivallales_Victivallaceae_Victivallis_vadensis_ATCC_BAA-548'
	RIFCSPHIGHO2_02_FULL_OP11_Daviesbacteria_40_16_curated
	RIFCSPLOWO2_01_FULL_OP11_Daviesbacteria_41_32_curated
	RIFCSPHIGHO2_01_FULL_OP11_Daviesbacteria_40_11_curated
	'CPR_Bacteria_OP11_Amesbacteria_RifleGW2011_genome=GWB1_OP11_48_7_status=partial_scaffold=GWB1_scaffold_11954_1_1914'
	Bacteria_CPR_Microgenomates_OP11__Amesbacteria-GWA2_OP11_47_11b
	Bacteria_CPR_Microgenomates_OP11__Amesbacteria-GWC2_OP11_47_8
	Bacteria_CPR_Microgenomates_OP11__Amesbacteria-GWC2_OP11_45_19
	Bacteria_CPR_Microgenomates_OP11__Amesbacteria-GWB1_OP11_47_26
	Bacteria_CPR_Microgenomates_OP11__Woesebacteria-GWB1_OP11_43_14
	RBG_16_OP11_Woesebacteria_36_11_curated
	RIFOXYA1_FULL_OP11_Woesebacteria_43_9_curated
	Bacteria_CPR_Microgenomates_OP11__Beckwithbacteria-GWA2_OP11_47_25
	'CPR_Bacteria_Microgenomates_OP11__Pacebacteria_RifleGW2011_scaffold=gwa2_scaffold_32704_2076'
	RIFCSPHIGHO2_02_FULL_OP11_Pacebacteria_46_9_curated
	Bacteria_CPR_Microgenomates_OP11_-GWF2_OP11_45_18
	'CPR_Bacteria_Microgenomates_OP11__unknown_RifleGW2011_scaffold=GWB1_scaffold_12738_2020'
	RIFCSPHIGHO2_02_FULL_OP11_Roizmanbacteria_39_9_curated
	Bacteria_CPR_Microgenomates_OP11__Roizmanbacteria-GWA2_OP11_nov_36_23
	RIFCSPHIGHO2_12_FULL_OP11_Roizmanbacteria_37_23_curated
	RIFCSPHIGHO2_12_FULL_OP11_Roizmanbacteria_44_10_curated
	RIFCSPLOWO2_02_FULL_OP11_Roizmanbacteria_43_10_curated
	RIFCSPLOWO2_01_FULL_OP11_Roizmanbacteria_38_11_curated
	Bacteria_CPR_Microgenomates_OP11__Gottesmanbacteria-GWA2_OP11_43_14
	RIFCSPHIGHO2_12_FULL_OP11_Gottemanbacteria_40_13_curated
	Bacteria_CPR_Microgenomates_OP11__Gottesmanbacteria-GWA1_OP11_48_13
	RIFCSPLOWO2_01_FULL_OP11_Gottesmanbacteria_48_11_curated
	RIFCSPLOWO2_01_FULL_OP11_Levybacteria_36_13_curated
	RIFCSPHIGHO2_01_FULL_OP11_Levybacteria_37_17_curated
	RBG_13_OP11_Levybacteria_35_9_curated
	Bacteria_CPR_Microgenomates_OP11__Levybacteria-GWA2_OP11_nov_ACD37_41_15
	Bacteria_CPR_Microgenomates_OP11__Levybacteria-GWA2_OP11_var_36_13
	Bacteria_CPR_Microgenomates_OP11_-GWA2_OP11_37_6_partial
	RIFCSPHIGHO2_01_FULL_OP11_Levybacteria_37_33_curated
	RIFCSPLOWO2_01_FULL_OP11_Levybacteria_38_21_curated
	RIFCSPLOWO2_02_FULL_OP11_Levybacteria_36_8b_curated
	RIFOXYD2_FULL_WWE3_43_10_curated
	Bacteria_CPR_WWE3-GWB2_WWE3_43_22_part
	Bacteria_CPR_WWE3-GWF2_WWE3_43_18
	Bacteria_CPR_Peregrinibacteria_PER_-GWB1_PER_54_5
	Bacteria_CPR_Peregrinibacteria_PER_-GWC2_PER_54_8
	Bacteria_CPR_Parcubacteria_OD1_-GWE2_OD1_43_12
	Bacteria_CPR_Parcubacteria_OD1_-GWD1_OD1_42_9_partial
	RIFCSPHIGHO2_01_FULL_OD1_Buchananbacteria_47_11b_curated
	RIFCSPHIGHO2_02_FULL_OD1_Buchananbacteria_56_16_curated
	RIFCSPHIGHO2_01_FULL_OD1_Buchananbacteria_44_11_curated
	RIFCSPHIGHO2_01_FULL_OD1_Buchananbacteria_39_8_curated
	Bacteria_CPR_Parcubacteria_OD1_-GWC2_OD1_38_7
	Bacteria_CPR_Parcubacteria_OD1_-GWA2_OD1_40_23
	RIFCSPLOWO2_01_FULL_OD1_Uhrbacteria_47_25_curated
	Bacteria_CPR_Parcubacteria_OD1_-GWA2_OD1_46_9
	Bacteria_CPR_Parcubacteria_OD1__Uhrbacteria-GWA2_OD1_41_10
	Bacteria_CPR_Parcubacteria_OD1__Uhrbacteria-GWE2_OD1_45_35
	RIFCSPHIGHO2_02_FULL_OD1_Uhrbacteria_53_13_curated
	RIFCSPHIGHO2_02_FULL_OD1_Uhrbacteria_60_10_curated
	Bacteria_CPR_Parcubacteria_OD1__Yanofskybacteria-GWD1_OD1_39_16_partial
	Bacteria_CPR_Parcubacteria_OD1__Yanofskybacteria-GWD2_OD1_39_48_partial
	RIFOXYC2_FULL_OD1_Yanofskybacteria_44_13_curated
	RIFCSPHIGHO2_02_FULL_OD1_Yanofskybacteria_41_11_curated
	RIFCSPLOWO2_01_FULL_OD1_Yanofskybacteria_42_49_curated
	RIFCSPHIGHO2_01_FULL_OD1_Yanofskybacteria_44_22_curated
	'CPR_Bacteria_OD1_Azambacteria_RifleGW2011_genome=GWB1_OD1_46_27_status=draft_scaffold=GWB1_scaffold_14987_1_380'
	Bacteria_CPR_Parcubacteria_OD1__Azambacteria-GWF2_OD1_42_22
	Bacteria_CPR_Parcubacteria_OD1__Azambacteria-GWA1_OD1_44_9_plus
	RIFCSPHIGHO2_01_FULL_OD1_Azambacteria_ii_40_24_curated
	RIFCSPLOWO2_01_FULL_OD1_Sungbacteria_59_16_curated
	RIFCSPLOWO2_01_FULL_OD1_Sungbacteria_60_25_curated
	Bacteria_CPR_Parcubacteria_OD1_-GWB1_OD1_rel_45_10
	Bacteria_CPR_Parcubacteria_OD1_-GWB1_OD1-rel_46_8
	RIFCSPLOWO2_01_FULL_OD1_Wildermuthbacteria_48_16_curated
	RIFCSPHIGHO2_02_FULL_OD1_Wildermuthbacteria_48_16_curated
	RIFCSPHIGHO2_01_FULL_OD1_Wildermuthbacteria_49_22b_curated
	RIFCSPHIGHO2_02_FULL_OD1_Wildermuthbacteria_47_12_curated
	RIFCSPHIGHO2_01_FULL_OD1_Wildermuthbacteria_48_27b_curated
	Bacteria_CPR_Parcubacteria_OD1_-GWA2_OD1_47_9
	RIFCSPHIGHO2_01_FULL_OD1_Wildermuthbacteria_47_27_curated
	Bacteria_CPR_Parcubacteria_OD1_-GWF2_OD1_rel_44_7_partial
	Bacteria_CPR_Parcubacteria_OD1_-GWC2_OD1_42_6_partial
	Bacteria_CPR_Parcubacteria_OD1__Moranbacteria_OD1-i_-GWE2_OD1_36_40
	Bacteria_CPR_Parcubacteria_OD1__Moranbacteria_OD1-i_-GWD2_OD1_36_12
	Bacteria_CPR_Parcubacteria_OD1_-GWD2_OD1_38_11
	Bacteria_CPR_Parcubacteria_OD1__Moranbacteria_OD1-i_-GWE1_OD1-i_ACD11_lin_49_15
	Bacteria_CPR_Parcubacteria_OD1__Moranbacteria_OD1-i_-GWE2_OD1_like_47_10
	RIFOXYD12_FULL_Alphaproteobacteria_60_8_curated
	Bacteria_Proteobacteria_Alphaproteobacteria_Rhizobiales_unclassified_Rhizobiales_Candidatus_Hodgkinia_cicadicola_Dsem
	Bacteria_Proteobacteria_Alphaproteobacteria_Rickettsiales_Rickettsiaceae_Rickettsieae_Orientia_tsutsugamushi_Boryong
	RIFOXYA1_FULL_Rhodanobacter_67_6_curated
	Bacteria_Proteobacteria_Gammaproteobacteria_uncultured_SG8-30
	RBG_16_Gammaproteobacteria_66_13_curated
	RIFCSPHIGHO2_02_FULL_Methylophilales_57_10_curated
	RIFOXYD12_FULL_Sulfuricurvum_44_77_curated
	GWF2_Sulfurimonas_37_8_curated
	RIFCSPHIGHO2_02_FULL_Deltaproteobacteria_38_15_curated
	RIFCSPHIGHO2_02_FULL_Deltaproteobacteria_40_11_curated
	RBG_16_Bdellovibrionales_40_8_curated
	RIFCSPLOWO2_02_FULL_Deltaproteobacteria_47_10_curated
	'Bacteria_Proteobacteria_delta/epsilon_subdivisions_Deltaproteobacteria_Myxococcales_Sorangiineae_Polyangiaceae_Chondromyces_apiculatus_DSM_436'
	'Bacteria_Proteobacteria_delta/epsilon_subdivisions_Deltaproteobacteria_Myxococcales_Nannocystineae_Nannocystaceae_Plesiocystis_pacifica_SIR-1_unfinished_sequence'
	'Bacteria_Proteobacteria_delta/epsilon_subdivisions_Deltaproteobacteria_Myxococcales_Nannocystineae_Kofleriaceae_Haliangium_ochraceum_DSM_14365'
	GWD2_Deltaproteobacteria_55_8_curated
	RIFOXYA2_FULL_Deltaproteobacteria_55_11_curated
	'Bacteria_Proteobacteria_delta/epsilon_subdivisions_Deltaproteobacteria_Desulfuromonadales_Geobacteraceae_Geobacter_lovleyi_SZ'
	'Bacteria_Proteobacteria_delta/epsilon_subdivisions_Deltaproteobacteria_Desulfuromonadales_Pelobacteraceae_Pelobacter_carbinolicus_DSM_2380'
	RBG_16_Deltaproteobacteria_42_7_curated
	RBG_19FT_COMBO_Deltaproteobacteria_58_16_curated
	RIFOXYD2_FULL_Deltaproteobacteria_66_9_curated
	RIFOXYB2_FULL_Deltaproteobacteria_66_7_curated
	RBG_16_Deltaproteobacteria_54_11_curated
	RBG_13_Deltaproteobacteria_52_11_curated
	GWC2_Syntrophus_56_31_curated
	RIFOXYD12_FULL_Deltaproteobacteria_55_16_curated
	RIFOXYD12_FULL_Deltaproteobacteria_57_12_curated
	Bacteria_Proteobacteria_Deltaproteobacteria_Desulfobacterales_uncultured_SG8-35
	'Bacteria_Proteobacteria_delta/epsilon_subdivisions_Deltaproteobacteria_Desulfobacterales_Desulfobulbaceae_Desulfocapsa_sulfexigens_DSM_10523'
	'Bacteria_Proteobacteria_delta/epsilon_subdivisions_Deltaproteobacteria_Syntrophobacterales_Syntrophobacteraceae_Thermodesulforhabdus_norvegica_DSM_9990'
	RBG_13_Deltaproteobacteria_58_19_curated
	'Bacteria_Proteobacteria_delta/epsilon_subdivisions_Deltaproteobacteria_Desulfobacterales_Desulfobacteraceae_Desulfococcus_oleovorans_Hxd3'
	'Bacteria_Proteobacteria_delta/epsilon_subdivisions_Deltaproteobacteria_Desulfobacterales_Desulfobacteraceae_Desulfatibacillum_alkenivorans_AK-01_Desulfatibacillum_alkenivorans_AK-01'
	'Bacteria_Proteobacteria_delta/epsilon_subdivisions_Deltaproteobacteria_Desulfovibrionales_Desulfovibrionaceae_Bilophila_wadsworthia_3_1_6'
	'Bacteria_Proteobacteria_delta/epsilon_subdivisions_Deltaproteobacteria_Desulfovibrionales_Desulfovibrionaceae_Desulfovibrio_desulfuricans_subsp._desulfuricans_str._ATCC_27774'
	GWA2_Desulfovibrionales_65_9_curated
	'Bacteria_Proteobacteria_delta/epsilon_subdivisions_Deltaproteobacteria_Desulfovibrionales_Desulfovibrionaceae_Desulfocurvus_vexinensis_DSM_17965'
	'Bacteria_Proteobacteria_delta/epsilon_subdivisions_Deltaproteobacteria_Desulfobacterales_Nitrospinaceae_Nitrospina_sp._SCGC_AAA288-L16'
	'Bacteria_Proteobacteria_delta/epsilon_subdivisions_Deltaproteobacteria_Desulfobacterales_Nitrospinaceae_Nitrospina_sp._AB-629-B18'
	RBG_19FT_COMBO_Nitrospirae_58_9_curated
	Bacteria_Nitrospirae_Nitrospira_Candidatus_Nitrospira_defluvii
	RBG_13_Nitrospirae_43_8_curated
	RBG_13_Aminicenantes_64_14_curated
	RBG_19FT_COMBO_Aminicenantes_65_30_curated
	RBG_16_Aminicenantes_63_16_curated
	RIFCSPLOWO2_02_FULL_Acidobacteria_68_18_curated
	RIFCSPLOWO2_02_FULL_Acidobacteria_67_21_curated
	'Bacteria_Fibrobacteres/Acidobacteria_group_Acidobacteria_unclassified_Acidobacteria_Bryobacter_aggregatus_DSM_18758'
	'Bacteria_Fibrobacteres/Acidobacteria_group_Acidobacteria_Solibacteres_Solibacterales_Solibacteraceae_Solibacter_usitatus_Ellin6076'
	'Bacteria_Fibrobacteres/Acidobacteria_group_Acidobacteria_Acidobacteriia_Acidobacteriales_Acidobacteriaceae_Candidatus_Koribacter_versatilis_Ellin345'
	'Bacteria_Bacteroidetes/Chlorobi_group_Bacteroidetes_Sphingobacteriia_Sphingobacteriales_Chitinophagaceae_Chitinophaga_pinensis_DSM_2588'
	RIFOXYD2_FULL_Sphingobacteria_35_12_curated
	'Bacteria_Bacteroidetes/Chlorobi_group_Bacteroidetes_Bacteroidetes_Order_III._Incertae_sedis_Thermonema_rossianum_DSM_10300'
	'Bacteria_Bacteroidetes/Chlorobi_group_Chlorobi_Chlorobia_Chlorobiales_Chlorobiaceae_Chlorobaculum_parvum_NCIB_8327'
	'Bacteria_Bacteroidetes/Chlorobi_group_Chlorobi_Chlorobia_Chlorobiales_Chlorobiaceae_Chlorobium/Pelodictyon_group_Chlorobium_chlorochromatii_CaD3'
	RIFCSPLOWO2_02_FULL_Ignavibacteria_55_14_curated
	RBG_13_WOR_3_43_14_curated
	Bacteria_WOR-3_uncultured_SMTZ-60
	Bacteria_TA06_uncultured_SMTZ1-40
	Bacteria_TA06_uncultured_SMTZ-40
	Bacteria_Zixibacteria_uncultured_SMTZ-73-2
	RBG_16_Zixibacteria_43_9_curated
	Bacteria_Zixibacteria_uncultured_SMTZ-73-3
	RBG_16_Zixibacteria_48_11_curated
	RBG_16_Zixibacteria_50_21_curated
	RBG_16_Zixibacteria_40_9_curated
	Bacteria_Gemmatimonadetes_Gemmatimonadetes_Gemmatimonadales_Gemmatimonadaceae_Gemmatimonas_aurantiaca_T-27
	'Bacteria_Gemmatimonadetes_Gemmatimonadetes_Gemmatimonadales_Gemmatimonadaceae_Gemmatimonas_sp._AP64'
	GWC2_Gemmatimonadetes_71_10_curated
	RIFCSPLOWO2_02_FULL_Gemmatimonadetes_71_11_curated
	Bacteria_Gemmatiomonas_uncultured_SG8-23
	Bacteria_Cyanobacteria_Chroococcales_Thermosynechococcus_elongatus_BP-1
	Bacteria_Melainabacteria_MEL_B2
	RIFOXYA2_FULL_WOR_1_51_19_curated
	RIFCSPHIGHO2_01_FULL_WOR_1_53_15_curated
	Bacteria_WOR-1_uncultured_DG-54-3
	RIFCSPLOWO2_02_FULL_WOR_1_46_20_curated
	RBG_16_Actinobacteria_64_13_curated
	RBG_13_Actinobacteria_63_9_curated
	RBG_16_Actinobacteria_68_12_curated
	Bacteria_Actinobacteria_Actinobacteria_Nitriliruptoridae_Nitriliruptorales_Nitriliruptoraceae_Nitriliruptor_alkaliphilus_DSM_45188
	Bacteria_Actinobacteria_Coriobacteriia_Coriobacteriales_Coriobacteriaceae_Enorma_massiliensis_phI
	Bacteria_Armatimonadetes_Chthonomonadetes_Chthonomonadales_Chthonomonadaceae_Chthonomonas_calidirosea_T49_EMBL-Bank_version_circular_IHQD
	Bacteria_Armatimonadetes_Armatimonadetes_bacterium_JGI_0000077-K19_TAbiofilm_001_240
	RBG_16_Armatimonadetes_58_9_curated
	Bacteria_Armatimonadetes_Fimbriimonas_ginsengisoli_Gsoil_348
	Bacteria_Armatimonadetes_13_1_40CM_Armatimonadetes_64_14
	RBG_19FT_COMBO_Armatimonadetes_69_19_curated
	RBG_16_Chloroflexi_72_14_curated
	'Bacteria_Chloroflexi_Ktedonobacteria_Thermogemmatisporales_Thermogemmatisporaceae_Thermogemmatispora_sp._PM5'
	Bacteria_Chloroflexi_Ktedonobacteria_Ktedonobacterales_Ktedonobacteraceae_Ktedonobacter_racemifer_DSM_44963_Krac_Contig206
	Bacteria_unclassified_Bacteria_Thermobaculum_terrenum_ATCC_BAA-798_1
	'Bacteria_Firmicutes_Negativicutes_Selenomonadales_Acidaminococcaceae_Phascolarctobacterium_sp._YIT_12067_P_spYIT12067-1.0_Cont77.1'
	Bacteria_Firmicutes_Negativicutes_Selenomonadales_Acidaminococcaceae_Acidaminococcus_fermentans_DSM_20731
	'Bacteria_Firmicutes_Negativicutes_Selenomonadales_Veillonellaceae_Anaerovibrio_sp._RM50'
	Bacteria_Firmicutes_Negativicutes_Selenomonadales_Veillonellaceae_Propionispira_arboris_DSM_2179
	'Bacteria_Firmicutes_Bacilli_Bacillales_Thermoactinomycetaceae_Thermoactinomyces_sp._Gus2-1'
	Bacteria_Firmicutes_Bacilli_Bacillales_Alicyclobacillaceae_Tumebacillus_flagellatus_GST4
	'Bacteria_Firmicutes_Clostridia_Thermoanaerobacterales_Thermoanaerobacterales_Family_III._Incertae_Sedis_Thermoanaerobacterium_thermosaccharolyticum_M0795'
	Bacteria_Firmicutes_Clostridia_Thermoanaerobacterales_Thermoanaerobacteraceae_Caldanaerobacter_subterraneus_tengcongensis_MB4T
	Bacteria_Deinococcus-Thermus_Deinococci_Thermales_Thermaceae_Oceanithermus_profundus_DSM_14977
	Bacteria_Deinococcus-Thermus_Deinococci_Thermales_Thermaceae_Marinithermus_hydrothermalis_T1_DSM_14884
	Bacteria_CP-EM-19_candidate_division_EM_19_bacterium_JGI_0000106-N7_GBS-C_001_292
	Bacteria_Aquificae_Aquificae_Aquificales_Desulfurobacteriaceae_Desulfurobacterium_thermolithotrophum_DSM_11699
	Bacteria_Aquificae_Aquificae_Aquificales_Desulfurobacteriaceae_Thermovibrio_ammonificans_HB-1
	Bacteria_Fusobacteria_Fusobacteriia_Fusobacteriales_Fusobacteriaceae_Cetobacterium_somerae_ATCC_BAA-474
	'Bacteria_Fusobacteria_Fusobacteriia_Fusobacteriales_Fusobacteriaceae_Cetobacterium_sp._ZWU0022'
	Bacteria_Synergistetes_Synergistia_Synergistales_Synergistaceae_Pyramidobacter_piscolens_W5455_contig00040
	Bacteria_Synergistetes_Synergistia_Synergistales_Synergistaceae_Jonquetella_anthropi_E3_33_E1
	Bacteria_Synergistetes_Synergistia_Synergistales_Synergistaceae_Cloacibacillus_evryensis_158_DSM_19522
	GWB2_Elusimicrobia_63_22_curated
	GWC2_Planctomycetes_49_10_curated
	GWF2_Planctomycetes_50_10_curated
	RBG_13_Planctomycetes_44_8b_curated
	RBG_13_Planctomycetes_60_9_curated
	RBG_13_Planctomycetes_62_9_curated
	RBG_13_Planctomycetes_46_10_curated
	RIFCSPLOWO2_12_FULL_Planctomycetes_39_13_curated
	'Bacteria_Chlamydiae/Verrucomicrobia_group_Verrucomicrobia_Verrucomicrobiae_Verrucomicrobiales_Verrucomicrobiaceae_Rubritalea_marina_DSM_17716_SAORIC-165'
	'Bacteria_Chlamydiae/Verrucomicrobia_group_Verrucomicrobia_Verrucomicrobiae_Verrucomicrobiales_Verrucomicrobiaceae_Rubritalea_marina_DSM_17716'
	GWF2_Lentisphaerae_45_14_curated
	GWF2_Lentisphaerae_52_8_curated
	'CPR_Bacteria_OP11_Daviesbacteria_RifleGW2011_genome=GWB1_OP11_39_5_status=draft_scaffold=GWB1_scaffold_6074_1_904'
	Bacteria_CPR_Microgenomates_OP11__Daviesbacteria-GWF2_OP11_38_7
	RIFCSPLOWO2_01_FULL_OP11_Amesbacteria_47_33_curated
	RIFOXYB1_FULL_OP11_Amesbacteria_47_13_curated
	Bacteria_CPR_Microgenomates_OP11__Amesbacteria-GWB1_OP11_47_19
	RIFCSPHIGHO2_12_FULL_OP11_Amesbacteria_48_14_curated
	Bacteria_CPR_Microgenomates_OP11__Amesbacteria-GWA2_OP11_47_11
	RIFCSPLOWO2_01_FULL_OP11_Woesebacteria_44_24b_curated
	RIFCSPHIGHO2_01_FULL_OP11_Woesebacteria_41_10_curated
	GWB1_OP11_Woesebacteria_43_5_curated
	'CPR_Bacteria_Microgenomates_OP11__Woesebacteria_RifleGW2011_scaffold=GWB1_scaffold_59541_1611'
	Bacteria_CPR_Microgenomates_OP11__Woesebacteria-GWB1_OP11_41_10
	Bacteria_CPR_Microgenomates_OP11__Woesebacteria-GWA1_OP11_45_8_very_partial
	RIFCSPHIGHO2_01_FULL_OP11_Beckwithbacteria_49_39_curated
	'CPR_Bacteria_OP11_Beckwithbacteria_RifleGW2011_genome=GWC2_OP11_49_11_status=draft_scaffold=gwc2_scaffold_271_1_1016'
	RIFOXYA1_FULL_OP11_Pacebacteria_38_18_curated
	Bacteria_CPR_Microgenomates_OP11__Pacebacteria-GWB1_OP11_rel_47_8
	Bacteria_CPR_Microgenomates_OP11__Pacebacteria-GWF2_OP11_38_9
	RIFOXYB1_FULL_OP11_Pacebacteria_44_10_curated
	Bacteria_CPR_Microgenomates_OP11_-GWF1_OP11_44_10
	Bacteria_CPR_Microgenomates_OP11_-GWB1_OP11_45_17
	RIFCSPHIGHO2_01_FULL_OP11_Collierbacteria_50_25_curated
	Bacteria_CPR_Microgenomates_OP11_-GWA2_OP11_46_7
	Bacteria_CPR_Microgenomates_OP11_-GWA2_OP11_46_16_partial
	Bacteria_CPR_Microgenomates_OP11_-GWE1_OP11_ACD40_27_47_12
	RIFCSPLOWO2_01_FULL_OP11_Gottesmanbacteria_42_22_curated
	Bacteria_CPR_Microgenomates_OP11__Gottesmanbacteria-GWC2_OP11_42_8
	RIFCSPHIGHO2_02_FULL_OP11_Gottesmanbacteria_39_14_curated
	RBG_16_OP11_Gottesmanbacteria_37_8_curated
	RBG_13_OP11_Gottesmanbacteria_45_10_curated
	RIFCSPLOWO2_01_FULL_OP11_Gottesmanbacteria_46_9_curated
	Bacteria_CPR_Microgenomates_OP11__Gottesmanbacteria-GWB1_OP11_49_7
	'CPR_Bacteria_OP11_Levybacteria_RifleGW2011_genome=GWB1_OP11_35_5_partial_status=draft_scaffold=GWB1_scaffold_18824_1_2065'
	Bacteria_CPR_Microgenomates_OP11__Levybacteria-GWB1_OP11_35_5_partial
	Bacteria_CPR_Microgenomates_OP11__Levybacteria-GWA1_OP11_39_34
	RIFCSPLOWO2_02_FULL_OP11_Levybacteria_37_11_curated
	Bacteria_CPR_Microgenomates_OP11__Levybacteria-GWB1_OP11_36_18_partial
	RIFCSPLOWO2_01_FULL_OP11_Levybacteria_39_10_curated
	'CPR_Bacteria_Microgenomates_OP11__Levybacteria_RifleGW2011_scaffold=GWB1_scaffold_23115_1981'
	RIFCSPHIGHO2_01_FULL_OP11_Levybacteria_38_26_curated
	RIFCSPHIGHO2_02_FULL_OP11_Levybacteria_37_13_curated
	RIFCSPHIGHO2_02_FULL_OP11_Levybacteria_37_10_curated
	RIFCSPHIGHO2_12_FULL_OP11_Levybacteria_38_12_curated
	RIFCSPLOWO2_01_FULL_OP11_Levybacteria_42_15_curated
	'CPR_Bacteria_n_a_WWE3_RifleGW2011_scaffold=GWB1_scaffold_10466_2135'
	'CPR_Bacteria_n_a_WWE3_RifleGW2011_scaffold=GWB1_scaffold_10466_84'
	Bacteria_CPR_WWE3-GWF2_WWE3_42_42
	Bacteria_CPR_WWE3-GWE1_WWE3_41_72
	Bacteria_CPR_WWE3-GWB1_WWE3_42_6
	Bacteria_CPR_Parcubacteria_OD1__Falkowbacteria-GWA2_OD1_39_24
	Bacteria_CPR_Parcubacteria_OD1__Falkowbacteria-GWF2_OD1_43_32
	RIFCSPLOWO2_12_FULL_OD1_Falkowbacteria_45_13_curated
	Bacteria_CPR_Parcubacteria_OD1_-GWE2_OD1_38_18
	Bacteria_CPR_Parcubacteria_OD1_-GWE2_OD1_39_37
	RIFCSPLOWO2_12_FULL_OD1_Magasanikbacteria_43_12_curated
	RIFOXYA2_FULL_OD1_Magasanikbacteria_44_8_curated
	Bacteria_CPR_Parcubacteria_OD1__Uhrbacteria-GWD2_OD1_52_7
	Bacteria_CPR_Parcubacteria_OD1_-GWA2_OD1_56_7_partial
	Bacteria_CPR_Parcubacteria_OD1__Uhrbacteria-ACD76
	cpr-genome_ACD76_35
	RIFOXYC2_FULL_OD1_Uhrbacteria_47_19_curated
	Bacteria_OD1_uncultured_SG8-24
	'CPR_Bacteria_OD1_Yanofskybacteria_RifleGW2011_genome=GWB2_OD1_megabin_status=partial_scaffold=gwb2_scaffold_5813_330'
	RIFCSPHIGHO2_01_FULL_OD1_Yanofskybacteria_43_42_curated
	RIFCSPHIGHO2_02_FULL_OD1_Yanofskybacteria_43_22_curated
	RIFCSPHIGHO2_01_FULL_OD1_Yanofskybacteria_43_32_curated
	RIFOXYD1_FULL_OD1_Yanofskybacteria_42_10_curated
	RIFOXYD1_FULL_OD1_Azambacteria_ii_42_11_curated
	'CPR_Bacteria_Parcubacteria_OD1-L1__Azambacteria_RifleGW2011_scaffold=gwa2_scaffold_45620_1371'
	Bacteria_CPR_Parcubacteria_OD1__Azambacteria-GWA2_OD1_39_10_partial
	RIFCSPLOWO2_01_FULL_OD1_Ryanbacteria_44_230_curated
	RIFCSPHIGHO2_02_FULL_OD1_Sungbacteria_49_12_curated
	RIFOXYD1_FULL_OD1_Brennerbacteria_41_16_curated
	Bacteria_CPR_Parcubacteria_OD1_-GWB1_OD1_41_4_partial
	Bacteria_CPR_Parcubacteria_OD1_-GWA2_OD1_46_7_partial
	Bacteria_CPR_Parcubacteria_OD1_-GWA1_OD1_45_7_partial
	RIFCSPLOWO2_12_FULL_OD1_Jorgensenbacteria_42_11_curated
	RIFCSPLOWO2_12_FULL_OD1_Staskawiczbacteria_37_15_curated
	Bacteria_CPR_Parcubacteria_OD1_-GWA2_OD1_37_10
	RIFCSPLOWO2_01_FULL_OD1_Staskawiczbacteria_38_12b_curated
	RIFCSPHIGHO2_02_FULL_OD1_Staskawiczbacteria_42_22_curated
	Bacteria_CPR_Parcubacteria_OD1_-GWA1_ZB2_49_26
	RIFCSPHIGHO2_02_OD1_Nealsonbacteria_38_10_curated
	RBG_13_OD1_Nealsonbacteria_37_56_curated
	RBG_13_OD1_Nealsonbacteria_36_15_curated
	Bacteria_CPR_Parcubacteria_OD1_-GWB1_OD1_42_6
	Bacteria_CPR_Parcubacteria_OD1_-GWA1_OD1_42_7_partial
	RIFCSPLOWO2_01_FULL_OD1_Portnoybacteria_43_11_curated
	Bacteria_CPR_Parcubacteria_OD1_-GWA2_OD1_43_9b
	Bacteria_CPR_Parcubacteria_OD1__Moranbacteria_OD1-i_-GWD2_OD1_36_198
	Bacteria_CPR_Parcubacteria_OD1__Moranbacteria_OD1-i_-GWC2_OD1_37_73
	RIFCSPLOWO2_12_FULL_Rhodospirillales_67_15_curated
	RBG_16_Muproteobacteria_64_11_curated
	RBG_19FT_COMBO_Muproteobacteria_61_10_curated
	RBG_16_Muproteobacteria_60_9_curated
	RIFCSPLOWO2_12_FULL_Sulfuricurvum_43_24_curated
	'Bacteria_Proteobacteria_delta/epsilon_subdivisions_Epsilonproteobacteria_Campylobacterales_Helicobacteraceae_Sulfuricurvum_sp._RIFRC-1'
	'Bacteria_Proteobacteria_delta/epsilon_subdivisions_Epsilonproteobacteria_Campylobacterales_Helicobacteraceae_Sulfurimonas_denitrificans_DSM_1251'
	RIFCSPHIGHO2_02_FULL_Bdellovibrionales_40_15_curated
	'Bacteria_Proteobacteria_delta/epsilon_subdivisions_Deltaproteobacteria_Bdellovibrionales_Bdellovibrionaceae_Bdellovibrio_bacteriovorus_HD100'
	RIFOXYD1_FULL_Bdellovibrionales_53_11_curated
	RIFCSPHIGHO2_02_FULL_Deltaproteobacteria_44_16_curated
	Bacteria_Myxococcales_uncultured_SG8-38
	Bacteria_Myxococcales_uncultured_SG8-38-1
	'Bacteria_Proteobacteria_delta/epsilon_subdivisions_Deltaproteobacteria_Desulfuromonadales_Desulfuromonadaceae_Desulfuromonas_acetoxidans_DSM_684'
	RIFCSPLOWO2_02_Deltaproteobacteria_44_9_curated
	GWB2_Deltaproteobacteria_55_19_curated
	RBG_13_Deltaproteobacteria_47_9_curated
	RBG_16_Deltaproteobacteria_58_17_curated
	RBG_19FT_COMBO_Syntrophobacterales_59_10_curated
	RIFOXYD12_FULL_Deltaproteobacteria_56_24_curated
	RIFOXYD12_FULL_Deltaproteobacteria_53_23_curated
	'Bacteria_Proteobacteria_delta/epsilon_subdivisions_Deltaproteobacteria_Desulfobacterales_Desulfobulbaceae_Desulfotalea_psychrophila_LSv54'
	GWB2_Desulfobacterales_56_26_curated
	RBG_13_Deltaproteobacteria_60_28_curated
	'Bacteria_Proteobacteria_delta/epsilon_subdivisions_Deltaproteobacteria_Desulfobacterales_Desulfobacteraceae_Desulfonema_limicola'
	'Bacteria_Proteobacteria_delta/epsilon_subdivisions_Deltaproteobacteria_Desulfobacterales_Desulfobacteraceae_Desulforegula_conservatrix_Mb1Pa_DSM_13527'
	Bacteria_Nitrospira_uncultured_SMTZ-35
	RBG_19FT_COMBO_Aminicenantes_59_29_curated
	RBG_19FT_COMBO_Aminicenantes_58_17_curated
	RIFCSPLOWO2_02_FULL_Acidobacteria_65_29_curated
	RBG_16_Acidobacteria_68_9_curated
	RIFCSPLOWO2_12_FULL_Acidobacteria_66_21_curated
	RIFCSPLOWO2_12_FULL_Acidobacteria_59_11_curated
	RIFCSPLOWO2_12_FULL_Acidobacteria_54_10_curated
	RIFCSPLOWO2_02_FULL_Acidobacteria_60_20_curated
	'Bacteria_Fibrobacteres/Acidobacteria_group_Acidobacteria_Acidobacteriia_Acidobacteriales_Acidobacteriaceae_Acidobacterium_capsulatum_ATCC_51196'
	'Bacteria_Bacteroidetes/Chlorobi_group_Bacteroidetes_Flavobacteriia_Flavobacteriales_Blattabacteriaceae_Blattabacterium_sp._Blattella_germanica_str._Bge'
	'Bacteria_Bacteroidetes/Chlorobi_group_Bacteroidetes_Cytophagia_Cytophagales_Cytophagaceae_Flexibacter_litoralis_Fx_l1_DSM_6794'
	GWA2_Ignavibacteria_55_25_curated
	GWA2_Ignavibacteria_54_16_curated
	'Bacteria_Bacteroidetes/Chlorobi_group_Ignavibacteria_Ignavibacteria_Ignavibacteriales_Ignavibacteriaceae_Ignavibacterium_album_Mat9-16_JCM_16511'
	Bacteria_Zixibacteria_uncultured_SMTZ1-73
	Bacteria_Zixibacteria_uncultured_SMTZ-73
	Bacteria_CP-Zixibacteria_RBG1
	RBG_19FT_COMBO_Zixibacteria_42_43_curated
	RBG_16_Gemmatimonadetes_66_8_curated
	RIFCSPLOWO2_12_FULL_Gemmatimonadetes_68_9_curated
	Bacteria_Gemmatiomonas_uncultured_SG8-17
	Bacteria_Gemmatiomonas_uncultured_SG8-28
	Bacteria_Gemmatimonadetes_Gemmatimonadetes_Gemmatimonadetes_bacterium_SCGC_AAA007-O21
	Bacteria_Gemmatimonadetes_Gemmatimonadetes_Gemmatimonadetes_bacterium_SCGC_AB-629-I08
	'Bacteria_Cyanobacteria_Oscillatoriales_Pseudanabaena_sp._PCC_7367'
	Bacteria_Cyanobacteria_Chroococcales_Acaryochloris_marina_MBIC11017
	Bacteria_Melainabacteria_MEL_B1
	Bacteria_Melainabacteria_ACD20
	GWF2_Melainabacteria_37_15_curated
	GWA2_Melainabacteria_34_9_curated
	Bacteria_Actinobacteria_Actinobacteria_Rubrobacteridae_Thermoleophilales_Thermoleophilaceae_Thermoleophilum_album_ATCC_35263
	Bacteria_Actinobacteria_Actinobacteria_Coriobacteridae_Coriobacteriales_Coriobacterineae_Coriobacteriaceae_Slackia_heliotrinireducens_DSM_20476
	RBG_16_Chloroflexi_70_13_curated
	RBG_16_Chloroflexi_69_14_curated
	RBG_16_Chloroflexi_68_14_curated
	RBG_13_Chloroflexi_54_9_curated
	Bacteria_Chloroflexi_Caldilineae_Caldilineales_Caldilineaceae_Caldilinea_aerophila_STL-6-O1_DSM_14535
	Bacteria_Firmicutes_Bacilli_Bacillales_Alicyclobacillaceae_Alicyclobacillus_acidocaldarius_LAA1_unfinished_sequence
	RIFOXYA1_FULL_Alicyclobacillus_53_8_curated
	Bacteria_Firmicutes_Clostridia_Clostridiales_Eubacteriaceae_Acetobacterium_woodii_WB1_DSM_1030
	'Bacteria_Firmicutes_Clostridia_Clostridiales_Clostridiales_incertae_sedis_Clostridiales_Family_XI._Incertae_Sedis_Helcococcus_sueciensis_DSM_17243'
	Bacteria_Firmicutes_Clostridia_Clostridiales_Clostridiaceae_Caloramator_australicus_RC3
	Bacteria_Thermotogae_Thermotogae_Thermotogales_Thermotogaceae_Thermosipho_africanus_TCF52B
	Bacteria_Thermotogae_Thermotogae_Thermotogales_Thermotogaceae_Fervidobacterium_nodosum_Rt17-B1
	Bacteria_Thermotogae_Thermotogae_Thermotogales_Thermotogaceae_Thermotoga_maritima_MSB8
	Bacteria_Thermotogae_Thermotogae_Thermotogales_Thermotogaceae_Thermotoga_thermarum_LA3_DSM_5069
	'Bacteria_Thermotogae_Thermotogae_Thermotogales_Thermotogaceae_Kosmotoga_olearia_TBF_19.5.1'
	'Bacteria_Thermotogae_Thermotogae_Thermotogales_Thermotogales_sp._mesG1.Ag.4.2'
	Bacteria_Thermotogae_Thermotogae_Thermotogales_Thermotogaceae_Petrotoga_mobilis_SJ95
	Bacteria_Thermotogae_Thermotogae_Thermotogales_Thermotogaceae_Marinitoga_piezophila_KA3
	Bacteria_CP-EM-19_candidate_division_EM_19_bacterium_JGI_0000106-J16_GBS-C_001_289
	Bacteria_CP-EM-19_candidate_division_EM_19_bacterium_JGI_0000106-G12_Combined_Assembly_EM19_1__EM19
	Bacteria_Aquificae_Aquificae_Aquificales_Hydrogenothermaceae_Persephonella_marina_EX-H1
	Bacteria_Aquificae_Aquificae_Aquificales_Hydrogenothermaceae_Sulfurihydrogenibium_azorense_Az-Fu1
	Bacteria_Aquificae_Aquificae_Aquificales_Aquificaceae_Aquifex_aeolicus_VF5
	Bacteria_Synergistetes_Synergistia_Synergistales_Synergistaceae_Thermanaerovibrio_acidaminovorans_DSM_6589
	Bacteria_Synergistetes_Synergistia_Synergistales_Synergistaceae_Aminomonas_paucivorans_GLU-3_DSM_12260
	GWB2_Elusimicrobia_63_16_curated
	GWC2_Planctomycetes_45_44_curated
	RBG_13_Planctomycetes_50_24_curated
	Bacteria_CPR_Microgenomates_OP11__Amesbacteria-GWB1_OP11_48_13
	Bacteria_CPR_Microgenomates_OP11__Amesbacteria-GWA1_OP11_47_16
	RBG_16_OP11_Woesebacteria_39_8b_curated
	RBG_16_OP11_Woesebacteria_34_12_curated
	RIFCSPHIGHO2_01_FULL_OP11_Woesebacteria_40_22_curated
	RIFCSPHIGHO2_12_FULL_OP11_Woesebacteria_42_9_curated
	RBG_16_OP11_Woesebacteria_42_24_curated
	RIFOXYD1_FULL_OP11_Woesebacteria_40_21_curated
	Bacteria_CPR_Microgenomates_OP11__Woesebacteria-GWB1_OP11_40_101_partial
	RBG_13_OP11_Woesebacteria_46_13_curated
	Bacteria_CPR_Microgenomates_OP11__Pacebacteria-OP11_3_complete
	'CPR_Bacteria_OP11_Pacebacteria_RifleGW2011_genome=GWB1_OP11_rel_47_8_status=draft_scaffold=GWB1_scaffold_15_1_431'
	RIFCSPHIGHO2_01_FULL_OP11_Pacebacteria_46_10_curated
	'CPR_Bacteria_OP11_unknown_RifleGW2011_genome=GWB1_OP11_40_9_partial_status=draft_scaffold=GWB1_scaffold_36006_1733'
	cpr-genome_Microgenomates_bacterium_SCGC_AAA011-I21_DUSEL_001_204
	Bacteria_CPR_Microgenomates_OP11__Collierbacteria-Microgenomates_bacterium_SCGC_AAA011_I21_DUSEL_001_204
	Bacteria_CPR_Microgenomates_OP11__Collierbacteria-GWE1_OP11_ACD61_46_18
	Bacteria_CPR_Microgenomates_OP11_-GWF1_OP11_46_12
	RIFOXYD1_FULL_OP11_Collierbacteria_46_26_curated
	RIFCSPHIGHO2_12_FULL_OP11_Roizmanbacteria_36_11_curated
	RIFCSPHIGHO2_02_FULL_OP11_Roizmanbacteria_38_11_curated
	RIFCSPHIGHO2_01_FULL_OP11_Roizmanbacteria_39_12c_curated
	'CPR_Bacteria_Microgenomates_OP11__Roizmanbacteria_RifleGW2011_scaffold=gwa2_scaffold_43881_1045'
	Bacteria_CPR_Microgenomates_OP11__Roizmanbacteria-GWC2_OP11P37_13
	RIFOXYB1_FULL_OP11_Gottesmanbacteria_47_11_curated
	'CPR_Bacteria_Microgenomates_OP11__Gottesmanbacteria_RifleGW2011_scaffold=gwa2_scaffold_54457_1957'
	RIFOXYB1_FULL_OP11_Levybacteria_40_17_curated
	Bacteria_CPR_Microgenomates_OP11__Levybacteria-GWB1_OP11_41_21
	RIFCSPHIGHO2_01_FULL_OP11_Levybacteria_40_16_curated
	Bacteria_CPR_WWE3-GWF1_WWE3_42_51_partial
	RIFOXYC1_FULL_WWE3_42_17_curated
	Bacteria_CPR_WWE3-GWF1_WWE3_42_14_plus
	RIFOXYC1_FULL_WWE3_42_13_curated
	Bacteria_CPR_WWE3-GWB1_WWE3_42_117
	Bacteria_CPR_WWE3-RAAC2_WWE3_complete
	cpr-complete-genome_RAAC2_WWE3_1
	RIFOXYB1_FULL_WWE3_43_12_curated
	cpr-genome_Parcubacteria_bacterium_SCGC_AAA036-E14_CrabSpa_001_178
	Bacteria_CPR_Parcubacteria_OD1__Falkowbacteria-Parcubacteria_bacterium_SCGC_AAA036_E14_CrabSpa_001_178
	RIFOXYD2_FULL_OD1_Falkowbacteria_34_120_curated
	RIFCSPHIGHO2_02_FULL_OD1_Falkowbacteria_42_9_curated
	Bacteria_CPR_Parcubacteria_OD1_-GWC2_OD1_42_12
	Bacteria_CPR_Parcubacteria_OD1__Magasanikbacteria-GWC2_OD1_37_14
	'CPR_Bacteria_OD1_Magasanikbacteria_RifleGW2011_genome=GWC2_OD1_41_17_status=draft_scaffold=gwc2_scaffold_3400_1_1716'
	RIFCSPLOWO2_02_FULL_OD1_Magasanikbacteria_44_11_curated
	Bacteria_CPR_Parcubacteria_OD1__Magasanikbacteria-GWA2_OD1_46_17_plus
	Bacteria_CPR_Parcubacteria_OD1__Uhrbacteria-GWF2_OD1_46_218
	Bacteria_CPR_Parcubacteria_OD1__Uhrbacteria-GWA2_OD1_53_10
	'CPR_Bacteria_Parcubacteria_OD1__Uhrbacteria_RifleGW2011_scaffold=gwa2_scaffold_6873_1081'
	RIFCSPHIGHO2_01_FULL_OD1_Uhrbacteria_63_20_curated
	RIFOXYB2_FULL_OD1_Uhrbacteria_57_15_curated
	Bacteria_CPR_Parcubacteria_OD1__Uhrbacteria-GWB2_OD1_ACD66-rel_41_36
	RIFOXYB2_FULL_OD1_Uhrbacteria_41_10_curated
	RIFCSPHIGHO2_02_FULL_OD1_Uhrbacteria_54_11_curated
	Bacteria_CPR_Parcubacteria_OD1__Yanofskybacteria-GWE1_OD1_40_10
	Bacteria_CPR_Parcubacteria_OD1__Yanofskybacteria-GWF1_OD1_44_227
	RIFCSPHIGHO2_01_FULL_OD1_Yanofskybacteria_44_24_curated
	Bacteria_CPR_Parcubacteria_OD1__Yanofskybacteria-GWA2_OD1_44_9
	RIFCSPHIGHO2_02_FULL_OD1_Yanofskybacteria_38_22b_curated
	RIFCSPHIGHO2_02_FULL_OD1_Yanofskybacteria_50_12_curated
	Bacteria_CPR_Parcubacteria_OD1__Yanofskybacteria-GWA1_OD1_39_13_partial
	RIFCSPLOWO2_01_FULL_OD1_Yanofskybacteria_41_34_curated
	Bacteria_CPR_Parcubacteria_OD1__Yanofskybacteria-GWA2_OD1_41_22_partial
	Bacteria_CPR_Parcubacteria_OD1__Yanofskybacteria-GWC2_OD1_41_9
	Bacteria_CPR_Parcubacteria_OD1__Azambacteria-GWA1_OD1_42_19_partial
	Bacteria_CPR_Parcubacteria_OD1__Azambacteria-GWA2_OD1_42_9_A833
	RIFCSPLOWO2_01_FULL_OD1_Ryanbacteria_48_26_curated
	RIFCSPHIGHO2_01_FULL_OD1_Ryanbacteria_48_27_curated
	RIFCSPHIGHO2_02_FULL_OD1_Ryanbacteria_48_12_curated
	RIFCSPLOWO2_02_FULL_OD1_Ryanbacteria_45_11c_curated
	RIFCSPHIGHO2_02_FULL_OD1_Giovannonibacteria_46_20_curated
	RIFCSPLOWO2_12_FULL_OD1_Niyogibacteria_41_13_curated
	RIFCSPLOWO2_01_FULL_OD1_Niyogibacteria_45_48_curated
	Bacteria_CPR_Parcubacteria_OD1_-GWC2_OD1_52_8_partial
	RIFCSPHIGHO2_02_FULL_OD1_Sungbacteria_49_20_curated
	RIFCSPLOWO2_02_FULL_OD1_Sungbacteria_51_17_curated
	Bacteria_CPR_Parcubacteria_OD1_-GWA2_OD1_45_30
	RIFOXYC1_FULL_OD1_Staskawiczbacteria_38_18_curated
	RIFOXYB1_FULL_OD1_Staskawiczbacteria_37_44_curated
	RIFCSPLOWO2_01_FULL_OD1_Staskawiczbacteria_37_25b_curated
	RIFOXYB1_FULL_OD1_Staskawiczbacteria_38_37_curated
	RIFCSPHIGHO2_12_FULL_OD1_Staskawiczbacteria_38_11_curated
	RIFCSPHIGHO2_02_FULL_OD1_Staskawiczbacteria_34_10_curated
	RIFCSPHIGHO2_01_FULL_OD1_Staskawiczbacteria_39_25_curated
	RIFCSPLOWO2_01_FULL_OD1_Wildermuthbacteria_50_46_curated
	Bacteria_CPR_Parcubacteria_OD1_-GWB1_OD1_49_12
	Bacteria_CPR_Parcubacteria_OD1_-GWC2_OD1-rel_39_11
	Bacteria_CPR_Parcubacteria_OD1_-GWA2_OD1_38_27
	RIFOXYB1_FULL_OD1_Nealsonbacteria_40_15_curated
	Bacteria_OD1_uncultured_DG-72
	RIFCSPLOWO2_01_FULL_RIF_OD107_43_32_curated
	Bacteria_CPR_Parcubacteria_OD1_-GWA1_OD1_36_12
	RIFCSPHIGHO2_12_FULL_OD1_Wildermuthbacteria_40_12_curated
	Bacteria_Proteobacteria_Alphaproteobacteria_Sneathiellales_Sneathiellaceae_Sneathiella_glossodoripedis_JCM_23214
	Bacteria_Proteobacteria_Alphaproteobacteria_Alpha_proteobacterium_IMCC1322
	RIFCSPLOWO2_01_FULL_Rhodospirillales_65_14_curated
	RIFCSPLOWO2_12_FULL_Rhodospirillales_58_28_curated
	GWF2_Alphaproteobacteria_58_20_curated
	Bacteria_Proteobacteria_Gammaproteobacteria_Chromatiales_Chromatiaceae_Allochromatium_vinosum_DSM_180
	RIFOXYD12_FULL_Gammaproteobacteria_61_37_curated
	Bacteria_Proteobacteria_Gammaproteobacteria_Cardiobacteriales_Cardiobacteriaceae_Dichelobacter_nodosus_VCS1703A
	RIFCSPLOWO2_02_FULL_Gammaproteobacteria_61_13_curated
	'Bacteria_Proteobacteria_Gammaproteobacteria_Thiotrichales_Thiotrichaceae_Beggiatoa_sp._Orange_Guaymas'
	'Bacteria_Proteobacteria_Gammaproteobacteria_Thiotrichales_Thiotrichaceae_Thiomargarita_sp._Thio36'
	Bacteria_Proteobacteria_Gammaproteobacteria_uncultured_SG8-47
	RBG_16_Gammaproteobacteria_57_12_curated
	Bacteria_Proteobacteria_Gammaproteobacteria_Chromatiales_Chromatiaceae_Nitrosococcus_oceani_C-107_ATCC_19707
	Bacteria_Proteobacteria_Gammaproteobacteria_Thiothrichales_uncultured_SG8-50
	GWF1_Xanthomonadales_69_6_curated
	RBG_16_Gammaproteobacteria_62_13__curated
	Bacteria_Proteobacteria_Betaproteobacteria_Methylophilales_Methylophilaceae_Methylophilus_methylotrophus_ATCC_53528
	Bacteria_Proteobacteria_Betaproteobacteria_Methylophilales_Methylophilaceae_Methylobacillus_flagellatus_KT
	'Bacteria_Proteobacteria_Betaproteobacteria_Methylophilales_Methylophilaceae_Methylovorus_sp._SIP3-4'
	Bacteria_Proteobacteria_Betaproteobacteria_Hydrogenophilales_Hydrogenophilaceae_Sulfuricella_denitrificans_skB26
	RBG_16_Betaproteobacteria_58_11_curated
	Bacteria_Proteobacteria_Betaproteobacteria_Burkholderiales_Burkholderiaceae_Chitinimonas_koreensis_DSM_17726
	RIFOXYD1_FULL_Hydrogenophilales_62_11_curated
	RifCSPlowO2_12_Sulfurimonas_36_12_curated
	RIFOXYD1_FULL_Bdellovibrionales_44_7_curated
	RIFOXYA1_FULL_Bdellovibrionales_36_14_curated
	'Bacteria_Proteobacteria_delta/epsilon_subdivisions_Deltaproteobacteria_Bdellovibrionales_Bacteriovoracaceae_Bacteriovorax_marinus_SJ'
	RIFCSPLOWO2_02_FULL_Deltaproteobacteria_46_8_curated
	RIFCSPHIGHO2_02_FULL_Deltaproteobacteria_44_53_curated
	GWD2_Desulfuromonadales_54_10_curated
	GWC2_Geobacteraceae_48_7_curated
	GWC2_Geobacteraceae_55_20_curated
	GWD2_Desulfuromonadales_61_12_curated
	GWC2_Pelobacteraceae_58_13_curated
	RIFCSPLOWO2_02_FULL_Deltaproteobacteria_42_39_curated
	RIFCSPHIGHO2_02_FULL_Deltaproteobacteria_43_33_curated
	RBG_16_Deltaproteobacteria_47_11_curated
	RBG_13_Deltaproteobacteria_52_11b_curated
	RBG_19FT_COMBO_Deltaproteobacteria_46_12_curated
	RBG_13_Deltaproteobacteria_53_10_curated
	RBG_16_Deltaproteobacteria_49_23_curated
	RBG_16_Deltaproteobacteria_48_10_curated
	Bacteria_Thermodesulfobacteria_Thermodesulfobacteria_Thermodesulfobacteriales_Thermodesulfobacteriaceae_Thermodesulfatator_atlanticus_DSM_21156
	Bacteria_Thermodesulfobacteria_Thermodesulfobacteria_Thermodesulfobacteriales_Thermodesulfobacteriaceae_Thermodesulfatator_indicus_CIR29812_DSM_15286
	'Bacteria_Thermodesulfobacteria_Thermodesulfobacteria_Thermodesulfobacteriales_Thermodesulfobacteriaceae_Thermodesulfobacterium_sp._OPB45'
	RBG_16_Desulfobacca_58_9_curated
	Bacteria_Proteobacteria_Deltaproteobacteria_uncultured_SG8-13
	RBG_13_Deltaproteobacteria_49_15_curated
	'Bacteria_Proteobacteria_delta/epsilon_subdivisions_Deltaproteobacteria_Desulfobacterales_Desulfobacteraceae_Desulfospira_joergensenii_DSM_10085'
	RBG_13_Nitrospirae_41_22_curated
	RIFCSPLOWO2_12_FULL_Acidobacteria_65_11_curated
	RIFCSPLOWO2_12_FULL_Acidobacteria_67_14b_curated
	RIFCSPLOWO2_02_FULL_Acidobacteria_61_28_curated
	RIFCSPLOWO2_12_FULL_Acidobacteria_60_22_curated
	'Bacteria_Fibrobacteres/Acidobacteria_group_Acidobacteria_Acidobacteriia_Acidobacteriales_Acidobacteriaceae_Edaphobacter_aggregans_DSM_19364'
	RIFCSPLOWO2_12_FULL_Bacteroidetes_35_15_curated
	RIFCSPLOWO2_12_FULL_Flavobacteria_35_11_curated
	'Bacteria_Bacteroidetes/Chlorobi_group_Bacteroidetes_Cytophagia_Cytophagales_Flammeovirgaceae_Flexithrix_dorotheae_DSM_6795'
	RIFOXYC2_FULL_Ignavibacteria_38_25_curated
	'Bacteria_Bacteroidetes/Chlorobi_group_Ignavibacteria_Ignavibacteria_Ignavibacteriales_Ignavibacteriaceae_Melioribacter_roseus_P3M'
	GWB2_Ignavibacteria_35_6b_curated
	RBG_13_Ignavibacteria_36_8_curated
	RBG_16_Ignavibacteria_36_9_curated
	Bacteria_Cyanobacteria_Oscillatoriophycideae_Oscillatoriales_Spirulina_major_PCC_6313
	Bacteria_Cyanobacteria_Chroococcales_Rubidibacter_lacunae_KORDI_51-2_k51_img_annotated_130412
	'Bacteria_Cyanobacteria_Oscillatoriales_Oscillatoria_sp._PCC_6506'
	Bacteria_Cyanobacteria_Oscillatoriales_Arthrospira_platensis_NIES-39
	Bacteria_Cyanobacteria_Pleurocapsales_Chroococcidiopsis_thermalis_PCC_7203
	RIFOXYA2_FULL_Melainabacteria_32_9_curated
	GWF2_Melainabacteria_32_7_curated
	'Bacteria_Actinobacteria_Actinobacteria_Rubrobacteridae_Solirubrobacterales_Patulibacteraceae_Patulibacter_sp._I11'
	Bacteria_Actinobacteria_Actinobacteria_Actinobacteridae_Actinomycetales_Glycomycineae_Glycomycetaceae_Glycomyces_arizonensis_DSM_44726
	Bacteria_Actinobacteria_Coriobacteriia_Coriobacteriales_Coriobacteriaceae_Senegalemassilia_anaerobia_JC110
	Bacteria_Actinobacteria_Actinobacteria_Coriobacteridae_Coriobacteriales_Coriobacterineae_Coriobacteriaceae_Adlercreutzia_equolifaciens_DSM_19450
	RBG_16_Chloroflexi_64_32_curated
	RBG_13_Chloroflexi_56_8_curated
	Bacteria_Chloroflexi_Anaerolineae_uncultured_SMTZ-84
	RBG_16_Chloroflexi_57_9_curated
	RBG_16_Chloroflexi_56_8_curated
	'Bacteria_Chloroflexi_Thermoflexia_Thermoflexales_Thermoflexaceae_Bacterium_sp._JAD2_Draft_Genome'
	Bacteria_Chloroflexi_Thermomicrobia_Thermomicrobiales_Thermomicrobiaceae_Thermomicrobium_roseum_DSM_5159
	Bacteria_Firmicutes_Bacilli_Bacillales_Paenibacillaceae_Brevibacillus_brevis_NBRC_100599
	RIFOXYA1_FULL_Paenibacillus_44_5_curated
	'Bacteria_Aquificae_Aquificae_Aquificales_Aquificaceae_Hydrogenobaculum_sp._HO_Finished_QAed'
	GWC2_Elusimicrobia_64_44_curated
	GWD2_Elusimicrobia_63_28_curated
	GWF2_Planctomycetes_41_51_curated
	GWF2_Planctomycetes_42_9_curated
	Bacteria_Plantomycetes_Phycisphaerae_uncultured_SG8-4
	GWB2_Planctomycetes_41_19_curated
	RifOxyB12_full_Planctomycetes_42_10_curated
	RIFCSPHIGHO2_12_Planctomycetes_42_15_curated
	Bacteria_CPR_Microgenomates_OP11__Woesebacteria-GWB1_OP11_38_8b
	GWA1_OP11_Woesebacteria_41_8_curated
	Bacteria_CPR_Microgenomates_OP11__Woesebacteria-GWA1_OP11_39_21
	Bacteria_CPR_Microgenomates_OP11__Woesebacteria-GWB1_OP11_33_38
	cpr-genome_ACD19_10
	Bacteria_CPR_Microgenomates_OP11__Woesebacteria-GWB1_OP11_45_5_partial
	RIFCSPHIGHO2_12_FULL_OP11_Woesebacteria_46_16_curated
	'CPR_Bacteria_OP11_Collierbacteria_RifleGW2011_genome=GWC2_OP11_43_12_status=draft_scaffold=gwc2_scaffold_5189_1_601'
	Bacteria_CPR_Microgenomates_OP11__Collierbacteria-GWF1_OP11_44_12
	Bacteria_CPR_Microgenomates_OP11__Collierbacteria-GWA2_OP11_42_17
	RIFOXYD1_FULL_OP11_Collierbacteria_40_9_curated
	RIFCSPLOWO2_01_FULL_OP11_Roizmanbacteria_35_13_curated
	RIFCSPLOWO2_01_FULL_OP11_Roizmanbacteria_37_12_curated
	RIFCSPLOWO2_01_FULL_OP11_Roizmanbacteria_44_13_curated
	RIFCSPLOWO2_12_FULL_OP11_Levybacteria_37_14_curated
	Bacteria_CPR_Microgenomates_OP11__Levybacteria-GWB1_OP11_37_8
	RIFOXYD1_FULL_WWE3_43_17_curated
	'CPR_Bacteria_n_a_WWE3_RifleGW2011_genome=GWB1_WWE3_41_6_status=draft_scaffold=GWB1_scaffold_2382_1_455'
	Bacteria_CPR_WWE3-GWF1_WWE3_41_53_partial
	RIFOXYA2_FULL_OD1_Falkowbacteria_47_19_curated
	RIFCSPLOWO2_02_FULL_OD1_Magasanikbacteria_47_16_curated
	RIFCSPHIGHO2_02_FULL_OD1_Magasanikbacteria_51_14_curated
	RIFOXYC2_FULL_OD1_Magasanikbacteria_39_8_curated
	RIFOXYC2_FULL_OD1_Magasanikbacteria_42_28_curated
	RIFOXYD2_FULL_OD1_Magasanikbacteria_41_14_curated
	RIFOXYD2_FULL_OD1_Magasanikbacteria_36_9_curated
	Bacteria_CPR_Parcubacteria_OD1__Magasanikbacteria-GWC2_OD1_34_16_partial
	Bacteria_CPR_Parcubacteria_OD1__Magasanikbacteria-GWA2_OD1_50_22_partial
	RIFCSPHIGHO2_01_FULL_OD1_Magasanikbacteria_47_8_curated
	Bacteria_CPR_Parcubacteria_OD1__Magasanikbacteria-GWA2_OD1_40_10_partial
	RIFOXYD1_FULL_OD1_Magasanikbacteria_40_23_curated
	RIFCSPLOWO2_01_FULL_OD1_Uhrbacteria_47_17_curated
	RIFOXYB2_FULL_OD1_Uhrbacteria_45_11_curated
	Bacteria_CPR_Parcubacteria_OD1__Uhrbacteria-GWA2_OD1_52_8b
	Bacteria_CPR_Parcubacteria_OD1__Uhrbacteria-GWF2_OD1_39_13
	RIFOXYB2_FULL_OD1_Uhrbacteria_41_18_curated
	Bacteria_CPR_Parcubacteria_OD1__Uhrbacteria-GWE2_OD1_40_58
	Bacteria_CPR_Parcubacteria_OD1_-GWA2_OD1_nov_53_21
	Bacteria_CPR_Parcubacteria_OD1__Uhrbacteria-GWC2_OD1_53_7
	RIFCSPHIGHO2_02_FULL_OD1_Yanofskybacteria_41_29_curated
	RIFCSPLOWO2_02_FULL_OD1_Yanofskybacteria_47_9b_curated
	RIFCSPLOWO2_01_FULL_OD1_Yanofskybacteria_49_17_curated
	RIFCSPHIGHO2_01_FULL_OD1_Yanofskybacteria_41_21_curated
	Bacteria_CPR_Parcubacteria_OD1__Yanofskybacteria-GWA1_OD1_41_6_very_partial
	Bacteria_CPR_Parcubacteria_OD1__Yanofskybacteria-GWA1_OD1_48_10_partial
	RIFCSPHIGHO2_01_FULL_OD1_Yanofskybacteria_48_25b_curated
	Bacteria_CPR_Parcubacteria_OD1_-GWA1_OD1_47_9
	RIFCSPHIGHO2_02_FULL_OD1_Ryanbacteria_45_17b_curated
	RIFCSPHIGHO2_02_FULL_OD1_Ryanbacteria_45_13b_curated
	Bacteria_CPR_Parcubacteria_OD1__Giovannonibacteria-GWA2_OD1_53_7_partial
	'CPR_Bacteria_Parcubacteria_OD1-L1__Giovannonibacteria_RifleGW2011_scaffold=gwa2_scaffold_184_635'
	RIFCSPLOWO2_01_FULL_OD1_Tagabacteria_39_11_curated
	RIFCSPHIGHO2_02_FULL_OD1_Sungbacteria_47_11_curated
	'CPR_Bacteria_Parcubacteria_OD1-L1__Jorgensenbacteria_RifleGW2011_scaffold=gwa2_scaffold_39418_2099'
	RIFCSPLOWO2_01_FULL_OD1_Jorgensenbacteria_45_25b_curated
	RIFCSPLOWO2_01_FULL_OD1_Wolfebacteria_47_17b_curated
	RIFCSPHIGHO2_12_FULL_OD1_Colwellbacteria_44_17_curated
	RIFCSPLOWO2_01_FULL_OD1_Staskawiczbacteria_43_17b_curated
	RIFCSPLOWO2_01_FULL_OD1_Nealsonbacteria_41_9_curated
	Bacteria_CPR_Parcubacteria_OD1_-GWF2_OD1_rel_43_11_partial
	Bacteria_Proteobacteria_Alphaproteobacteria_Kiloniellales_Kiloniellaceae_Kiloniella_laminariae_DSM_19542
	Bacteria_Proteobacteria_Alphaproteobacteria_Rhodospirillales_Rhodospirillaceae_Fodinicurvata_sediminis_DSM_21159
	Bacteria_Proteobacteria_Alphaproteobacteria_unclassified_Alphaproteobacteria_Micavibrio_aeruginosavorus_ARL-13
	RIFCSPHIGHO2_02_FULL_Alphaproteobacteria_46_13_curated
	Bacteria_Proteobacteria_Alphaproteobacteria_Rhodospirillales_Rhodospirillaceae_Azospirillum_amazonense_CBAmc
	'Bacteria_Proteobacteria_Alphaproteobacteria_Rhodospirillales_Rhodospirillaceae_Dongia_sp._URHE0060'
	RIFCSPHIGHO2_12_FULL_Alphaproteobacteria_66_14_curated
	Bacteria_Proteobacteria_Gammaproteobacteria_Chromatiales_Halothiobacillaceae_Halothiobacillus_neapolitanus_c2
	RIFOXYA1_FULL_Xanthomonadales_69_10_curated
	Bacteria_Proteobacteria_Gammaproteobacteria_Xanthomonadales_Xanthomonadaceae_Luteimonas_mephitis_DSM_12574
	Bacteria_Proteobacteria_Gammaproteobacteria_Xanthomonadales_Xanthomonadaceae_Xanthomonas_axonopodis_Xac29-1
	RIFOXYA1_FULL_Xanthomonadales_68_6_curated
	Bacteria_Proteobacteria_Gammaproteobacteria_Xanthomonadales_Xanthomonadaceae_Arenimonas_oryziterrae_DSM_21050
	RIFCSPHIGHO2_12_FULL_Gammaproteobacteria_63_22_curated
	RIFCSPHIGHO2_12_FULL_Muproteobacteria_60_33_curated
	RIFCSPLOWO2_02_FULL_Methylotenera_45_14_curated
	'Bacteria_Proteobacteria_Betaproteobacteria_Methylophilales_Methylophilaceae_Methylotenera_sp._301'
	Bacteria_Proteobacteria_Betaproteobacteria_Neisseriales_Neisseriaceae_Paludibacterium_yongneupense_DSM_18731
	Bacteria_Proteobacteria_Betaproteobacteria_Neisseriales_Neisseriaceae_Chromobacterium_group_Chromobacterium_violaceum_ATCC_12472
	RIFOXYA1_FULL_Hydrogenophilales_63_33_curated
	GWE1_Thiobacillus_62_9_curated
	RIFOXYD2_FULL_Sulfurimonas_34_21_curated
	GWA1_Bdellovibrionales_52_35_curated
	RIFOXYA1_FULL_Bdellovibrionales_38_20_curated
	RIFOXYC1_FULL_Bdellovibrionales_37_79_curated
	GWA2_Bdellovibrionales_49_15_curated
	RIFOXYC1_FULL_Bdellovibrionales_39_130_curated
	GWC2_Geobacteraceae_53_11_curated
	GWB2_Geobacteraceae_52_12_curated
	GWA2_Deltaproteobacteria_54_12_curated
	RBG_19FT_COMBO_Deltaproteobacteria_56_10_curated
	GWA2_Deltaproteobacteria_55_10_curated
	GWC2_Deltaproteobacteria_55_46_curated
	Bacteria_Thermodesulfobacteria_Thermodesulfobacteria_Thermodesulfobacteriales_Thermodesulfobacteriaceae_Thermodesulfobacterium_hydrogeniphilum_DSM_14290
	RIFOXYC2_FULL_Syntrophobacterales_60_23_curated
	RBG_16_Desulfobacca_60_12_curated
	RifOxyA12_full_Desulfobacula_46_16_curated
	RBG_19FT_COMBO_Thermodesulfovibrio_42_12_curated
	'Bacteria_Fibrobacteres/Acidobacteria_group_Acidobacteria_Acidobacteriia_Acidobacteriales_Acidobacteriaceae_Acidobacterium_sp._MP5ACTX8'
	'Bacteria_Fibrobacteres/Acidobacteria_group_Acidobacteria_Acidobacteriia_Acidobacteriales_Acidobacteriaceae_Terriglobus_saanensis_SP1PR4'
	GWE2_Bacteroidetes_29_8_curated
	RIFCSPLOWO2_12_FULL_Bacteroidetes_31_6_curated
	'Bacteria_Bacteroidetes/Chlorobi_group_Bacteroidetes_Cytophagia_Cytophagales_Cyclobacteriaceae_Cyclobacterium_marinum_DSM_745'
	'Bacteria_Bacteroidetes/Chlorobi_group_Bacteroidetes_Cytophagia_Cytophagales_Flammeovirgaceae_Fulvivirga_imtechensis_AK7'
	Bacteria_Cyanobacteria_Pleurocapsales_Stanieria_cyanosphaera_PCC_7437
	'Bacteria_Cyanobacteria_Pleurocapsales_Xenococcus_sp._PCC_7305'
	'Bacteria_Cyanobacteria_Chroococcales_Synechocystis_sp._PCC_6803'
	'Bacteria_Cyanobacteria_Chroococcales_Gloeocapsa_sp._PCC_73106'
	Bacteria_Cyanobacteria_Stigonematales_Mastigocladopsis_repens_MORA_PCC_10914
	Bacteria_Melainabacteria_MEL_C1
	Bacteria_Melainabacteria_MEL_A1
	Bacteria_Melainabacteria_Gastranaerophilales_YS2_Zagget_bin_221
	Bacteria_Melainabacteria_MEL_A2
	Bacteria_Actinobacteria_Actinobacteria_Rubrobacteridae_Solirubrobacterales_Solirubrobacteraceae_Solirubrobacter_soli_DSM_22325
	Bacteria_Actinobacteria_Actinobacteria_Rubrobacteridae_Solirubrobacterales_Conexibacteraceae_Conexibacter_woesei_DSM_14684
	RBG_16_Actinobacteria_70_17_curated
	RBG_13_Chloroflexi_60_13_curated
	Bacteria_Chloroflexi_Dehalococcoidia_uncultured_DG-18
	RBG_13_Chloroflexi_52_14_curated
	Bacteria_Chloroflexi_Anaerolineae_uncultured_SG8-19
	Bacteria_Chloroflexi_Thermomicrobia_Sphaerobacteridae_Sphaerobacterales_Sphaerobacterineae_Sphaerobacteraceae_Sphaerobacter_thermophilus_DSM_20745_1
	Bacteria_Chloroflexi_Thermomicrobia_Sphaerobacteridae_Sphaerobacterales_Sphaerobacterineae_Sphaerobacteraceae_Nitrolancetus_hollandicus_Lb
	Bacteria_Chloroflexi_Chloroflexi_Herpetosiphonales_Herpetosiphonaceae_Herpetosiphon_aurantiacus_DSM_785
	Bacteria_bacterium_JKG1
	Bacteria_Chloroflexi_Chloroflexi_Chloroflexales_Chloroflexaceae_Roseiflexus_castenholzii_DSM_13941
	Bacteria_Firmicutes_Bacilli_Bacillales_Paenibacillaceae_Paenibacillus_lactis_154
	Bacteria_Firmicutes_Bacilli_Bacillales_Paenibacillaceae_Thermobacillus_composti_KWC4_DSM_18247
	GWB2_Clostridiales_37_7_curated
	Bacteria_Aquificae_Aquificae_Aquificales_Aquificaceae_Thermocrinis_albus_DSM_14484
	Bacteria_Aquificae_Aquificae_Aquificales_Aquificaceae_Hydrogenobacter_thermophilus_TK-6
	Bacteria_Plantomycetes_Phycisphaerae_uncultured_SMTZ1-79
	RIFOXYD12_FULL_Planctomycetes_42_12_curated
	RIFOXYD2_FULL_Planctomycetes_41_16_curated
	Bacteria_CPR_Microgenomates_OP11__Woesebacteria-GWA1_OP11_37_7
	RIFCSPHIGHO2_01_FULL_OP11_Woesebacteria_37_10_curated
	Bacteria_CPR_Microgenomates_OP11_-GWF1_OP11_38_5_partial
	Bacteria_CPR_Microgenomates_OP11__Woesebacteria-GWA1_OP11_38_8
	Bacteria_CPR_Microgenomates_OP11__Woesebacteria-GWB1_OP11_33_22
	GWC2_OP11_Woesebacteria_33_12_curated
	Bacteria_CPR_Microgenomates_OP11__Woesebacteria-GWE1_OP11_35_20
	Bacteria_CPR_Microgenomates_OP11__Woesebacteria-GWA1_OP11_44_23
	RIFOXYD1_FULL_OP11_Woesebacteria_43_18_curated
	Bacteria_CPR_Microgenomates_OP11__Woesebacteria-GWB1_OP11_39_10
	Bacteria_CPR_Microgenomates_OP11__Woesebacteria-GWA2_OP11_40_7
	Bacteria_CPR_Microgenomates_OP11__Collierbacteria-GWB2_OP11_42_12
	'CPR_Bacteria_Microgenomates_OP11__Collierbacteria_RifleGW2011_scaffold=gwa2_scaffold_34740_2008'
	Bacteria_CPR_Microgenomates_OP11__Collierbacteria-GWB1_OP11_44_6
	Bacteria_CPR_Microgenomates_OP11__Roizmanbacteria-GWA2_OP11_35_8_partial
	Bacteria_CPR_Microgenomates_OP11__Roizmanbacteria-GWC2_OP11_ACD12_35_12
	cpr-genome_ACD12_103
	Bacteria_CPR_Microgenomates_OP11__Roizmanbacteria-GWC2_OP11_ACD12-rel_34_23
	Bacteria_CPR_WWE3-GWF2_WWE3_41_45
	Bacteria_CPR_WWE3-GWC2_WWE3_41_23
	Bacteria_CPR_Parcubacteria_OD1__Falkowbacteria-GWE2_OD1_38_254
	RIFCSPHIGHO2_02_FULL_OD1_Magasanikbacteria_47_14_curated
	RIFOXYB1_FULL_OD1_Magasanikbacteria_40_15_curated
	RIFCSPHIGHO2_02_FULL_OD1_Magasanikbacteria_33_17_curated
	RifOxyC12_full_OD1_Magasanikbacteria_33_11_curated
	RIFOXYD12_FULL_OD1_Magasanikbacteria_33_17_curated
	Bacteria_CPR_Parcubacteria_OD1__Magasanikbacteria-Parcubacteria_bacterium_SCGC_AAA011_J21_DUSEL_001_191
	cpr-genome_Parcubacteria_bacterium_SCGC_AAA011-J21_DUSEL_001_191
	RIFCSPHIGHO2_12_FULL_OD1_Magasanikbacteria_41_16_curated
	Bacteria_CPR_Parcubacteria_OD1__Magasanikbacteria-GWA2_OD1_56_11
	RIFCSPHIGHO2_01_FULL_OD1_Yanofskybacteria_39_8b_curated
	RIFCSPHIGHO2_02_FULL_OD1_Yanofskybacteria_39_10_curated
	RIFCSPLOWO2_02_FULL_OD1_Ryanbacteria_47_14_curated
	Bacteria_CPR_Parcubacteria_OD1_-GWA2_OD1_47_10b
	RIFCSPHIGHO2_02_OD1_Giovannonibacteria_42_15_curated
	Bacteria_CPR_Parcubacteria_OD1__Giovannonibacteria-GWF2_OD1_42_19
	RIFOXYD1_FULL_OD1_Giovannonibacteria_48_21_curated
	RIFCSPLOWO2_01_FULL_OD1_Giovannonibacteria_46_32_curated
	RIFCSPHIGHO2_02_FULL_OD1_Giovannonibacteria_44_11_curated
	Bacteria_CPR_Parcubacteria_OD1_-GWB1_OD1_41_6_partial
	RIFCSPLOWO2_01_FULL_OD1_Tagabacteria_42_9_curated
	RIFCSPLOWO2_01_FULL_OD1_Sungbacteria_47_32_curated
	Bacteria_CPR_Parcubacteria_OD1_-GWA2_OD1_47_10
	RIFCSPLOWO2_01_FULL_OD1_Sungbacteria_47_10_curated
	'CPR_Bacteria_Parcubacteria_OD1-L1__unknown_RifleGW2011_scaffold=gwc2_scaffold_3895_1678'
	GWA1_OD1_Jorgensenbacteria_54_12_curated
	GWA1_OD1_Wolfebacteria_42_9_curated
	Bacteria_CPR_Parcubacteria_OD1_-GWB1_OD1_43_8b
	RBG_13_OD1_Wolfebacteria_41_7_curated
	Bacteria_CPR_Parcubacteria_OD1__Wolfebacteria-GWE2_OD1_ACD81_44_13
	RIFCSPLOWO2_01_FULL_OD1_Harrisonbacteria_40_28_curated
	Bacteria_CPR_Parcubacteria_OD1_-GWA2_OD1_33_14
	RIFCSPLOWO2_01_FULL_OD1_Staskawiczbacteria_33_13_curated
	RBG_13_OD1_Nealsonbacteria_42_11_curated
	RBG_13_OD1_Nealsonbacteria_38_11_curated
	Bacteria_CPR_Parcubacteria_OD1-L1_-Parcubacteria_bacterium_SCGC_AAA255_P19_SAK_001_138
	cpr-genome_Parcubacteria_bacterium_SCGC_AAA255-P19_SAK_001_138
	Bacteria_OD1_uncultured_DG-74-1
	Bacteria_OD1_uncultured_DG-74-3
	RIFCSPHIGHO2_02_FULL_OD1_Nealsonbacteria_43_13_curated
	Bacteria_CPR_Parcubacteria_OD1_-GWB1_OD1_43_6_partial
	Bacteria_Proteobacteria_Alphaproteobacteria_Kordiimonadales_Kordiimonas_gwangyangensis_DSM_19435
	Bacteria_Proteobacteria_Gammaproteobacteria_Chromatiales_Ectothiorhodospiraceae_Thioalkalivibrio_nitratireducens_DSM_14787
	Bacteria_Proteobacteria_Gammaproteobacteria_Salinisphaerales_Salinisphaeraceae_Salinisphaera_shabanensis_E1L3A
	Bacteria_Proteobacteria_Gammaproteobacteria_Xanthomonadales_Algiphilaceae_Algiphilus_aromaticivorans_DG1253
	Bacteria_Proteobacteria_Gammaproteobacteria_Chromatiales_Ectothiorhodospiraceae_Nitrococcus_mobilis_Nb-231
	Bacteria_Proteobacteria_Gammaproteobacteria_Chromatiales_Ectothiorhodospiraceae_Alkalilimnicola_ehrlichii_MLHE-1
	'Bacteria_Proteobacteria_Gammaproteobacteria_unclassified_Gammaproteobacteria_Candidatus_Ruthia_magnifica_str._Cm_Calyptogena_magnifica'
	Bacteria_Proteobacteria_Gammaproteobacteria_Thiotrichales_Francisellaceae_Francisella_FSC776
	Bacteria_Proteobacteria_Gammaproteobacteria_Methylococcales_Methylococcaceae_Methylohalobius_crimeensis_10Ki
	'Bacteria_Proteobacteria_Gammaproteobacteria_Thiotrichales_Piscirickettsiaceae_Cycloclasticus_sp._P1'
	RIFCSPLOWO2_02_FULL_Gammaproteobacteria_56_15_curated
	RifCSPlowO2_12_Gammaproteobacteria_47_11_curated
	RBG_16_Gammaproteobacteria_51_14_curated
	RBG_16_Muproteobacteria_64_10_curated
	Bacteria_Proteobacteria_Betaproteobacteria_uncultured_SG8-40
	Bacteria_Proteobacteria_Betaproteobacteria_Nitrosomonadales_Nitrosomonadaceae_Nitrosomonas_europaea_ATCC_19718
	Bacteria_Proteobacteria_Betaproteobacteria_Nitrosomonadales_Nitrosomonadaceae_Nitrosospira_multiformis_ATCC_25196
	GWB1_Bdellovibrionales_55_8_curated
	RIFOXYD1_FULL_Bdellovibrionales_55_31_curated
	Bacteria_Thermodesulfobacteria_Thermodesulfobacteria_Thermodesulfobacteriales_Thermodesulfobacteriaceae_Thermodesulfobacterium_commune_DSM_2178
	RifOxyA12_full_Desulfobacterales_46_15_curated
	RIFOXYB2_FULL_Desulfobacula_45_6_curated
	RBG_19FT_COMBO_Thermodesulfovibrio_41_18_curated
	RBG_13_Nitrospirae_39_12_curated
	GWF2_Bacteroidetes_43_63_curated
	'Bacteria_Bacteroidetes/Chlorobi_group_Bacteroidetes_Flavobacteriia_Flavobacteriales_Cryomorphaceae_Crocinitomix_catalasitica_ATCC_23190'
	RIFCSPLOWO2_12_FULL_Flavobacteria_31_7_curated
	GWF1_Flavobacteria_32_7_curated
	'Bacteria_Bacteroidetes/Chlorobi_group_Bacteroidetes_Flavobacteriia_Flavobacteriales_Flavobacteriaceae_Robiginitalea_biformata_HTCC2501'
	'Bacteria_Bacteroidetes/Chlorobi_group_Bacteroidetes_Flavobacteriia_Flavobacteriales_Flavobacteriaceae_Aequorivita_sublithincola_QSSC9-3_DSM_14238'
	RBG_16_Ignavibacteria_34_14_curated
	RBG_16_Ignavibacteria_35_7_curated
	RIFOXYD12_FULL_Ignavibacteria_36_8_curated
	Bacteria_Cyanobacteria_Nostocales_Nostocaceae_Nodularia_spumigena_CCY9414
	'Bacteria_Cyanobacteria_Nostocales_Rivulariaceae_Rivularia_sp._PCC_7116'
	Bacteria_Actinobacteria_Actinobacteria_Actinobacteridae_Actinomycetales_Micromonosporineae_Micromonosporaceae_Actinoplanes_missouriensis_NBRC_102363
	Bacteria_Actinobacteria_Actinobacteria_Actinobacteridae_Actinomycetales_Micromonosporineae_Micromonosporaceae_Catelliglobosispora_koreensis_DSM_44566
	RBG_16_Actinobacteria_67_15_curated
	Bacteria_Actinobacteria_Actinobacteria_Acidimicrobidae_Acidimicrobiales_Acidimicrobineae_Acidimicrobiaceae_Ilumatobacter_coccineum_YM16-304
	Bacteria_Actinobacteria_Actinobacteria_unclassified_Actinobacteria_Candidatus_Microthrix_parvicella_Bio17-1
	Bacteria_Actinobacteria_Actinobacteria_Acidimicrobidae_Acidimicrobiales_Acidimicrobineae_Acidimicrobiaceae_Ferrimicrobium_acidiphilum_DSM_19497
	Bacteria_Actinobacteria_Actinobacteria_Acidimicrobidae_Acidimicrobiales_Acidimicrobineae_Acidimicrobiaceae_Acidimicrobium_ferrooxidans_DSM_10331
	Bacteria_Chloroflexi_Dehalococcoidia_uncultured_SMTZ-28-2
	Bacteria_Chloroflexi_unclassified_Chloroflexi_Candidatus_Chlorothrix_halophila
	Bacteria_Firmicutes_Bacilli_Bacillales_Bacillaceae_Geobacillus_debilis_gb1_GenePRIMP
	GWC2_Clostridiales_40_7_curated
	GWF2_Clostridiales_36_10_curated
	GWF2_Clostridiales_38_85_curated
	Bacteria_Firmicutes_Clostridia_Clostridiales_Lachnospiraceae_Johnsonella_ignava_ATCC_51276
	RBG_19FT_COMBO_Planctomycetes_48_8_curated
	RBG_16_Planctomycetes_55_9_curated
	Bacteria_CPR_Microgenomates_OP11__Woesebacteria-GWB1_OP11_38_5_partial
	RIFCSPLOWO2_01_FULL_OP11_Woesebacteria_39_10b_curated
	Bacteria_CPR_Microgenomates_OP11__Woesebacteria-GWA1_OP11_40_43_partial
	cpr-genome_ACD13_29
	Bacteria_CPR_Microgenomates_OP11__Woesebacteria-GWC2_OP11_45_9b
	Bacteria_CPR_Microgenomates_OP11__Woesebacteria-GWA2_ACD61-rel_44_33
	RIFOXYB1_FULL_OP11_Woesebacteria_47_31_curated
	Bacteria_CPR_Microgenomates_OP11__Collierbacteria-GWA2_OP11_44_99
	Bacteria_CPR_Microgenomates_OP11__Roizmanbacteria-GWA2_OP11_34_18_partial
	Bacteria_CPR_Microgenomates_OP11__Roizmanbacteria-OP11_GWA2_32_13
	Bacteria_CPR_Microgenomates_OP11__Roizmanbacteria-Microgenomates_bacterium_SCGC_AAA011_L05_DUSEL_001_205
	cpr-genome_Microgenomates_bacterium_SCGC_AAA011-L05_DUSEL_001_205
	'CPR_Bacteria_OD1_Falkowbacteria_RifleGW2011_genome=GWA2_OD1_39_24_status=draft_scaffold=gwa2_scaffold_68087_1_1651'
	Bacteria_CPR_Parcubacteria_OD1__Falkowbacteria-GWE1_OD1_38_31
	RIFCSPHIGHO2_02_FULL_OD1_Magasanikbacteria_41_13_curated
	RIFCSPLOWO2_01_FULL_OD1_Giovannonibacteria_46_13_curated
	RIFCSPHIGHO2_02_OD1_Terrybacteria_41_19_curated
	Bacteria_CPR_Parcubacteria_OD1_-GWB1_OD1_43_8
	Bacteria_CPR_Parcubacteria_OD1_-GWC2_OD1_40_31
	RIFCSPLOWO2_12_FULL_OD1_Sungbacteria_41_11_curated
	Bacteria_CPR_Parcubacteria_OD1_-GWA2_OD1_rel_42_14
	RIFCSPHIGHO2_02_FULL_OD1_Sungbacteria_52_23_curated
	RIFCSPHIGHO2_02_FULL_OD1_Sungbacteria_53_17_curated
	RIFCSPHIGHO2_01_FULL_OD1_Sungbacteria_50_25_curated
	GWA1_OD1_Jorgensenbacteria_49_17_curated
	'CPR_Bacteria_Parcubacteria_OD1-L1__Wolfebacteria_RifleGW2011_scaffold=GWB1_scaffold_5926_1323'
	RIFCSPLOWO2_01_FULL_OD1_Colwellbacteria_48_10_curated
	RIFCSPHIGHO2_12_FULL_OD1_Colwellbacteria_43_12_curated
	RIFOXYD1_FULL_OD1_Liptonbacteria_36_11_curated
	Bacteria_Proteobacteria_Alphaproteobacteria_unclassified_Alphaproteobacteriar_Canditatus_Phaeomarinobacter_ectocarpi_Ec32
	Bacteria_Proteobacteria_Alphaproteobacteria_Sphingomonadales_Sphingomonadaceae_Sphingomonas_wittichii_RW1
	Bacteria_Proteobacteria_Alphaproteobacteria_Rhodospirillales_Acetobacteraceae_Granulibacter_bethesdensis_CGDNIH1
	Bacteria_Proteobacteria_Alphaproteobacteria_Rhodospirillales_Acetobacteraceae_Acetobacter_pasteurianus_386B
	Bacteria_Proteobacteria_Alphaproteobacteria_Rhodospirillales_unclassified_Rhodospirillales_Elioraea_tepidiphila_DSM_17972
	Bacteria_Proteobacteria_Alphaproteobacteria_Rhodospirillales_Acetobacteraceae_Rubritepida_flocculans_DSM_14296
	Bacteria_Proteobacteria_Gammaproteobacteria_Chromatiales_Ectothiorhodospiraceae_Halorhodospira_halochloris_A
	Bacteria_Proteobacteria_Gammaproteobacteria_Chromatiales_Ectothiorhodospiraceae_Thiorhodospira_sibirica_A12_ATCC_700588
	Bacteria_Proteobacteria_Gammaproteobacteria_Oceanospirillales_Alcanivoracaceae_Alcanivorax_borkumensis_SK2
	RIFCSPHIGHO2_12_FULL_Legionellales_35_11_curated
	Bacteria_Proteobacteria_Gammaproteobacteria_Methylococcales_Methylococcaceae_Methylococcus_capsulatus_Bath
	Bacteria_Proteobacteria_Gammaproteobacteria_Methylococcales_Methylococcaceae_Methylocaldum_szegediense_O-12
	RIFCSPLOWO2_02_FULL_Gammaproteobacteria_52_10_curated
	RIFCSPLOWO2_12_FULL_Gammaproteobacteria_52_10_curated
	RIFCSPHIGHO2_01_FULL_Muproteobacteria_65_16_curated
	'Bacteria_Proteobacteria_Betaproteobacteria_Gallionellales_Gallionellaceae_Ferriphaselus_sp._R-1'
	RIFOXYD2_FULL_Sulfurimonas_37_8_curated
	RIFOXYD12_FULL_Sulfurimonas_36_11_curated
	RIFOXYB2_FULL_Sulfurimonas_37_5_curated
	RIFOXYB12_FULL_Sulfurimonas_35_9_curated
	Bacteria_Thermodesulfobacteria_Thermodesulfobacteria_Thermodesulfobacteriales_Thermodesulfobacteriaceae_Thermodesulfobacterium_thermophilum_DSM_1276
	Bacteria_Thermodesulfobacteria_Thermodesulfobacteria_Thermodesulfobacteriales_Thermodesulfobacteriaceae_Thermodesulfobacterium_hveragerdense_DSM_12571
	GWF2_Bacteroidetes_33_38_curated
	GWA2_Bacteroidetes_32_17_curated
	GWF2_Bacteroidetes_35_48_curated
	GWE2_Bacteroidetes_40_63_curated
	GWF2_Bacteroidetes_38_335_curated
	GWF2_Bacteroidetes_43_11_curated
	GWF2_Bacteroidetes_41_31_curated
	RIFCSPHIGHO2_02_FULL_Bacteroidetes_44_7_curated
	RIFOXYA2_FULL_Ignavibacteria_37_17_curated
	GWC2_Ignavibacteria_36_12_curated
	Bacteria_Actinobacteria_Actinobacteria_Actinobacteridae_Actinomycetales_Frankineae_Cryptosporangiaceae_Cryptosporangium_arvum_YU_629-21_DSM_44712
	RBG_16_Actinobacteria_68_21_curated
	RBG_16_Actinobacteria_67_10_curated
	Bacteria_Chloroflexi_Dehalococcoidia_uncultured_SMTZ-28-1
	Bacteria_Chloroflexi_Dehalococcoidia_uncultured_DG-22
	RBG_16_Chloroflexi_57_8_curated
	RBG_13_Chloroflexi_53_26_curated
	RBG_13_Chloroflexi_54_8_curated
	RBG_13_Chloroflexi_51_36_curated
	Bacteria_Chloroflexi_Chloroflexi_Chloroflexales_Oscillochloridaceae_Oscillochloris_trichoides_DG6_OSCTcontig_003
	Bacteria_Chloroflexi_Chloroflexi_Chloroflexales_Chloroflexaceae_Chloroflexus_aurantiacus_J-10-fl
	Bacteria_unclassified_Bacteria_Haloplasmatales_Haloplasmataceae_Haloplasma_contractile_SSD-17B
	Bacteria_Firmicutes_Clostridia_Clostridiales_Clostridiaceae_Clostridium_clariflavum_EBR_45_DSM_19732
	Bacteria_Firmicutes_Clostridia_Clostridiales_Ruminococcaceae_Acetivibrio_cellulolyticus_CD2_DSM_1870_ORNL_annotation
	GWE2_Clostridiales_32_10_curated
	RIFCSPHIGHO2_02_FULL_OP11_Woesebacteria_39_13_curated
	RIFCSPHIGHO2_01_FULL_OP11_Woesebacteria_38_26b_curated
	RIFOXYA1_FULL_OP11_Woesebacteria_31_71_curated
	Bacteria_CPR_Microgenomates_OP11__Woesebacteria-GWF1_OP11_31_35_complete
	Bacteria_CPR_Microgenomates_OP11__Woesebacteria-GWC2_OP11_31_9
	'CPR_Bacteria_OP11_Woesebacteria_RifleGW2011_genome=GWB1_OP11_39_12_status=draft_scaffold=GWB1_scaffold_3658_1_159'
	Bacteria_CPR_Microgenomates_OP11__Woesebacteria-GWD2_OP11_40_19
	Bacteria_CPR_Microgenomates_OP11__Woesebacteria-GWC2_OP11_40_30
	Bacteria_CPR_Microgenomates_OP11__Woesebacteria-GWB1_OP11_40_12_partial
	Bacteria_CPR_Microgenomates_OP11__Woesebacteria-GWC2_OP11_47_16
	Bacteria_CPR_Microgenomates_OP11__Woesebacteria-GWD1_OP11_47_21_partial
	Bacteria_CPR_Parcubacteria_OD1__Magasanikbacteria-GWD2_OD1_43_18
	Bacteria_CPR_Parcubacteria_OD1__Magasanikbacteria-GWE2_OD1_42_7
	RIFCSPLOWO2_12_FULL_OD1_Giovannonibacteria_44_15_curated
	Bacteria_CPR_Parcubacteria_OD1__Giovannonibacteria-GWA1_OD1_44_29
	RIFCSPHIGHO2_01_FULL_OD1_Giovannonibacteria_45_23_curated
	Bacteria_CPR_Parcubacteria_OD1_-GWA2_OD1_44_13
	RIFCSPLOWO2_12_FULL_OD1_Giovannonibacteria_44_32_curated
	RIFCSPLOWO2_01_FULL_OD1_Giovannonibacteria_44_16_curated
	Bacteria_CPR_Parcubacteria_OD1__Giovannonibacteria-GWA2_OD1_44_13b
	Bacteria_CPR_Parcubacteria_OD1_-GWE2_OD1_40_8
	Bacteria_CPR_Parcubacteria_OD1_-GWB2_OD1_40_8_partial
	RIFOXYD2_FULL_OD1_52_8_curated
	RIFCSPHIGHO2_01_FULL_OD1_45_26_curated
	RIFOXYD1_FULL_OD1_Vogelbacteria_51_18_curated
	Bacteria_CPR_Parcubacteria_OD1_-GWA1_OD1_53_13_partial
	GWC2_OD1_Sungbacteria_49_10_curated
	Bacteria_CPR_Parcubacteria_OD1__Jorgensenbacteria-GWB1_OD1_50_10
	'CPR_Bacteria_OD1_Jorgensenbacteria_RifleGW2011_genome=GWB1_OD1_50_10_status=draft_scaffold=GWB1_scaffold_75_1_1812'
	Bacteria_CPR_Parcubacteria_OD1__Jorgensenbacteria-GWA2_OD1_45_13
	Bacteria_CPR_Parcubacteria_OD1__Jorgensenbacteria-GWA1_OD1_48_11
	Bacteria_CPR_Parcubacteria_OD1__Jorgensenbacteria-GWB1_OD1_49_9
	RIFCSPLOWO2_01_FULL_OD1_Wolfebacteria_38_11_curated
	RIFOXYB1_FULL_OD1_Wolfebacteria_54_12_curated
	RIFOXYD12_FULL_OD1_Wolfebacteria_48_21_curated
	Bacteria_CPR_Parcubacteria_OD1__Wolfebacteria-GWA2_OD1_ACD81_47_9
	RIFCSPLOWO2_02_FULL_OD1_Colwellbacteria_45_11_curated
	Bacteria_CPR_Parcubacteria_OD1_-GWB1_OD1_45_7_partial
	RBG_13_OD1_Colwellbacteria_48_8_curated
	Bacteria_CPR_Parcubacteria_OD1_-GWA1_OD1_60_11_partial
	RIFCSPLOWO2_12_FULL_OD1_Liptonbacteria_60_15_curated
	Bacteria_CPR_Parcubacteria_OD1_-GWB1_OD1_45_9
	RIFCSPLOWO2_01_FULL_OD1_Wolfebacteria_45_19_curated
	RIFCSPLOWO2_01_FULL_OD1_Liptonbacteria_52_25_curated
	RIFCSPLOWO2_01_FULL_OD1_Harrisonbacteria_44_18_curated
	RIFCSPLOWO2_02_FULL_OD1_Harrisonbacteria_45_10c_curated
	RIFCSPHIGHO2_02_FULL_OD1_Wolfebacteria_42_16_curated
	Bacteria_Proteobacteria_Alphaproteobacteria_Rhizobiales_Methylobacteriaceae_Meganema_perideroedes_DSM_15528
	Bacteria_Proteobacteria_Gammaproteobacteria_Pseudomonadales_Moraxellaceae_Moraxella_Moraxella_Moraxella_catarrhalis_25240
	RIFCSPLOWO2_02_FULL_Gammaproteobacteria_57_10_curated
	Bacteria_Proteobacteria_Gammaproteobacteria_Alteromonadales_Shewanellaceae_Shewanella_oneidensis_MR-1
	Bacteria_Proteobacteria_Gammaproteobacteria_Alteromonadales_Colwelliaceae_Colwellia_psychrerythraea_34H
	Bacteria_Proteobacteria_Gammaproteobacteria_Alteromonadales_Idiomarinaceae_Idiomarina_loihiensis_L2TR
	RIFOXYA1_FULL_Chromatiales_46_5_curated
	Bacteria_Proteobacteria_Gammaproteobacteria_Chromatiales_Chromatiaceae_Rheinheimera_nanhaiensis_E407-8
	RIFCSPHIGHO2_12_FULL_Legionellales_42_9_curated
	Bacteria_Proteobacteria_Gammaproteobacteria_Methylococcales_Methylococcaceae_Methylomarinum_vadi_IT-4
	Bacteria_Proteobacteria_Gammaproteobacteria_Methylococcales_Methylococcaceae_Methylomonas_mecanica_MC09
	Bacteria_Proteobacteria_Gammaproteobacteria_Methylococcales_Methylococcaceae_Methylosarcina_lacus_LW14
	Bacteria_Proteobacteria_Gammaproteobacteria_Methylococcales_Methylococcaceae_Methyloglobulus_morosus_KoM1
	Bacteria_Proteobacteria_Gammaproteobacteria_Acidithiobacillales_uncultured_SMTZ-46
	RBG_16_Muproteobacteria_65_34_curated
	'Bacteria_Proteobacteria_Betaproteobacteria_unclassified_Betaproteobacteria_Candidatus_Accumulibacter_phosphatis_clade_IIA_str._UW-1'
	Bacteria_Proteobacteria_Betaproteobacteria_Rhodocyclales_Rhodocyclaceae_Dechlorobacter_hydrogenophilus_LT-1
	Bacteria_Proteobacteria_Betaproteobacteria_Gallionellales_Gallionellaceae_Sideroxydans_lithotrophicus_ES-1
	GWF2_Sideroxydans_59_14_curated
	RIFOXYD2_FULL_Sideroxydans_59_7_curated
	RifOxyB12_full_Sideroxydans_59_6_curated
	GWA2_Bacteroidetes_31_9_curated
	GWA2_Bacteroidetes_30_7_curated
	GWF2_Bacteroidetes_49_14_curated
	'Bacteria_Bacteroidetes/Chlorobi_group_Bacteroidetes_Flavobacteriia_Flavobacteriales_Cryomorphaceae_Fluviicola_taffensis_RW262_DSM_16823'
	RIFCSPHIGHO2_02_FULL_Fluviicola_43_260_curated
	Bacteria_Actinobacteria_Actinobacteria_Actinobacteridae_Actinomycetales_Propionibacterineae_Nocardioidaceae_Aeromicrobium_marinum_DSM_15272
	RBG_13_Chloroflexi_46_14_curated
	RBG_16_Chloroflexi_51_9_curated
	RBG_13_Chloroflexi_46_9_curated
	RBG_13_Chloroflexi_56_8b_curated
	RBG_16_Chloroflexi_48_7_curated
	RBG_13_Chloroflexi_66_10_curated
	RBG_13_Chloroflexi_68_17_curated
	RBG_19FT_COMBO_Chloroflexi_62_14_curated
	RBG_16_Chloroflexi_63_12_curated
	Bacteria_Firmicutes_Bacilli_Bacillales_Bacillaceae_Bacillus_anthracis_52-G
	Bacteria_Firmicutes_Bacilli_Bacillales_Bacillaceae_Paucisalibacillus_globulus_DSM_18846
	Bacteria_Firmicutes_Erysipelotrichi_Erysipelotrichales_Erysipelotrichaceae_Erysipelotrichaceae_bacterium_AP9
	GWD2_Clostridiales_32_19_curated
	GWD2_Clostridiales_32_59_curated
	RIFCSPHIGHO2_01_FULL_OP11_Woesebacteria_38_9b_curated
	Bacteria_CPR_Microgenomates_OP11__Woesebacteria-GWB1_OP11_38_8
	Bacteria_CPR_Microgenomates_OP11__Woesebacteria-GWA1_OP11_41_7
	Bacteria_CPR_Microgenomates_OP11__Collierbacteria-GWC2_OP11_44_18
	Bacteria_CPR_Microgenomates_OP11__Collierbacteria-GWA2_OP11_ACD61_44_13
	Bacteria_CPR_Microgenomates_OP11__Collierbacteria-GWB1_OP11_44_197
	RIFCSPLOWO2_12_FULL_OD1_Giovannonibacteria_43_11c_curated
	RIFCSPHIGHO2_12_FULL_OD1_Giovannonibacteria_44_22_curated
	Bacteria_CPR_Parcubacteria_OD1__Giovannonibacteria-GWA2_OD1_rel_44_26
	RIFCSPLOWO2_01_FULL_OD1_Giovannonibacteria_45_140_curated
	GWA1_OD1_Vogelbacteria_51_14_curated
	Bacteria_CPR_Parcubacteria_OD1__Jorgensenbacteria-GWA2_OD1_45_9
	RIFCSPHIGHO2_02_FULL_OD1_Jorgensenbacteria_45_20_curated
	'CPR_Bacteria_OD1_Wolfebacteria_RifleGW2011_genome=GWB1_OD1_ACD81_47_243_status=draft_scaffold=GWB1_scaffold_3136_1_1827'
	Bacteria_CPR_Parcubacteria_OD1__Wolfebacteria-GWA1_OD1_44_24_partial
	Bacteria_CPR_Parcubacteria_OD1__Wolfebacteria-GWB1_SUB10_OD1_complete
	Bacteria_CPR_Parcubacteria_OD1__Wolfebacteria-GWE2_OD1_ACD81_47_12
	GWA2_OD1_Colwellbacteria_46_10_curated
	Bacteria_CPR_Parcubacteria_OD1_-GWA1_OD1_47_11
	RIFCSPLOWO2_02_FULL_OD1_Harrisonbacteria_41_13b_curated
	RBG_16_Alphaproteobacteria_64_48_curated
	Bacteria_Proteobacteria_Alphaproteobacteria_Parvularculales_Parvularculaceae_Parvularcula_bermudensis_HTCC2503
	RIFCSPHIGHO2_12_FULL_Alphaproteobacteria_63_12_curated
	Bacteria_Proteobacteria_Alphaproteobacteria_Sphingomonadales_Sphingomonadaceae_Sphingopyxis_alaskensis_RB2256
	RIFCSPHIGHO2_12_FULL_Pseudomonadales_40_16_curated
	Bacteria_Proteobacteria_Gammaproteobacteria_gamma_proteobacterium_NOR51-B_scf_1109846220923_genomic_scaffold
	Bacteria_Proteobacteria_Gammaproteobacteria_Alteromonadales_Alteromonadaceae_Haliea_rubra_CM41_15a_DSM_19751
	Bacteria_Proteobacteria_Gammaproteobacteria_Oceanospirillales_Halomonadaceae_Halomonas_elongata_DSM_2581
	Bacteria_Proteobacteria_Gammaproteobacteria_Oceanospirillales_Hahellaceae_Zooshikella_ganghwensis_DSM_15267
	Bacteria_Proteobacteria_Gammaproteobacteria_Alteromonadales_Alteromonadaceae_Glaciecola_nitratireducens_FR1064
	Bacteria_Proteobacteria_Gammaproteobacteria_Alteromonadales_Alteromonadaceae_Alteromonas_macleodii_Black_Sea_11
	Bacteria_Proteobacteria_Gammaproteobacteria_Aeromonadales_Succinivibrionaceae_Succinivibrio_dextrinosolvens_ACV-10
	'Bacteria_Proteobacteria_Gammaproteobacteria_Aeromonadales_Succinivibrionaceae_Ruminobacter_sp._RM87'
	Bacteria_Proteobacteria_Gammaproteobacteria_Vibrionales_Vibrionaceae_Candidatus_Photodesmus_katoptron_Akat1
	RIFCSPHIGHO2_12_FULL_Legionellales_37_14_curated
	Bacteria_Proteobacteria_Gammaproteobacteria_Legionellales_Legionellaceae_Legionella_micdadei_ATCC_33218
	RIFCSPHIGHO2_12_FULL_Gammaproteobacteria_41_15_curated
	GWE2_Gammaproteobacteria_37_16_curated
	RBG_16_Gammaproteobacteria_37_9_curated
	RIFCSPHIGHO2_12_FULL_Gammaproteobacteria_35_23_curated
	Bacteria_Proteobacteria_Betaproteobacteria_Burkholderiales_unclassified_Burkholderiales_Burkholderiales_Genera_incertae_sedis_Thiomonas_intermedia_K12
	'Bacteria_Proteobacteria_Betaproteobacteria_Burkholderiales_Sutterellaceae_Parasutterella_Parasutterella_excrementihominis_YIT_11859_P_excrementihominisYIT11859-1.0_Cont110.1_whole_genome_shotgun'
	Bacteria_Proteobacteria_Betaproteobacteria_Burkholderiales_Alcaligenaceae_Derxia_gummosa_DSM_723
	RIFCSPLOWO2_02_FULL_Rhodocyclales_63_24_curated
	Bacteria_Proteobacteria_Betaproteobacteria_Hydrogenophilales_Hydrogenophilaceae_Tepidiphilus_margaritifer_DSM_15129
	'Bacteria_Proteobacteria_Betaproteobacteria_Rhodocyclales_Rhodocyclaceae_Thauera_sp._MZ1T'
	RIFCSPLOWO2_02_Betaproteobacteria_64_14_curated
	RIFCSPLOWO2_02_FULL_Betaproteobacteria_67_26_curated
	Bacteria_Proteobacteria_Betaproteobacteria_uncultured_SG8-41
	Bacteria_Proteobacteria_Betaproteobacteria_uncultured_SG8-39
	RIFCSPLOWO2_12_FULL_Betaproteobacteria_64_23_curated
	Bacteria_bacterium_SCGC_AAA018-M4
	'Bacteria_Bacteroidetes/Chlorobi_group_Bacteroidetes_Bacteroidia_Bacteroidales_Rikenellaceae_Rikenella_microfusus_Q-1_DSM_15922'
	Bacteria_Actinobacteria_Actinobacteria_Actinobacteridae_Actinomycetales_Catenulisporineae_Actinospicaceae_Actinospica_robiniae_DSM_44927
	Bacteria_Actinobacteria_Actinobacteria_Actinobacteridae_Actinomycetales_Propionibacterineae_Nocardioidaceae_Actinopolymorpha_alba_DSM_45243
	Bacteria_Actinobacteria_Actinobacteria_Actinobacteridae_Actinomycetales_Streptosporangineae_Nocardiopsaceae_Marinactinospora_thermotolerans_DSM_45154
	Bacteria_Actinobacteria_Actinobacteria_Actinobacteridae_Actinomycetales_Frankineae_Nakamurellaceae_Nakamurella_multipartita_DSM_44233
	Bacteria_Actinobacteria_Actinobacteria_Actinobacteridae_Actinomycetales_Pseudonocardineae_Pseudonocardiaceae_Actinomycetospora_chiangmaiensis_DSM_45062
	RBG_16_Chloroflexi_50_9_curated
	Bacteria_Chloroflexi_Dehalococcoidetes_Dehalococcoidales_Dehalococcoidaceae_Dehalococcoides_mccartyi_CBDB1
	Bacteria_Chloroflexi_Dehalococcoidetes_Dehalogenimonas_lykanthroporepellens_BL-DC-9
	RBG_13_Chloroflexi_50_10_curated
	RBG_16_Chloroflexi_48_8_curated
	Bacteria_Chloroflexi_Anaerolineae_uncultured_SMTZ-63
	RBG_13_Chloroflexi_60_9_curated
	RBG_16_Chloroflexi_64_43_curated
	Bacteria_Firmicutes_Bacilli_Bacillales_Bacillaceae_Marinococcus_halotolerans_DSM_16375
	Bacteria_Tenericutes_Mollicutes_Entomoplasmatales_Spiroplasmataceae_Spiroplasma_culicicola_AES-1
	'Bacteria_Tenericutes_Mollicutes_Mycoplasmatales_Mycoplasmataceae_Ureaplasma_parvum_serovar_3_str._ATCC_27815'
	GWF2_Firmicutes_51_9_curated
	Bacteria_Tenericutes_Mollicutes_Acholeplasmatales_Acholeplasmataceae_Acholeplasma_laidlawii_PG-8A
	GWF2_Tenericutes_57_13_curated
[truncated: 469 more rows]
