# Supplementary material for: Thousands of microbial genomes shed light on interconnected biogeochemical processes in an aquifer system
Source: Nat Commun. 2016 Oct 24;7:13219. doi: 10.1038/ncomms13219 (PMC5079060; doi:10.1038/ncomms13219)
Supplement: Supplementary Data 13 — 16S rRNA gene phylogeny in Nexus format. [file ncomms13219-s19.txt]

#Supplementary Data File 13. 16S rRNA gene phylogeny in Nexus format.
#NEXUS
begin taxa;
	dimensions ntax=4801;
	taxlabels
	'AB191413.1.1728'
	'AB191412.1.1717'
	'AB191434.1.1672'
	'AB466030.1.1797'
	'AB191427.1.1677'
	'X06425.1.1796'
	'AB191421.1.1734'
	'AB191419.1.1704'
	'AB183883.1.1534'
	'AB183887.1.1526'
	'AB183885.1.1523'
	'AB183886.1.1433'
	'AB183884.1.1524'
	Archaea_Aigarchaeota_candidate_division_pSL4_archaeon_JGI_0000001-A7_GBS-A_001_112
	Archaea_Aigarchaeota_candidate_division_pSL4_archaeon_SCGC_AAA471-E14_Combined_Assembly_pSL4_3_pSL4
	Archaea_Aigarchaeota_candidate_division_pSL4_archaeon_SCGC_AAA471-E14_GBS-N_001_10
	Archaea_Aigarchaeota_Aigarchaeota_archaeon_strain_OS1
	Archaea_CP-pSL4_candidate_division_pSL4_archaeon_SCGC_AAA471-J07_GBS-N_001_18
	Archaea_CP-pSL4_candidate_division_pSL4_archaeon_JGI_0000001-H6_GBS-A_001_118
	Archaea_Aigarchaeota_candidate_division_pSL4_archaeon_SCGC_AAA471-B22_Combined_Assembly_pSL4_1_pSL4
	Archaea_CP-pSL4_candidate_division_pSL4_archaeon_SCGC_AAA471-G05_GBS-N_001_14
	Archaea_Aigarchaeota_candidate_division_pSL4_archaeon_SCGC_AAA471-B22_GBS-N_002_4
	Archaea_Crenarchaeota_Thermoprotei_Sulfolobales_Sulfolobaceae_YNP_08_cren1_8_best_scaffolds
	Archaea_CP_YNPFFA_candidate_division_YNPFFA_archaeon_SCGC_AAA471-O08_GBS-N_001_29
	Archaea_CP_YNPFFA_candidate_division_YNPFFA_archaeon_SCGC_AAA471-B23_GBS-N_001_5
	Archaea_CP_YNPFFA_candidate_division_YNPFFA_archaeon_SCGC_AAA471-C03_GBS-N_001_6
	Archaea_CP_YNPFFA_candidate_division_YNPFFA_archaeon_SCGC_AAA471-B05_Combined_Assembly_YNPFFA_1_YNPFFA
	Archaea_Crenarchaeota_Thermoprotei_Thermoproteales_Thermoproteaceae_Pyrobaculum_aerophilum_IM2
	Archaea_Crenarchaeota_Thermoprotei_Thermoproteales_Archaea_Crenarchaeota_Thermoprotei_Thermoproteales_YNP_Site_4_Thermoproteales_Type_II
	Archaea_Crenarchaeota_Thermoprotei_Acidilobales_Caldisphaeraceae_Caldisphaera_lagunensis_IC-154_DSM_15908
	Archaea_Crenarchaeota_Thermoprotei_Desulfurococcales_Site_19_Desulfuro
	Archaea_Crenarchaeota_Thermoprotei_Desulfurococcales_Site_03_Desulfuro
	Archaea_Crenarchaeota_Thermoprotei_Desulfurococcales_Site_04_Desulfuro
	Archaea_Crenarchaeota_Thermoprotei_Desulfurococcales_Desulfurococcaceae_Desulfurococcus_fermentans_Z-1312_DSM_16532
	Archaea_Crenarchaeota_Thermoprotei_Desulfurococcales_Pyrodictiaceae_Pyrolobus_fumarii_1A_DSM_11204
	Archaea_Crenarchaeota_Thermoprotei_Desulfurococcales_Desulfurococcaceae_Ingnisphaeroid_species
	Archaea_Crenarchaeota_Thermoprotei_Thermoproteales_YNP_14_mk1_myell_like
	Archaea_Crenarchaeota_Thermoprotei_Sulfolobales_Sulfolobaceae_Sulfolobus_solfataricus_P2
	Archaea_Crenarchaeota_Thermoprotei_Sulfolobales_Sulfolobales_archaeon_Acd1
	Archaea_Group2_MHVG2_13ft_scaffold_524
	Archaea_Archaea_Lokiarchaeaota_archeaon_Loki
	Archaea_Lokiarchaeota_SG8-8
	Archaea_Group_C3_19ft_scaffold_31256
	Archaea_Thaumarchaeota_Thaumarcheon_SCGC_AB-539-E09
	Archaea_Group_C3_16ft_scaffold_8992
	RBG_16_Archaea_50_20_curated
	Archaea_Group_MCG_16ft_scaffold_30340
	Archaea_Group_MCG_13ft_scaffold_63585
	RBG_16_Bathyarchaeota_48_13_curated
	Archaea_Group_MCG_16ft_scaffold_38
	Archaea_Group_MCG_16ft_scaffold_710
	RBG_13_Bathyarchaeota_46_16b_curated
	Archaea_Thaumarchaeota_Thaumarchaeota_archaeon_strain_DS1_Dragon_Thaumarchaeon
	Archaea_Thaumarchaeota_Thaumarchaeota_archaeon_SCGC_AB-179-E04_GBS-N_001_221
	Archaea_Thaumarchaeota_BED_Thaum
	Archaea_Thaumarchaeota_Thaumarchaeota_archaeon_strain_BS4
	Archaea_Thaumarchaeota_Thaumarchaeota_archaeon_MY2
	Archaea_Thaumarchaeota_CSP1-1
	Archaea_Marine_Group_I_16ft_scaffold_36611
	'Archaea_Thaumarchaeota_unclassified_Thaumarchaeota_Marine_Group_I_Marine_Group_I_thaumarchaeote_sp._SCGC_AAA008-M21'
	Archaea_Thaumarchaeota_Thaumarchaeota_archaeon_SCGC_AB-663-F14
	'Archaea_Thaumarchaeota_unclassified_Thaumarchaeota_Marine_Group_I_Marine_Group_I_thaumarchaeote_sp._SCGC_AAA288-P18'
	'Archaea_Thaumarchaeota_unclassified_Thaumarchaeota_Marine_Group_I_Marine_Group_I_thaumarchaeote_sp._SCGC_AAA008-P02'
	Archaea_Thaumarchaeota_Thaumarchaeota_archaeon_SCGC_AB-663-G14
	Archaea_Thaumarchaeota_unclassified_Thaumarchaeota_Marine_Group_I_Marine_Group_I_thaumarchaeote_SCGC_AAA007-O23_TG_002_783
	Archaea_Thaumarchaeota_unclassified_Thaumarchaeota_Marine_Group_I_Marine_Group_I_crenarchaeon_SCGC_AB-629-I23
	'Archaea_Thaumarchaeota_unclassified_Thaumarchaeota_Marine_Group_I_Marine_Group_I_crenarchaeote_sp._SCGC_AAA288-I14'
	Archaea_Thaumarchaeota_Thaumarchaeota_archaeon_SCGC_AAA282-K18
	Archaea_Thaumarchaeota_unclassified_Thaumarchaeota_Marine_Group_I_Marine_Group_I_thaumarchaeote_SCGC_AAA160-J20
	Archaea_Thaumarchaeota_Thaumarchaeota_archaeon_SCGC_AB-661-L21
	Archaea_Group_SCG_13ft_scaffold_41842
	Archaea_Euryarchaeota_Euryarchaeota_archaeon_SCGC_AB-629-J07
	Archaea_Euryarchaeota_Euryarchaeota_archaeon_SCGC_AB-637-J17_Draft2
	RBG_16_Thaumarchaeota_49_8_curated
	Archaea_Marine_Benthic_Group_A_16ft_scaffold_19896
	Archaea_Nanoarchaeota_Nanoarchaeum_equitans_Kin4-M
	Archaea_Euryarchaeota_Methanopyri_Methanopyrales_Methanopyraceae_Methanopyrus_kandleri_AV19
	Archaea_Euryarchaeota_Thermococci_Thermococcales_Thermococcaceae_Pyrococcus_furiosus_DSM_3638
	Archaea_Euryarchaeota_Thermococci_Thermococcales_Thermococcaceae_Thermococcus_kodakarensis_KOD1
	Archaea_Euryarchaeota_Methanococci_Methanococcales_Methanocaldococcaceae_Methanocaldococcus_jannaschii_DSM_2661
	Archaea_CP-GEG_WorYy368
	Archaea_CP-GEG_WorYy367
	Archaea_Euryarchaeota_Methanobacteria_Methanobacteriales_Methanobacteriaceae_Methanosphaera_stadtmanae_DSM_3091
	Archaea_Euryarchaeota_Methanobacteria_Methanobacteriales_Methanobacteriaceae_Methanothermobacter_thermautotrophicus_Delta_H
	Archaea_Euryarchaeota_Halobacteria_Halobacteriales_Halobacteriaceae_Natronomonas_pharaonis_Gabara_DSM_2160
	'Archaea_Euryarchaeota_Halobacteria_Halobacteriales_Halobacteriaceae_Halobacterium_sp._NRC-1'
	'Archaea_Euryarchaeota_Halobacteria_Natrialbales_Natrialbaceae_Salinarchaeum_sp._Harcht-Bsk1'
	Archaea_uncultured_halophilic_archaeon_J07HX5
	Archaea_Euryarchaeota_Halobacteria_Halobacteriales_Halobacteriaceae_Haladaptatus_paucihalophilus_DX253_DSM_18195
	Archaea_Euryarchaeota_Halobacteria_Halobacteriales_Halobacteriaceae_Natrinema_pellirubrum_157_JCM_10476
	Archaea_Euryarchaeota_Halobacteria_Halobacteriales_Halobacteriaceae_Natronococcus_occultus_SP4_DSM_3396
	Archaea_Euryarchaeota_Halobacteria_Halobacteriales_Halobacteriaceae_Halostagnicola_larsenii_XH-48_DSM_176
	Archaea_Euryarchaeota_Halobacteria_Halobacteriales_Halobacteriaceae_Halovivax_ruber_XH-70_DSM_18193
	Archaea_Euryarchaeota_Halobacteria_Halobacteriales_Halobacteriaceae_Natronobacterium_gregoryi_SP2_DSM_3393
	Archaea_uncultured_halophilic_archaeon_J07ABHX67_version_2
	'Archaea_Euryarchaeota_Halobacteria_Halobacteriales_Halobacteriaceae_Halobaculum_sp._A07HB70'
	'Archaea_Euryarchaeota_Halobacteria_Haloferacales_Haloferacaceae_Halohasta_litchfieldiae_tADL__Hlit_replicon_OLD_NAME_halophilic_archaeon_sp._True-ADL'
	'Archaea_Euryarchaeota_Halobacteria_Halobacteriales_Halobacteriaceae_Halonotius_sp._J07ABHN4_version_2'
	'Archaea_Euryarchaeota_Halobacteria_Halobacteriales_Halobacteriaceae_Halonotius_sp._A07HN63'
	Archaea_uncultured_archaeon_J07ABHN6_version_2
	'Archaea_Euryarchaeota_Halobacteria_Halobacteriales_Halobacteriaceae_Halorubrum_sp._A07HR67'
	'Archaea_Euryarchaeota_Halobacteria_Halobacteriales_Halobacteriaceae_Halorubrum_sp._A07HR60'
	Archaea_Euryarchaeota_Halobacteria_Halobacteriales_haloarchaeon_3A1_DGR
	'Archaea_Euryarchaeota_Halobacteria_halophilic_archaeon_sp._DL31__DL31_replicon_1_OLD_NAME_halophilic_archaeon_sp._DL31'
	Archaea_Euryarchaeota_Halobacteria_Halobacteriales_Halobacteriaceae_Haloquadratum_walsbyi_HBSQ001_DSM_16790
	Archaea_Euryarchaeota_Halobacteria_Halobacteriales_Halobacteriaceae_Haloplanus_natans_RE_101_DSM_17983
	Archaea_uncultured_halophilic_archaeon_J07ABHX64
	Archaea_Euryarchaeota_Halobacteria_Halobacteriales_Halobacteriaceae_Haloarcula_marismortui_ATCC_43049
	Archaea_Euryarchaeota_Methanomicrobia_Methanomicrobiales_Methanoregulaceae_Methanolinea_tarda_NOBI-1
	Archaea_Euryarchaeota_Methanomicrobia_Methanomicrobiales_Methanospirillaceae_Methanospirillum_hungatei_JF-1
	Archaea_Euryarchaeota_Methanomicrobia_Methanomicrobiales_Methanomicrobiaceae_Methanomicrobium_mobile_BP_DSM_1539
	Archaea_Euryarchaeota_Methanomicrobia_Methanomicrobiales_Methanomicrobiaceae_Methanofollis_liminatans_GKZPZ_DSM_4140
	'Archaea_Euryarchaeota_Methanomicrobia_Methanocellales_Methanocellaceae_Methanocella_sp._RC-I_Manual_curation_by_Zhe_Lv'
	Archaea_Euryarchaeota_19ft_scaffold_9279
	'Archaea_Euryarchaeota_Methanomicrobia_Methanosarcinales_uncultured_Methanosarcinales_sp._ANME-2D_ANME_V10'
	Archaea_Euryarchaeota_Methanomicrobia_Methanosarcinales_ANME2D
	Archaea_Euryarchaeota_Methanomicrobia_Methanosarcinales_Methermicoccaceae_Methermicoccus_shengliensis_DSM_18856
	'Archaea_Euryarchaeota_Euryarchaeota_sp._AmaM_Standard_draft'
	Archaea_Euryarchaeota_Methanomicrobia_Methanosarcinales_Methanosarcinaceae_Methanomethylovorans_hollandica_DSM_15978
	Archaea_Euryarchaeota_Methanomicrobia_Methanosarcinales_Methanosarcinaceae_Methanosalsum_zhilinae_WeN5_DSM_404017
	Archaea_Euryarchaeota_Methanomicrobia_Methanosarcinales_Methanosarcinaceae_Methanosarcina_barkeri_Fusaro_DSM_804
	Archaea_Euryarchaeota_Methanomicrobia_Methanosarcinales_Methanosarcinaceae_Methanococcoides_burtonii_DSM_6242
	Archaea_unknown_archaeon
	'Archaea_Euryarchaeota_Methanomicrobia_Methanocellales_Methanoflorens_stordalenmirensis_Draft_v4.3.2'
	Archaea_Euryarchaeota_Thermoplasmata_Thermoplasmatales_Thermoplasmataceae_Thermoplasma_acidophilum_DSM_1728
	Archaea_Euryarchaeota_Thermoplasmata_Thermoplasmatales_Picrophilaceae_Picrophilus_torridus_DSM_9790
	Archaea_Euryarchaeota_Thermoplasmata_Thermoplasmatales_Ferroplasmaceae_Ferroplasma_acidarmanus_Fer1
	Archaea_Euryarchaeota_Thermoplasmata_Thermoplasmata_archaeon_JGI_0000113-B15
	Archaea_Euryarchaeota_Thermoplasmata_Thermoplasmatales_Thermoplasmatales_archaeon_BRNA1
	'Archaea_Thaumarchaeota_unclassified_Thaumarchaeota_Marine_Group_I_Marine_Group_III_euryarchaeote_sp._SCGC_AAA288-E19'
	Archaea_Euryarchaeota_Euryarchaeota_archaeon_SCGC_AB-637-M18
	Archaea_Euryarchaeota_Thermoplasmata_Thermoplasmatales_archaeon_SCGC_AB-540-F20
	Archaea_Euryarchaeota_Thermoplasmata_Thermoplasmatales_Thermoplasmatales_archaeon_SCGC_AB-539-C06
	Archaea_Euryarchaeota_Thermoplasmata_Thermoplasmatales_Thermoplasmatales_archaeon_SCGC_AB-539-N05
	Archaea_Lokiarchaeota_SMTZ-76-7
	Archaea_Euryarchaeota_Altiarchaeales_Altiarchaeum_hamiconexum
	Archaea_DPANN_Pacearchaeota_AR6_gwa2_scaffold_2785
	'CPR_Bacteria_n/a_Berkelbacteria_ACD58_Rifle_GW2011-gwa1_scaffold_411'
	Archaea_DPANN_Pacearchaeota_AR13_gwa2_scaffold_11204
	RBG_16_Pacearchaeota_35_8_curated
	Archaea_CP_DUSEL1_candidate_division_DUSEL1_archaeon_SAG-AAA011-D5_Dusel_001_270
	RBG_19FT_COMBO_Pacearchaeota_34_9_curated
	Archaea_DPANN_Woesearchaeota_gwa2_scaffold_177620
	Archaea_DPANN_Woesearchaeota_gwa2_scaffold_71491
	Archaea_DPANN_Woesearchaeota_gwa2_scaffold_22741
	Archaea_DPANN_Woesearchaeota_gwa2_scaffold_17898
	Archaea_DPANN_Woesearchaeota_gwa2_scaffold_198670
	Archaea_DPANN_Woesearchaeota_AR15_gwa2_scaffold_75
	Archaea_DPANN_Woesearchaeota_GWB1_scaffold_43
	CPR_Bacteria_Parcubacteria_OD1-L1_Adlerbacteria_Rifle_GW2011-GWB1_scaffold_43
	CPR_Bacteria_Parcubacteria_OD1_Uhrbacteria_Rifle_GW2011-gwa2_scaffold_75
	Archaea_DPANN_Woesearchaeota_AR4_gwa2_scaffold_3467
	Archaea_Euryarchaeota_Euryarchaeota_archaeon_SCGC_AAA008-E08
	RIFCSPHIGHO2_01_FULL_OD1_Yanofskybacteria_41_26_curated
	Archaea_DPANN_Woesearchaeota_gwa2_scaffold_59341
	Archaea_DPANN_Woesearchaeota_gwa2_scaffold_234525
	Archaea_DPANN_Woesearchaeota_gwa2_scaffold_54918
	Archaea_DPANN_Woesearchaeota_gwa2_scaffold_130462
	Archaea_DPANN_Woesearchaeota_AR11_gwa2_scaffold_153050
	Archaea_DPANN_Woesearchaeota_gwa2_scaffold_166184
	Archaea_DPANN_Woesearchaeota_gwa2_scaffold_23489
	Archaea_DPANN_Woesearchaeota_gwa2_scaffold_3179
	Archaea_DPANN_Woesearchaeota_gwa2_scaffold_39027
	Archaea_DPANN_Woesearchaeota_gwa2_scaffold_8772
	Archaea_DPANN_Woesearchaeota_gwa2_scaffold_1621
	Archaea_DPANN_Woesearchaeota_gwa2_scaffold_78213
	Archaea_DPANN_Woesearchaeota_gwa2_scaffold_1731
	AR16_Archaea_DPANN_Woesearchaeota_gwa2_scaffold_1731
	Archaea_DPANN_Woesearchaeota_gwa2_scaffold_16033
	Archaea_DPANN_Woesearchaeota_gwa2_scaffold_403963
	Archaea_DPANN_Woesearchaeota_AR17_gwa2_scaffold_3211
	Archaea_DPANN_Woesearchaeota_gwa2_scaffold_6854
	Archaea_DPANN_Woesearchaeota_gwa2_scaffold_21945
	Archaea_Nanoarchaeota_candidate_division_DUSEL4_archaeon_SCGC_AAA011-L22_Combined_Assembly_DUSEL4_1_DUSEL4
	Archaea_Nanoarchaeota_candidate_division_DUSEL4_archaeon_SCGC_AAA011-G17_DUSEL_001_198
	Archaea_Nanoarchaeota_candidate_division_DUSEL4_archaeon_SCGC_AAA011-J02_DUSEL_001_207
	Archaea_Nanoarchaeota_candidate_division_DUSEL4_archaeon_SCGC_AAA011-K22_Combined_Assembly_DUSEL4_2_DUSEL4
	Archaea_Nanoarchaeota_candidate_division_DUSEL4_archaeon_SCGC_AAA011-L22_DUSEL_001_192
	Archaea_DPANN_Woesearchaeota_gwa2_scaffold_211888
	Archaea_DPANN_Woesearchaeota_gwa2_scaffold_25982
	Archaea_DPANN_Woesearchaeota_gwa2_scaffold_29719
	Archaea_DPANN_Woesearchaeota_AR18_gwa2_scaffold_3934
	Archaea_DPANN_Woesearchaeota_gwa2_scaffold_184489
	Archaea_DPANN_Woesearchaeota_gwa2_scaffold_12909
	Archaea_DPANN_Woesearchaeota_gwa2_scaffold_204354
	Archaea_DPANN_Woesearchaeota_AR20_gwa2_scaffold_226
	Archaea_DPANN_Woesearchaeota_gwa2_scaffold_226
	CPR_Bacteria_Parcubacteria_OD1_Magasanikbacteria_Rifle_GW2011-gwa2_scaffold_226
	Archaea_Euryarchaeota_Euryarchaeota_archaeon_SCGC_AC-312-F18
	Archaea_DPANN_Woesearchaeota_gwa2_scaffold_56945
	Archaea_Euryarchaeota_Euryarchaeota_archaeon_SCGC_AAA282-L03
	Archaea_Euryarchaeota_Euryarchaeota_archaeon_SCGC_AAA286-E23
	Archaea_DPANN_Diapherotrites_gwa2_scaffold_51498
	Archaea_DPANN_Diapherotrites_gwa2_scaffold_79162
	Archaea_DPANN_Diapherotrites_gwa2_scaffold_109987
	Archaea_Diapherotrites_candidate_division_DUSEL3_archaeon_SCGC_AAA011-E11_DUSEL_001_206
	Archaea_DPANN_Diapherotrites_gwa2_scaffold_12982
	Archaea_DPANN_Diapherotrites_gwa2_scaffold_62986
	Archaea_DPANN_Diapherotrites_AR10_gwa2_scaffold_4532
	Archaea_DPANN_Diapherotrites_gwa2_scaffold_11386
	Archaea_Diapherotrites_candidate_division_DUSEL3_archaeon-SAG-AAA011-N19_DUSEL_002_272
	Archaea_Diapherotrites_candidate_division_DUSEL3_archaeon_SCGC_AAA011-K09_DUSEL_001_199
	Archaea_Aenigmarchaeota_Candidatus_Aenigmarchaeum_subterraneum_archaeon-SAG-AAA011-O16_Dusel_001_271
	Archaea_DPANN_Aenigmarchaeota_AR5_
	Archaea_Aenigmarchaeota_archaeon_JGI_0000106-F11_GBS-C_001_281_JGI-named_Eury_DHVEG
	Archaea_DPANN_Aenigmarchaeota_16ft_scaffold_553
	RBG_16_Micrarchaeota_49_10_curated
	Archaea_uncultured_halophilic_archaeon_J07A43
	Archaea_uncultured_halophilic_archaeon_J07AB43_J07NFR43
	Archaea_Nanohaloarchaeota_Nanohaloarchaea_uncultured_halophilic_archaeon_J0756AB_J07NFR56
	'SW_7_Nanohaloarchaea_43_15.contigs'
	Bacteria_CP-EM_19_bacterium_JGI_0000106-I17_GBS-C_001_286
	Bacteria_CP-EM-19_candidate_division_EM_19_bacterium_SCGC_AAA471-M6_GBS-N_001_25
	Bacteria_CP-EM-19_candidate_division_EM_19_bacterium_JGI_0000106-J16_GBS-C_001_289
	Bacteria_CP-EM_19_bacterium_JGI_0000106-P5_GBS-C_001_294
	Bacteria_CP-EM_19_bacterium_JGI_0000106-I5_GBS-C_001_287
	Bacteria_CP-EM-19_candidate_division_EM_19_bacterium_JGI_0000106-G12_Combined_Assembly_EM19_1_EM19
	Bacteria_CP-EM_19_bacterium_JGI_0000106-G12_GBS-C_001_282
	Bacteria_CP-EM-19_candidate_division_EM_19_bacterium_JGI_0000106-N7_GBS-C_001_292
	Bacteria_Aquificae_Aquificae_Aquificales_Aquificaceae_Aquifex_aeolicus_VF5
	'Bacteria_Aquificae_Aquificae_Aquificales_Aquificaceae_Hydrogenobaculum_sp._HO_Finished_QAed'
	Bacteria_Thermodesulfobacteria_Thermodesulfobacteria_Thermodesulfobacteriales_Thermodesulfobacteriaceae_Thermodesulfatator_indicus_CIR29812_DSM_15286
	Bacteria_Thermodesulfobacteria_Thermodesulfobacteria_Thermodesulfobacteriales_Thermodesulfobacteriaceae_Thermodesulfatator_atlanticus_DSM_21156
	Bacteria_Thermodesulfobacteria_Thermodesulfobacteria_Thermodesulfobacteriales_Thermodesulfobacteriaceae_Thermodesulfobacterium_hydrogeniphilum_DSM_14290
	'Bacteria_Thermodesulfobacteria_Thermodesulfobacteria_Thermodesulfobacteriales_Thermodesulfobacteriaceae_Thermodesulfobacterium_sp._OPB45'
	Bacteria_Thermodesulfobacteria_Thermodesulfobacteria_Thermodesulfobacteriales_Thermodesulfobacteriaceae_Thermodesulfobacterium_hveragerdense_DSM_12571
	Bacteria_Thermodesulfobacteria_Thermodesulfobacteria_Thermodesulfobacteriales_Thermodesulfobacteriaceae_Thermodesulfobacterium_thermophilum_DSM_1276
	RBG_16_Eisenbacteria_71_46_curated
	Bacteria_CP-WS3_bacterium_SCGC_AAA257-K07_Etoliko_001_145
	Bacteria_CP-WS3_candidate_division_WS3_bacterium_SCGC_AAA252-E07_SAK_001_42
	Bacteria_CP-WS3_candidate_division_WS3_bacterium_SCGC_AAA252-D10_SAK_001_39
	Bacteria_Zixibacteria_SMTZ1-73
	Bacteria_CP-Zixibacteria_RBG1
	RBG_16_Zixibacteria_43_9_curated
	RIFOXYA12_FULL_Raymondbacteria_50_37_curated
	RIFOXYD12_FULL_Raymondbacteria_49_13_curated
	RIFOXYC2_FULL_Raymondbacteria_50_21_curated
	RIFOXYA2_FULL_Raymondbacteria_49_16_curated
	RifOxyB12_full_Raymondbacteria_50_8_curated
	RIFOXYB2_FULL_Raymondbacteria_49_35_curated
	RIFOXYB12_FULL_Edwardsbacteria_52_30_curated
	GWF2_Edwardsbacteria_54_11_curated
	GWE2_Edwardsbacteria_54_12_curated
	RIFOXYC12_FULL_Edwardsbacteria_54_24_curated
	RIFOXYA12_FULL_Edwardsbacteria_54_48_curated
	RIFOXYD12_FULL_Edwardsbacteria_50_11_curated
	RBG_16_KSB1_48_16_curated
	Bacteria_KSB1_SMTZ-31
	'Bacteria_Marine_group_A_SAR406_SAR406_cluster_bacterium_sp._SCGC_AAA003-E22_Tropical_gyre_001_268'
	'Bacteria_Marine_group_A_SAR406_cluster_bacterium_sp._SCGC_AAA003-L08_Tropical_gyre_001_269'
	Bacteria_Marine_group_A_SAR406_SAR406_cluster_bacterium_JGI_0000113-D11
	Bacteria_Marine_group_A_SAR406_SAR406_cluster_bacterium_SCGC_AAA160-I06_Combined_Assembly_SAR406_2_SAR406
	Bacteria_Marine_group_A_SAR406_SAR406_cluster_bacterium_JGI_0000113-G11
	Bacteria_Marine_group_A_SAR406_SAR406_cluster_bacterium_SCGC_AAA160-I06
	Bacteria_Marine_group_A_SAR406_SAR406_cluster_bacterium_SCGC_AAA298-D23
	Bacteria_Marine_group_A_SAR406_SAR406_cluster_bacterium_JGI_0000039-E15_TAsludge_001_150
	Bacteria_Marine_group_A_SAR406_SAR406_cluster_bacterium_JGI_0000039-D08_Combined_Assembly_SAR406_1_SAR406
	Bacteria_Marine_group_A_SAR406_SAR406_cluster_bacterium_JGI_0000039-D08_TAsludge_001_149
	Bacteria_Marine_group_A_SAR406_cluster_bacterium_JGI_0000059-E23_TAbiofilm_001_165
	Bacteria_Marine_group_A_SAR406_SAR406_cluster_bacterium_JGI_0000059-D20_TAbiofilm_001_164
	Bacteria_CP-WS3_bacterium_JGI_0000090-C20_Etoliko_001_259
	Bacteria_Marine_group_A_SAR406_cluster_bacterium_JGI_0000039-O11_TAsludge_001_161
	Bacteria_unclassified_Bacteria_Caldithrix_abyssi_LF13_DSM_13497
	RIFCSPLOWO2_12_FULL_Ignavibacteria_56_21_curated
	GWB2_Ignavibacteria_35_6b_curated
	GWF2_Melioribacter_38_21_curated
	RIFOXYC12_FULL_Ignavibacteria_38_8_curated
	RIFOXYC2_FULL_Ignavibacteria_38_25_curated
	GWA2_Ignavibacteria_35_9_curated
	GWB2_Ignavibacteria_36_8_curated
	RBG_16_Ignavibacteria_34_14_curated
	RBG_16_Ignavibacteria_36_9_curated
	RIFOXYC12_FULL_Ignavibacteria_35_11_curated
	RIFOXYB12_FULL_Ignavibacteria_35_14_curated
	GWF2_Ignavibacteria_35_20_curated
	RIFOXYD12_FULL_Ignavibacteria_36_8_curated
	GWF2_Ignavibacteria_33_9_curated
	RIFOXYA2_FULL_Ignavibacteria_35_10_curated
	GWB2_Ignavibacteria_35_12_curated
	RIFOXYC2_FULL_Ignavibacteria_35_21_curated
	'Bacteria_Bacteroidetes/Chlorobi_group_Bacteroidetes_Sphingobacteriia_Sphingobacteriales_Chitinophagaceae_Balneola_vulgaris_DSM_17893'
	'Bacteria_Bacteroidetes/Chlorobi_group_Bacteroidetes_Sphingobacteriia_Sphingobacteriales_Chitinophagaceae_Gracilimonas_tropica_DSM_19535'
	'Bacteria_Bacteroidetes/Chlorobi_group_Bacteroidetes_Sphingobacteriia_Sphingobacteriales_Chitinophagaceae_Segetibacter_koreensis_DSM_18137'
	'Bacteria_Bacteroidetes/Chlorobi_group_Bacteroidetes_Sphingobacteriia_Sphingobacteriales_Chitinophagaceae_Niastella_koreensis_GR20-10_DSM_17620'
	'Bacteria_Bacteroidetes/Chlorobi_group_Bacteroidetes_Sphingobacteriia_Sphingobacteriales_Chitinophagaceae_Niabella_soli_JS13-8_DSM_19437'
	'Bacteria_Bacteroidetes/Chlorobi_group_Bacteroidetes_Sphingobacteriia_Sphingobacteriales_Chitinophagaceae_Terrimonas_ferruginea_DSM_30193'
	'Bacteria_Bacteroidetes/Chlorobi_group_Bacteroidetes_Sphingobacteriia_Sphingobacteriales_Saprospiraceae_Aureispira_sp._CCB-QB1'
	'Bacteria_Bacteroidetes/Chlorobi_group_Bacteroidetes_Sphingobacteriia_Sphingobacteriales_Saprospiraceae_Lewinella_cohaerens_DSM_23179'
	'Bacteria_Bacteroidetes/Chlorobi_group_Bacteroidetes_Sphingobacteriia_Sphingobacteriales_Saprospiraceae_Haliscomenobacter_hydrossis_O_DSM_1100'
	RIFCSPLOWO2_12_FULL_Bacteroidetes_37_12_curated
	'Bacteria_Bacteroidetes/Chlorobi_group_Bacteroidetes_Sphingobacteriia_Sphingobacteriales_Sphingobacteriaceae_Solitalea_canadensis_USAM_9D_DSM_3403'
	'Bacteria_Bacteroidetes/Chlorobi_group_Bacteroidetes_Sphingobacteriia_Sphingobacteriales_Sphingobacteriaceae_Mucilaginibacter_paludis_TPT56_DSM_18603'
	'Bacteria_Bacteroidetes/Chlorobi_group_Bacteroidetes_Sphingobacteriia_Sphingobacteriales_Sphingobacteriaceae_Olivibacter_sitiensis_DSM_17696'
	'Bacteria_Bacteroidetes/Chlorobi_group_Bacteroidetes_Sphingobacteriia_Sphingobacteriales_Sphingobacteriaceae_Sphingobacterium_sp._21'
	'Bacteria_Bacteroidetes/Chlorobi_group_Bacteroidetes_Flavobacteriia_Flavobacteriales_Cryomorphaceae_Owenweeksia_Owenweeksia_hongkongensis_DSM_17368'
	'Bacteria_Bacteroidetes/Chlorobi_group_Bacteroidetes_Flavobacteriia_Flavobacteriales_Flavobacteriaceae_Ornithobacterium_rhinotracheale_DSM_15997'
	'Bacteria_Bacteroidetes/Chlorobi_group_Bacteroidetes_Flavobacteriia_Flavobacteriales_Flavobacteriaceae_Empedobacter_brevis_ATCC_43319'
	'Bacteria_Bacteroidetes/Chlorobi_group_Bacteroidetes_Flavobacteriia_Flavobacteriales_Flavobacteriaceae_Elizabethkingia_anophelis_NUH6'
	'Bacteria_Bacteroidetes/Chlorobi_group_Bacteroidetes_Flavobacteriia_Flavobacteriales_Flavobacteriaceae_Epilithonimonas_tenax_DSM_16811'
	'Bacteria_Bacteroidetes/Chlorobi_group_Bacteroidetes_Flavobacteriia_Flavobacteriales_Flavobacteriaceae_Chryseobacterium_gregarium_DSM_19109'
	'Bacteria_Bacteroidetes/Chlorobi_group_Bacteroidetes_Flavobacteriia_Flavobacteriales_Flavobacteriaceae_Cellulophaga_lytica_HI1'
	'Bacteria_Bacteroidetes/Chlorobi_group_Bacteroidetes_Flavobacteriia_Flavobacteriales_Flavobacteriaceae_Croceibacter_atlanticus_HTCC2559_Re-annotation_of_existing_genome_that_was_not_originally_submitted_by_me'
	'Bacteria_Bacteroidetes/Chlorobi_group_Bacteroidetes_Flavobacteriia_Flavobacteriales_Flavobacteriaceae_Zobellia_uliginosa_MAR_2009_138'
	'Bacteria_Bacteroidetes/Chlorobi_group_Bacteroidetes_Flavobacteriia_Flavobacteriales_Flavobacteriaceae_Muricauda_ruestringensis_B1_DSM_13258'
	'Bacteria_Bacteroidetes/Chlorobi_group_Bacteroidetes_Flavobacteriia_Flavobacteriales_Flavobacteriaceae_Arenibacter_certesii_DSM_19833'
	'Bacteria_Bacteroidetes/Chlorobi_group_Bacteroidetes_Flavobacteriia_Flavobacteriales_Flavobacteriaceae_Eudoraea_adriatica_DSM_19308'
	'Bacteria_Bacteroidetes/Chlorobi_group_Bacteroidetes_Flavobacteriia_Flavobacteriales_Flavobacteriaceae_Aequorivita_sublithincola_QSSC9-3_DSM_14238'
	'Bacteria_Bacteroidetes/Chlorobi_group_Bacteroidetes_Flavobacteriia_Flavobacteriales_Flavobacteriaceae_Leeuwenhoekiella_blandensis_MED217'
	'Bacteria_Bacteroidetes/Chlorobi_group_Bacteroidetes_Flavobacteriia_Flavobacteriales_Flavobacteriaceae_Joostella_marina_En5_DSM_19592'
	'Bacteria_Bacteroidetes/Chlorobi_group_Bacteroidetes_Flavobacteriia_Flavobacteriales_Flavobacteriaceae_Sinomicrobium_oceani_CGMCC_1.12145'
	'Bacteria_Bacteroidetes/Chlorobi_group_Bacteroidetes_Flavobacteriia_Flavobacteriales_Flavobacteriaceae_Aquimarina_megaterium_XH134'
	RIFCSPLOWO2_12_FULL_Flavobacteria_31_7_curated
	'Bacteria_Bacteroidetes/Chlorobi_group_Bacteroidetes_Flavobacteriia_Flavobacteriales_Flavobacteriaceae_Gillisia_sp._CAL575'
	'Bacteria_Bacteroidetes/Chlorobi_group_Bacteroidetes_Flavobacteriia_Flavobacteriales_Flavobacteriaceae_Mesonia_mobilis_DSM_19841'
	'Bacteria_Bacteroidetes/Chlorobi_group_Bacteroidetes_Flavobacteriia_Flavobacteriales_Flavobacteriaceae_Salegentibacter_sp._Hel_I_6'
	'Bacteria_Bacteroidetes/Chlorobi_group_Bacteroidetes_Flavobacteriia_Flavobacteriales_Flavobacteriaceae_Salinimicrobium_xinjiangense_DSM_19287'
	'Bacteria_Bacteroidetes/Chlorobi_group_Bacteroidetes_Flavobacteriia_Flavobacteriales_Flavobacteriaceae_Polaribacter_sp._MED152'
	'Bacteria_Bacteroidetes/Chlorobi_group_Bacteroidetes_Flavobacteriia_Flavobacteriales_Flavobacteriaceae_Lutibacter_sp._Hel_I_33_5'
	'Bacteria_Bacteroidetes/Chlorobi_group_Bacteroidetes_Flavobacteriia_Flavobacteriales_Flavobacteriaceae_Tenacibaculum_ovolyticum_DSM_18103'
	'Bacteria_Bacteroidetes/Chlorobi_group_Bacteroidetes_Flavobacteriia_Flavobacteriales_Flavobacteriaceae_Gaetbulibacter_saemankumensis_DSM_17032'
	'Bacteria_Bacteroidetes/Chlorobi_group_Bacteroidetes_Flavobacteriia_Flavobacteriales_Flavobacteriaceae_Flavobacteriaceae_bacterium_P7-3-5'
	'Bacteria_Bacteroidetes/Chlorobi_group_Bacteroidetes_Flavobacteriia_Flavobacteriales_Flavobacteriaceae_Sediminibacter_sp._Hel_I_10'
	'Bacteria_Bacteroidetes/Chlorobi_group_Bacteroidetes_Flavobacteriia_Flavobacteriales_Flavobacteriaceae_Olleya_sp._Hel_I_94'
	'Bacteria_Bacteroidetes/Chlorobi_group_Bacteroidetes_Flavobacteriia_Flavobacteriales_Flavobacteriaceae_Mesoflavibacter_zeaxanthinifaciens_DSM_18436'
	'Bacteria_Bacteroidetes/Chlorobi_group_Bacteroidetes_Flavobacteriia_Flavobacteriales_Flavobacteriaceae_Gelidibacter_mesophilus_DSM_14095'
	'Bacteria_Bacteroidetes/Chlorobi_group_Bacteroidetes_Flavobacteriia_Flavobacteriales_Cryomorphaceae_Crocinitomix_catalasitica_ATCC_23190'
	'Bacteria_Bacteroidetes/Chlorobi_group_Bacteroidetes_Flavobacteriia_Flavobacteriales_Cryomorphaceae_Fluviicola_taffensis_RW262_DSM_16823'
	'Bacteria_Bacteroidetes/Chlorobi_group_Bacteroidetes_unclassified_Bacteroidetes_Prolixibacter_bellariivorans_ATCC_BAA-1284'
	'Bacteria_Bacteroidetes/Chlorobi_group_Bacteroidetes_Bacteroidia_Bacteroidales_Porphyromonadaceae_Butyricimonas_virosa_DSM_23226'
	'Bacteria_Bacteroidetes/Chlorobi_group_Bacteroidetes_Bacteroidia_Bacteroidales_Porphyromonadaceae_Barnesiella_viscericola_C46_DSM_18177'
	'Bacteria_Bacteroidetes/Chlorobi_group_Bacteroidetes_Bacteroidia_Bacteroidales_Bacteroidaceae_Bacteroides_fragilis_NCTC_9343'
	'Bacteria_Bacteroidetes/Chlorobi_group_Bacteroidetes_Bacteroidia_Bacteroidales_Prevotellaceae_Hallella_seregens_ATCC_51272'
	'Bacteria_Bacteroidetes/Chlorobi_group_Bacteroidetes_Bacteroidia_Bacteroidales_Prevotellaceae_Prevotella_dentalis_ES_2772_DSM_3688'
	'Bacteria_Bacteroidetes/Chlorobi_group_Bacteroidetes_Bacteroidia_Bacteroidales_Porphyromonadaceae_Proteiniphilum_acetatigenes_DSM_18083'
	GWC1_Bacteroidetes_47_7_curated
	'Bacteria_Bacteroidetes/Chlorobi_group_Bacteroidetes_Bacteroidia_Bacteroidales_Porphyromonadaceae_Porphyromonas_gingivalis_W83'
	'Bacteria_Bacteroidetes/Chlorobi_group_Bacteroidetes_Cytophagia_Cytophagales_Cytophagaceae_Cytophaga_fermentans_IAM_14302_DSM_9555'
	'Bacteria_Bacteroidetes/Chlorobi_group_Bacteroidetes_Bacteroidia_Bacteroidales_Marinilabiaceae_Alkaliflexus_imshenetskii_Z-7010_DSM_15055'
	'Bacteria_Bacteroidetes/Chlorobi_group_Bacteroidetes_Bacteroidia_Bacteroidales_Marinilabiaceae_Marinilabilia_salmonicolor_JCM_21150'
	'Bacteria_Bacteroidetes/Chlorobi_group_Bacteroidetes_Bacteroidia_Bacteroidales_Marinilabiaceae_Anaerophaga_thermohalophila_Fru22_DSM_12881'
	GWF2_Bacteroidetes_49_14_curated
	GWF2_Bacteroidetes_35_48_curated
	GWF2_Bacteroidetes_33_38_curated
	RifOxyA12_full_Bacteroidetes_38_20_curated
	GWF2_Bacteroidetes_40_13_curated
	'Bacteria_Bacteroidetes/Chlorobi_group_Bacteroidetes_Bacteroidia_Bacteroidales_Rikenellaceae_Rikenella_microfusus_Q-1_DSM_15922'
	GWF2_Bacteroidetes_41_61_curated
	GWF2_Bacteroidetes_40_14_curated
	'Bacteria_Bacteroidetes/Chlorobi_group_Bacteroidetes_Bacteroidia_Bacteroidales_Rikenellaceae_Alistipes_finegoldii_AHN_2437_DSM_17242'
	GWE2_Bacteroidetes_42_24_curated
	GWF2_Bacteroidetes_43_63_curated
	GWE2_Bacteroidetes_42_42_curated
	RIFCSPLOWO2_12_FULL_Bacteroidetes_35_15_curated
	GWF2_Bacteroidetes_29_10_curated
	'Bacteria_Bacteroidetes/Chlorobi_group_Bacteroidetes_Cytophagia_Cytophagales_Cytophagaceae_Pontibacter_roseus_DSM_17521'
	'Bacteria_Bacteroidetes/Chlorobi_group_Bacteroidetes_Cytophagia_Cytophagales_Cytophagaceae_Adhaeribacter_aquaticus_MBRG1.5_DSM_16391'
	'Bacteria_Bacteroidetes/Chlorobi_group_Bacteroidetes_Cytophagia_Cytophagales_Flammeovirgaceae_Nafulsella_turpanensis_ZLM-10'
	'Bacteria_Bacteroidetes/Chlorobi_group_Bacteroidetes_Cytophagia_Cytophagales_Cyclobacteriaceae_Nitritalea_halalkaliphila_LW7_Draft1'
	'Bacteria_Bacteroidetes/Chlorobi_group_Bacteroidetes_Cytophagia_Cytophagales_Cyclobacteriaceae_Echinicola_vietnamensis_KMM_6221_DSM_17526'
	'Bacteria_Bacteroidetes/Chlorobi_group_Bacteroidetes_Cytophagia_Cytophagales_Cyclobacteriaceae_Cyclobacterium_marinum_DSM_745'
	'Bacteria_Bacteroidetes/Chlorobi_group_Bacteroidetes_Cytophagia_Cytophagales_Cyclobacteriaceae_Aquiflexum_balticum_BA160_DSM_16537'
	'Bacteria_Bacteroidetes/Chlorobi_group_Bacteroidetes_Cytophagia_Cytophagales_Cyclobacteriaceae_Indibacter_alkaliphilus_LW1_Draft1'
	'Bacteria_Bacteroidetes/Chlorobi_group_Bacteroidetes_Cytophagia_Cytophagales_Cyclobacteriaceae_Belliella_baltica_BA134_DSM_15883'
	'Bacteria_Bacteroidetes/Chlorobi_group_Bacteroidetes_Cytophagia_Cytophagales_Cytophagaceae_Rhodonellum_psychrophilum_DSM_17998'
	'Bacteria_Bacteroidetes/Chlorobi_group_Bacteroidetes_Cytophagia_Cytophagales_Cytophagaceae_Runella_slithyformis_LSU4_DSM_19594'
	'Bacteria_Bacteroidetes/Chlorobi_group_Bacteroidetes_Cytophagia_Cytophagales_Cytophagaceae_Emticicia_oligotrophica_GPTSA100-15_DSM_17448'
	'Bacteria_Bacteroidetes/Chlorobi_group_Bacteroidetes_Cytophagia_Cytophagales_Cytophagaceae_Rudanella_lutea_DSM_19387'
	'Bacteria_Bacteroidetes/Chlorobi_group_Bacteroidetes_Cytophagia_Cytophagales_Cytophagaceae_Flectobacillus_major_VKMB-859_DSM_103'
	'Bacteria_Bacteroidetes/Chlorobi_group_Bacteroidetes_Cytophagia_Cytophagales_Cytophagaceae_Cytophaga_hutchinsonii_ATCC_33406'
	'Bacteria_Bacteroidetes/Chlorobi_group_Bacteroidetes_Cytophagia_Cytophagales_Cytophagaceae_Sporocytophaga_myxococcoides_DSM_11118'
	'Bacteria_Bacteroidetes/Chlorobi_group_Bacteroidetes_Cytophagia_Cytophagales_Flammeovirgaceae_Flexithrix_dorotheae_DSM_6795'
	'Bacteria_Bacteroidetes/Chlorobi_group_Bacteroidetes_Cytophagia_Cytophagales_Cytophagaceae_Flexibacter_litoralis_Fx_l1_DSM_6794'
	'Bacteria_Bacteroidetes/Chlorobi_group_Bacteroidetes_Bacteroidetes_Order_III._Incertae_sedis_Thermonema_rossianum_DSM_10300'
	'Bacteria_Bacteroidetes/Chlorobi_group_Bacteroidetes_Bacteroidetes_Order_II._Incertae_sedis_Rhodothermaceae_Salisaeta_longa_DSM_21114'
	'Bacteria_Bacteroidetes/Chlorobi_group_Chlorobi_Chlorobia_Chlorobiales_Chlorobiaceae_Chlorobium/Pelodictyon_group_Pelodictyon_luteolum_DSM_273'
	Bacteria_CP-CD12_bacterium_SCGC_AAA255-F10_SAK_001_129
	Bacteria_CP-CD12_bacterium_JGI_0000014-A15_Etoliko_001_223
	Bacteria_Firmicutes_Clostridia_Halanaerobiales_Halobacteroidaceae_Halobacteroides_halobius_MD-1_DSM_5150
	Bacteria_Firmicutes_Clostridia_Halanaerobiales_Halobacteroidaceae_Halonatronum_saccharophilum_Z-7986_DSM_13868
	Bacteria_Firmicutes_Clostridia_Halanaerobiales_Halobacteroidaceae_Orenia_marismortui_DSM_5156
	Bacteria_CP-OP9_bacterium_JGI_0000079-L04_TAbiofilm_001_231
	Bacteria_CP-OP9_bacterium_SCGC_AAA255-E04_SAK_001_124
	Bacteria_CP-OP9_bacterium_SCGC_AB-164-P05_SAK_001_215
	Bacteria_CP-OP9_candidate_division_OP9_bacterium_SCGC_AAA252-M02_Combined_Assembly_OP9_1_OP9
	Bacteria_CP-OP9_candidate_division_OP9_bacterium_SCGC_AAA252-M02_SAK_001_71
	Bacteria_CP-OP9_candidate_division_OP9_bacterium_SCGC_AAA255-N14_SAK_001_136
	Bacteria_CP-OP9_candidate_division_OP9_bacterium_SCGC_AAA255-G05_SAK_001_130
	Bacteria_CP-OP9_bacterium_SCGC_AB-164-M20_SAK_001_218
	RBG_16_Atribacteria_JS1_35_8_curated
	RBG_19FT_COMBO_Atribacteria_JS1_35_14_curated
	Bacteria_CP-OP9_bacterium_JGI_0000014-F07_Etoliko_001_227
	'Bacteria_Firmicutes_Clostridia_Thermoanaerobacterales_Thermoanaerobacterales_Family_III._Incertae_Sedis_Thermoanaerobacterium_thermosaccharolyticum_M0795'
	Bacteria_Firmicutes_Clostridia_Thermoanaerobacterales_Thermoanaerobacteraceae_Caldanaerobius_polysaccharolyticum_KMTHCJ_DSM_13641
	'Bacteria_Firmicutes_Clostridia_Thermoanaerobacterales_Thermoanaerobacterales_Family_IV._Incertae_Sedis_Mahella_australiensis_50-1_BON_DSM_15567'
	Bacteria_Firmicutes_Clostridia_Clostridiales_Caldicoprobacteraceae_Caldicoprobacter_oshimai_DSM_21659
	'Bacteria_Firmicutes_Clostridia_Clostridiales_Clostridiaceae_Thermobrachium_celere_JW/YL-NZ35_DSM_8682'
	RBG_16_Actinobacteria_55_12_curated
	RBG_19FT_COMBO_Actinobacteria_36_27_curated
	RBG_13_Omnitrophica_WOR-2_44_8_curated
	Bacteria_Actinobacteria_Actinobacteria_Coriobacteridae_Coriobacteriales_Coriobacterineae_Coriobacteriaceae_Adlercreutzia_equolifaciens_DSM_19450
	Bacteria_Actinobacteria_Actinobacteria_Coriobacteridae_Coriobacteriales_Coriobacterineae_Coriobacteriaceae_Enterorhabdus_mucosicola_DSM_19490
	Bacteria_Actinobacteria_Coriobacteriia_Coriobacteriales_Coriobacteriaceae_Senegalemassilia_anaerobia_JC110
	Bacteria_Actinobacteria_Actinobacteria_Coriobacteridae_Coriobacteriales_Coriobacterineae_Coriobacteriaceae_Denitrobacterium_detoxificans_DSM_21843
	Bacteria_Actinobacteria_Actinobacteria_Coriobacteridae_Coriobacteriales_Coriobacterineae_Coriobacteriaceae_Coriobacterium_glomerans_PW2_DSM_20642
	Bacteria_Actinobacteria_Coriobacteriia_Coriobacteriales_Coriobacteriaceae_Enorma_massiliensis_phI
	RBG_19FT_COMBO_Actinobacteria_70_19_curated
	Bacteria_Actinobacteria_Actinobacteria_unclassified_Actinobacteria_Candidatus_Microthrix_parvicella_Bio17-1
	Bacteria_Actinobacteria_Actinobacteria_Acidimicrobidae_Acidimicrobiales_Acidimicrobineae_Acidimicrobiaceae_Ferrimicrobium_acidiphilum_DSM_19497
	Bacteria_Actinobacteria_Actinobacteria_Actinobacteridae_Actinomycetales_Propionibacterineae_Nocardioidaceae_Actinopolymorpha_alba_DSM_45243
	Bacteria_Actinobacteria_Actinobacteria_Actinobacteridae_Actinomycetales_Streptosporangineae_Thermomonosporaceae_Actinomadura_madurae_LIID-AJ290
	Bacteria_Actinobacteria_Actinobacteria_Actinobacteridae_Actinomycetales_Streptosporangineae_Streptosporangiaceae_Nonomuraea_coxensis_DSM_45129
	Bacteria_Actinobacteria_Actinobacteria_Actinobacteridae_Actinomycetales_Streptosporangineae_Nocardiopsaceae_Marinactinospora_thermotolerans_DSM_45154
	Bacteria_Actinobacteria_Actinobacteria_Actinobacteridae_Actinomycetales_Streptosporangineae_Nocardiopsaceae_Thermobifida_fusca_YX
	Bacteria_Actinobacteria_Actinobacteria_Actinobacteridae_Actinomycetales_Pseudonocardineae_Pseudonocardiaceae_Jiangella_gansuensis_YIM_002_DSM_44835
	Bacteria_Actinobacteria_Actinobacteria_Actinobacteridae_Actinomycetales_Micromonosporineae_Micromonosporaceae_Longispora_albida_DSM_44784
	Bacteria_Actinobacteria_Actinobacteria_Actinobacteridae_Actinomycetales_Micromonosporineae_Micromonosporaceae_Catelliglobosispora_koreensis_DSM_44566
	Bacteria_Actinobacteria_Actinobacteria_Actinobacteridae_Actinomycetales_Micromonosporineae_Micromonosporaceae_Hamadaea_tsunoensis_DSM_44101
	Bacteria_Actinobacteria_Actinobacteria_Actinobacteridae_Actinomycetales_Micromonosporineae_Micromonosporaceae_Micromonosporaceae_bacterium_URHE0070
	'Bacteria_Actinobacteria_Actinobacteria_Actinobacteridae_Actinomycetales_Propionibacterineae_Nocardioidaceae_Marmoricola_sp._URHB0036'
	Bacteria_Actinobacteria_Actinobacteria_Actinobacteridae_Actinomycetales_Propionibacterineae_Nocardioidaceae_Propionicicella_superfundia_DSM_22317
	Bacteria_Actinobacteria_Actinobacteria_Actinobacteridae_Actinomycetales_Propionibacterineae_Propionibacteriaceae_Aestuariimicrobium_kwangyangense_DSM_21549
	Bacteria_Actinobacteria_Actinobacteria_Actinobacteridae_Actinomycetales_Propionibacterineae_Propionibacteriaceae_Propionibacterium_acnes_KPA171202
	Bacteria_Actinobacteria_Actinobacteria_Actinobacteridae_Actinomycetales_Propionibacterineae_Propionibacteriaceae_Propionimicrobium_lymphophilum_DSM_4903
	Bacteria_Actinobacteria_Actinobacteria_Actinobacteridae_Actinomycetales_Streptomycineae_Streptomycetaceae_Streptomyces_coelicolor_A32
	Bacteria_Actinobacteria_Actinobacteria_Actinobacteridae_Actinomycetales_Streptomycineae_Streptomycetaceae_Streptomycetaceae_bacterium_MP113-05
	Bacteria_Actinobacteria_Actinobacteria_Actinobacteridae_Actinomycetales_Streptomycineae_Streptomycetaceae_Streptacidiphilus_oryzae_TH49
	Bacteria_Actinobacteria_Actinobacteria_Actinobacteridae_Actinomycetales_Micrococcineae_Brevibacteriaceae_Brevibacterium_linens_BL2
	'Bacteria_Actinobacteria_Actinobacteria_Actinobacteridae_Actinomycetales_Micrococcineae_Micrococcaceae_Citricoccus_sp._CH26A'
	Bacteria_Actinobacteria_Actinobacteria_Actinobacteridae_Actinomycetales_Micrococcineae_Yaniellaceae_Yaniella_halotolerans_DSM_15476
	Bacteria_Actinobacteria_Actinobacteria_Actinobacteridae_Actinomycetales_Micrococcineae_Micrococcaceae_Acaricomes_phytoseiuli_DSM_14247
	Bacteria_Actinobacteria_Actinobacteria_Actinobacteridae_Actinomycetales_Micrococcineae_Micrococcaceae_Nesterenkonia_alba_DSM_19423
	Bacteria_Actinobacteria_Actinobacteria_Actinobacteridae_Actinomycetales_Micrococcineae_Microbacteriaceae_Curtobacterium_ginsengisoli_DSM_22003
	'Bacteria_Actinobacteria_Actinobacteria_Actinobacteridae_Actinomycetales_Micrococcineae_Microbacteriaceae_Curtobacterium_sp._9128'
	Bacteria_Actinobacteria_Actinobacteria_Actinobacteridae_Actinomycetales_Micrococcineae_Microbacteriaceae_Curtobacterium_flaccumfaciens_UCD-AKU
	Bacteria_Actinobacteria_Actinobacteria_Micrococcales_Microbacteriaceae_Zimmermannella_faecalis_ATCC_13722
	Bacteria_Actinobacteria_Actinobacteria_Actinobacteridae_Actinomycetales_Micrococcineae_Microbacteriaceae_Gulosibacter_molinativorax_DSM_13485
	Bacteria_Actinobacteria_Actinobacteria_Actinobacteridae_Actinomycetales_Micrococcineae_Microbacteriaceae_Humibacter_albus_DSM_18994
	Bacteria_Actinobacteria_Actinobacteria_Actinobacteridae_Actinomycetales_Micrococcineae_Microbacteriaceae_Leifsonia_xyli_xyli_CTCB07
	'Bacteria_Actinobacteria_Actinobacteria_Actinobacteridae_Actinomycetales_Micrococcineae_Microbacteriaceae_Cryocola_sp._340MFSha3.1'
	Bacteria_Actinobacteria_Actinobacteria_Actinobacteridae_Actinomycetales_Micrococcineae_Microbacteriaceae_Microbacterium_paraoxydans_DH1b
	Bacteria_Actinobacteria_Actinobacteria_Actinobacteridae_Actinomycetales_Micrococcineae_Microbacteriaceae_Glaciibacter_superstes_DSM_21135
	Bacteria_Actinobacteria_Actinobacteria_Actinobacteridae_Actinomycetales_Micrococcineae_Microbacteriaceae_Agrococcus_lahaulensis_DSM_17612
	'Bacteria_Actinobacteria_Actinobacteria_Actinobacteridae_Actinomycetales_Micrococcineae_Microbacteriaceae_Cryobacterium_sp._MLB-32'
	'Bacteria_Actinobacteria_Actinobacteria_Micrococcales_Microbacteriaceae_Candidatus_Rhodoluna_lacicola_MWH-Ta8_Sequence_finished_Aug._2010'
	'Bacteria_Actinobacteria_Actinobacteria_Actinobacteridae_Actinomycetales_Micrococcineae_Microbacteriaceae_Herbiconiux_sp._YR403'
	Bacteria_Actinobacteria_Actinobacteria_Actinobacteridae_Actinomycetales_Micrococcineae_Microbacteriaceae_Leucobacter_chromiiresistens_JG_31
	Bacteria_Actinobacteria_Actinobacteria_Actinobacteridae_Actinomycetales_Micrococcineae_Microbacteriaceae_Salinibacterium_amurskyense_PAMC_21357
	Bacteria_Actinobacteria_Actinobacteria_Actinobacteridae_Actinomycetales_Micrococcineae_Microbacteriaceae_Agromyces_subbeticus_DSM_16689
	Bacteria_Actinobacteria_Actinobacteria_Actinobacteridae_Actinomycetales_Micrococcineae_Microbacteriaceae_Rathayibacter_toxicus_DSM_7488
	Bacteria_Actinobacteria_Actinobacteria_Actinobacteridae_Actinomycetales_Micrococcineae_Cellulomonadaceae_Paraoerskovia_marina_DSM_21750
	Bacteria_Actinobacteria_Actinobacteria_Actinobacteridae_Actinomycetales_Micrococcineae_unclassified_Micrococcineae_Ruania_albidiflava_DSM_18029
	Bacteria_Actinobacteria_Actinobacteria_Actinobacteridae_Actinomycetales_Micrococcineae_Promicromonosporaceae_Promicromonospora_kroppenstedtii_RS16_DSM_19349
	Bacteria_Actinobacteria_Actinobacteria_Actinobacteridae_Actinomycetales_Micrococcineae_Promicromonosporaceae_Isoptericola_variabilis_225
	Bacteria_Actinobacteria_Actinobacteria_Actinobacteridae_Actinomycetales_Micrococcineae_Promicromonosporaceae_Cellulosimicrobium_cellulans_J36_ICCI
	Bacteria_Actinobacteria_Actinobacteria_Actinobacteridae_Actinomycetales_Micrococcineae_Dermatophilaceae_Dermatophilus_congolensis_DSM_44180
	Bacteria_Actinobacteria_Actinobacteria_Actinobacteridae_Actinomycetales_Micrococcineae_Intrasporangiaceae_Arsenicicoccus_bolidensis_DSM_15745
	Bacteria_Actinobacteria_Actinobacteria_Actinobacteridae_Actinomycetales_Micrococcineae_Dermacoccaceae_Demetria_terragena_DSM_11295
	Bacteria_Actinobacteria_Actinobacteria_Actinobacteridae_Actinomycetales_Micrococcineae_Intrasporangiaceae_Ornithinimicrobium_pekingense_DSM_21552
	Bacteria_Actinobacteria_Actinobacteria_Actinobacteridae_Actinomycetales_Micrococcineae_Intrasporangiaceae_Serinicoccus_marinus_MCCC_1A05965
	'Bacteria_Actinobacteria_Actinobacteria_Actinobacteridae_Actinomycetales_Micrococcineae_Intrasporangiaceae_Terracoccus_sp._273MFTsu3.1'
	'Bacteria_Actinobacteria_Actinobacteria_Actinobacteridae_Actinomycetales_Micrococcineae_Intrasporangiaceae_Janibacter_sp._HTCC2649'
	Bacteria_Actinobacteria_Actinobacteria_Actinobacteridae_Actinomycetales_Micrococcineae_Intrasporangiaceae_Tetrasphaera_elongata_DSM_14184
	Bacteria_Actinobacteria_Actinobacteria_Actinobacteridae_Actinomycetales_Pseudonocardineae_Pseudonocardiaceae_Actinoalloteichus_cyanogriseus_DSM_43889
	Bacteria_Actinobacteria_Actinobacteria_Actinobacteridae_Actinomycetales_Pseudonocardineae_Pseudonocardiaceae_Actinokineospora_inagensis_DSM_44258
	Bacteria_Actinobacteria_Actinobacteria_Actinobacteridae_Actinomycetales_Pseudonocardineae_Pseudonocardiaceae_Actinomycetospora_chiangmaiensis_DSM_45062
	Bacteria_Actinobacteria_Actinobacteria_Actinobacteridae_Actinomycetales_Corynebacterineae_Nocardiaceae_Smaragdicoccus_niigatensis_DSM_44881
	'Bacteria_Actinobacteria_Actinobacteria_Actinobacteridae_Actinomycetales_Corynebacterineae_Nocardiaceae_Rhodococcus_sp._BCP1'
	Bacteria_Actinobacteria_Actinobacteria_Corynebacteriales_Gordoniaceae_Gordonia_bronchialis_DSM_43247
	Bacteria_Actinobacteria_Actinobacteria_Actinobacteridae_Actinomycetales_Pseudonocardineae_Pseudonocardiaceae_Prauserella_rugosa_DSM_43194
	Bacteria_Actinobacteria_Actinobacteria_Actinobacteridae_Actinomycetales_Pseudonocardineae_Pseudonocardiaceae_Thermocrispum_agreste_DSM_44070
	Bacteria_Actinobacteria_Actinobacteria_Actinobacteridae_Actinomycetales_Actinopolysporineae_Actinopolysporaceae_Actinopolyspora_mortivallis_HS-1_DSM_44261
	Bacteria_Actinobacteria_Actinobacteria_Actinobacteridae_Bifidobacteriales_Bifidobacteriaceae_Alloscardovia_omnicolens_DSM_21503
	Bacteria_Actinobacteria_Actinobacteria_Actinobacteridae_Actinomycetales_Actinomycineae_Actinomycetaceae_Varibaculum_cambriense_DSM_15806
	Bacteria_Actinobacteria_Actinobacteria_Actinobacteridae_Actinomycetales_Glycomycineae_Glycomycetaceae_Haloglycomyces_albus_DSM_45210
	Bacteria_Actinobacteria_Actinobacteria_Actinobacteridae_Actinomycetales_Glycomycineae_Glycomycetaceae_Glycomyces_arizonensis_DSM_44726
	Bacteria_Actinobacteria_Actinobacteria_Actinobacteridae_Actinomycetales_Pseudonocardineae_Pseudonocardiaceae_Sciscionella_marina_DSM_45152
	Bacteria_Actinobacteria_Actinobacteria_Actinobacteridae_Actinomycetales_Frankineae_Frankiaceae_Frankia_alni_ACN14a
	Bacteria_Actinobacteria_Actinobacteria_Actinobacteridae_Actinomycetales_Frankineae_Sporichthyaceae_Sporichthya_polymorpha_DSM_43042
	Bacteria_Actinobacteria_Actinobacteria_Actinobacteridae_Actinomycetales_Frankineae_Geodermatophilaceae_Geodermatophilus_obscurus_DSM_43160
	Bacteria_Actinobacteria_Actinobacteria_Actinobacteridae_Actinomycetales_Frankineae_Cryptosporangiaceae_Cryptosporangium_arvum_YU_629-21_DSM_44712
	Bacteria_Actinobacteria_Actinobacteria_Actinobacteridae_Actinomycetales_Catenulisporineae_Actinospicaceae_Actinospica_robiniae_DSM_44927
	Bacteria_Actinobacteria_Actinobacteria_Nitriliruptoridae_Nitriliruptorales_Nitriliruptoraceae_Nitriliruptor_alkaliphilus_DSM_45188
	Bacteria_Actinobacteria_Actinobacteria_Rubrobacteridae_Rubrobacterales_Rubrobacterineae_Rubrobacteraceae_Rubrobacter_xylanophilus_DSM_9941
	Bacteria_Actinobacteria_Actinobacteria_Rubrobacteridae_Solirubrobacterales_Solirubrobacteraceae_Solirubrobacter_soli_DSM_22325
	Bacteria_Actinobacteria_Actinobacteria_Rubrobacteridae_Thermoleophilales_Thermoleophilaceae_Thermoleophilum_album_ATCC_35263
	GWC2_Actinobacteria_53_9_curated
	'Bacteria_Firmicutes_Clostridia_Clostridiales_Clostridiales_incertae_sedis_Clostridiales_Family_XVIII._Incertae_Sedis_Symbiobacterium_thermophilum_IAM_14863'
	Bacteria_KD3-62_DG-56
	RBG_13_Firmicutes_65_8_curated
	Bacteria_Firmicutes_Clostridia_Clostridiales_Syntrophomonadaceae_Syntrophomonas_wolfei_Goettingen_DSM_2245B
	Bacteria_Firmicutes_Clostridia_Thermoanaerobacterales_Thermoanaerobacteraceae_Desulfovirgula_thermocuniculi_DSM_16036
	RBG_19FT_COMBO_Armatimonadetes_69_19_curated
	Bacteria_Firmicutes_Clostridia_Thermoanaerobacterales_Thermoanaerobacteraceae_Caldanaerobacter_subterraneus_tengcongensis_MB4T
	Bacteria_Firmicutes_Clostridia_Thermoanaerobacterales_Thermoanaerobacteraceae_Thermanaeromonas_toyohensis_ToBE_DSM_14490
	Bacteria_Firmicutes_Clostridia_Thermoanaerobacterales_Thermoanaerobacteraceae_Carboxydothermus_hydrogenoformans_Z-2901_DSM_6008
	Bacteria_Firmicutes_Clostridia_Thermoanaerobacterales_Thermoanaerobacteraceae_Moorella_group_Moorella_thermoacetica_ATCC_39073
	Bacteria_Firmicutes_Clostridia_Clostridiales_Peptococcaceae_Desulfotomaculum_gibsoniae_Groll_DSM_7213
	Bacteria_Firmicutes_Clostridia_Clostridiales_Peptococcaceae_Desulfurispora_thermophila_DSM_16022
	Bacteria_Firmicutes_Clostridia_Clostridiales_Peptococcaceae_Desulfitibacter_alkalitolerans_DSM_16504
	Bacteria_Firmicutes_Clostridia_Clostridiales_Peptococcaceae_Desulfonispora_thiosulfatigenes_GKNTAUT_DSM_11270
	'Bacteria_Firmicutes_Clostridia_Clostridiales_Lachnospiraceae_Robinsoniella_sp._KNHs210'
	Bacteria_Firmicutes_Clostridia_Clostridiales_Lachnospiraceae_Pseudobutyrivibrio_ruminis_HUN009
	'Bacteria_Firmicutes_Clostridia_Clostridiales_unclassified_Clostridiales_Epulopiscium_sp._N.t._morphotype_B'
	'Bacteria_Firmicutes_Clostridia_Clostridiales_Clostridiales_incertae_sedis_Clostridiales_Family_XI._Incertae_Sedis_Helcococcus_sueciensis_DSM_17243'
	'Bacteria_Firmicutes_Clostridia_Clostridiales_Clostridiales_incertae_sedis_Clostridiales_Family_XI._Incertae_Sedis_Sedimentibacter_sp._B4'
	Bacteria_Firmicutes_Clostridia_Clostridiales_unclassified_Clostridiales_Proteiniborus_ethanoligenes_DSM_21650
	Bacteria_Firmicutes_Clostridia_Clostridiales_Clostridiaceae_Clostridiisalibacter_paucivorans_DSM_22131
	'Bacteria_Firmicutes_Clostridia_Clostridiales_Clostridiales_incertae_sedis_Clostridiales_Family_XIII._Incertae_Sedis_Anaerovorax_odorimutans_DSM_5092'
	Bacteria_Firmicutes_Clostridia_Clostridiales_unclassified_Clostridiales_Proteocatella_sphenisci_DSM_23131
	Bacteria_Firmicutes_Clostridia_Clostridiales_Clostridiaceae_Clostridium_glycolicum_DSM_1288
	Bacteria_Firmicutes_Clostridia_Clostridiales_Clostridiaceae_Clostridium_difficile_CF5
	Bacteria_Firmicutes_Clostridia_Clostridiales_Peptococcaceae_Dehalobacter_restrictus_DSM_9455
	Bacteria_Firmicutes_Clostridia_Clostridiales_Peptococcaceae_Desulfosporosinus_orientis_Singapore_I_DSM_765
	Bacteria_Firmicutes_Clostridia_Clostridiales_Peptococcaceae_Desulfitobacterium_hafniense_Y51
	Bacteria_Firmicutes_Clostridia_Clostridiales_Ruminococcaceae_Acetivibrio_cellulolyticus_CD2_DSM_1870_ORNL_annotation
	Bacteria_Firmicutes_Clostridia_Clostridiales_Clostridiaceae_Clostridium_clariflavum_EBR_45_DSM_19732
	Bacteria_Firmicutes_Clostridia_Clostridiales_Clostridiaceae_Clostridium_orbiscindens_1_3_50AFAA
	Bacteria_Proteobacteria_Gammaproteobacteria_Chromatiales_Halothiobacillaceae_Halothiobacillaceae_bacterium_SCGC_AB-674-E03
	Bacteria_Firmicutes_Negativicutes_Selenomonadales_Acidaminococcaceae_Succinispira_mobilis_DSM_6222
	Bacteria_Firmicutes_Negativicutes_Selenomonadales_Veillonellaceae_Zymophilus_raffinosivorans_DSM_20765
	Bacteria_Firmicutes_Negativicutes_Selenomonadales_Veillonellaceae_Allisonella_histaminiformans_DSM_15230
	Bacteria_Firmicutes_Negativicutes_Selenomonadales_Veillonellaceae_Anaeroarcus_burkinensis_DSM_6283
	Bacteria_Firmicutes_Negativicutes_Selenomonadales_Veillonellaceae_Anaeromusa_acidaminophila_DSM_3853
	Bacteria_Tenericutes_Mollicutes_Acholeplasmatales_Acholeplasmataceae_Candidatus_Phytoplasma_aster_yellows_witches-broom_AY-WB
	GWF2_Tenericutes_38_8_curated
	GWC2_Tenericutes_39_45_curated
	GWA2_Tenericutes_38_26_curated
	RifOxyA12_full_Tenericutes_35_10_curated
	RIFOXYD12_FULL_Tenericutes_36_9_curated
	Bacteria_Tenericutes_Mollicutes_Mollicutes_bacterium_HR2
	Bacteria_Tenericutes_Mollicutes_Mollicutes_bacterium_HR1
	Bacteria_Firmicutes_Erysipelotrichi_Erysipelotrichales_Erysipelotrichaceae_Erysipelotrichaceae_bacterium_AP9
	Bacteria_Firmicutes_Erysipelotrichia_Erysipelotrichales_Erysipelotrichaceae_Eggerthia_catenaformis_DSM_20559
	Bacteria_Tenericutes_Mollicutes_Entomoplasmatales_Entomoplasmataceae_Entomoplasma_luminosum_ATCC_49195
	Bacteria_Firmicutes_Erysipelotrichia_Erysipelotrichales_Erysipelotrichaceae_Dielma_fastidiosa_JC13
	Bacteria_Firmicutes_Erysipelotrichi_Erysipelotrichales_Erysipelotrichaceae_Allobaculum_stercoricanis_DSM_13633
	Bacteria_Firmicutes_Bacilli_Lactobacillales_Streptococcaceae_Streptococcus_pleomorphus_DSM_20574
	'Bacteria_Firmicutes_Erysipelotrichi_Erysipelotrichales_Erysipelotrichaceae_Holdemania_sp._AP2'
	'Bacteria_Firmicutes_Bacilli_Bacillales_Bacillales_incertae_sedis_Bacillales_Family_X._Incertae_Sedis_Thermicanus_aegyptius_DSM_12793'
	Bacteria_Firmicutes_Bacilli_Bacillales_Paenibacillaceae_Saccharibacillus_sacchari_GR21_DSM_19268
	Bacteria_Firmicutes_Bacilli_Bacillales_Paenibacillaceae_Paenibacillus_lactis_154
	Bacteria_Firmicutes_Bacilli_Bacillales_Paenibacillaceae_Cohnella_panacarvi_Gsoil_349_DSM_18696
	Bacteria_Firmicutes_Bacilli_Bacillales_Paenibacillaceae_Thermobacillus_composti_KWC4_DSM_18247
	Bacteria_Gemmatimonadetes_Gemmatimonadetes_Gemmatimonadetes_bacterium_JGI_0000112-M07
	Bacteria_Firmicutes_Bacilli_Bacillales_Paenibacillaceae_Aneurinibacillus_group_Aneurinibacillus_terranovensis_DSM_18919
	'Bacteria_Firmicutes_Bacilli_Bacillales_Thermoactinomycetaceae_Thermoactinomyces_sp._Gus2-1'
	Bacteria_Firmicutes_Bacilli_Bacillales_Thermoactinomycetaceae_Shimazuella_kribbensis_DSM_45090
	Bacteria_Firmicutes_Bacilli_Bacillales_Bacillaceae_Geobacillus_debilis_gb1_GenePRIMP
	Bacteria_Firmicutes_Bacilli_Bacillales_Bacillaceae_Geobacillus_kaustophilus_HTA426
	Bacteria_Firmicutes_Bacilli_Bacillales_Sporolactobacillaceae_Sporolactobacillus_terrae_HKM-1
	Bacteria_Firmicutes_Bacilli_Bacillales_Sporolactobacillaceae_Tuberibacillus_calidus_DSM_17572
	Bacteria_Firmicutes_Bacilli_Bacillales_Bacillaceae_Oceanobacillus_iheyensis_HTE831
	Bacteria_Firmicutes_Bacilli_Bacillales_Bacillaceae_Paucisalibacillus_globulus_DSM_18846
	Bacteria_Firmicutes_Bacilli_Bacillales_Bacillaceae_Thalassobacillus_devorans_MSP14
	Bacteria_Firmicutes_Bacilli_Bacillales_Bacillaceae_Marinococcus_halotolerans_DSM_16375
	Bacteria_Firmicutes_Bacilli_Bacillales_Bacillaceae_Salsuginibacillus_kocurii_DSM_18087
	Bacteria_Firmicutes_Bacilli_Bacillales_Bacillaceae_Halalkalibacillus_halophilus_DSM_18494
	Bacteria_Firmicutes_Bacilli_Bacillales_Bacillaceae_Alkalibacillus_haloalkaliphilus_C5
	Bacteria_Firmicutes_Bacilli_Bacillales_Bacillaceae_Gracilibacillus_lacisalsi_DSM_19029
	'Bacteria_Firmicutes_Bacilli_Bacillales_Bacillaceae_Lentibacillus_sp._Grbi'
	Bacteria_Firmicutes_Bacilli_Bacillales_Bacillaceae_Pontibacillus_halophilus_DSM_19796
	Bacteria_Firmicutes_Bacilli_Bacillales_Bacillaceae_Bacillus_anthracis_52-G
	Bacteria_Firmicutes_Bacilli_Bacillales_Planococcaceae_Kurthia_massiliensis_JC30
	'Bacteria_Firmicutes_Bacilli_Bacillales_Planococcaceae_Paenisporosarcina_sp._TG-14'
	Bacteria_Firmicutes_Bacilli_Bacillales_Bacillaceae_Bacillus_gelatini_DSM_15865
	'Bacteria_Firmicutes_Bacilli_Bacillales_Listeriaceae_Listeria_innocua_sv._6a_Clip11262'
	Bacteria_Firmicutes_Bacilli_Bacillales_Staphylococcaceae_Salinicoccus_carnicancri_Crm
	Bacteria_Firmicutes_Bacilli_Bacillales_Staphylococcaceae_Jeotgalicoccus_psychrophilus_DSM_19085
	'Bacteria_Firmicutes_Bacilli_Bacillales_Staphylococcaceae_Nosocomiicoccus_sp._NP2'
	Bacteria_Firmicutes_Bacilli_Lactobacillales_Lactobacillaceae_Lactobacillus_acidophilus_NCFM
	Bacteria_Firmicutes_Bacilli_Lactobacillales_Carnobacteriaceae_Allofustis_seminis_DSM_15817
	Bacteria_Firmicutes_Bacilli_Lactobacillales_Aerococcaceae_Globicatella_sulfidifaciens_DSM_15739
	Bacteria_Firmicutes_Bacilli_Lactobacillales_Leuconostocaceae_Weissella_ceti_WS74
	Bacteria_Firmicutes_Bacilli_Lactobacillales_Enterococcaceae_Bavariicoccus_seileri_DSM_19936
	Bacteria_Firmicutes_Bacilli_Lactobacillales_Carnobacteriaceae_Atopobacter_phocae_ATCC_BAA-285
	Bacteria_Firmicutes_Bacilli_Lactobacillales_Carnobacteriaceae_Lacticigenium_naphtae_DSM_19658
	Bacteria_Firmicutes_Bacilli_Lactobacillales_Carnobacteriaceae_Atopococcus_tabaci_DSM_17538
	Bacteria_Chrysiogenetes_Chrysiogenetes_Chrysiogenales_Chrysiogenaceae_Chrysiogenes_arsenatis_DSM_11915
	Bacteria_Deferribacteres_Deferribacteres_Deferribacterales_Deferribacteraceae_Flexistipes_sinusarabici_MAS10_DSM_4947
	Bacteria_Deferribacteres_Deferribacteres_Deferribacterales_Deferribacteraceae_Geovibrio_thiophilus_L21-Ace-BES
	Bacteria_Deferribacteres_Deferribacteres_Deferribacterales_Selenovibrio_woodruffii_S4
	Bacteria_CP-WWE1_candidate_division_WWE1_bacterium_JGI_0000039-G13_Combined_Assembly_WWE1_1_WWE1
	Bacteria_CP-WWE1_candidate_division_WWE1_bacterium_JGI_0000059-L07_TAbiofilm_001_170
	Bacteria_CP-WWE1_bacterium_JGI_0000039-P09_TAsludge_001_162
	Bacteria_CP-KSB1_bacterium_SCGC_AAA252-P02_SAK_001_89
	Bacteria_CP-KSB1_candidate_division_KSB1_bacterium_SCGC_AAA255-B16_SAK_001_121
	Bacteria_CP-KSB1_candidate_division_KSB1_bacterium_SCGC_AAA252-E13_Combined_Assembly_KSB1_1_KSB1
	Bacteria_CP-KSB1_bacterium_SCGC_AAA252-K16_SAK_001_62
	Bacteria_CP-KSB1_candidate_division_KSB1_bacterium_SCGC_AAA255-C20_SAK_001_123
	Bacteria_CP-KSB1_bacterium_SCGC_AAA252-L13_SAK_001_68
	Bacteria_CP-KSB1_candidate_division_KSB1_bacterium_SCGC_AAA252-E20_SAK_001_44
	Bacteria_Spirochaetes_Spirochaetia_Spirochaetales_Brevinemataceae_Brevinema_andersonii_ATCC_43811
	Bacteria_Spirochaetes_Spirochaetia_Spirochaetales_Spirochaetaceae_Treponema_denticola_ATCC_35405
	GWF2_Spirochaetes_52_7_curated
	GWE1_Spirochaetes_32_154_curated
	GWE2_Spirochaetes_31_10_curated
	GWD1_Spirochaetes_27_9_curated
	Bacteria_Spirochaetes_Spirochaetia_Spirochaetales_Leptospiraceae_Turneriella_parva_H_DSM_21527
	Bacteria_Spirochaetes_Spirochaetia_Leptospirales_Leptospiraceae_Leptonema_illini_3055_DSM_21528
	RBG_13_Spirochaetes_51_14_curated
	RBG_16_Spirochaetes_49_21_curated
	Bacteria_CP-OP3_bacterium_JGI_0001000N07
	Bacteria_Melainabacteria_Obscuribacteriales_Obscuribacter_phosphatis_Mle1_12
	GWA2_Melainabacteria_34_9_curated
	GWF2_Melainabacteria_37_15_curated
	RIFOXYA2_FULL_Melainabacteria_32_9_curated
	GWF2_Melainabacteria_32_7_curated
	Bacteria_Melainabacteria_MEL_A1
	Bacteria_Melainabacteria_Gastranaerophilaceae_Zag_111
	RIFCSPLOWO2_02_FULL_Melainabacteria_35_15_curated
	'Bacteria_Proteobacteria_delta/epsilon_subdivisions_Deltaproteobacteria_Bdellovibrionales_Bdellovibrionaceae_Vampirovibrio_sp._JGI_0001003-B03_contamination_screened'
	Bacteria_Cyanobacteria_Gloeobacteria_Gloeobacterales_Gloeobacter_violaceus_PCC_7421
	Bacteria_Cyanobacteria_Chroococcales_Cyanobium_gracile_PCC_6307
	'Bacteria_Cyanobacteria_Chroococcales_Synechococcus_sp._CC9902'
	'Bacteria_Cyanobacteria_Oscillatoriales_Leptolyngbya_sp._PCC_7104'
	'Bacteria_Cyanobacteria_Oscillatoriales_Geitlerinema_sp._PCC_7407'
	Bacteria_Cyanobacteria_Prochlorales_Prochlorotrichaceae_Prochlorothrix_hollandica_PCC_9006
	Bacteria_Cyanobacteria_Prochlorales_Prochloraceae_Prochloron_didemni_P3-Solomon
	'Bacteria_Cyanobacteria_Chroococcales_Synechocystis_sp._PCC_6308'
	Bacteria_Cyanobacteria_Chroococcales_Cyanobacterium_stanieri_PCC_7202
	Bacteria_Cyanobacteria_Oscillatoriophycideae_Oscillatoriales_Spirulina_major_PCC_6313
	'Bacteria_Cyanobacteria_Chroococcales_Halothece_cluster_Halothece_sp._PCC_7418'
	Bacteria_Cyanobacteria_Chroococcales_Dactylococcopsis_salina_PCC_8305
	'Bacteria_Cyanobacteria_Pleurocapsales_Myxosarcina_sp._GI1'
	'Bacteria_Cyanobacteria_Pleurocapsales_Xenococcus_sp._PCC_7305'
	'Bacteria_Cyanobacteria_Chroococcales_Gloeocapsa_sp._PCC_73106'
	Bacteria_Cyanobacteria_Pleurocapsales_Stanieria_cyanosphaera_PCC_7437
	Bacteria_Cyanobacteria_Chroococcales_Crocosphaera_watsonii_WH_8501
	'Bacteria_Cyanobacteria_Pleurocapsales_Pleurocapsa_sp._PCC_7327'
	'Bacteria_Cyanobacteria_Oscillatoriales_Oscillatoria_sp._PCC_7112'
	Bacteria_Cyanobacteria_Oscillatoriales_Trichodesmium_erythraeum_IMS101
	Bacteria_Cyanobacteria_Pleurocapsales_Chroococcidiopsis_thermalis_PCC_7203
	'Bacteria_Cyanobacteria_Oscillatoriales_Microcoleus_sp._PCC_7113'
	'Bacteria_Cyanobacteria_Nostocales_Rivulariaceae_Rivularia_sp._PCC_7116'
	Bacteria_Cyanobacteria_Stigonematales_Fischerella_muscicola_SAG_1427-1
	Bacteria_Cyanobacteria_Stigonematales_Chlorogloeposis_fritschii_PCC_6912_CLC_Draft_2
	'Bacteria_Cyanobacteria_Nostocales_Rivulariaceae_Calothrix_sp._PCC_6303'
	Bacteria_Cyanobacteria_Stigonematales_Mastigocladopsis_repens_MORA_PCC_10914
	Bacteria_Cyanobacteria_Nostocales_Nostocaceae_Cylindrospermum_stagnale_PCC_7417
	Bacteria_Cyanobacteria_Nostocales_Nostocaceae_Anabaena_cylindrica_PCC_7122
	Bacteria_Cyanobacteria_Nostocales_Nostocaceae_Aphanizomenon_flos-aquae_NIES-81
	'Bacteria_Cyanobacteria_Nostocales_Microchaetaceae_Microchaete_sp._PCC_7126'
	'Bacteria_Cyanobacteria_Nostocales_Nostocaceae_Nostoc_sp._PCC_7524'
	Bacteria_Cyanobacteria_Nostocales_Microchaetaceae_Fremyella_diplosiphon_UTEX_481
	'Bacteria_Cyanobacteria_Chroococcales_Chamaesiphon_sp._PCC_6605'
	Bacteria_Cyanobacteria_Oscillatoriales_Crinalium_epipsammum_PCC_9333
	'Bacteria_Cyanobacteria_Oscillatoriales_Pseudanabaena_sp._PCC_7367'
	Bacteria_Cyanobacteria_Chroococcales_Thermosynechococcus_elongatus_BP-1
	'CPR_Bacteria_n/a_SM2F11_silva-JN442815'
	'CPR_Bacteria_n/a_SM2F11_silva-JN445790'
	'CPR_Bacteria_n/a_SM2F11_silva-JN441849'
	'CPR_Bacteria_n/a_SM2F11_silva-JN437759'
	'CPR_Bacteria_n/a_SM2F11_silva-KC189637'
	'CPR_Bacteria_n/a_SM2F11_silva-AF445733'
	'CPR_Bacteria_n/a_SM2F11_silva-FJ849292'
	'CPR_Bacteria_n/a_SM2F11_silva-FR667415'
	'CPR_Bacteria_n/a_SM2F11_silva-JN480474'
	'CPR_Bacteria_n/a_SM2F11_silva-EU245368'
	'CPR_Bacteria_n/a_SM2F11_silva-JN447752'
	RIFCSPHIGHO2_02_FULL_Doudnabacteria_42_25_curated
	RIFCSPHIGHO2_01_FULL_Doudnabacteria_41_86_curated
	RIFCSPLOWO2_01_FULL_Doudnabacteria_42_60_curated
	RIFCSPHIGHO2_01_Doudnabacteria_43_10_curated
	RIFCSPHIGHO2_12_FULL_Doudnabacteria_42_22_curated
	RIFCSPHIGHO2_02_FULL_Doudnabacteria_43_13b_curated
	RIFCSPLOWO2_01_FULL_Doudnabacteria_44_21_curated
	'CPR_Bacteria_n/a_SM2F11_silva-FJ478736'
	'CPR_Bacteria_n/a_SM2F11_silva-EF019951'
	'CPR_Bacteria_n/a_SM2F11_silva-EF019490'
	'CPR_Bacteria_n/a_SM2F11_silva-EF019954'
	'CPR_Bacteria_n/a_SM2F11_silva-EF019386'
	'CPR_Bacteria_n/a_SM2F11_silva-EF019827'
	'CPR_Bacteria_n/a_SM2F11_silva-HQ462560'
	'CPR_Bacteria_n/a_SM2F11_silva-HQ120052'
	RIFCSPHIGHO2_01_FULL_Doudnabacteria_50_67_curated
	RIFCSPLOWO2_02_FULL_Doudnabacteria_48_8_curated
	RIFCSPHIGHO2_12_FULL_Doudnabacteria_48_11_curated
	'CPR_Bacteria_n/a_SM2F11_silva-EF018219'
	'CPR_Bacteria_n/a_SM2F11_silva-DQ499287'
	'CPR_Bacteria_n/a_SM2F11_silva-EU134934'
	'CPR_Bacteria_n/a_SM2F11_silva-JX105694'
	'CPR_Bacteria_n/a_SM2F11_silva-AB722119'
	'CPR_Bacteria_n/a_SM2F11_silva-JQ861406'
	'CPR_Bacteria_n/a_SM2F11_silva-HQ120591'
	'CPR_Bacteria_n/a_SM2F11_silva-EF018225'
	'CPR_Bacteria_n/a_SM2F11_silva-EF018382'
	'CPR_Bacteria_n/a_SM2F11_silva-JN397714'
	'CPR_Bacteria_n/a_SM2F11_silva-FJ479571'
	'CPR_Bacteria_n/a_SM2F11_silva-AM997374'
	RIFCSPHIGHO2_01_FULL_Doudnabacteria_50_11_curated
	'CPR_Bacteria_n/a_SM2F11_silva-GU363039'
	'CPR_Bacteria_n/a_SM2F11_silva-HM598167'
	'CPR_Bacteria_n/a_SM2F11_Rifle_GW2011-gwa2_scaffold_125854'
	'CPR_Bacteria_n/a_SM2F11_Rifle_GW2011-gwc2_scaffold_87667'
	'CPR_Bacteria_n/a_SM2F11_Rifle_GW2011-GWB1_scaffold_26957'
	'CPR_Bacteria_n/a_SM2F11_silva-EU134943'
	RIFCSPHIGHO2_12_FULL_Doudnabacteria_47_25_curated
	RIFCSPHIGHO2_01_Doudnabacteria_48_18_curated
	RIFCSPLOWO2_02_FULL_Doudnabacteria_48_13_curated
	RIFCSPLOWO2_01_FULL_Doudnabacteria_48_57_curated
	RIFCSPLOWO2_12_FULL_Doudnabacteria_47_12_curated
	RIFCSPHIGHO2_12_FULL_Verrucomicrobia_41_10_curated
	'CPR_Bacteria_n/a_unknown_silva-HQ588472'
	'CPR_Bacteria_n/a_unknown_silva-JF775600'
	'CPR_Bacteria_n/a_unknown_silva-EU385705'
	'CPR_Bacteria_n/a_unknown_silva-EF020192'
	CPR_Bacteria_Parcubacteria_OD1_unknown_silva-FJ264776
	RIFCSPHIGHO2_01_FULL_OD1_Komeilibacteria_52_14_curated
	CPR_Bacteria_Parcubacteria_OD1_unknown_Rifle_GW2011-gwc2_scaffold_269513
	CPR_Bacteria_Parcubacteria_OD1_unknown_Rifle_GW2011-gwa2_scaffold_22451
	CPR_Bacteria_Parcubacteria_OD1_unknown_silva-AB193900
	RIFOXYC1_FULL_OD1_Komeilibacteria_37_11_curated
	RIFOXYD1_FULL_OD1_Komeilibacteria_37_29_curated
	CPR_Bacteria_Parcubacteria_OD1_unknown_silva-JN398075
	CPR_Bacteria_Parcubacteria_OD1_unknown_silva-EU283578
	CPR_Bacteria_Parcubacteria_OD1_unknown_silva-JF747618
	CPR_Bacteria_Parcubacteria_OD1_unknown_silva-AB015580
	CPR_Bacteria_Parcubacteria_OD1_unknown_silva-GQ349289
	CPR_Bacteria_Parcubacteria_OD1_unknown_silva-GU145475
	CPR_Bacteria_Parcubacteria_OD1_unknown_silva-GQ347329
	CPR_Bacteria_Parcubacteria_OD1_unknown_silva-JQ287067
	CPR_Bacteria_Parcubacteria_OD1_unknown_silva-GQ347264
	CPR_Bacteria_Parcubacteria_OD1_unknown_silva-HQ691933
	CPR_Bacteria_Parcubacteria_OD1_unknown_silva-GQ347462
	CPR_Bacteria_Parcubacteria_OD1_unknown_Rifle_GW2011-gwc2_scaffold_36635
	CPR_Bacteria_Parcubacteria_OD1_unknown_Rifle_GW2011-gwa2_scaffold_76456
	CPR_Bacteria_Parcubacteria_OD1_unknown_silva-JX271981
	CPR_Bacteria_Parcubacteria_OD1_unknown_silva-JN397815
	CPR_Bacteria_Parcubacteria_OD1_unknown_Rifle_GW2011-gwc2_scaffold_36875
	RIFOXYC2_FULL_OD1_Komeilibacteria_45_12_curated
	CPR_Bacteria_Parcubacteria_OD1_unknown_Rifle_GW2011-GWA2_OD1_43_17_A823_status_draft
	CPR_Bacteria_Parcubacteria_OD1_unknown_Rifle_GW2011-GWF2_OD1_45_11_status_draft
	CPR_Bacteria_Parcubacteria_OD1_unknown_silva-HQ691932
	CPR_Bacteria_Parcubacteria_OD1_unknown_Rifle_GW2011-gwf2_scaffold_125545
	CPR_Bacteria_Parcubacteria_OD1_unknown_silva-FJ973598
	CPR_Bacteria_Parcubacteria_OD1_unknown_silva-AY592682
	CPR_Bacteria_Parcubacteria_OD1_unknown_Rifle_GW2011-gwa2_scaffold_72767
	CPR_Bacteria_Parcubacteria_OD1_unknown_silva-EU134094
	CPR_Bacteria_Parcubacteria_OD1_unknown_silva-AC160099
	CPR_Bacteria_Parcubacteria_OD1_unknown_silva-AM943591
	RIFCSPLOWO2_02_FULL_OD1_Komeilibacteria_48_11_curated
	CPR_Bacteria_Parcubacteria_OD1_unknown_Rifle_GW2011-gwa2_scaffold_20324
	CPR_Bacteria_Parcubacteria_OD1_unknown_silva-EU491172
	CPR_Bacteria_Parcubacteria_OD1_unknown_silva-GQ347280
	CPR_Bacteria_Parcubacteria_OD1_unknown_Rifle_GW2011-gwa2_scaffold_309888
	CPR_Bacteria_Parcubacteria_OD1_unknown_Rifle_GW2011-gwb2_scaffold_12202
	CPR_Bacteria_Parcubacteria_OD1_unknown_Rifle_GW2011-gwc2_scaffold_215767
	CPR_Bacteria_Parcubacteria_OD1_unknown_Rifle_GW2011-gwa2_scaffold_193273
	CPR_Bacteria_Parcubacteria_OD1_unknown_silva-AB722167
	CPR_Bacteria_Parcubacteria_OD1_unknown_silva-JN441247
	CPR_Bacteria_Parcubacteria_OD1_unknown_silva-EF515186
	CPR_Bacteria_Parcubacteria_OD1_unknown_silva-JN494269
	CPR_Bacteria_Parcubacteria_OD1_unknown_silva-JX983864
	CPR_Bacteria_Parcubacteria_OD1_unknown_silva-DQ925891
	RIFOXYC2_FULL_OD1_Kerfeldbacteria_38_9_curated
	RIFOXYB2_FULL_OD1_Kerfeldbacteria_38_14_curated
	RIFOXYA2_FULL_OD1_Kerfeldbacteria_38_24_curated
	CPR_Bacteria_Parcubacteria_OD1_unknown_silva-FJ437914
	CPR_Bacteria_Parcubacteria_OD1_unknown_Rifle_GW2011-gwa2_scaffold_114028
	CPR_Bacteria_Parcubacteria_OD1_unknown_silva-EU487945
	CPR_Bacteria_Parcubacteria_OD1_unknown_Rifle_GW2011-gwa2_scaffold_32929
	CPR_Bacteria_Parcubacteria_OD1_unknown_silva-EF019233
	CPR_Bacteria_Parcubacteria_OD1_unknown_silva-GQ074964
	CPR_Bacteria_Parcubacteria_OD1_unknown_silva-FJ479190
	CPR_Bacteria_Parcubacteria_OD1_unknown_silva-GQ356127
	CPR_Bacteria_Parcubacteria_OD1_unknown_silva-AY592124
	CPR_Bacteria_Parcubacteria_OD1_unknown_silva-AB015577
	CPR_Bacteria_Parcubacteria_OD1_unknown_silva-AB722126
	RIFCSPLOWO2_01_FULL_OD1_Kerfeldbacteria_48_11_curated
	CPR_Bacteria_Parcubacteria_OD1_unknown_Rifle_GW2011-GWA2_OD1_48_9_status_draft
	CPR_Bacteria_Parcubacteria_OD1_unknown_Rifle_GW2011-GWC2_OD1_49_9_status_draft
	CPR_Bacteria_Parcubacteria_OD1_unknown_silva-AB250553
	RIFCSPHIGHO2_12_FULL_OD1_Kerfeldbacteria_48_17_curated
	CPR_Bacteria_Parcubacteria_OD1_unknown_Rifle_GW2011-gwa2_scaffold_324667
	RIFCSPHIGHO2_12_FULL_OD1_Kerfeldbacteria_42_13_curated
	RIFCSPHIGHO2_02_FULL_OD1_Kerfeldbacteria_42_14_curated
	RIFCSPLOWO2_12_FULL_OD1_Kerfeldbacteria_43_9_curated
	RIFCSPLOWO2_02_FULL_OD1_Kerfeldbacteria_42_19_curated
	CPR_Bacteria_Parcubacteria_OD1_unknown_silva-GQ347230
	CPR_Bacteria_Parcubacteria_OD1_unknown_SAG-Parcubacteria_bacterium_SCGC_AB-164-E21_SAK_001_209_status_draft
	CPR_Bacteria_Parcubacteria_OD1_unknown_silva-JQ287076
	CPR_Bacteria_Parcubacteria_OD1_unknown_Rifle_GW2011-gwd2_scaffold_39834
	RIFCSPHIGHO2_02_FULL_OD1_Jacksonbacteria_44_25_curated
	RIFCSPLOWO2_02_FULL_OD1_Jacksonbacteria_44_20_curated
	RIFCSPLOWO2_12_FULL_OD1_Jacksonbacteria_44_15b_curated
	CPR_Bacteria_Parcubacteria_OD1_unknown_Rifle_GW2011-GWF2_OD1_44_17_status_draft
	CPR_Bacteria_Parcubacteria_OD1_unknown_Rifle_GW2011-GWC2_OD1_44_17_status_draft
	RIFOXYA2_FULL_OD1_Jacksonbacteria_44_7_curated
	CPR_Bacteria_Parcubacteria_OD1_unknown_Rifle_GW2011-gwa2_scaffold_7884
	CPR_Bacteria_Parcubacteria_OD1_unknown_Rifle_GW2011-gwf2_scaffold_79367
	RIFOXYC2_FULL_OD1_Jacksonbacteria_44_29_curated
	RIFOXYD2_FULL_OD1_Jacksonbacteria_43_21_curated
	CPR_Bacteria_Parcubacteria_OD1_unknown_Rifle_GW2011-GWC2_OD1_44_22_status_draft
	CPR_Bacteria_Parcubacteria_OD1_unknown_Rifle_GW2011-gwa2_scaffold_7200
	RIFOXYB2_FULL_OD1_Jacksonbacteria_44_15_curated
	RIFOXYA2_FULL_OD1_Jacksonbacteria_43_12_curated
	CPR_Bacteria_Parcubacteria_OD1_unknown_silva-AACY023758110
	CPR_Bacteria_Parcubacteria_OD1_unknown_Rifle_GW2011-GWA2_OD1_nov_53_21_status_draft
	RIFCSPLOWO2_02_FULL_OD1_Uhrbacteria_54_37_curated
	CPR_Bacteria_Parcubacteria_OD1_Kuenenbacteria_silva-GQ349542
	CPR_Bacteria_Parcubacteria_OD1_Kuenenbacteria_silva-DQ018789
	CPR_Bacteria_Parcubacteria_OD1_Kuenenbacteria_silva-HQ691928
	CPR_Bacteria_Parcubacteria_OD1_Kuenenbacteria_silva-AM997320
	RIFCSPHIGHO2_02_FULL_OD1_Kuenenbacteria_39_13_curated
	RIFCSPLOWO2_12_FULL_OD1_Kuenenbacteria_42_13_curated
	RIFCSPLOWO2_02_FULL_OD1_Kuenenbacteria_42_16_curated
	RBG_16_OD1_Kuenenbacteria_41_7_curated
	RIFCSPHIGHO2_12_FULL_OD1_Kuenenbacteria_42_14_curated
	CPR_Bacteria_Parcubacteria_OD1_Kuenenbacteria_Rifle_GW2011-gwc2_scaffold_2393
	CPR_Bacteria_Parcubacteria_OD1_Kuenenbacteria_Rifle_GW2011-GWA2_OD1_42_15_status_draft
	CPR_Bacteria_Parcubacteria_OD1_Falkowbacteria_silva-DQ676449
	CPR_Bacteria_Parcubacteria_OD1_Falkowbacteria_Rifle_GW2011-GWF2_OD1_39_8_status_draft
	CPR_Bacteria_Parcubacteria_OD1_Falkowbacteria_Rifle_GW2011-gwe2_scaffold_33747
	CPR_Bacteria_Parcubacteria_OD1_Falkowbacteria_silva-HM598166
	CPR_Bacteria_Parcubacteria_OD1_Falkowbacteria_silva-JN454910
	CPR_Bacteria_Parcubacteria_OD1_Falkowbacteria_silva-AJ853615
	CPR_Bacteria_Parcubacteria_OD1_Falkowbacteria_silva-AB447749
	CPR_Bacteria_Parcubacteria_OD1_Falkowbacteria_silva-AM490757
	CPR_Bacteria_Parcubacteria_OD1_Falkowbacteria_silva-CU921846
	CPR_Bacteria_Parcubacteria_OD1_Falkowbacteria_silva-DQ676474
	CPR_Bacteria_Parcubacteria_OD1_Falkowbacteria_silva-HM467999
	CPR_Bacteria_Parcubacteria_OD1_Falkowbacteria_silva-FN870312
	CPR_Bacteria_Parcubacteria_OD1_Falkowbacteria_Rifle_GW2011-GWF2_OD1_43_32_status_draft
	CPR_Bacteria_Parcubacteria_OD1_Falkowbacteria_silva-FJ482184
	CPR_Bacteria_Parcubacteria_OD1_Falkowbacteria_silva-FJ482178
	CPR_Bacteria_Parcubacteria_OD1_Falkowbacteria_silva-AJ347768
	CPR_Bacteria_Parcubacteria_OD1_Falkowbacteria_silva-HQ691934
	CPR_Bacteria_Parcubacteria_OD1_Falkowbacteria_silva-GQ354955
	CPR_Bacteria_Parcubacteria_OD1_Falkowbacteria_silva-FJ592922
	CPR_Bacteria_Parcubacteria_OD1_Falkowbacteria_silva-JN397941
	CPR_Bacteria_Parcubacteria_OD1_Falkowbacteria_silva-GQ246297
	CPR_Bacteria_Parcubacteria_OD1_Falkowbacteria_silva-AB630659
	CPR_Bacteria_Parcubacteria_OD1_Falkowbacteria_SAG-Parcubacteria_bacterium_SCGC_AAA036-E14_CrabSpa_001_178_status_draft
	CPR_Bacteria_Parcubacteria_OD1_Falkowbacteria_silva-HQ588390
	CPR_Bacteria_Parcubacteria_OD1_Falkowbacteria_silva-DQ676481
	CPR_Bacteria_Parcubacteria_OD1_Falkowbacteria_silva-AACY023814357
	CPR_Bacteria_Parcubacteria_OD1_Falkowbacteria_silva-EF687313
	CPR_Bacteria_Parcubacteria_OD1_Falkowbacteria_silva-HM481357
	CPR_Bacteria_Parcubacteria_OD1_Falkowbacteria_Rifle_GW2011-gwa2_scaffold_371185
	CPR_Bacteria_Parcubacteria_OD1_Falkowbacteria_silva-HM481307
	RIFOXYD12_FULL_OD1_Falkowbacteria_34_57_curated
	RIFOXYC12_FULL_OD1_Falkowbacteria_34_55_curated
	RIFOXYC2_FULL_OD1_Falkowbacteria_34_220_curated
	RIFOXYD2_FULL_OD1_Falkowbacteria_34_120_curated
	RIFOXYB2_FULL_OD1_Falkowbacteria_34_18_curated
	CPR_Bacteria_Parcubacteria_OD1_Falkowbacteria_silva-JQ580048
	CPR_Bacteria_Parcubacteria_OD1_Falkowbacteria_silva-JF738100
	CPR_Bacteria_Parcubacteria_OD1_Falkowbacteria_silva-GQ143770
	CPR_Bacteria_Parcubacteria_OD1_Falkowbacteria_Rifle_GW2011-GWD2_OD1_38_42_status_draft
	CPR_Bacteria_Parcubacteria_OD1_Falkowbacteria_Rifle_GW2011-GWF2_OD1_38_1205_status_draft
	CPR_Bacteria_Parcubacteria_OD1_Falkowbacteria_Rifle_GW2011-GWC2_OD1_38_22_status_draft
	CPR_Bacteria_Parcubacteria_OD1_Falkowbacteria_Rifle_GW2011-GWE2_OD1_38_254_status_draft
	CPR_Bacteria_Parcubacteria_OD1_Falkowbacteria_Rifle_GW2011-GWE1_OD1_38_31_status_draft
	CPR_Bacteria_Parcubacteria_OD1_Falkowbacteria_Rifle_GW2011-GWF1_OD1_38_22_status_draft
	CPR_Bacteria_Parcubacteria_OD1_Falkowbacteria_silva-DQ676472
	CPR_Bacteria_Parcubacteria_OD1_Falkowbacteria_Rifle_GW2011-GWA2_OD1_41_14_partial_status_draft
	CPR_Bacteria_Parcubacteria_OD1_Falkowbacteria_Rifle_GW2011-gwc2_scaffold_12044
	CPR_Bacteria_Parcubacteria_OD1_Falkowbacteria_silva-FN824923
	CPR_Bacteria_Parcubacteria_OD1_Falkowbacteria_silva-FQ659327
	CPR_Bacteria_Parcubacteria_OD1_Falkowbacteria_silva-GQ355041
	CPR_Bacteria_Parcubacteria_OD1_Falkowbacteria_silva-HQ330645
	CPR_Bacteria_Parcubacteria_OD1_Falkowbacteria_silva-HM481394
	CPR_Bacteria_Parcubacteria_OD1_Falkowbacteria_silva-HM243783
	RIFOXYB2_FULL_OD1_Falkowbacteria_47_14_curated
	RIFOXYC2_FULL_OD1_Falkowbacteria_46_15_curated
	RIFOXYA2_FULL_OD1_Falkowbacteria_47_19_curated
	RIFCSPHIGHO2_02_FULL_OD1_Falkowbacteria_45_15_curated
	RIFCSPLOWO2_02_FULL_OD1_Falkowbacteria_45_15_curated
	RIFCSPLOWO2_12_FULL_OD1_Falkowbacteria_45_10_curated
	RIFOXYC2_FULL_OD1_Falkowbacteria_47_12_curated
	CPR_Bacteria_Parcubacteria_OD1_Falkowbacteria_silva-DQ676452
	CPR_Bacteria_Parcubacteria_OD1_Falkowbacteria_silva-AB355076
	CPR_Bacteria_Parcubacteria_OD1_Falkowbacteria_silva-AY188311
	CPR_Bacteria_Parcubacteria_OD1_Falkowbacteria_silva-EU283581
	CPR_Bacteria_Parcubacteria_OD1_Falkowbacteria_silva-JX279874
	CPR_Bacteria_Parcubacteria_OD1_Falkowbacteria_silva-CU925267
	CPR_Bacteria_Parcubacteria_OD1_Falkowbacteria_silva-CU921467
	CPR_Bacteria_Parcubacteria_OD1_Falkowbacteria_silva-CU917637
	CPR_Bacteria_Parcubacteria_OD1_Falkowbacteria_silva-FJ234919
	CPR_Bacteria_Parcubacteria_OD1_Falkowbacteria_Rifle_GW2011-GWA2_OD1_39_24_status_draft
	CPR_Bacteria_Parcubacteria_OD1_Falkowbacteria_Rifle_GW2011-gwc2_scaffold_89262
	CPR_Bacteria_Parcubacteria_OD1_unknown_Rifle_GW2011-GWA2_OD1_38_13_status_draft
	CPR_Bacteria_Parcubacteria_OD1_unknown_silva-FQ659423
	CPR_Bacteria_Parcubacteria_OD1_unknown_silva-GQ354923
	CPR_Bacteria_Parcubacteria_OD1_unknown_silva-FJ437912
	CPR_Bacteria_Parcubacteria_OD1_unknown_silva-GQ347379
	RIFCSPHIGHO2_02_FULL_OD1_Buchananbacteria_40_13_curated
	RIFCSPLOWO2_01_FULL_OD1_Buchananbacteria_39_33_curated
	CPR_Bacteria_Parcubacteria_OD1_unknown_Rifle_GW2011-gwa2_scaffold_54258
	RIFCSPHIGHO2_01_FULL_OD1_Buchananbacteria_39_8_curated
	CPR_Bacteria_Parcubacteria_OD1_unknown_Rifle_GW2011-gwa2_scaffold_166084
	RIFCSPLOWO2_01_FULL_OD1_Buchananbacteria_56_15_curated
	RIFCSPHIGHO2_02_FULL_OD1_Buchananbacteria_56_16_curated
	CPR_Bacteria_Parcubacteria_OD1_unknown_Rifle_GW2011-gwf2_scaffold_45264
	RIFCSPLOWO2_01_FULL_OD1_Buchananbacteria_46_12_curated
	CPR_Bacteria_Parcubacteria_OD1_unknown_silva-EU283580
	CPR_Bacteria_Parcubacteria_OD1_unknown_silva-AM997543
	RIFCSPHIGHO2_01_FULL_OD1_Buchananbacteria_39_14_curated
	RIFCSPLOWO2_01_FULL_OD1_Buchananbacteria_40_23b_curated
	CPR_Bacteria_Parcubacteria_OD1_unknown_silva-AY532576
	RIFCSPLOWO2_01_FULL_OD1_Buchananbacteria_45_31_curated
	CPR_Bacteria_Parcubacteria_OD1_unknown_silva-HE604732
	CPR_Bacteria_Parcubacteria_OD1_unknown_silva-JN501900
	CPR_Bacteria_Parcubacteria_OD1_unknown_silva-JN533525
	CPR_Bacteria_Parcubacteria_OD1_unknown_silva-EU245823
	RBG_13_OD1_Buchananbacteria_39_9_curated
	CPR_Bacteria_Parcubacteria_OD1_unknown_silva-HE589841
	CPR_Bacteria_Parcubacteria_OD1_unknown_silva-AJ519648
	CPR_Bacteria_Parcubacteria_OD1_unknown_silva-HQ640637
	CPR_Bacteria_Parcubacteria_OD1_unknown_silva-FQ658741
	RBG_13_OD1_Buchananbacteria_36_9_curated
	CPR_Bacteria_Parcubacteria_OD1_unknown_silva-AF524024
	RBG_13_OD1_Falkowbacteria_39_14_curated
	CPR_Bacteria_Parcubacteria_OD1_unknown_silva-EU246222
	CPR_Bacteria_Parcubacteria_OD1_unknown_Rifle_GW2011-GWA2_OD1_40_23_status_draft
	CPR_Bacteria_Parcubacteria_OD1_unknown_silva-JN398072
	CPR_Bacteria_Parcubacteria_OD1_unknown_silva-FR828702
	CPR_Bacteria_Parcubacteria_OD1_unknown_silva-GQ349253
	CPR_Bacteria_Parcubacteria_OD1_unknown_silva-JN450022
	CPR_Bacteria_Parcubacteria_OD1_unknown_silva-HQ163413
	CPR_Bacteria_Parcubacteria_OD1_unknown_silva-JN452206
	CPR_Bacteria_Parcubacteria_OD1_unknown_Rifle_GW2011-gwa2_scaffold_13458
	CPR_Bacteria_Parcubacteria_OD1_unknown_silva-JN473361
	RIFOXYC2_FULL_OD1_Falkowbacteria_36_12_curated
	RIFOXYA2_FULL_OD1_Falkowbacteria_35_8_curated
	RIFOXYB2_FULL_OD1_Falkowbacteria_35_7_curated
	CPR_Bacteria_Parcubacteria_OD1_unknown_silva-AM997667
	CPR_Bacteria_Parcubacteria_OD1_unknown_silva-AM997693
	CPR_Bacteria_Parcubacteria_OD1_unknown_silva-AM997910
	CPR_Bacteria_Parcubacteria_OD1_unknown_silva-AY532577
	CPR_Bacteria_Parcubacteria_OD1_unknown_Rifle_GW2011-gwc2_scaffold_170367
	CPR_Bacteria_Parcubacteria_OD1_unknown_Rifle_GW2011-GWA2_OD1_44_12_status_draft
	CPR_Bacteria_Parcubacteria_OD1_unknown_Rifle_GW2011-gwc2_scaffold_81478
	CPR_Bacteria_Parcubacteria_OD1_unknown_Rifle_GW2011-GWA2_OD1_43_13_status_draft
	RIFCSPLOWO2_02_FULL_OD1_Jacksonbacteria_43_9_curated
	RIFCSPHIGHO2_02_FULL_OD1_Jacksonbacteria_43_10_curated
	CPR_Bacteria_Parcubacteria_OD1_Magasanikbacteria_Rifle_GW2011-GWC2_OD1_45_8_status_draft
	CPR_Bacteria_Parcubacteria_OD1_Magasanikbacteria_Rifle_GW2011-gwa2_scaffold_184806
	CPR_Bacteria_Parcubacteria_OD1_Magasanikbacteria_Rifle_GW2011-GWC2_OD1_rel_40_17_status_draft
	CPR_Bacteria_Parcubacteria_OD1_Magasanikbacteria_Rifle_GW2011-GWA2_OD1_42_32_status_draft
	RIFOXYB2_FULL_OD1_Magasanikbacteria_38_10_curated
	CPR_Bacteria_Parcubacteria_OD1_Magasanikbacteria_Rifle_GW2011-GWC2_OD1_41_17_status_draft
	CPR_Bacteria_Parcubacteria_OD1_Magasanikbacteria_Rifle_GW2011-GWA2_OD1_41_55_partial_status_draft
	CPR_Bacteria_Parcubacteria_OD1_Uhrbacteria_silva-AF316798
	RIFCSPLOWO2_01_FULL_OD1_Uhrbacteria_53_9_curated
	RIFCSPHIGHO2_02_FULL_OD1_Uhrbacteria_53_13_curated
	RIFCSPLOWO2_02_FULL_OD1_Uhrbacteria_53_10_curated
	CPR_Bacteria_Parcubacteria_OD1_Uhrbacteria_silva-GU145440
	CPR_Bacteria_Parcubacteria_OD1_Uhrbacteria_silva-GQ340335
	CPR_Bacteria_Parcubacteria_OD1_Uhrbacteria_silva-AF050610
	CPR_Bacteria_Parcubacteria_OD1_Uhrbacteria_silva-AY493985
	CPR_Bacteria_Parcubacteria_OD1_Uhrbacteria_Rifle_GW2011-gwf2_scaffold_134800
	CPR_Bacteria_Parcubacteria_OD1_Uhrbacteria_Rifle_GW2011-gwa2_scaffold_243640
	CPR_Bacteria_Parcubacteria_OD1_Uhrbacteria_silva-GQ340214
	CPR_Bacteria_Parcubacteria_OD1_Uhrbacteria_Rifle_GW2011-gwd2_scaffold_12009
	CPR_Bacteria_Parcubacteria_OD1_Uhrbacteria_Rifle_GW2011-gwc2_scaffold_215205
	CPR_Bacteria_Parcubacteria_OD1_Uhrbacteria_silva-AM997847
	CPR_Bacteria_Parcubacteria_OD1_Uhrbacteria_silva-GQ347050
	CPR_Bacteria_Parcubacteria_OD1_Uhrbacteria_silva-GQ349314
	CPR_Bacteria_Parcubacteria_OD1_Uhrbacteria_Rifle_GW2011-gwe2_scaffold_21266
	CPR_Bacteria_Parcubacteria_OD1_Uhrbacteria_Rifle_GW2011-GWC1_OD1_41_20_status_draft
	CPR_Bacteria_Parcubacteria_OD1_Uhrbacteria_Rifle_GW2011-GWE1_OD1_ACD66_39_46_status_draft
	CPR_Bacteria_Parcubacteria_OD1_Uhrbacteria_Rifle_GW2011-GWD1_OD1_41_16_status_draft
	CPR_Bacteria_Parcubacteria_OD1_Uhrbacteria_Rifle_GW2011-GWC2_OD1_40_450_status_draft
	CPR_Bacteria_Parcubacteria_OD1_Uhrbacteria_Rifle_GW2011-gwf2_scaffold_60007
	CPR_Bacteria_Parcubacteria_OD1_Uhrbacteria_Rifle_GW2011-GWA2_OD1_ACD66_42_220_status_draft
	CPR_Bacteria_Parcubacteria_OD1_Uhrbacteria_Rifle_GW2011-GWB1_OD1_41_7_status_draft
	CPR_Bacteria_Parcubacteria_OD1_Uhrbacteria_Rifle_GW2011-GWF2_OD1_41_40_status_draft
	CPR_Bacteria_Parcubacteria_OD1_Uhrbacteria_Rifle_GW2011-GWB2_OD1_ACD66-rel_41_36_status_draft
	RIFOXYB2_FULL_OD1_Uhrbacteria_41_10_curated
	RIFOXYA2_FULL_OD1_Uhrbacteria_41_8_curated
	CPR_Bacteria_Parcubacteria_OD1_Uhrbacteria_Rifle_GW2011-GWD2_OD1_41_121_status_draft
	CPR_Bacteria_Parcubacteria_OD1_Uhrbacteria_silva-GQ350832
	CPR_Bacteria_Parcubacteria_OD1_Uhrbacteria_silva-JN492657
	CPR_Bacteria_Parcubacteria_OD1_Uhrbacteria_silva-DQ330690
	CPR_Bacteria_Parcubacteria_OD1_Uhrbacteria_Rifle_GW2011-gwa2_scaffold_68781
	CPR_Bacteria_Parcubacteria_OD1_Uhrbacteria_Rifle_GW2011-gwf2_scaffold_116399
	CPR_Bacteria_Parcubacteria_OD1_Uhrbacteria_Rifle_GW2011-gwc2_scaffold_39399
	RIFCSPLOWO2_01_FULL_OD1_Uhrbacteria_47_17_curated
	RIFCSPLOWO2_12_FULL_OD1_Uhrbacteria_47_9_curated
	RIFCSPLOWO2_02_FULL_OD1_Uhrbacteria_48_18_curated
	RIFCSPHIGHO2_01_FULL_OD1_Uhrbacteria_47_10_curated
	RIFCSPHIGHO2_02_FULL_OD1_Uhrbacteria_47_44_curated
	RIFCSPHIGHO2_12_FULL_OD1_Uhrbacteria_47_12_curated
	RIFOXYB2_FULL_OD1_Uhrbacteria_45_11_curated
	CPR_Bacteria_Parcubacteria_OD1_Uhrbacteria_silva-HQ163702
	CPR_Bacteria_Parcubacteria_OD1_Uhrbacteria_Rifle_GW2011-gwf2_scaffold_2597
	CPR_Bacteria_Parcubacteria_OD1_Uhrbacteria_silva-DQ444407
	CPR_Bacteria_Parcubacteria_OD1_Uhrbacteria_Rifle_GW2011-gwc2_scaffold_270233
	CPR_Bacteria_Parcubacteria_OD1_Uhrbacteria_Rifle_GW2011-gwa2_scaffold_22988
	CPR_Bacteria_Parcubacteria_OD1_Uhrbacteria_silva-GQ347227
	CPR_Bacteria_Parcubacteria_OD1_Uhrbacteria_silva-GU437579
	CPR_Bacteria_Parcubacteria_OD1_Uhrbacteria_silva-GQ347612
	CPR_Bacteria_Parcubacteria_OD1_Uhrbacteria_silva-JN437047
	RIFOXYA2_FULL_OD1_Uhrbacteria_40_9_curated
	RIFOXYB2_FULL_OD1_Uhrbacteria_41_18_curated
	CPR_Bacteria_Parcubacteria_OD1_Uhrbacteria_Rifle_GW2011-GWE2_OD1_40_58_status_draft
	CPR_Bacteria_Parcubacteria_OD1_Uhrbacteria_Rifle_GW2011-GWF2_OD1_40_263_status_draft
	CPR_Bacteria_Parcubacteria_OD1_Uhrbacteria_Rifle_GW2011-GWF2_OD1_46_218_status_draft
	CPR_Bacteria_Parcubacteria_OD1_Uhrbacteria_Rifle_GW2011-GWE2_OD1_46_68_status_draft
	CPR_Bacteria_Parcubacteria_OD1_Uhrbacteria_Rifle_GW2011-gwc2_scaffold_247650
	RIFCSPHIGHO2_01_FULL_OD1_Uhrbacteria_63_20_curated
	CPR_Bacteria_Parcubacteria_OD1_Uhrbacteria_Rifle_GW2011-gwa2_scaffold_964
	CPR_Bacteria_Parcubacteria_OD1_Uhrbacteria_Rifle_GW2011-GWF2_OD1_41_16_status_draft
	CPR_Bacteria_Parcubacteria_OD1_Uhrbacteria_Rifle_GW2011-GWC2_OD1_41_11_status_draft
	CPR_Bacteria_Parcubacteria_OD1_Uhrbacteria_Rifle_GW2011-GWE2_OD1_45_35_status_draft
	CPR_Bacteria_Parcubacteria_OD1_Uhrbacteria_Rifle_GW2011-GWF2_OD1_44_350_status_draft
	RifOxyC12_full_OD1_Uhrbacteria_57_11_curated
	RIFOXYB2_FULL_OD1_Uhrbacteria_57_15_curated
	RIFOXYB12_FULL_OD1_Uhrbacteria_58_10_curated
	CPR_Bacteria_Parcubacteria_OD1_Uhrbacteria_Rifle_GW2011-gwa2_scaffold_485710
	CPR_Bacteria_Parcubacteria_OD1_Uhrbacteria_Rifle_GW2011-gwa2_scaffold_65347
	CPR_Bacteria_Parcubacteria_OD1_Uhrbacteria_Rifle_GW2011-GWA2_OD1_53_10_status_draft
	CPR_Bacteria_Parcubacteria_OD1_Uhrbacteria_silva-AF316799
	CPR_Bacteria_Parcubacteria_OD1_Uhrbacteria_silva-AB179495
	CPR_Bacteria_Parcubacteria_OD1_Uhrbacteria_Rifle_GW2011-gwa2_scaffold_588271
	CPR_Bacteria_Parcubacteria_OD1_Uhrbacteria_Rifle_GW2011-gwc2_scaffold_24295
	CPR_Bacteria_Parcubacteria_OD1_Uhrbacteria_Rifle_GW2011-gwf2_scaffold_84410
	CPR_Bacteria_Parcubacteria_OD1_Uhrbacteria_Rifle_GW2011-gwa2_scaffold_11572
	CPR_Bacteria_Parcubacteria_OD1_Magasanikbacteria_silva-DQ676453
	CPR_Bacteria_Parcubacteria_OD1_Magasanikbacteria_silva-JN398098
	CPR_Bacteria_Parcubacteria_OD1_Magasanikbacteria_Rifle_GW2011-GWA2_OD1_nov_53_21_status_draft
	RIFCSPLOWO2_02_FULL_OD1_Magasanikbacteria_44_11_curated
	CPR_Bacteria_Parcubacteria_OD1_Magasanikbacteria_Rifle_GW2011-gwa2_scaffold_16506
	CPR_Bacteria_Parcubacteria_OD1_Magasanikbacteria_Rifle_GW2011-gwa2_scaffold_1792
	CPR_Bacteria_Parcubacteria_OD1_Magasanikbacteria_silva-AF524026
	RIFOXYD1_FULL_OD1_Magasanikbacteria_40_23_curated
	RIFOXYD2_FULL_OD1_Magasanikbacteria_39_9_curated
	CPR_Bacteria_Parcubacteria_OD1_Magasanikbacteria_Rifle_GW2011-gwa2_scaffold_104302
	CPR_Bacteria_Parcubacteria_OD1_Magasanikbacteria_silva-HM066596
	CPR_Bacteria_Parcubacteria_OD1_Magasanikbacteria_silva-HQ588388
	RIFOXYC2_FULL_OD1_Magasanikbacteria_42_28_curated
	RIFOXYD2_FULL_OD1_Magasanikbacteria_41_14_curated
	CPR_Bacteria_Parcubacteria_OD1_Magasanikbacteria_Rifle_GW2011-gwc2_scaffold_18
	CPR_Bacteria_Parcubacteria_OD1_Magasanikbacteria_Rifle_GW2011-GWA2_OD1_37_8_status_draft
	CPR_Bacteria_Parcubacteria_OD1_Magasanikbacteria_silva-AB179673
	RIFOXYD2_FULL_OD1_Magasanikbacteria_36_9_curated
	CPR_Bacteria_Parcubacteria_OD1_Magasanikbacteria_Rifle_GW2011-gwc2_scaffold_28030
	CPR_Bacteria_Parcubacteria_OD1_Magasanikbacteria_Rifle_GW2011-gwa2_scaffold_2211
	RIFOXYA2_FULL_OD1_Magasanikbacteria_44_8_curated
	CPR_Bacteria_Parcubacteria_OD1_Magasanikbacteria_silva-HQ691930
	CPR_Bacteria_Parcubacteria_OD1_Magasanikbacteria_silva-FJ628284
	RIFCSPLOWO2_02_FULL_OD1_Magasanikbacteria_43_22_curated
	RIFCSPLOWO2_12_FULL_OD1_Magasanikbacteria_43_12_curated
	RIFCSPLOWO2_01_FULL_OD1_Magasanikbacteria_43_20b_curated
	RIFCSPHIGHO2_02_FULL_OD1_Magasanikbacteria_44_13_curated
	RIFCSPHIGHO2_02_FULL_OD1_Magasanikbacteria_51_14_curated
	CPR_Bacteria_Parcubacteria_OD1_Magasanikbacteria_silva-HQ588553
	CPR_Bacteria_Parcubacteria_OD1_Magasanikbacteria_silva-HQ857647
	CPR_Bacteria_Parcubacteria_OD1_Magasanikbacteria_silva-JN457300
	CPR_Bacteria_Parcubacteria_OD1_Magasanikbacteria_silva-AM997515
	CPR_Bacteria_Parcubacteria_OD1_Magasanikbacteria_silva-HQ691931
	CPR_Bacteria_Parcubacteria_OD1_Magasanikbacteria_silva-FJ628344
	RIFOXYC2_FULL_OD1_Magasanikbacteria_39_8_curated
	RIFOXYD12_FULL_OD1_Magasanikbacteria_33_17_curated
	RIFCSPLOWO2_01_FULL_OD1_Magasanikbacteria_33_34_curated
	RIFCSPHIGHO2_01_FULL_OD1_Magasanikbacteria_33_34_curated
	RIFCSPHIGHO2_02_FULL_OD1_Magasanikbacteria_33_17_curated
	RIFCSPLOWO2_12_FULL_OD1_Magasanikbacteria_34_7_curated
	RIFOXYA2_FULL_OD1_Magasanikbacteria_40_20_curated
	RIFOXYA1_FULL_OD1_Magasanikbacteria_40_8_curated
	RIFOXYC2_FULL_OD1_Magasanikbacteria_40_16_curated
	RIFOXYB2_FULL_OD1_Magasanikbacteria_40_13_curated
	RIFOXYB1_FULL_OD1_Magasanikbacteria_40_15_curated
	CPR_Bacteria_Parcubacteria_OD1_Magasanikbacteria_silva-HQ330568
	RIFCSPLOWO2_02_FULL_OD1_Magasanikbacteria_47_16_curated
	RIFCSPHIGHO2_02_FULL_OD1_Magasanikbacteria_48_18_curated
	CPR_Bacteria_Parcubacteria_OD1_Magasanikbacteria_Rifle_GW2011-gwa2_scaffold_56
	CPR_Bacteria_Parcubacteria_OD1_Magasanikbacteria_silva-GQ350757
	CPR_Bacteria_Parcubacteria_OD1_Magasanikbacteria_Rifle_GW2011-GWE2_OD1_42_7_status_draft
	CPR_Bacteria_Parcubacteria_OD1_Magasanikbacteria_Rifle_GW2011-GWA2_OD1_43_9_status_draft
	CPR_Bacteria_Parcubacteria_OD1_Magasanikbacteria_Rifle_GW2011-GWD2_OD1_43_18_status_draft
	CPR_Bacteria_Parcubacteria_OD1_Magasanikbacteria_Rifle_GW2011-GWC2_OD1_42_27_status_draft
	CPR_Bacteria_Parcubacteria_OD1_Magasanikbacteria_silva-GQ347631
	CPR_Bacteria_Parcubacteria_OD1_Magasanikbacteria_silva-JQ287469
	CPR_Bacteria_Parcubacteria_OD1_Magasanikbacteria_silva-FJ615148
	CPR_Bacteria_Parcubacteria_OD1_Magasanikbacteria_silva-GQ347674
	CPR_Bacteria_Parcubacteria_OD1_Magasanikbacteria_silva-GQ350695
	RIFCSPHIGHO2_02_FULL_OD1_Magasanikbacteria_47_14_curated
	CPR_Bacteria_Parcubacteria_OD1_Magasanikbacteria_silva-DQ676467
	CPR_Bacteria_Parcubacteria_OD1_Magasanikbacteria_Rifle_GW2011-GWC2_OD1_37_14_status_draft
	CPR_Bacteria_Parcubacteria_OD1_Magasanikbacteria_Rifle_GW2011-gwa2_scaffold_865
	CPR_Bacteria_Parcubacteria_OD1_Magasanikbacteria_Rifle_GW2011-GWC2_OD1_37_14_status_draft_2
	CPR_Bacteria_Parcubacteria_OD1_Magasanikbacteria_silva-JX105628
	RIFCSPHIGHO2_02_FULL_OD1_Magasanikbacteria_41_13_curated
	CPR_Bacteria_Parcubacteria_OD1_Magasanikbacteria_silva-JN398093
	CPR_Bacteria_Parcubacteria_OD1_Magasanikbacteria_SAG-Parcubacteria_bacterium_SCGC_AAA011-J21_DUSEL_001_191_status_draft
	RIFCSPLOWO2_01_FULL_OD1_Magasanikbacteria_40_15_curated
	RIFCSPHIGHO2_02_FULL_OD1_Magasanikbacteria_41_35_curated
	RIFCSPHIGHO2_12_FULL_OD1_Magasanikbacteria_41_16_curated
	RIFCSPHIGHO2_01_FULL_OD1_Magasanikbacteria_41_23_curated
	CPR_Bacteria_Parcubacteria_OD1_Magasanikbacteria_Rifle_GW2011-gwc2_scaffold_42193
	CPR_Bacteria_Parcubacteria_OD1_Magasanikbacteria_Rifle_GW2011-GWA2_OD1_56_11_status_draft
	RIFCSPLOWO2_02_FULL_OD1_Uhrbacteria_51_9_curated
	RIFCSPHIGHO2_02_FULL_OD1_Magasanikbacteria_50_9b_curated
	CPR_Bacteria_Parcubacteria_OD1_Magasanikbacteria_Rifle_GW2011-gwc2_scaffold_30346
	CPR_Bacteria_Parcubacteria_OD1_unknown_silva-AB672321
	CPR_Bacteria_Parcubacteria_OD1_unknown_Rifle_GW2011-gwc2_scaffold_63903
	CPR_Bacteria_Parcubacteria_OD1_unknown_silva-GQ339139
	CPR_Bacteria_Parcubacteria_OD1_unknown_silva-FJ946601
	CPR_Bacteria_Parcubacteria_OD1_unknown_silva-DQ676457
	RIFCSPHIGHO2_02_FULL_OD1_Uhrbacteria_57_19_curated
	CPR_Bacteria_Parcubacteria_OD1_unknown_silva-AM162487
	CPR_Bacteria_Parcubacteria_OD1_unknown_silva-DQ676454
	CPR_Bacteria_Parcubacteria_OD1_unknown_silva-DQ676469
	CPR_Bacteria_Parcubacteria_OD1_unknown_Rifle_GW2011-GWA2_OD1_47_26_status_draft
	CPR_Bacteria_Parcubacteria_OD1_unknown_Rifle_GW2011-gwc2_scaffold_113198
	RIFCSPHIGHO2_02_FULL_OD1_Uhrbacteria_46_47_curated
	RIFCSPLOWO2_12_FULL_OD1_Uhrbacteria_47_10_curated
	RIFCSPLOWO2_02_FULL_OD1_Uhrbacteria_46_25_curated
	RIFCSPLOWO2_01_FULL_OD1_Uhrbacteria_47_24_curated
	RIFCSPHIGHO2_12_FULL_OD1_Uhrbacteria_47_11_curated
	RIFCSPHIGHO2_01_FULL_OD1_Uhrbacteria_47_11_curated
	RIFOXYC2_FULL_OD1_Uhrbacteria_47_19_curated
	Bacteria_OD1_SG8-24
	CPR_Bacteria_Parcubacteria_OD1_unknown_silva-HM186616
	CPR_Bacteria_Parcubacteria_OD1_unknown_Rifle_GW2011-gwa2_scaffold_36600
	CPR_Bacteria_Parcubacteria_OD1_unknown_Rifle_GW2011-GWC2_OD1_39_14_status_draft
	CPR_Bacteria_Parcubacteria_OD1_unknown_silva-AB252962
	CPR_Bacteria_Parcubacteria_OD1_unknown_silva-EF020122
	CPR_Bacteria_Parcubacteria_OD1_unknown_silva-EF020022
	CPR_Bacteria_Parcubacteria_OD1_unknown_silva-AB672242
	CPR_Bacteria_Parcubacteria_OD1_unknown_silva-AM490687
	CPR_Bacteria_Parcubacteria_OD1_unknown_silva-DQ676450
	CPR_Bacteria_Parcubacteria_OD1_unknown_silva-GQ182050
	CPR_Bacteria_Parcubacteria_OD1_unknown_silva-AM490688
	CPR_Bacteria_Parcubacteria_OD1_unknown_silva-EU283582
	CPR_Bacteria_Parcubacteria_OD1_unknown_silva-JN452472
	CPR_Bacteria_Parcubacteria_OD1_unknown_silva-JN477904
	CPR_Bacteria_Parcubacteria_OD1_unknown_silva-DQ676479
	CPR_Bacteria_Parcubacteria_OD1_unknown_silva-FQ659741
	CPR_Bacteria_Parcubacteria_OD1_unknown_silva-JF497854
	RIFCSPHIGHO2_02_FULL_OD1_Uhrbacteria_60_44_curated
	RIFCSPHIGHO2_12_FULL_OD1_Uhrbacteria_60_25_curated
	CPR_Bacteria_Parcubacteria_OD1_unknown_silva-HQ702895
	CPR_Bacteria_Parcubacteria_OD1_unknown_silva-GQ356176
	CPR_Bacteria_Parcubacteria_OD1_unknown_Rifle_GW2011-gwa2_scaffold_58359
	CPR_Bacteria_Parcubacteria_OD1_unknown_silva-AM991242
	CPR_Bacteria_Parcubacteria_OD1_unknown_Rifle_GW2011-gwa2_scaffold_164922
	CPR_Bacteria_Parcubacteria_OD1_unknown_SAG-Parcubacteria_bacterium_SCGC_AAA011-N16_Dusel_001_262_status_draft
	CPR_Bacteria_Parcubacteria_OD1_unknown_silva-AB672253
	CPR_Bacteria_Parcubacteria_OD1_unknown_Rifle_GW2011-GWA2_OD1_46_9_status_draft
	RIFCSPLOWO2_02_FULL_OD1_Uhrbacteria_46_19_curated
	RIFCSPLOWO2_01_FULL_OD1_Uhrbacteria_47_25_curated
	RIFCSPHIGHO2_02_FULL_OD1_Uhrbacteria_47_29_curated
	RIFCSPHIGHO2_01_FULL_OD1_Uhrbacteria_46_23_curated
	CPR_Bacteria_Parcubacteria_OD1_unknown_Rifle_GW2011-gwf2_scaffold_184054
	CPR_Bacteria_Parcubacteria_OD1_unknown_Rifle_GW2011-gwa2_scaffold_103701
	CPR_Bacteria_Parcubacteria_OD1_unknown_Rifle_GW2011-gwc2_scaffold_147573
	CPR_Bacteria_Parcubacteria_OD1_unknown_silva-AB179661
	CPR_Bacteria_Parcubacteria_OD1_unknown_silva-HM186802
	CPR_Bacteria_Parcubacteria_OD1_unknown_Rifle_GW2011-gwd1_scaffold_3365
	RIFOXYA2_FULL_OD1_Veblenbacteria_43_9_curated
	CPR_Bacteria_Parcubacteria_OD1_unknown_Rifle_GW2011-gwc2_scaffold_295218
	CPR_Bacteria_Parcubacteria_OD1_unknown_Rifle_GW2011-gwe2_scaffold_18779
	CPR_Bacteria_Parcubacteria_OD1_unknown_Rifle_GW2011-gwf1_scaffold_22439
	CPR_Bacteria_Parcubacteria_OD1_unknown_Rifle_GW2011-gwc1_scaffold_43615
	CPR_Bacteria_Parcubacteria_OD1_unknown_Rifle_GW2011-gwe1_scaffold_10835
	CPR_Bacteria_Parcubacteria_OD1_unknown_Rifle_GW2011-gwa1_scaffold_36739
	CPR_Bacteria_Parcubacteria_OD1_unknown_Rifle_GW2011-GWD2_OD1_43_10_status_draft
	CPR_Bacteria_Parcubacteria_OD1_unknown_Rifle_GW2011-gwb2_scaffold_13527
	CPR_Bacteria_Parcubacteria_OD1_unknown_Rifle_GW2011-GWB1_scaffold_76821
	RIFOXYC2_FULL_OD1_Veblenbacteria_42_11_curated
	CPR_Bacteria_Parcubacteria_OD1_unknown_Rifle_GW2011-gwf2_scaffold_72163
	RIFOXYD1_FULL_OD1_Veblenbacteria_43_11_curated
	RIFOXYD2_FULL_OD1_Falkowbacteria_39_16_curated
	RIFOXYA2_FULL_OD1_Falkowbacteria_38_12_curated
	CPR_Bacteria_Parcubacteria_OD1_unknown_silva-AB179678
	CPR_Bacteria_Parcubacteria_OD1_unknown_silva-JN398083
	CPR_Bacteria_Parcubacteria_OD1_unknown_silva-HQ330605
	CPR_Bacteria_Parcubacteria_OD1_unknown_silva-JX097295
	CPR_Bacteria_Parcubacteria_OD1_unknown_silva-AY667267
	CPR_Bacteria_Parcubacteria_OD1_unknown_silva-EU542522
	CPR_Bacteria_Parcubacteria_OD1_unknown_silva-DQ223078
	CPR_Bacteria_Parcubacteria_OD1_unknown_silva-JN472796
	CPR_Bacteria_Parcubacteria_OD1_unknown_silva-AY953194
	CPR_Bacteria_Parcubacteria_OD1_unknown_silva-EU487994
	CPR_Bacteria_Parcubacteria_OD1_unknown_silva-DQ330701
	CPR_Bacteria_Parcubacteria_OD1_unknown_silva-JN470077
	CPR_Bacteria_Parcubacteria_OD1_unknown_silva-JN494879
	CPR_Bacteria_Parcubacteria_OD1_unknown_silva-FN678592
	CPR_Bacteria_Parcubacteria_OD1_unknown_silva-EU245051
	CPR_Bacteria_Parcubacteria_OD1_Moranbacteria_OD1-i_silva-GU451509
	CPR_Bacteria_Parcubacteria_OD1_Moranbacteria_OD1-i_silva-JQ668624
	CPR_Bacteria_Parcubacteria_OD1_Moranbacteria_OD1-i_silva-AM745141
	CPR_Bacteria_Parcubacteria_OD1_Moranbacteria_OD1-i_silva-AM712328
	CPR_Bacteria_Parcubacteria_OD1_Moranbacteria_OD1-i_silva-EF687376
	CPR_Bacteria_Parcubacteria_OD1_Moranbacteria_OD1-i_Rifle_GW2011-gwe1_scaffold_6402
	CPR_Bacteria_Parcubacteria_OD1_Moranbacteria_OD1-i_Rifle_GW2011-gwe2_scaffold_8684
	CPR_Bacteria_Parcubacteria_OD1_Moranbacteria_OD1-i_Rifle_GW2011-gwf2_scaffold_189882
	CPR_Bacteria_Parcubacteria_OD1_Moranbacteria_OD1-i_Rifle_GW2011-gwf1_scaffold_57448
	CPR_Bacteria_Parcubacteria_OD1_Moranbacteria_OD1-i_silva-GQ261288
	CPR_Bacteria_Parcubacteria_OD1_Moranbacteria_OD1-i_silva-GQ339143
	CPR_Bacteria_Parcubacteria_OD1_Moranbacteria_OD1-i_Rifle_GW2011-gwa2_scaffold_15723
	CPR_Bacteria_Parcubacteria_OD1_Moranbacteria_OD1-i_silva-FQ659551
	CPR_Bacteria_Parcubacteria_OD1_Moranbacteria_OD1-i_silva-AF419683
	CPR_Bacteria_Parcubacteria_OD1_Moranbacteria_OD1-i_silva-DQ925880
	RifOxyA12_full_OD1_Moranbacteria_35_19_curated
	RIFOXYC12_FULL_OD1_Moranbacteria_36_13_curated
	RifOxyB12_full_OD1_Moranbacteria_35_8_curated
	CPR_Bacteria_Parcubacteria_OD1_Moranbacteria_OD1-i_Rifle_GW2011-gwf2_scaffold_544089
	CPR_Bacteria_Parcubacteria_OD1_Moranbacteria_OD1-i_Rifle_GW2011-GWE1_OD1-i_ACD11_lin_49_15_status_draft
	CPR_Bacteria_Parcubacteria_OD1_Moranbacteria_OD1-i_Rifle_GW2011-gwe2_scaffold_1437
	CPR_Bacteria_Parcubacteria_OD1_Moranbacteria_OD1-i_Rifle_GW2011-GWC2_OD1-i_45_10_status_draft
	CPR_Bacteria_Parcubacteria_OD1_Moranbacteria_OD1-i_Rifle_GW2011-gwd1_scaffold_99814
	CPR_Bacteria_Parcubacteria_OD1_Moranbacteria_OD1-i_Rifle_GW2011-gwf2_scaffold_266484
	CPR_Bacteria_Parcubacteria_OD1_Moranbacteria_OD1-i_Rifle_GW2011-gwf1_scaffold_1749
	CPR_Bacteria_Parcubacteria_OD1_Moranbacteria_OD1-i_Rifle_GW2011-gwe1_scaffold_42062
	CPR_Bacteria_Parcubacteria_OD1_Moranbacteria_OD1-i_Rifle_GW2011-gwe2_scaffold_125297
	CPR_Bacteria_Parcubacteria_OD1_Moranbacteria_OD1-i_Rifle_ACD-ACD1_status_partial
	CPR_Bacteria_Parcubacteria_OD1_Moranbacteria_OD1-i_Rifle_GW2011-gwd2_scaffold_120464
	CPR_Bacteria_Parcubacteria_OD1_Moranbacteria_OD1-i_Rifle_GW2011-gwc2_scaffold_46765
	CPR_Bacteria_Parcubacteria_OD1_Moranbacteria_OD1-i_Rifle_GW2011-GWE1_OD1-i_37_24_status_draft
	CPR_Bacteria_Parcubacteria_OD1_Moranbacteria_OD1-i_Rifle_GW2011-GWD1_OD1_37_17_status_draft
	CPR_Bacteria_Parcubacteria_OD1_Moranbacteria_OD1-i_Rifle_GW2011-GWE2_OD1_ACD1_35_20_status_draft
	CPR_Bacteria_Parcubacteria_OD1_Moranbacteria_OD1-i_Rifle_GW2011-GWD2_OD1_37_9_status_draft
	CPR_Bacteria_Parcubacteria_OD1_Moranbacteria_OD1-i_Rifle_GW2011-gwf2_scaffold_25570
	CPR_Bacteria_Parcubacteria_OD1_Moranbacteria_OD1-i_Rifle_GW2011-GWF2_OD1_37_11_status_draft
	CPR_Bacteria_Parcubacteria_OD1_Moranbacteria_OD1-i_silva-DQ018803
	CPR_Bacteria_Parcubacteria_OD1_Moranbacteria_OD1-i_silva-EF029846
	CPR_Bacteria_Parcubacteria_OD1_Moranbacteria_OD1-i_silva-JN038963
	RIFCSPLOWO2_01_FULL_OP11_Roizmanbacteria_45_11_curated
	RIFCSPHIGHO2_02_FULL_OD1_Moranbacteria_40_12b_curated
	CPR_Bacteria_Parcubacteria_OD1_Moranbacteria_OD1-i_Rifle_GW2011-gwa2_scaffold_193153
	CPR_Bacteria_Parcubacteria_OD1_Moranbacteria_OD1-i_Rifle_GW2011-gwc2_scaffold_43775
	CPR_Bacteria_Parcubacteria_OD1_Moranbacteria_OD1-i_silva-AF507706
	RIFCSPHIGHO2_01_FULL_OD1_Moranbacteria_55_24_curated
	RIFCSPHIGHO2_01_FULL_OD1_Moranbacteria_54_31_curated
	RIFCSPHIGHO2_12_FULL_OD1_Moranbacteria_54_9_curated
	CPR_Bacteria_Parcubacteria_OD1_Moranbacteria_OD1-i_silva-HM243774
	CPR_Bacteria_Parcubacteria_OD1_Moranbacteria_OD1-i_silva-HQ166700
	CPR_Bacteria_Parcubacteria_OD1_Moranbacteria_OD1-i_silva-JN391713
	CPR_Bacteria_Parcubacteria_OD1_Moranbacteria_OD1-i_silva-FJ482179
	CPR_Bacteria_Parcubacteria_OD1_Moranbacteria_OD1-i_Rifle_GW2011-GWB1_scaffold_141413
	CPR_Bacteria_Parcubacteria_OD1_Moranbacteria_OD1-i_Rifle_GW2011-GWC1_OD1-i_45_18_status_draft
	CPR_Bacteria_Parcubacteria_OD1_Moranbacteria_OD1-i_Rifle_GW2011-gwd1_scaffold_1126
	CPR_Bacteria_Parcubacteria_OD1_Moranbacteria_OD1-i_Rifle_GW2011-GWC2_OD1_i_40_12_status_draft
	CPR_Bacteria_Parcubacteria_OD1_Moranbacteria_OD1-i_Rifle_GW2011-GWF1_OD1_44_4_status_draft
	RIFOXYB1_FULL_OD1_Moranbacteria_44_23_curated
	RIFOXYD1_FULL_OD1_Moranbacteria_44_9_curated
	CPR_Bacteria_Parcubacteria_OD1_Moranbacteria_OD1-i_Rifle_GW2011-GWF2_OD1_37_7_status_draft
	CPR_Bacteria_Parcubacteria_OD1_Moranbacteria_OD1-i_silva-FJ482180
	CPR_Bacteria_Parcubacteria_OD1_Moranbacteria_OD1-i_silva-EU700190
	CPR_Bacteria_Parcubacteria_OD1_Moranbacteria_OD1-i_silva-HQ691929
	CPR_Bacteria_Parcubacteria_OD1_Moranbacteria_OD1-i_silva-GU197432
	CPR_Bacteria_Parcubacteria_OD1_Moranbacteria_OD1-i_silva-DQ330683
	CPR_Bacteria_Parcubacteria_OD1-L1_unknown_silva-KC331406
	CPR_Bacteria_Parcubacteria_OD1-L1_unknown_silva-GU056050
	RIFCSPLOWO2_01_FULL_OD1_Terrybacteria_48_14_curated
	CPR_Bacteria_Parcubacteria_OD1-L1_unknown_silva-AM997563
	RIFCSPHIGHO2_01_FULL_OD1_Terrybacteria_58_15_curated
	RIFCSPLOWO2_01_FULL_OD1_Terrybacteria_58_14_curated
	CPR_Bacteria_Parcubacteria_OD1-L1_unknown_silva-FJ810543
	RIFCSPHIGHO2_02_FULL_OD1_Terrybacteria_43_14_curated
	RIFCSPHIGHO2_01_FULL_OD1_Terrybacteria_43_35_curated
	CPR_Bacteria_Parcubacteria_OD1-L1_unknown_Rifle_GW2011-gwa1_scaffold_6078
	CPR_Bacteria_Parcubacteria_OD1-L1_unknown_Rifle_GW2011-GWB1_OD1_40_14_status_draft
	CPR_Bacteria_Parcubacteria_OD1-L1_unknown_Rifle_GW2011-gwa2_scaffold_17955
	CPR_Bacteria_Parcubacteria_OD1-L1_unknown_Rifle_GW2011-gwc2_scaffold_536
	CPR_Bacteria_Parcubacteria_OD1-L1_unknown_Rifle_GW2011-gwc2_scaffold_19397
	CPR_Bacteria_Parcubacteria_OD1-L1_unknown_Rifle_GW2011-GWC1_OD1_41_7_status_draft
	CPR_Bacteria_Parcubacteria_OD1-L1_unknown_silva-EU156156
	CPR_Bacteria_Parcubacteria_OD1-L1_unknown_silva-GU437255
	CPR_Bacteria_Parcubacteria_OD1-L1_unknown_silva-EF205568
	CPR_Bacteria_Parcubacteria_OD1-L1_unknown_silva-HM448376
	CPR_Bacteria_Parcubacteria_OD1-L1_unknown_silva-HM640989
	CPR_Bacteria_Parcubacteria_OD1-L1_unknown_silva-EF205544
	CPR_Bacteria_Parcubacteria_OD1-L1_unknown_silva-AF352532
	CPR_Bacteria_Parcubacteria_OD1-L1_unknown_silva-EU924256
	CPR_Bacteria_Parcubacteria_OD1-L1_unknown_silva-HM448343
	CPR_Bacteria_Parcubacteria_OD1-L1_unknown_silva-HM448254
	CPR_Bacteria_Parcubacteria_OD1-L1_unknown_silva-HM640987
	CPR_Bacteria_Parcubacteria_OD1-L1_unknown_silva-FN545864
	CPR_Bacteria_Parcubacteria_OD1-L1_unknown_Rifle_GW2011-gwc2_scaffold_216624
	CPR_Bacteria_Parcubacteria_OD1-L1_unknown_silva-FJ792346
	CPR_Bacteria_Parcubacteria_OD1-L1_unknown_Rifle_GW2011-gwf2_scaffold_224167
	RIFOXYB2_FULL_OD1_Staskawiczbacteria_32_9_curated
	CPR_Bacteria_Parcubacteria_OD1-L1_unknown_Rifle_GW2011-GWC2_OD1_32_10_status_draft
	RIFOXYD1_FULL_OD1_Staskawiczbacteria_32_13_curated
	RIFOXYB1_FULL_OD1_Staskawiczbacteria_32_11_curated
	RIFOXYC2_FULL_OD1_Staskawiczbacteria_32_10_curated
	CPR_Bacteria_Parcubacteria_OD1-L1_unknown_silva-AF524023
	CPR_Bacteria_Parcubacteria_OD1-L1_unknown_silva-HM129247
	RIFOXYC1_FULL_OD1_Staskawiczbacteria_38_18_curated
	CPR_Bacteria_Parcubacteria_OD1-L1_unknown_Rifle_GW2011-gwa2_scaffold_121199
	CPR_Bacteria_Parcubacteria_OD1-L1_unknown_Rifle_GW2011-gwa1_scaffold_211318
	CPR_Bacteria_Parcubacteria_OD1-L1_unknown_silva-JN038847
	RIFOXYC2_FULL_OD1_Staskawiczbacteria_37_17_curated
	RIFOXYD12_FULL_OD1_Staskawiczbacteria_37_10_curated
	RIFOXYA1_FULL_OD1_Staskawiczbacteria_37_15_curated
	RIFOXYD1_FULL_OD1_Staskawiczbacteria_37_73_curated
	RIFOXYC1_FULL_OD1_Staskawiczbacteria_37_43_curated
	RIFOXYB1_FULL_OD1_Staskawiczbacteria_38_37_curated
	RIFOXYC12_FULL_OD1_Staskawiczbacteria_39_20_curated
	RifOxyA12_full_OD1_Staskawiczbacteria_37_10_curated
	RIFOXYD2_FULL_OD1_Staskawiczbacteria_37_10_curated
	RIFCSPHIGHO2_01_FULL_OD1_Staskawiczbacteria_37_17_curated
	RIFOXYB2_FULL_OD1_Staskawiczbacteria_37_10_curated
	CPR_Bacteria_Parcubacteria_OD1-L1_unknown_Rifle_GW2011-gwa1_scaffold_263630
	RIFCSPHIGHO2_01_FULL_OD1_Azambacteria_ii_40_24_curated
	RIFOXYC1_FULL_OD1_Staskawiczbacteria_37_52_curated
	RIFOXYD1_FULL_OD1_Staskawiczbacteria_37_110_curated
	RIFOXYB1_FULL_OD1_Staskawiczbacteria_37_44_curated
	RIFOXYC2_FULL_OD1_Staskawiczbacteria_37_19_curated
	CPR_Bacteria_Parcubacteria_OD1-L1_unknown_silva-FJ547054
	RIFCSPLOWO2_12_FULL_OD1_Staskawiczbacteria_37_15_curated
	CPR_Bacteria_Parcubacteria_OD1-L1_unknown_Rifle_GW2011-gwa2_scaffold_40949
	RIFCSPHIGHO2_01_FULL_OD1_Staskawiczbacteria_34_27_curated
	CPR_Bacteria_Parcubacteria_OD1-L1_unknown_Rifle_GW2011-gwa2_scaffold_166014
	RIFCSPLOWO2_01_FULL_OD1_Staskawiczbacteria_33_13_curated
	CPR_Bacteria_Parcubacteria_OD1-L1_unknown_silva-JX105720
	RIFCSPHIGHO2_02_FULL_OD1_Staskawiczbacteria_42_22_curated
	CPR_Bacteria_Parcubacteria_OD1-L1_unknown_silva-DQ128797
	RIFCSPHIGHO2_01_FULL_OD1_Staskawiczbacteria_41_41_curated
	RIFCSPLOWO2_01_FULL_OD1_Staskawiczbacteria_43_17b_curated
	CPR_Bacteria_Parcubacteria_OD1-L1_unknown_silva-EU488422
	RIFCSPLOWO2_12_FULL_OD1_Wildermuthbacteria_40_9_curated
	CPR_Bacteria_Parcubacteria_OD1-L1_unknown_Rifle_GW2011-gwa1_scaffold_167
	CPR_Bacteria_Parcubacteria_OD1-L1_unknown_Rifle_GW2011-GWB1_scaffold_7057
	CPR_Bacteria_Parcubacteria_OD1-L1_unknown_silva-AB177165
	CPR_Bacteria_Parcubacteria_OD1-L1_unknown_silva-AB177196
	CPR_Bacteria_Parcubacteria_OD1-L1_unknown_silva-JQ816333
	RIFOXYB1_FULL_OD1_Nealsonbacteria_40_15_curated
	RIFOXYD1_FULL_OD1_Nealsonbacteria_39_11_curated
	RIFOXYC1_FULL_OD1_Nealsonbacteria_40_7_curated
	CPR_Bacteria_Parcubacteria_OD1-L1_unknown_silva-AB177201
	CPR_Bacteria_Parcubacteria_OD1-L1_unknown_silva-JN123550
	CPR_Bacteria_Parcubacteria_OD1-L1_unknown_silva-JQ817696
	CPR_Bacteria_Parcubacteria_OD1-L1_unknown_silva-EU385945
	CPR_Bacteria_Parcubacteria_OD1-L1_unknown_silva-FJ813542
	CPR_Bacteria_Parcubacteria_OD1-L1_unknown_silva-AM712350
	CPR_Bacteria_Parcubacteria_OD1-L1_unknown_silva-FJ792274
	CPR_Bacteria_Parcubacteria_OD1-L1_unknown_silva-FJ792230
	CPR_Bacteria_Parcubacteria_OD1-L1_unknown_SAG-Parcubacteria_bacterium_SCGC_AAA255-P19_SAK_001_138_status_draft
	CPR_Bacteria_Parcubacteria_OD1-L1_unknown_silva-EU385941
	CPR_Bacteria_Parcubacteria_OD1-L1_unknown_silva-EU488452
	CPR_Bacteria_Parcubacteria_OD1-L1_unknown_silva-JQ817650
	CPR_Bacteria_Parcubacteria_OD1-L1_unknown_Rifle_GW2011-gwa2_scaffold_104020
	CPR_Bacteria_Parcubacteria_OD1-L1_unknown_Rifle_GW2011-GWB1_scaffold_63185
	RIFCSPHIGHO2_02_FULL_OD1_Nealsonbacteria_43_13_curated
	CPR_Bacteria_Parcubacteria_OD1-L1_unknown_Rifle_GW2011-gwa2_scaffold_300392
	CPR_Bacteria_Parcubacteria_OD1-L1_unknown_silva-JQ817998
	CPR_Bacteria_Parcubacteria_OD1-L1_unknown_silva-EU386048
	CPR_Bacteria_Parcubacteria_OD1-L1_unknown_silva-HM243850
	CPR_Bacteria_Parcubacteria_OD1-L1_unknown_silva-AB177199
	CPR_Bacteria_Parcubacteria_OD1-L1_unknown_silva-EU386073
	CPR_Bacteria_Parcubacteria_OD1-L1_unknown_silva-AB177203
	CPR_Bacteria_Parcubacteria_OD1-L1_unknown_silva-HQ711386
	CPR_Bacteria_Parcubacteria_OD1-L1_unknown_silva-JQ816337
	CPR_Bacteria_Parcubacteria_OD1-L1_unknown_silva-JX000989
	CPR_Bacteria_Parcubacteria_OD1-L1_unknown_silva-JQ817383
	CPR_Bacteria_Parcubacteria_OD1-L1_unknown_silva-JN675990
	CPR_Bacteria_Parcubacteria_OD1-L1_unknown_silva-EU385942
	CPR_Bacteria_Parcubacteria_OD1-L1_unknown_silva-EU385760
	CPR_Bacteria_Parcubacteria_OD1-L1_unknown_silva-EU385773
	CPR_Bacteria_Parcubacteria_OD1-L1_unknown_Rifle_GW2011-gwa2_scaffold_641979
	CPR_Bacteria_Parcubacteria_OD1-L1_unknown_Rifle_GW2011-gwc2_scaffold_152866
	CPR_Bacteria_Parcubacteria_OD1-L1_unknown_Rifle_GW2011-gwa2_scaffold_705453
	CPR_Bacteria_Parcubacteria_OD1-L1_unknown_Rifle_GW2011-gwa2_scaffold_2943
	GWA2_OD1_Wildermuthbacteria_46_15_curated
	RBG_13_OD1_Nealsonbacteria_42_11_curated
	CPR_Bacteria_Parcubacteria_OD1-L1_unknown_Rifle_GW2011-gwf2_scaffold_125655
	CPR_Bacteria_Parcubacteria_OD1-L1_unknown_Rifle_GW2011-gwa2_scaffold_102951
	RIFCSPLOWO2_01_FULL_OD1_Nealsonbacteria_38_120_curated
	RIFCSPHIGHO2_02_FULL_OD1_Nealsonbacteria_38_75_curated
	RIFCSPLOWO2_12_FULL_OD1_Nealsonbacteria_39_31_curated
	RIFCSPHIGHO2_02_FULL_OD1_Wildermuthbacteria_47_17_curated
	RIFCSPLOWO2_01_FULL_OD1_Wildermuthbacteria_48_35_curated
	RIFCSPLOWO2_02_FULL_OD1_Wildermuthbacteria_47_10_curated
	RIFCSPHIGHO2_01_FULL_OD1_Wildermuthbacteria_47_27_curated
	CPR_Bacteria_Parcubacteria_OD1-L1_unknown_Rifle_GW2011-gwa1_scaffold_27254
	CPR_Bacteria_Parcubacteria_OD1-L1_unknown_Rifle_GW2011-GWB1_scaffold_4804
	CPR_Bacteria_Parcubacteria_OD1-L1_unknown_Rifle_GW2011-gwc1_scaffold_17891
	CPR_Bacteria_Parcubacteria_OD1-L1_unknown_Rifle_GW2011-gwa2_scaffold_10222
	CPR_Bacteria_Parcubacteria_OD1-L1_unknown_Rifle_GW2011-gwc2_scaffold_18037
	CPR_Bacteria_Parcubacteria_OD1-L1_unknown_Rifle_GW2011-gwa2_scaffold_14354
	CPR_Bacteria_Parcubacteria_OD1-L1_unknown_Rifle_GW2011-gwa1_scaffold_204233
	CPR_Bacteria_Parcubacteria_OD1-L1_unknown_Rifle_GW2011-gwa2_scaffold_47434
	RIFCSPHIGHO2_02_FULL_OD1_Wildermuthbacteria_48_16_curated
	CPR_Bacteria_Parcubacteria_OD1-L1_unknown_silva-JF809792
	RIFCSPHIGHO2_02_FULL_OD1_Wildermuthbacteria_45_25_curated
	RIFCSPHIGHO2_01_FULL_OD1_Wildermuthbacteria_45_20_curated
	CPR_Bacteria_Parcubacteria_OD1-L1_unknown_Rifle_GW2011-gwa2_scaffold_56317
	CPR_Bacteria_Parcubacteria_OD1-L1_unknown_Rifle_GW2011-GWB1_scaffold_85142
	CPR_Bacteria_Parcubacteria_OD1-L1_unknown_Rifle_GW2011-gwa1_scaffold_60426
	CPR_Bacteria_Parcubacteria_OD1-L1_unknown_Rifle_GW2011-gwc2_scaffold_224409
	CPR_Bacteria_Parcubacteria_OD1-L1_unknown_Rifle_GW2011-gwa1_scaffold_97860
	CPR_Bacteria_Parcubacteria_OD1-L1_unknown_Rifle_GW2011-GWC1_OD1_48_11_status_draft
	RIFCSPLOWO2_01_FULL_OD1_Wildermuthbacteria_50_46_curated
	RIFOXYD1_FULL_OD1_Wildermuthbacteria_50_12_curated
	RIFCSPLOWO2_02_FULL_OD1_Wildermuthbacteria_47_9c_curated
	GWA1_OD1_Wildermuthbacteria_49_26_curated
	CPR_Bacteria_Parcubacteria_OD1-L1_unknown_Rifle_GW2011-GWB1_OD1_49_12_status_draft
	CPR_Bacteria_Parcubacteria_OD1-L1_unknown_Rifle_GW2011-GWA2_OD1_50_10_status_draft
	CPR_Bacteria_Parcubacteria_OD1-L1_unknown_Rifle_GW2011-GWA1_ZB2_49_26_status_draft
	CPR_Bacteria_Parcubacteria_OD1-L1_unknown_silva-HQ691921
	CPR_Bacteria_Parcubacteria_OD1-L1_unknown_silva-DQ811941
	Bacteria_OD1_DG-74-3
	CPR_Bacteria_Parcubacteria_OD1-L1_unknown_silva-JN123504
	CPR_Bacteria_Parcubacteria_OD1-L1_unknown_silva-GQ356988
	CPR_Bacteria_Parcubacteria_OD1-L1_unknown_SAG-Parcubacteria_bacterium_SCGC_AAA011-A09_DUSEL_001_189_status_draft
	CPR_Bacteria_Parcubacteria_OD1-L1_unknown_silva-FJ535350
	CPR_Bacteria_Parcubacteria_OD1-L1_unknown_Rifle_GW2011-gwc2_scaffold_210661
	CPR_Bacteria_Parcubacteria_OD1-L1_unknown_Rifle_GW2011-GWA2_OD1_47_8_status_draft
	RIFCSPHIGHO2_01_FULL_OD1_47_10b_curated
	RIFCSPHIGHO2_01_FULL_OD1_Sungbacteria_50_25_curated
	CPR_Bacteria_Parcubacteria_OD1-L1_unknown_Rifle_GW2011-gwa1_scaffold_19111
	RIFCSPHIGHO2_02_FULL_OD1_Sungbacteria_49_12_curated
	CPR_Bacteria_Parcubacteria_OD1-L1_unknown_Rifle_GW2011-gwc1_scaffold_117973
	CPR_Bacteria_Parcubacteria_OD1-L1_unknown_Rifle_GW2011-gwc2_scaffold_49736
	RIFCSPHIGHO2_02_FULL_OD1_Sungbacteria_47_11_curated
	CPR_Bacteria_Parcubacteria_OD1-L1_unknown_Rifle_GW2011-gwa2_scaffold_118518
	CPR_Bacteria_Parcubacteria_OD1-L1_unknown_Rifle_GW2011-gwf2_scaffold_27774
	CPR_Bacteria_Parcubacteria_OD1-L1_unknown_Rifle_GW2011-gwc2_scaffold_196277
	RIFCSPLOWO2_02_FULL_OD1_Sungbacteria_54_10_curated
	RIFCSPLOWO2_01_FULL_OD1_Sungbacteria_54_21_curated
	RIFCSPHIGHO2_02_FULL_OD1_Sungbacteria_52_23_curated
	CPR_Bacteria_Parcubacteria_OD1-L1_unknown_Rifle_GW2011-gwa2_scaffold_100884
	CPR_Bacteria_Parcubacteria_OD1-L1_unknown_Rifle_GW2011-GWA2_OD1_rel_42_14_status_draft
	RIFCSPLOWO2_12_FULL_OD1_Sungbacteria_41_11_curated
	RIFCSPLOWO2_01_FULL_OD1_Sungbacteria_60_25_curated
	RIFCSPHIGHO2_02_FULL_OD1_Sungbacteria_51_29_curated
	RIFCSPLOWO2_01_FULL_OD1_Sungbacteria_51_34_curated
	RIFCSPLOWO2_02_FULL_OD1_Sungbacteria_51_17_curated
	CPR_Bacteria_Parcubacteria_OD1-L1_unknown_Rifle_GW2011-gwe2_scaffold_22062
	CPR_Bacteria_Parcubacteria_OD1-L1_unknown_Rifle_GW2011-GWF2_OD1_40_10_status_draft_2
	CPR_Bacteria_Parcubacteria_OD1-L1_unknown_Rifle_GW2011-GWC2_OD1_40_31_status_draft
	CPR_Bacteria_Parcubacteria_OD1-L1_unknown_Rifle_GW2011-GWB2_OD1_40_8_partial_status_draft
	CPR_Bacteria_Parcubacteria_OD1-L1_unknown_Rifle_GW2011-GWD2_OD1_40_9_status_draft
	CPR_Bacteria_Parcubacteria_OD1-L1_unknown_Rifle_GW2011-GWF2_OD1_40_10_status_draft
	CPR_Bacteria_Parcubacteria_OD1-L1_unknown_silva-DQ337063
	CPR_Bacteria_Parcubacteria_OD1-L1_unknown_Rifle_GW2011-gwb2_scaffold_160520
	CPR_Bacteria_Parcubacteria_OD1-L1_unknown_Rifle_GW2011-gwa1_scaffold_124163
	CPR_Bacteria_Parcubacteria_OD1-L1_unknown_Rifle_GW2011-gwa1_scaffold_205652
	CPR_Bacteria_Parcubacteria_OD1-L1_unknown_Rifle_GW2011-gwf1_scaffold_43156
	RIFCSPHIGHO2_02_OD1_Nomurabacteria_40_30_curated
	CPR_Bacteria_Parcubacteria_OD1-L1_unknown_Rifle_GW2011-gwf2_scaffold_64933
	CPR_Bacteria_Parcubacteria_OD1-L1_unknown_Rifle_GW2011-gwc2_scaffold_8694
	CPR_Bacteria_Parcubacteria_OD1-L1_unknown_Rifle_GW2011-gwa2_scaffold_147871
	CPR_Bacteria_Parcubacteria_OD1-L1_unknown_Rifle_GW2011-gwf2_scaffold_274519
	CPR_Bacteria_Parcubacteria_OD1-L1_unknown_Rifle_GW2011-gwa1_scaffold_34424
	CPR_Bacteria_Parcubacteria_OD1-L1_unknown_Rifle_GW2011-gwc1_scaffold_14702
	CPR_Bacteria_Parcubacteria_OD1-L1_unknown_Rifle_GW2011-GWB1_scaffold_103362
	CPR_Bacteria_Parcubacteria_OD1-L1_unknown_Rifle_GW2011-gwd1_scaffold_49775
	CPR_Bacteria_Parcubacteria_OD1-L1_unknown_Rifle_GW2011-gwa2_scaffold_127634
	CPR_Bacteria_Parcubacteria_OD1-L1_unknown_Rifle_GW2011-gwa2_scaffold_183416
	CPR_Bacteria_Parcubacteria_OD1-L1_unknown_Rifle_GW2011-gwa1_scaffold_137638
	CPR_Bacteria_Parcubacteria_OD1-L1_unknown_silva-FJ710699
	CPR_Bacteria_Parcubacteria_OD1-L1_unknown_silva-FJ710698
	CPR_Bacteria_Parcubacteria_OD1-L1_unknown_silva-FJ710712
	CPR_Bacteria_Parcubacteria_OD1-L1_unknown_silva-FJ710702
	CPR_Bacteria_Parcubacteria_OD1-L1_unknown_silva-AB179667
	CPR_Bacteria_Parcubacteria_OD1-L1_unknown_Rifle_GW2011-GWF2_OD1_52_12_status_draft
	RIFOXYD1_FULL_OD1_Vogelbacteria_51_18_curated
	CPR_Bacteria_Parcubacteria_OD1-L1_unknown_Rifle_GW2011-gwd1_scaffold_3504
	CPR_Bacteria_Parcubacteria_OD1-L1_unknown_Rifle_GW2011-gwf1_scaffold_11936
	CPR_Bacteria_Parcubacteria_OD1-L1_unknown_Rifle_GW2011-gwa1_scaffold_55684
	CPR_Bacteria_Parcubacteria_OD1-L1_unknown_Rifle_GW2011-GWC1_OD1_51_35_status_draft
	CPR_Bacteria_Parcubacteria_OD1-L1_unknown_Rifle_GW2011-gwa2_scaffold_173625
	CPR_Bacteria_Parcubacteria_OD1-L1_unknown_Rifle_GW2011-gwd2_scaffold_5026
	CPR_Bacteria_Parcubacteria_OD1-L1_unknown_Rifle_GW2011-GWB1_scaffold_78114
	CPR_Bacteria_Parcubacteria_OD1-L1_unknown_silva-DQ839499
	CPR_Bacteria_Parcubacteria_OD1-L1_unknown_silva-JN398094
	CPR_Bacteria_Parcubacteria_OD1-L1_unknown_Rifle_GW2011-gwa1_scaffold_243860
	RIFOXYD2_FULL_OD1_Vogelbacteria_44_9_curated
	CPR_Bacteria_Parcubacteria_OD1-L1_unknown_Rifle_GW2011-gwa2_scaffold_207913
	CPR_Bacteria_Parcubacteria_OD1-L1_unknown_Rifle_GW2011-GWB1_scaffold_338160
	CPR_Bacteria_Parcubacteria_OD1-L1_unknown_Rifle_GW2011-gwc1_scaffold_1815
	CPR_Bacteria_Parcubacteria_OD1-L1_unknown_Rifle_GW2011-gwd1_scaffold_53384
	CPR_Bacteria_Parcubacteria_OD1-L1_unknown_Rifle_GW2011-gwa1_scaffold_272137
	CPR_Bacteria_Parcubacteria_OD1-L1_unknown_Rifle_GW2011-gwa1_scaffold_130
	RIFOXYB1_FULL_OD1_Vogelbacteria_42_16_curated
	RIFOXYD1_FULL_OD1_Vogelbacteria_44_32_curated
	RIFOXYD1_FULL_OD1_Vogelbacteria_46_19_curated
	GWA1_OD1_Vogelbacteria_51_14_curated
	CPR_Bacteria_Parcubacteria_OD1-L1_unknown_Rifle_GW2011-gwa1_scaffold_3351
	CPR_Bacteria_Parcubacteria_OD1-L1_unknown_Rifle_GW2011-GWB1_scaffold_21314
	CPR_Bacteria_Parcubacteria_OD1-L1_unknown_silva-AY532554
	RIFCSPLOWO2_12_FULL_OD1_Lloydbacteria_51_9_curated
	RIFCSPLOWO2_02_FULL_OD1_Lloydbacteria_51_11_curated
	CPR_Bacteria_Parcubacteria_OD1-L1_unknown_silva-HM445567
	RIFCSPHIGHO2_01_FULL_OD1_Kaiserbacteria_51_33_curated
	RIFCSPLOWO2_01_FULL_OD1_Kaiserbacteria_51_21_curated
	CPR_Bacteria_Parcubacteria_OD1-L1_Adlerbacteria_Rifle_GW2011-gwa2_scaffold_118292
	CPR_Bacteria_Parcubacteria_OD1-L1_Adlerbacteria_silva-JX105619
	CPR_Bacteria_Parcubacteria_OD1-L1_Adlerbacteria_silva-JX105650
	CPR_Bacteria_Parcubacteria_OD1-L1_Adlerbacteria_silva-HM305842
	RIFCSPHIGHO2_02_FULL_OD1_Adlerbacteria_52_17_curated
	CPR_Bacteria_Parcubacteria_OD1-L1_Adlerbacteria_Rifle_GW2011-gwa1_scaffold_41231
	CPR_Bacteria_Parcubacteria_OD1-L1_Adlerbacteria_Rifle_GW2011-gwc1_scaffold_43168
	CPR_Bacteria_Parcubacteria_OD1-L1_Adlerbacteria_silva-KC331409
	CPR_Bacteria_Parcubacteria_OD1-L1_Adlerbacteria_silva-AB510987
	CPR_Bacteria_Parcubacteria_OD1-L1_Adlerbacteria_Rifle_GW2011-gwa2_scaffold_793198
	CPR_Bacteria_Parcubacteria_OD1-L1_Adlerbacteria_Rifle_GW2011-gwc2_scaffold_698341
	CPR_Bacteria_Parcubacteria_OD1-L1_Adlerbacteria_Rifle_GW2011-gwf1_scaffold_52438
	CPR_Bacteria_Parcubacteria_OD1-L1_Adlerbacteria_silva-JF500287
	CPR_Bacteria_Parcubacteria_OD1-L1_Adlerbacteria_silva-JQ323111
	CPR_Bacteria_Parcubacteria_OD1-L1_Adlerbacteria_silva-KC331522
	CPR_Bacteria_Parcubacteria_OD1-L1_Adlerbacteria_silva-JQ311895
	CPR_Bacteria_Parcubacteria_OD1-L1_Adlerbacteria_Rifle_GW2011-GWB1_scaffold_232467
	CPR_Bacteria_Parcubacteria_OD1-L1_Adlerbacteria_Rifle_GW2011-gwc1_scaffold_78965
	CPR_Bacteria_Parcubacteria_OD1-L1_Adlerbacteria_Rifle_GW2011-gwa2_scaffold_689059
	CPR_Bacteria_Parcubacteria_OD1-L1_Adlerbacteria_Rifle_GW2011-gwa1_scaffold_109002
	CPR_Bacteria_Parcubacteria_OD1-L1_Adlerbacteria_Rifle_GW2011-GWA1_OD1_54_10_status_draft
	CPR_Bacteria_Parcubacteria_OD1-L1_Adlerbacteria_Rifle_GW2011-GWA2_OD1_54_12_contig_status_draft
	CPR_Bacteria_Parcubacteria_OD1-L1_Adlerbacteria_Rifle_GW2011-GWC1_OD1_50_9_status_draft
	CPR_Bacteria_Parcubacteria_OD1-L1_Adlerbacteria_Rifle_GW2011-gwc2_scaffold_638974
	CPR_Bacteria_Parcubacteria_OD1-L1_Adlerbacteria_silva-JX105626
	RIFOXYB1_FULL_OD1_Adlerbacteria_48_10_curated
	RIFOXYC1_FULL_OD1_Adlerbacteria_48_26_curated
	CPR_Bacteria_Parcubacteria_OD1-L1_Adlerbacteria_silva-AF507682
	CPR_Bacteria_Parcubacteria_OD1-L1_unknown_silva-JX105645
	CPR_Bacteria_Parcubacteria_OD1-L1_unknown_silva-JN038804
	RIFOXYD1_FULL_OD1_Zambryskibacteria_39_35_curated
	RIFOXYC1_FULL_OD1_Zambryskibacteria_39_10_curated
	RIFCSPLOWO2_01_FULL_OD1_Zambryskibacteria_35_19_curated
	CPR_Bacteria_Parcubacteria_OD1-L1_unknown_Rifle_GW2011-gwa1_scaffold_86250
	RIFCSPHIGHO2_12_FULL_OD1_Zambryskibacteria_39_21_curated
	RIFCSPHIGHO2_01_FULL_OD1_Zambryskibacteria_39_63_curated
	RIFCSPHIGHO2_02_FULL_OD1_Zambryskibacteria_39_19_curated
	RIFCSPLOWO2_01_FULL_OD1_Zambryskibacteria_39_39_curated
	RIFCSPLOWO2_02_FULL_OD1_Zambryskibacteria_38_13_curated
	RIFCSPHIGHO2_12_FULL_OD1_Zambryskibacteria_38_34_curated
	RIFCSPLOWO2_12_FULL_OD1_Zambryskibacteria_39_16_curated
	RIFCSPHIGHO2_02_FULL_OD1_Zambryskibacteria_38_22_curated
	RIFCSPHIGHO2_01_FULL_OD1_Nomurabacteria_39_9_curated
	CPR_Bacteria_Parcubacteria_OD1-L1_unknown_silva-JX105555
	CPR_Bacteria_Parcubacteria_OD1-L1_unknown_silva-AY922093
	RIFCSPHIGHO2_01_FULL_OD1_Zambryskibacteria_43_25_curated
	RIFCSPLOWO2_01_FULL_OD1_Zambryskibacteria_45_21_curated
	RIFCSPHIGHO2_12_FULL_OD1_Zambryskibacteria_44_12b_curated
	CPR_Bacteria_Parcubacteria_OD1-L1_unknown_silva-JX105709
	CPR_Bacteria_Parcubacteria_OD1-L1_unknown_silva-JX875889
	RIFCSPHIGHO2_12_FULL_OD1_Zambryskibacteria_43_12b_curated
	RIFCSPHIGHO2_01_FULL_OD1_Zambryskibacteria_43_27_curated
	RIFCSPLOWO2_01_FULL_OD1_Zambryskibacteria_43_17_curated
	RIFCSPLOWO2_12_FULL_OD1_Zambryskibacteria_39_23_curated
	RIFCSPHIGHO2_02_OD1_Zambryskibacteria_39_10_curated
	RIFCSPHIGHO2_12_FULL_OD1_Zambryskibacteria_39_47_curated
	RIFCSPLOWO2_02_FULL_OD1_Zambryskibacteria_39_26_curated
	CPR_Bacteria_Parcubacteria_OD1-L1_unknown_Rifle_GW2011-gwf2_scaffold_29318
	CPR_Bacteria_Parcubacteria_OD1-L1_unknown_Rifle_GW2011-GWA2_OD1_40_14_status_draft
	RifCSPlowO2_12_OD1_Zambryskibacteria_39_8_curated
	CPR_Bacteria_Parcubacteria_OD1-L1_unknown_Rifle_GW2011-GWB1_scaffold_25790
	CPR_Bacteria_Parcubacteria_OD1-L1_unknown_Rifle_GW2011-gwa2_scaffold_628759
	CPR_Bacteria_Parcubacteria_OD1-L1_unknown_Rifle_GW2011-GWC2_OD1_40_10_status_draft
	CPR_Bacteria_Parcubacteria_OD1-L1_unknown_Rifle_GW2011-gwd2_scaffold_25727
	CPR_Bacteria_Parcubacteria_OD1-L1_unknown_Rifle_GW2011-GWF1_OD1_39_37_status_draft
	RIFOXYD1_FULL_OD1_Zambryskibacteria_40_13_curated
	CPR_Bacteria_Parcubacteria_OD1-L1_unknown_Rifle_GW2011-GWF2_OD1_40_69_status_draft
	CPR_Bacteria_Parcubacteria_OD1-L1_unknown_Rifle_GW2011-GWE2_OD1_42_14_status_draft
	CPR_Bacteria_Parcubacteria_OD1-L1_unknown_Rifle_GW2011-GWE1_OD1_40_20_status_draft
	CPR_Bacteria_Parcubacteria_OD1-L1_unknown_Rifle_GW2011-GWC1_OD1-like_39_12_status_draft
	CPR_Bacteria_Parcubacteria_OD1-L1_unknown_Rifle_GW2011-GWC2_OD1_40_10_status_draft_2
	CPR_Bacteria_Parcubacteria_OD1-L1_unknown_silva-EU328049
	CPR_Bacteria_Parcubacteria_OD1-L1_unknown_silva-JN409247
	CPR_Bacteria_Parcubacteria_OD1-L1_unknown_silva-AB510989
	CPR_Bacteria_Parcubacteria_OD1-L1_unknown_Rifle_GW2011-gwa1_scaffold_95395
	CPR_Bacteria_Parcubacteria_OD1-L1_unknown_Rifle_GW2011-gwc1_scaffold_215348
	CPR_Bacteria_Parcubacteria_OD1-L1_unknown_Rifle_GW2011-gwb2_scaffold_40076
	CPR_Bacteria_Parcubacteria_OD1-L1_unknown_Rifle_GW2011-gwe2_scaffold_30720
	CPR_Bacteria_Parcubacteria_OD1-L1_unknown_Rifle_GW2011-GWF2_OD1_42_22_status_draft
	CPR_Bacteria_Parcubacteria_OD1-L1_unknown_Rifle_GW2011-gwd2_scaffold_63550
	CPR_Bacteria_Parcubacteria_OD1-L1_unknown_Rifle_GW2011-gwd1_scaffold_113521
	CPR_Bacteria_Parcubacteria_OD1-L1_unknown_Rifle_GW2011-gwa1_scaffold_195978
	RIFCSPHIGHO2_01_FULL_OD1_Zambryskibacteria_43_60_curated
	RIFCSPLOWO2_01_FULL_OD1_Zambryskibacteria_42_41_curated
	CPR_Bacteria_Parcubacteria_OD1-L1_unknown_silva-FJ468388
	RIFCSPHIGHO2_02_FULL_OD1_Zambryskibacteria_39_16_curated
	RIFCSPLOWO2_02_FULL_OD1_Zambryskibacteria_51_21_curated
	CPR_Bacteria_Parcubacteria_OD1-L1_unknown_silva-EF020157
	RIFCSPLOWO2_01_FULL_OD1_Taylorbacteria_45_15b_curated
	RIFCSPHIGHO2_01_FULL_OD1_Taylorbacteria_43_120_curated
	RIFCSPLOWO2_01_FULL_OD1_Taylorbacteria_43_83_curated
	RIFCSPHIGHO2_02_FULL_OD1_Taylorbacteria_43_55_curated
	RIFCSPHIGHO2_12_FULL_OD1_Taylorbacteria_42_34_curated
	RIFCSPLOWO2_12_FULL_OD1_Taylorbacteria_43_20_curated
	RIFCSPLOWO2_02_FULL_OD1_Taylorbacteria_46_40_curated
	RIFCSPLOWO2_12_FULL_OD1_Taylorbacteria_47_20_curated
	CPR_Bacteria_Parcubacteria_OD1-L1_unknown_Rifle_GW2011-gwc1_scaffold_69429
	CPR_Bacteria_Parcubacteria_OD1-L1_unknown_Rifle_GW2011-gwa1_scaffold_135290
	CPR_Bacteria_Parcubacteria_OD1-L1_unknown_Rifle_GW2011-GWB1_scaffold_299123
	RIFCSPLOWO2_12_FULL_OD1_Taylorbacteria_44_15c_curated
	RIFCSPHIGHO2_02_FULL_OD1_Taylorbacteria_44_36_curated
	CPR_Bacteria_Parcubacteria_OD1-L1_unknown_Rifle_GW2011-gwa2_scaffold_7010
	RIFCSPHIGHO2_02_FULL_OD1_Taylorbacteria_46_13_curated
	RIFCSPHIGHO2_01_FULL_OD1_Taylorbacteria_45_63_curated
	RIFCSPLOWO2_01_FULL_OD1_Taylorbacteria_45_34b_curated
	RIFCSPHIGHO2_02_FULL_OD1_Taylorbacteria_45_35_curated
	RIFOXYD2_FULL_OD1_52_8_curated
	RIFCSPHIGHO2_01_FULL_OD1_Taylorbacteria_43_47_curated
	CPR_Bacteria_Parcubacteria_OD1-L1_unknown_Rifle_GW2011-GWA2_OD1_like_47_16_status_draft
	RIFCSPLOWO2_02_FULL_OD1_Uhrbacteria_48_12_curated
	CPR_Bacteria_Parcubacteria_OD1-L1_unknown_Rifle_GW2011-gwa2_scaffold_101319
	RIFCSPHIGHO2_01_FULL_OD1_Taylorbacteria_48_38_curated
	RIFCSPHIGHO2_02_FULL_OD1_Taylorbacteria_47_18_curated
	RIFCSPLOWO2_02_FULL_OD1_Taylorbacteria_48_16_curated
	RIFCSPLOWO2_12_FULL_OD1_Taylorbacteria_48_11_curated
	CPR_Bacteria_Parcubacteria_OD1-L1_unknown_Rifle_GW2011-GWA2_OD1_47_64_status_draft
	CPR_Bacteria_Parcubacteria_OD1-L1_unknown_Rifle_GW2011-GWC2_OD1_48_17_status_draft
	CPR_Bacteria_Parcubacteria_OD1-L1_unknown_Rifle_GW2011-GWB1_scaffold_19285
	RIFOXYA2_FULL_OD1_Nomurabacteria_42_12_curated
	RIFCSPLOWO2_02_FULL_OD1_Taylorbacteria_50_120_curated
	CPR_Bacteria_Parcubacteria_OD1-L1_unknown_Rifle_GW2011-GWF2_OD1_50_9_plus_status_draft
	RIFCSPHIGHO2_02_OD1_Taylorbacteria_49_25_curated
	RIFCSPLOWO2_02_OD1_Taylorbacteria_50_13_curated
	RIFCSPLOWO2_12_FULL_OD1_Taylorbacteria_49_67_curated
	CPR_Bacteria_Parcubacteria_OD1-L1_unknown_Rifle_GW2011-gwa2_scaffold_265404
	CPR_Bacteria_Parcubacteria_OD1-L1_unknown_silva-JN397814
	CPR_Bacteria_Parcubacteria_OD1-L1_unknown_silva-EF494318
	RIFCSPLOWO2_01_FULL_OD1_Taylorbacteria_45_59_curated
	RIFCSPLOWO2_02_FULL_OD1_Taylorbacteria_45_10b_curated
	RIFCSPHIGHO2_01_FULL_OD1_Taylorbacteria_44_110_curated
	RIFCSPLOWO2_12_FULL_OD1_Taylorbacteria_44_9_curated
	RIFCSPHIGHO2_12_FULL_OD1_Taylorbacteria_45_16_curated
	CPR_Bacteria_Parcubacteria_OD1-L1_unknown_silva-JF697383
	CPR_Bacteria_Parcubacteria_OD1-L1_unknown_silva-AB364882
	CPR_Bacteria_Parcubacteria_OD1-L1_unknown_silva-AM162489
	CPR_Bacteria_Parcubacteria_OD1-L1_unknown_Rifle_GW2011-gwc2_scaffold_84894
	CPR_Bacteria_Parcubacteria_OD1-L1_unknown_silva-HM445984
	CPR_Bacteria_Parcubacteria_OD1-L1_unknown_silva-DQ676441
	CPR_Bacteria_Parcubacteria_OD1-L1_unknown_silva-AY218632
	CPR_Bacteria_Parcubacteria_OD1-L1_unknown_silva-AB510988
	CPR_Bacteria_Parcubacteria_OD1-L1_unknown_silva-JX105604
	CPR_Bacteria_Parcubacteria_OD1-L1_unknown_silva-EF018926
	CPR_Bacteria_Parcubacteria_OD1-L1_unknown_silva-EF018956
	CPR_Bacteria_Parcubacteria_OD1-L1_unknown_silva-AF507683
	CPR_Bacteria_Parcubacteria_OD1-L1_unknown_silva-AF507684
	CPR_Bacteria_Parcubacteria_OD1-L1_unknown_Rifle_GW2011-gwd2_scaffold_5074
	CPR_Bacteria_Parcubacteria_OD1-L1_unknown_Rifle_GW2011-GWC1_OD1_40_13_status_draft
	CPR_Bacteria_Parcubacteria_OD1-L1_unknown_Rifle_GW2011-GWA1_OD1_40_21_status_draft
	CPR_Bacteria_Parcubacteria_OD1-L1_unknown_silva-GQ348762
	CPR_Bacteria_Parcubacteria_OD1-L1_unknown_silva-HM128600
	CPR_Bacteria_Parcubacteria_OD1-L1_unknown_silva-CU918548
	CPR_Bacteria_Parcubacteria_OD1-L1_unknown_silva-JX105537
	CPR_Bacteria_Parcubacteria_OD1-L1_unknown_silva-JX105652
	CPR_Bacteria_Parcubacteria_OD1-L1_unknown_silva-AY532579
	CPR_Bacteria_Parcubacteria_OD1-L1_unknown_silva-AY862757
	CPR_Bacteria_Parcubacteria_OD1-L1_unknown_silva-AJ853574
	CPR_Bacteria_Parcubacteria_OD1-L1_unknown_silva-JN473878
	RIFCSPLOWO2_01_FULL_OD1_Nomurabacteria_36_10b_curated
	CPR_Bacteria_Parcubacteria_OD1-L1_unknown_silva-AM997974
	CPR_Bacteria_Parcubacteria_OD1-L1_unknown_silva-FQ659119
	CPR_Bacteria_Parcubacteria_OD1-L1_unknown_silva-AY862782
	CPR_Bacteria_Parcubacteria_OD1-L1_unknown_silva-EU327999
	CPR_Bacteria_Parcubacteria_OD1-L1_unknown_silva-HM598254
	CPR_Bacteria_Parcubacteria_OD1-L1_unknown_silva-AM997758
	CPR_Bacteria_Parcubacteria_OD1-L1_unknown_silva-FJ516942
	CPR_Bacteria_Parcubacteria_OD1-L1_unknown_silva-AB530198
	CPR_Bacteria_Parcubacteria_OD1-L1_unknown_silva-JN443679
	CPR_Bacteria_Parcubacteria_OD1-L1_unknown_Rifle_GW2011-gwa2_scaffold_252805
	CPR_Bacteria_Parcubacteria_OD1-L1_unknown_Rifle_GW2011-gwf2_scaffold_12717
	CPR_Bacteria_Parcubacteria_OD1-L1_unknown_Rifle_GW2011-gwc2_scaffold_352635
	CPR_Bacteria_Parcubacteria_OD1-L1_unknown_Rifle_GW2011-GWD2_OD1_42_14_status_draft
	CPR_Bacteria_Parcubacteria_OD1-L1_unknown_silva-JF344116
	CPR_Bacteria_Parcubacteria_OD1-L1_unknown_silva-HQ114108
	CPR_Bacteria_Parcubacteria_OD1-L1_unknown_silva-JX105541
	CPR_Bacteria_Parcubacteria_OD1-L1_Kaiserbacteria_silva-HE603183
	CPR_Bacteria_Parcubacteria_OD1-L1_Kaiserbacteria_silva-HQ132472
	CPR_Bacteria_Parcubacteria_OD1-L1_Kaiserbacteria_silva-JX105540
	CPR_Bacteria_Parcubacteria_OD1-L1_Kaiserbacteria_silva-JX105671
	CPR_Bacteria_Parcubacteria_OD1-L1_Kaiserbacteria_silva-AB630944
	CPR_Bacteria_Parcubacteria_OD1-L1_Kaiserbacteria_silva-JN409135
	CPR_Bacteria_Parcubacteria_OD1-L1_Kaiserbacteria_silva-EF515985
	CPR_Bacteria_Parcubacteria_OD1-L1_Kaiserbacteria_silva-EF516764
	CPR_Bacteria_Parcubacteria_OD1-L1_Kaiserbacteria_Rifle_GW2011-GWB1_scaffold_284666
	CPR_Bacteria_Parcubacteria_OD1-L1_Kaiserbacteria_Rifle_GW2011-gwa2_scaffold_3654
	RIFCSPHIGHO2_02_FULL_OD1_Kaiserbacteria_55_25_curated
	RIFCSPLOWO2_01_FULL_OD1_Kaiserbacteria_55_25_curated
	RIFCSPHIGHO2_12_FULL_OD1_Kaiserbacteria_55_13_curated
	CPR_Bacteria_Parcubacteria_OD1-L1_Kaiserbacteria_Rifle_GW2011-gwa2_scaffold_261858
	RIFCSPLOWO2_02_FULL_OD1_Kaiserbacteria_51_13_curated
	RIFCSPLOWO2_01_FULL_OD1_Kaiserbacteria_50_24_curated
	CPR_Bacteria_Parcubacteria_OD1-L1_Kaiserbacteria_silva-GQ339126
	RIFCSPHIGHO2_12_FULL_Doudnabacteria_48_16_curated
	CPR_Bacteria_Parcubacteria_OD1-L1_Kaiserbacteria_silva-AB672322
	CPR_Bacteria_Parcubacteria_OD1-L1_Kaiserbacteria_silva-JX120501
	CPR_Bacteria_Parcubacteria_OD1-L1_Kaiserbacteria_silva-FJ437811
	CPR_Bacteria_Parcubacteria_OD1-L1_Kaiserbacteria_Rifle_GW2011-GWA2_OD1_52_12_status_draft
	CPR_Bacteria_Parcubacteria_OD1-L1_Kaiserbacteria_Rifle_GW2011-GWA2_OD1_49_19_partial_status_draft
	CPR_Bacteria_Parcubacteria_OD1-L1_Kaiserbacteria_Rifle_GW2011-gwa2_scaffold_227842
	CPR_Bacteria_Parcubacteria_OD1-L1_Kaiserbacteria_Rifle_GW2011-gwc2_scaffold_321029
	CPR_Bacteria_Parcubacteria_OD1-L1_Kaiserbacteria_Rifle_GW2011-GWB1_scaffold_3760
	CPR_Bacteria_Parcubacteria_OD1-L1_Kaiserbacteria_Rifle_GW2011-gwa1_scaffold_11739
	CPR_Bacteria_Parcubacteria_OD1-L1_unknown_silva-HM749677
	CPR_Bacteria_Parcubacteria_OD1-L1_unknown_silva-JX105612
	CPR_Bacteria_Parcubacteria_OD1-L1_unknown_silva-FJ710652
	CPR_Bacteria_Parcubacteria_OD1-L1_unknown_silva-DQ337078
	CPR_Bacteria_Parcubacteria_OD1-L1_unknown_silva-AB510985
	CPR_Bacteria_Parcubacteria_OD1-L1_unknown_silva-KC495063
	CPR_Bacteria_Parcubacteria_OD1-L1_unknown_silva-GU305806
	CPR_Bacteria_Parcubacteria_OD1-L1_unknown_silva-AY532578
	CPR_Bacteria_Parcubacteria_OD1-L1_unknown_silva-JX047142
	CPR_Bacteria_Parcubacteria_OD1-L1_unknown_silva-JN580055
	CPR_Bacteria_Parcubacteria_OD1-L1_unknown_silva-KC331410
	CPR_Bacteria_Parcubacteria_OD1-L1_unknown_silva-JQ287225
	RIFCSPHIGHO2_12_FULL_OD1_Kaiserbacteria_56_13_curated
	RIFCSPLOWO2_02_FULL_OD1_Kaiserbacteria_56_11_curated
	CPR_Bacteria_Parcubacteria_OD1-L1_unknown_silva-EF516850
	CPR_Bacteria_Parcubacteria_OD1-L1_unknown_silva-FR667838
	CPR_Bacteria_Parcubacteria_OD1-L1_unknown_silva-HE604075
	CPR_Bacteria_Parcubacteria_OD1-L1_unknown_silva-DQ256360
	RIFCSPHIGHO2_01_FULL_OD1_Kaiserbacteria_56_24_curated
	RIFOXYD1_FULL_OD1_Kaiserbacteria_47_14_curated
	CPR_Bacteria_Parcubacteria_OD1-L1_unknown_silva-JQ287183
	CPR_Bacteria_Parcubacteria_OD1-L1_unknown_Rifle_GW2011-gwc2_scaffold_14152
	RIFCSPLOWO2_12_FULL_OD1_Kaiserbacteria_50_10_curated
	CPR_Bacteria_Parcubacteria_OD1-L1_unknown_Rifle_GW2011-gwa2_scaffold_27905
	CPR_Bacteria_Parcubacteria_OD1-L1_unknown_Rifle_GW2011-GWB1_scaffold_13565
	CPR_Bacteria_Parcubacteria_OD1-L1_unknown_Rifle_GW2011-gwa1_scaffold_52867
	CPR_Bacteria_Parcubacteria_OD1-L1_unknown_silva-JN507825
	CPR_Bacteria_Parcubacteria_OD1-L1_unknown_silva-JN472802
	CPR_Bacteria_Parcubacteria_OD1-L1_unknown_silva-FJ792258
	CPR_Bacteria_Parcubacteria_OD1-L1_unknown_silva-FJ535348
	CPR_Bacteria_Parcubacteria_OD1-L1_unknown_silva-EU735622
	CPR_Bacteria_Parcubacteria_OD1-L1_unknown_silva-EU328073
	RIFOXYB1_FULL_OD1_Kaiserbacteria_46_14_curated
	CPR_Bacteria_Parcubacteria_OD1-L1_unknown_silva-JX105606
	CPR_Bacteria_Parcubacteria_OD1-L1_unknown_silva-EU245778
	CPR_Bacteria_Parcubacteria_OD1-L1_unknown_silva-JN439140
	CPR_Bacteria_Parcubacteria_OD1-L1_unknown_silva-JQ801042
	CPR_Bacteria_Parcubacteria_OD1-L1_unknown_silva-JN470358
	CPR_Bacteria_Parcubacteria_OD1-L1_unknown_silva-KC290438
	CPR_Bacteria_Parcubacteria_OD1-L1_unknown_silva-JN436687
	CPR_Bacteria_Parcubacteria_OD1-L1_unknown_silva-JN434579
	CPR_Bacteria_Parcubacteria_OD1-L1_unknown_silva-JN485075
	CPR_Bacteria_Parcubacteria_OD1-L1_unknown_silva-JX222979
	CPR_Bacteria_Parcubacteria_OD1-L1_unknown_Rifle_GW2011-gwf2_scaffold_107231
	RIFCSPLOWO2_01_FULL_OD1_Kaiserbacteria_45_25_curated
	RIFCSPLOWO2_02_FULL_OD1_Kaiserbacteria_45_11b_curated
	RIFCSPLOWO2_12_FULL_OD1_Kaiserbacteria_45_26_curated
	CPR_Bacteria_Parcubacteria_OD1-L1_unknown_silva-HQ116760
	CPR_Bacteria_Parcubacteria_OD1-L1_unknown_silva-JX105553
	RIFOXYD1_FULL_OD1_Kaiserbacteria_42_15_curated
	CPR_Bacteria_Parcubacteria_OD1-L1_unknown_SAG-Parcubacteria_bacterium_SCGC_AAA040-L21_CrabSpa_001_179_status_draft
	CPR_Bacteria_Parcubacteria_OD1-L1_unknown_silva-JF098133
	CPR_Bacteria_Parcubacteria_OD1-L1_unknown_silva-KC290405
	CPR_Bacteria_Parcubacteria_OD1-L1_unknown_silva-DQ676307
	CPR_Bacteria_Parcubacteria_OD1-L1_unknown_Rifle_GW2011-gwa2_scaffold_32198
	CPR_Bacteria_Parcubacteria_OD1-L1_unknown_Rifle_GW2011-gwc2_scaffold_119359
	CPR_Bacteria_Parcubacteria_OD1-L1_unknown_Rifle_GW2011-gwf2_scaffold_111037
	CPR_Bacteria_Parcubacteria_OD1-L1_unknown_silva-JN397923
	CPR_Bacteria_Parcubacteria_OD1-L1_unknown_silva-AB193914
	CPR_Bacteria_Parcubacteria_OD1-L1_unknown_silva-HM598253
	CPR_Bacteria_Parcubacteria_OD1-L1_unknown_Rifle_GW2011-gwa2_scaffold_9719
	CPR_Bacteria_Parcubacteria_OD1-L1_unknown_silva-JX280029
	RIFCSPHIGHO2_12_FULL_OD1_Zambryskibacteria_38_37_curated
	CPR_Bacteria_Parcubacteria_OD1-L1_unknown_Rifle_GW2011-gwa2_scaffold_140421
	CPR_Bacteria_Parcubacteria_OD1-L1_unknown_silva-GQ347267
	CPR_Bacteria_Parcubacteria_OD1-L1_unknown_silva-GQ347315
	CPR_Bacteria_Parcubacteria_OD1-L1_unknown_silva-GQ347068
	CPR_Bacteria_Parcubacteria_OD1-L1_unknown_silva-GQ347688
	CPR_Bacteria_Parcubacteria_OD1-L1_unknown_silva-EU374047
	CPR_Bacteria_Parcubacteria_OD1-L1_unknown_silva-HM598256
	CPR_Bacteria_Parcubacteria_OD1-L1_unknown_silva-FJ792367
	CPR_Bacteria_Parcubacteria_OD1-L1_unknown_silva-AF419697
	CPR_Bacteria_Parcubacteria_OD1-L1_unknown_silva-JQ287240
	CPR_Bacteria_Parcubacteria_OD1-L1_unknown_silva-FN562888
	RIFOXYC2_FULL_OD1_Campbellbacteria_35_25_curated
	CPR_Bacteria_Parcubacteria_OD1-L1_Campbellbacteria_Rifle_GW2011-GWC2_OD1_34_28_status_complete
	CPR_Bacteria_Parcubacteria_OD1-L1_Campbellbacteria_Rifle_GW2011-GWD2_OD1_35_24_status_draft
	CPR_Bacteria_Parcubacteria_OD1-L1_Campbellbacteria_Rifle_GW2011-GWD1_OD1_35_49_status_draft
	CPR_Bacteria_Parcubacteria_OD1-L1_Campbellbacteria_Rifle_GW2011-GWC1_OD1_35_31_status_draft
	CPR_Bacteria_Parcubacteria_OD1-L1_Campbellbacteria_Rifle_GW2011-GWC2_OD1_35_28_status_draft
	CPR_Bacteria_Parcubacteria_OD1-L1_Nomurabacteria_silva-EU043225
	RIFCSPHIGHO2_01_FULL_OD1_Lloydbacteria_49_22_curated
	RIFCSPHIGHO2_02_FULL_OD1_Lloydbacteria_50_18_curated
	RIFCSPLOWO2_02_FULL_OD1_Lloydbacteria_54_12_curated
	RifOxyC12_full_OD1_Lloydbacteria_46_25_curated
	RIFCSPHIGHO2_01_FULL_OD1_Yonathbacteria_44_41_curated
	RIFCSPHIGHO2_02_FULL_OD1_Yonathbacteria_44_14_curated
	CPR_Bacteria_Parcubacteria_OD1-L1_Nomurabacteria_Rifle_GW2011-GWD1_OD1_44_10_partial_status_draft
	CPR_Bacteria_Parcubacteria_OD1-L1_Nomurabacteria_Rifle_GW2011-gwc1_scaffold_115271
	CPR_Bacteria_Parcubacteria_OD1-L1_Nomurabacteria_Rifle_GW2011-GWB1_scaffold_312797
	CPR_Bacteria_Parcubacteria_OD1-L1_Nomurabacteria_Rifle_GW2011-gwa1_scaffold_90705
	CPR_Bacteria_Parcubacteria_OD1-L1_Nomurabacteria_Rifle_GW2011-GWA2_OD1_42_41_partial_status_draft
	CPR_Bacteria_Parcubacteria_OD1-L1_Nomurabacteria_Rifle_GW2011-GWC2_OD1_42_20_status_draft
	CPR_Bacteria_Parcubacteria_OD1-L1_Nomurabacteria_Rifle_GW2011-gwa2_scaffold_105562
	RIFOXYC2_FULL_OD1_Yonathbacteria_47_9_curated
	RIFCSPLOWO2_01_FULL_OD1_Yonathbacteria_47_33b_curated
	CPR_Bacteria_Parcubacteria_OD1-L1_Nomurabacteria_silva-DQ336981
	RIFOXYD1_FULL_OD1_Yonathbacteria_52_36_curated
	RIFOXYC1_FULL_OD1_Yonathbacteria_52_10_curated
	RIFCSPHIGHO2_01_FULL_OD1_Lloydbacteria_41_20_curated
	CPR_Bacteria_Parcubacteria_OD1-L1_Nomurabacteria_silva-JX105707
	CPR_Bacteria_Parcubacteria_OD1-L1_Nomurabacteria_silva-JX105617
	CPR_Bacteria_Parcubacteria_OD1-L1_Nomurabacteria_silva-AY168743
	CPR_Bacteria_Parcubacteria_OD1-L1_Nomurabacteria_silva-GQ133268
	CPR_Bacteria_Parcubacteria_OD1-L1_Nomurabacteria_silva-FJ482175
	CPR_Bacteria_Parcubacteria_OD1-L1_Nomurabacteria_Rifle_GW2011-gwf1_scaffold_61689
	CPR_Bacteria_Parcubacteria_OD1-L1_Nomurabacteria_Rifle_GW2011-GWC1_OD1_37_9_status_draft
	CPR_Bacteria_Parcubacteria_OD1-L1_Nomurabacteria_Rifle_GW2011-GWD2_OD1_36_14_status_draft
	CPR_Bacteria_Parcubacteria_OD1-L1_Nomurabacteria_Rifle_GW2011-GWE2_OD1_36_115_status_draft
	CPR_Bacteria_Parcubacteria_OD1-L1_Nomurabacteria_Rifle_GW2011-GWF2_OD1_36_19_status_draft
	CPR_Bacteria_Parcubacteria_OD1-L1_Nomurabacteria_Rifle_GW2011-gwe1_scaffold_22304
	CPR_Bacteria_Parcubacteria_OD1-L1_Nomurabacteria_Rifle_GW2011-GWB1_OD1_36_6_status_draft
	CPR_Bacteria_Parcubacteria_OD1-L1_Nomurabacteria_Rifle_GW2011-GWC2_OD1_36_9_status_draft
	CPR_Bacteria_Parcubacteria_OD1-L1_Nomurabacteria_Rifle_GW2011-gwf2_scaffold_378058
	RIFOXYB1_FULL_OD1_Nomurabacteria_36_10_curated
	CPR_Bacteria_Parcubacteria_OD1-L1_Nomurabacteria_Rifle_RAAC-RAAC4_OD1_status_draft
	CPR_Bacteria_Parcubacteria_OD1-L1_Nomurabacteria_silva-JX271992
	CPR_Bacteria_Parcubacteria_OD1-L1_Nomurabacteria_silva-AB504963
	CPR_Bacteria_Parcubacteria_OD1-L1_Nomurabacteria_silva-DQ128629
	RIFCSPLOWO2_01_FULL_OD1_Nomurabacteria_42_20_curated
	RIFCSPHIGHO2_01_FULL_OD1_Nomurabacteria_42_16_curated
	CPR_Bacteria_Parcubacteria_OD1-L1_Nomurabacteria_Rifle_GW2011-gwc2_scaffold_8908
	CPR_Bacteria_Parcubacteria_OD1-L1_Nomurabacteria_Rifle_GW2011-gwa2_scaffold_20650
	RIFCSPHIGHO2_02_FULL_OD1_Nomurabacteria_42_24_curated
	CPR_Bacteria_Parcubacteria_OD1-L1_Nomurabacteria_silva-JX105603
	CPR_Bacteria_Parcubacteria_OD1-L1_unknown_silva-EF516433
	CPR_Bacteria_Parcubacteria_OD1-L1_Nomurabacteria_silva-HQ119791
	CPR_Bacteria_Parcubacteria_OD1-L1_Nomurabacteria_silva-GQ302616
	RIFCSPHIGHO2_12_FULL_OD1_Nomurabacteria_44_22b_curated
	CPR_Bacteria_Parcubacteria_OD1-L1_Nomurabacteria_silva-JN038877
	CPR_Bacteria_Parcubacteria_OD1-L1_Nomurabacteria_silva-KC331508
	CPR_Bacteria_Parcubacteria_OD1-L1_Nomurabacteria_silva-FJ482182
	RIFCSPLOWO2_12_FULL_OD1_Nomurabacteria_40_42_curated
	RBG_16_OD1_Nomurabacteria_40_11_curated
	RIFCSPHIGHO2_12_FULL_OD1_Nomurabacteria_40_64_curated
	RIFCSPLOWO2_02_FULL_OD1_Nomurabacteria_40_67_curated
	RIFCSPHIGHO2_01_FULL_OD1_Nomurabacteria_39_220_curated
	CPR_Bacteria_Parcubacteria_OD1-L1_Nomurabacteria_silva-FQ659415
	CPR_Bacteria_Parcubacteria_OD1-L1_Nomurabacteria_silva-FQ659552
	RIFCSPLOWO2_02_OD1_Nomurabacteria_40_28_curated
	CPR_Bacteria_Parcubacteria_OD1-L1_Nomurabacteria_Rifle_GW2011-GWD2_OD1_39_12_status_draft
	RifCSPlowO2_12_OD1_Nomurabacteria_40_14_curated
	CPR_Bacteria_Parcubacteria_OD1-L1_Nomurabacteria_SAG-Parcubacteria_bacterium_SCGC_AAA011-A08_DUSEL_001_185_status_draft
	RIFCSPHIGHO2_02_FULL_OD1_Nomurabacteria_35_13_curated
	CPR_Bacteria_Parcubacteria_OD1-L1_Nomurabacteria_Rifle_GW2011-GWE2_OD1_31_40_status_draft
	CPR_Bacteria_Parcubacteria_OD1-L1_Nomurabacteria_Rifle_GW2011-GWE1_OD1_32_28_status_draft
	CPR_Bacteria_Parcubacteria_OD1-L1_Nomurabacteria_Rifle_GW2011-GWB1_OD1_35_20_status_draft
	CPR_Bacteria_Parcubacteria_OD1-L1_Nomurabacteria_Rifle_GW2011-GWC2_OD1_35_35_status_draft
	CPR_Bacteria_Parcubacteria_OD1-L1_Nomurabacteria_Rifle_GW2011-GWA1_OD1_36_15_status_draft
	RIFCSPLOWO2_01_FULL_OD1_Nomurabacteria_33_17_curated
	CPR_Bacteria_Parcubacteria_OD1-L1_Nomurabacteria_silva-JX105584
	CPR_Bacteria_Parcubacteria_OD1-L1_Nomurabacteria_silva-JX105636
	RIFCSPHIGHO2_02_FULL_OD1_Nomurabacteria_38_15_curated
	RIFCSPLOWO2_01_FULL_OD1_Nomurabacteria_33_24_curated
	CPR_Bacteria_Parcubacteria_OD1-L1_unknown_Rifle_GW2011-GWF1_OD1_40_6_status_draft
	CPR_Bacteria_Parcubacteria_OD1-L1_unknown_Rifle_GW2011-GWF2_OD1_38_76_status_draft
	RIFCSPHIGHO2_01_FULL_OD1_45_26_curated
	RIFCSPLOWO2_01_FULL_OD1_Wildermuthbacteria_47_18_curated
	CPR_Bacteria_Parcubacteria_OD1-L1_unknown_silva-AF507685
	RIFCSPLOWO2_12_FULL_OD1_Niyogibacteria_41_13_curated
	CPR_Bacteria_Parcubacteria_OD1-L1_Giovannonibacteria_Rifle_GW2011-gwa2_scaffold_191536
	RIFCSPLOWO2_02_FULL_OD1_Niyogibacteria_45_13_curated
	RIFCSPLOWO2_01_FULL_OD1_Niyogibacteria_45_48_curated
	RIFCSPHIGHO2_02_FULL_Pseudomonadales_60_43_curated
	RIFCSPHIGHO2_02_FULL_OD1_Ryanbacteria_48_12_curated
	RIFCSPHIGHO2_01_FULL_OD1_Ryanbacteria_48_27_curated
	RIFCSPLOWO2_12_FULL_OD1_Ryanbacteria_44_26_curated
	RIFCSPHIGHO2_01_FULL_OD1_Ryanbacteria_44_130_curated
	RIFCSPHIGHO2_12_FULL_OD1_Ryanbacteria_44_20_curated
	RIFCSPLOWO2_01_FULL_OD1_Ryanbacteria_44_230_curated
	RIFCSPHIGHO2_02_FULL_OD1_Ryanbacteria_45_43_curated
	RIFCSPLOWO2_02_FULL_OD1_Ryanbacteria_44_40_curated
	RIFCSPHIGHO2_01_OD1_Ryanbacteria_45_13_curated
	RIFCSPHIGHO2_12_FULL_OD1_Ryanbacteria_47_12b_curated
	RIFCSPHIGHO2_02_FULL_OD1_Ryanbacteria_47_25_curated
	CPR_Bacteria_Parcubacteria_OD1-L1_Giovannonibacteria_Rifle_GW2011-GWB1_OD1_47_6_status_draft
	CPR_Bacteria_Parcubacteria_OD1-L1_Giovannonibacteria_Rifle_GW2011-gwa1_scaffold_44214
	CPR_Bacteria_Parcubacteria_OD1-L1_Giovannonibacteria_silva-AM991204
	RIFCSPHIGHO2_12_FULL_OD1_Giovannonibacteria_45_19_curated
	RIFCSPLOWO2_12_FULL_OD1_Giovannonibacteria_44_25_curated
	GWA2_OD1_Giovannonibacteria_45_15_curated
	RIFCSPLOWO2_02_FULL_OD1_Giovannonibacteria_45_28_curated
	RIFCSPHIGHO2_01_FULL_OD1_Giovannonibacteria_44_100_curated
	RIFCSPHIGHO2_02_FULL_OD1_Giovannonibacteria_45_40_curated
	RIFCSPHIGHO2_02_FULL_OD1_Giovannonibacteria_44_51_curated
	RIFCSPHIGHO2_12_FULL_OD1_Giovannonibacteria_44_22_curated
	RIFCSPLOWO2_12_FULL_OD1_Giovannonibacteria_43_26_curated
	RIFCSPLOWO2_02_FULL_OD1_Giovannonibacteria_43_37_curated
	RIFCSPLOWO2_01_FULL_OD1_Giovannonibacteria_43_160_curated
	RIFCSPHIGHO2_02_OD1_Giovannonibacteria_43_13_curated
	RIFCSPHIGHO2_12_FULL_OD1_Giovannonibacteria_44_42_curated
	RIFCSPLOWO2_01_FULL_OD1_Giovannonibacteria_44_40_curated
	CPR_Bacteria_Parcubacteria_OD1-L1_Giovannonibacteria_Rifle_GW2011-gwa1_scaffold_31851
	CPR_Bacteria_Parcubacteria_OD1-L1_Giovannonibacteria_Rifle_GW2011-gwc2_scaffold_380845
	CPR_Bacteria_Parcubacteria_OD1-L1_Giovannonibacteria_Rifle_GW2011-gwf1_scaffold_50953
	CPR_Bacteria_Parcubacteria_OD1-L1_Giovannonibacteria_Rifle_GW2011-GWA2_OD1_45_21_status_draft
	CPR_Bacteria_Parcubacteria_OD1-L1_Giovannonibacteria_Rifle_GW2011-GWB1_OD1_rel43_13_status_draft
	CPR_Bacteria_Parcubacteria_OD1-L1_Giovannonibacteria_Rifle_GW2011-gwa1_scaffold_25433
	RIFOXYD1_FULL_OD1_Giovannonibacteria_48_21_curated
	RIFCSPHIGHO2_01_FULL_OD1_Giovannonibacteria_48_47_curated
	CPR_Bacteria_Parcubacteria_OD1-L1_Giovannonibacteria_Rifle_GW2011-gwf2_scaffold_16091
	CPR_Bacteria_Parcubacteria_OD1-L1_Giovannonibacteria_Rifle_GW2011-gwa2_scaffold_309002
	CPR_Bacteria_Parcubacteria_OD1-L1_Giovannonibacteria_Rifle_GW2011-gwd2_scaffold_5902
	CPR_Bacteria_Parcubacteria_OD1-L1_Giovannonibacteria_Rifle_GW2011-gwa1_scaffold_36442
	CPR_Bacteria_Parcubacteria_OD1-L1_Giovannonibacteria_Rifle_GW2011-GWF2_OD1_42_19_status_draft
	CPR_Bacteria_Parcubacteria_OD1-L1_Giovannonibacteria_Rifle_GW2011-gwc1_scaffold_18695
	CPR_Bacteria_Parcubacteria_OD1-L1_Giovannonibacteria_Rifle_GW2011-gwf1_scaffold_10499
	RIFCSPHIGHO2_01_FULL_OD1_40_30_curated
	RIFCSPHIGHO2_02_FULL_OD1_40_12_curated
	RIFCSPLOWO2_01_FULL_OD1_40_65_curated
	RIFCSPLOWO2_12_FULL_OD1_40_10_curated
	CPR_Bacteria_Parcubacteria_OD1-L1_Yanofskybacteria_silva-JN510432
	CPR_Bacteria_Parcubacteria_OD1-L1_Yanofskybacteria_silva-EU245395
	CPR_Bacteria_Parcubacteria_OD1-L1_Yanofskybacteria_silva-EF018971
	RIFCSPLOWO2_01_FULL_OD1_Giovannonibacteria_46_13_curated
	RIFCSPHIGHO2_01_FULL_OP11_Roizmanbacteria_39_12b_curated
	CPR_Bacteria_Parcubacteria_OD1-L1_Yanofskybacteria_silva-EU617895
	CPR_Bacteria_Parcubacteria_OD1-L1_Yanofskybacteria_silva-AM997454
	CPR_Bacteria_Parcubacteria_OD1-L1_Yanofskybacteria_silva-JN886908
	CPR_Bacteria_Parcubacteria_OD1-L1_Yanofskybacteria_Rifle_GW2011-gwc1_scaffold_16846
	CPR_Bacteria_Parcubacteria_OD1-L1_Yanofskybacteria_Rifle_GW2011-gwa1_scaffold_65276
	CPR_Bacteria_Parcubacteria_OD1-L1_Yanofskybacteria_silva-HQ864223
	CPR_Bacteria_Parcubacteria_OD1-L1_Yanofskybacteria_silva-AB672277
	RIFCSPHIGHO2_02_FULL_OD1_Yanofskybacteria_43_22_curated
	CPR_Bacteria_Parcubacteria_OD1-L1_Yanofskybacteria_silva-JX000953
	RIFCSPLOWO2_01_FULL_OD1_Yanofskybacteria_43_22_curated
	RIFCSPHIGHO2_01_FULL_OD1_Yanofskybacteria_45_42_curated
	RIFCSPLOWO2_02_FULL_OD1_Yanofskybacteria_45_18_curated
	RIFCSPHIGHO2_02_FULL_OD1_Yanofskybacteria_46_19_curated
	RIFCSPLOWO2_01_FULL_OD1_Yanofskybacteria_45_72_curated
	RIFCSPHIGHO2_02_FULL_OD1_Yanofskybacteria_44_12b_curated
	RIFCSPLOWO2_01_FULL_OD1_Yanofskybacteria_44_22_curated
	RIFCSPHIGHO2_01_FULL_OD1_Yanofskybacteria_44_24_curated
	RIFCSPLOWO2_02_FULL_OD1_Yanofskybacteria_41_13_curated
	RIFCSPHIGHO2_01_FULL_OD1_Yanofskybacteria_39_44_curated
	RIFCSPHIGHO2_02_FULL_OD1_Yanofskybacteria_38_22b_curated
	RIFCSPLOWO2_01_FULL_OD1_Yanofskybacteria_39_28_curated
	CPR_Bacteria_Parcubacteria_OD1-L1_Yanofskybacteria_Rifle_GW2011-gwa2_scaffold_24080
	RIFCSPHIGHO2_01_FULL_OD1_Yanofskybacteria_44_22_curated
	CPR_Bacteria_Parcubacteria_OD1-L1_Yanofskybacteria_Rifle_GW2011-gwc1_scaffold_70631
	RIFCSPLOWO2_01_FULL_OD1_Yanofskybacteria_41_33_curated
	RIFCSPHIGHO2_01_FULL_OD1_Yanofskybacteria_41_27_curated
	CPR_Bacteria_Parcubacteria_OD1-L1_Yanofskybacteria_Rifle_GW2011-GWB1_scaffold_9574
	RIFCSPHIGHO2_02_FULL_OD1_Yanofskybacteria_41_12_curated
	CPR_Bacteria_Parcubacteria_OD1-L1_Yanofskybacteria_Rifle_GW2011-GWA2_OD1_41_22_partial_status_draft
	RIFOXYD1_FULL_OD1_Yanofskybacteria_42_10_curated
	CPR_Bacteria_Parcubacteria_OD1-L1_Yanofskybacteria_Rifle_GW2011-GWC2_OD1_37_9_partial_status_draft
	CPR_Bacteria_Parcubacteria_OD1-L1_Yanofskybacteria_Rifle_GW2011-gwa1_scaffold_2757
	CPR_Bacteria_Parcubacteria_OD1-L1_Yanofskybacteria_Rifle_GW2011-gwc1_scaffold_98359
	CPR_Bacteria_Parcubacteria_OD1-L1_Yanofskybacteria_Rifle_GW2011-gwe2_scaffold_77154
	CPR_Bacteria_Parcubacteria_OD1-L1_Yanofskybacteria_Rifle_GW2011-gwf1_scaffold_58863
	CPR_Bacteria_Parcubacteria_OD1-L1_Yanofskybacteria_Rifle_GW2011-gwe1_scaffold_11814
	CPR_Bacteria_Parcubacteria_OD1-L1_Yanofskybacteria_Rifle_GW2011-gwf2_scaffold_194058
	CPR_Bacteria_Parcubacteria_OD1-L1_Yanofskybacteria_Rifle_GW2011-gwa2_scaffold_253521
	CPR_Bacteria_Parcubacteria_OD1-L1_Yanofskybacteria_Rifle_GW2011-gwb2_scaffold_2441
	CPR_Bacteria_Parcubacteria_OD1-L1_Yanofskybacteria_Rifle_GW2011-gwe2_scaffold_7488
	CPR_Bacteria_Parcubacteria_OD1-L1_Yanofskybacteria_Rifle_GW2011-gwc2_scaffold_158825
	CPR_Bacteria_Parcubacteria_OD1-L1_Yanofskybacteria_Rifle_GW2011-gwd1_scaffold_16297
	CPR_Bacteria_Parcubacteria_OD1-L1_Yanofskybacteria_Rifle_GW2011-gwc1_scaffold_25402
	CPR_Bacteria_Parcubacteria_OD1-L1_Yanofskybacteria_Rifle_GW2011-gwa1_scaffold_25022
	CPR_Bacteria_Parcubacteria_OD1-L1_Yanofskybacteria_Rifle_GW2011-gwd2_scaffold_16276
	CPR_Bacteria_Parcubacteria_OD1-L1_Yanofskybacteria_Rifle_GW2011-GWB1_scaffold_91815
	CPR_Bacteria_Parcubacteria_OD1-L1_Yanofskybacteria_Rifle_GW2011-GWF2_OD1_43_596_status_draft
	RIFOXYB2_FULL_OD1_Yanofskybacteria_44_18_curated
	RIFOXYA2_FULL_OD1_Yanofskybacteria_45_28_curated
	CPR_Bacteria_Parcubacteria_OD1-L1_Yanofskybacteria_Rifle_GW2011-gwe2_scaffold_119825
	RIFOXYC2_FULL_OD1_Yanofskybacteria_44_13_curated
	CPR_Bacteria_Parcubacteria_OD1-L1_Yanofskybacteria_Rifle_GW2011-GWF1_OD1_44_227_status_draft_2
	RIFOXYA1_FULL_OD1_Yanofskybacteria_44_17_curated
	RIFOXYB1_FULL_OD1_Yanofskybacteria_44_29_curated
	CPR_Bacteria_Parcubacteria_OD1-L1_Yanofskybacteria_Rifle_GW2011-GWF1_OD1_44_227_status_draft
	CPR_Bacteria_Parcubacteria_OD1-L1_Yanofskybacteria_Rifle_GW2011-GWB1_scaffold_14628
	CPR_Bacteria_Parcubacteria_OD1-L1_Yanofskybacteria_Rifle_GW2011-GWC1_OD1_48_11_status_draft
	RIFCSPHIGHO2_12_FULL_OD1_Yanofskybacteria_44_29b_curated
	RIFCSPLOWO2_12_FULL_OD1_Yanofskybacteria_44_13b_curated
	CPR_Bacteria_Parcubacteria_OD1-L1_Yanofskybacteria_Rifle_GW2011-gwa1_scaffold_9915
	RIFCSPLOWO2_01_FULL_OD1_Yanofskybacteria_44_88_curated
	RIFCSPHIGHO2_01_FULL_OD1_Yanofskybacteria_44_110b_curated
	RIFCSPLOWO2_02_FULL_OD1_Yanofskybacteria_44_18_curated
	CPR_Bacteria_Parcubacteria_OD1-L1_Yanofskybacteria_silva-HM186378
	CPR_Bacteria_Parcubacteria_OD1-L1_Yanofskybacteria_Rifle_GW2011-gwa1_scaffold_60450
	RIFOXYD1_FULL_OD1_Yanofskybacteria_44_17_curated
	CPR_Bacteria_Parcubacteria_OD1-L1_Yanofskybacteria_Rifle_GW2011-gwa2_scaffold_365752
	RIFCSPLOWO2_02_FULL_OD1_Yanofskybacteria_45_10_curated
	RIFCSPHIGHO2_12_FULL_OD1_Yanofskybacteria_45_19b_curated
	CPR_Bacteria_Parcubacteria_OD1-L1_Yanofskybacteria_Rifle_GW2011-gwc1_scaffold_32379
	CPR_Bacteria_Parcubacteria_OD1-L1_Yanofskybacteria_Rifle_GW2011-GWB1_scaffold_23089
	CPR_Bacteria_Parcubacteria_OD1-L1_Yanofskybacteria_Rifle_GW2011-gwa2_scaffold_67908
	CPR_Bacteria_Parcubacteria_OD1-L1_Jorgensenbacteria_Rifle_GW2011-GWF2_OD1_41_8_partial_status_draft
	CPR_Bacteria_Parcubacteria_OD1-L1_Jorgensenbacteria_Rifle_GW2011-GWA2_OD1_45_13_status_draft
	RIFCSPHIGHO2_02_FULL_OD1_Jorgensenbacteria_45_20_curated
	CPR_Bacteria_Parcubacteria_OD1-L1_Jorgensenbacteria_Rifle_GW2011-GWA2_OD1_45_9_status_draft
	CPR_Bacteria_Parcubacteria_OD1-L1_Jorgensenbacteria_Rifle_GW2011-gwc2_scaffold_4760
	CPR_Bacteria_Parcubacteria_OD1-L1_Jorgensenbacteria_Rifle_GW2011-GWB1_OD1_49_9_status_draft
	CPR_Bacteria_Parcubacteria_OD1-L1_Jorgensenbacteria_Rifle_GW2011-GWA1_OD1_48_11_status_draft
	CPR_Bacteria_Parcubacteria_OD1-L1_Jorgensenbacteria_Rifle_GW2011-gwc1_scaffold_13857
	CPR_Bacteria_Parcubacteria_OD1-L1_Jorgensenbacteria_Rifle_GW2011-gwa1_scaffold_75442
	CPR_Bacteria_Parcubacteria_OD1-L1_Jorgensenbacteria_Rifle_GW2011-GWB1_scaffold_46563
	CPR_Bacteria_Parcubacteria_OD1-L1_Jorgensenbacteria_Rifle_GW2011-gwa2_scaffold_109749
	CPR_Bacteria_Parcubacteria_OD1-L1_Jorgensenbacteria_Rifle_GW2011-GWB1_OD1_42_17_status_draft
	CPR_Bacteria_Parcubacteria_OD1-L1_Jorgensenbacteria_Rifle_GW2011-gwa1_scaffold_23076
	CPR_Bacteria_Parcubacteria_OD1-L1_Jorgensenbacteria_Rifle_GW2011-gwc2_scaffold_217625
	CPR_Bacteria_Parcubacteria_OD1-L1_Jorgensenbacteria_Rifle_GW2011-gwd1_scaffold_58097
	CPR_Bacteria_Parcubacteria_OD1-L1_Jorgensenbacteria_Rifle_GW2011-gwc1_scaffold_64767
	CPR_Bacteria_Parcubacteria_OD1-L1_Jorgensenbacteria_Rifle_GW2011-GWC1_OD1_48_8_partial_status_draft
	CPR_Bacteria_Parcubacteria_OD1-L1_Jorgensenbacteria_Rifle_GW2011-GWB1_OD1_50_10_status_draft
	CPR_Bacteria_Parcubacteria_OD1-L1_Jorgensenbacteria_Rifle_GW2011-GWA1_OD1_48_13_status_draft
	CPR_Bacteria_Parcubacteria_OD1-L1_Jorgensenbacteria_Rifle_GW2011-gwc1_scaffold_10024
	CPR_Bacteria_Parcubacteria_OD1-L1_Jorgensenbacteria_Rifle_GW2011-gwa1_scaffold_1365
	CPR_Bacteria_Parcubacteria_OD1-L1_Jorgensenbacteria_Rifle_GW2011-GWB1_scaffold_1018
	GWA1_OD1_Jorgensenbacteria_54_12_curated
[truncated: 2,811 more rows]
