# Supplementary material for: Thousands of microbial genomes shed light on interconnected biogeochemical processes in an aquifer system
Source: Nat Commun. 2016 Oct 24;7:13219. doi: 10.1038/ncomms13219 (PMC5079060; doi:10.1038/ncomms13219)
Supplement: Supplementary Data 14 — Hmm databases and respective cutoff scores used for validation of metabolic marker genes. Rows in red were excluded from analysis. [file ncomms13219-s20.xlsx]

## Sheet: SD14 - hmm analysis
Supplementary Data 14 | Hmm databases and respective cutoff scores used for validation of metabolic marker genes. Rows in red were excluded from analysis.
	Process/Gene type	Gene	ID	Hmm database	Cutoff Score
Sulfur
	Sulfide oxidation	fcc	Pfam	PF09242	266
		Sqr	Custom	Custom	300
	Sulfite reduction	dsrD	PF08679	Pfam	50
	Sulfur oxidation	dsrA	TIGR02064	TIGRfam	223
		dsrB	TIGR02066	TIGRfam	205
	Sulfur oxidation	sor	PF07682	Pfam	300
	Sulfur oxidation	sulfur dioxygenase	Custom	Custom	120
	thiosulfate oxidation	soxB	TIGR04486	TIGRfam	375
		soxY	TIGR04488	TIGRfam	125
		soxC	TIGR04555	TIGRfam	330
	Sulfate reduction	asrA	TIGR02910	TIGRfam	223
		asrB	TIGR02911	TIGRfam	226
		asrC	TIGR02912	TIGRfam	194
	Sulfate reduction	aprA	TIGR02061	TIGRfam	326
		sat	TIGR00339	TIGRfam	181
		cysC	TIGR00455	TIGRfam	133
		cysN	TIGR02034	TIGRfam	327
	Thiosulfate disproportionation	phsA	Custom	Custom	323
Hydrogen	FeFe hydrogenase	Group B1/B3	TIGR04105	TIGRfam	380
		Group A	TIGR02512	TIGRfam	300
	Ni-Fe Hydrogenase	Group 1	Custom	Custom	411
		Group 2a	Custom	Custom	472
		Group 2b	Custom	Custom	555
		Group 3a	Custom	Custom	368
		Group 3b	Custom	Custom	303
		Group 3c	Custom	Custom	575
		Group 3d	Custom	Custom	541
		Group 4	Custom	Custom	430
Methane	Methane oxidation - Partculate methane monooxygenase	pmoA	TIGR03080	TIGRfam	92
		pmoB	TIGR03079	TIGRfam	202
		pmoC	TIGR03078	TIGRfam	124
	Methane oxidation - Soluble methane monoxygenase	mmoB	PF02406	Pfam	-
		mmoD	TIGR04550	TIGRfam	-
	Methane production	mcr alpha	TIGR03256	TIGRfam	314
		mcr beta	TIGR03257	TIGRfam	173
		mcr gamma	TIGR03259	TIGRfam	171
Nitrogen	Ammonia oxidation	Same as pmo			-
	N2 fixation	Fe only alpha	TIGR01861	TIGRfam	873
		Fe only beta	TIGR02931	TIGRfam	853
		Fe only delta	TIGR02929	TIGRfam	124
		Mo-Fe type Alpha	TIGR01282	TIGRfam	503
		Mo-Fe type beta	TIGR01286	TIGRfam	414
		Vanadium-type alpha	TIGR01860	TIGRfam	822
		Vanadium-type beta	TIGR02932	TIGRfam	821
		Vanadium-type delta	TIGR02930	TIGRfam	122
		nifH	TIGR01287	TIGRfam	261
	Nitrite oxidation	nxrA	Custom	Custom	370
		nxrB	Custom	Custom	252
	Nitrate reduction	napA	TIGR01706	TIGRfam	472
		napB	PF03892	Pfam	23.9
		narG	TIGR01580	TIGRfam	600
		narH	TIGR01660	TIGRfam	348
	Nitrite reduction	cyt c552 small NrfH	TIGR03153	TIGRfam	75
		cyt c552 large NrFA	PF02335	Pfam	57
		cyt c552 large NrFA	PF02335/TIGR03152	Pfam/TIGRfam	576
		nrfD	TIGR03148	TIGRfam	300
		NirB	TIGR02374	TIGRfam	442
		NirD	TIGR02378	TIGRfam	69
		nirK	TIGR02376	TIGRfam	169
		nirS	Custom	Custom	200
	Nitric oxide reduction	norB	Custom	Custom	79
		norC	Custom	Custom	50
	Nitrous oxide reduction	nosD	PF05048/TIGR04247	Pfam/TIGRfam	290
		nosZ	TIGR04246	TIGRfam	550
	Anammox	hzoA	Custom	Custom	325
		hzsA	Custom	Custom	466
	Octaheme c-type cytochrome Shewanella-type	octR	TIGR04315	TIGRfam	325
Oxygen	Oxygen metabolism - cytochrome c oxidase, caa3-type	CoxA	TIGR02891	TIGRfam	617
		CoxB	TIGR02866	TIGRfam	144
	Oxygen metabolism - cytochrome c oxidase, cbb3-type	ccoN	TIGR00780	TIGRfam	168
		ccoO	TIGR00781	TIGRfam	62
		ccoP	TIGR00782	TIGRfam	54
	Oxygen metabolism - cytochrome (quinone) oxidase, bo type	CyoA	TIGR01433	TIGRfam	218
		CyoD	TIGR02847	TIGRfam	64
		CyoE	TIGR01473	TIGRfam	138
	Oxygen metabolism - cytochrome (quinone) oxidase, bd type	CydA	PF01654	Pfam	118
		CydB	TIGR00203	TIGRfam	88
	Oxygen metabolism - cytochrome (quinone) oxidase, aa3 type, QoxABCD	QoxA	TIGR01432	TIGRfam	204
		QoxB	TIGR02882	TIGRfam	954
C1 compounds	Methanol oxidation	pqq EC 1.1.2.7	Custom	Custom	166
		NDMA-dependent methanol dehydrogenase EC 1.1.1.244	TIGR04266	TIGRfam	400
	Methyl amine -> formaldehyde	madA	TIGR02659	TIGRfam	85
		madB	TIGR02658	TIGRfam	90
	Formaldehyde oxidation	fdh thiol-independent type	TIGR02819	TIGRfam	425
		S-formylglutathione hydrolase	TIGR02821	TIGRfam	131
		S-(hydroxymethyl)glutathione dehydrogenase	TIGR02818	TIGRfam	509
		S-(hydroxymethyl)mycothiol dehydrogenase	TIGR03451	TIGRfam	512
		fae	TIGR03126	TIGRfam	31
		Formylmethanofuran:tetrahyromethanopterin formyltransferase	TIGR03119	TIGRfam	94
		methenyltetrahydromethanopterin cyclohydrolase	TIGR03120	TIGRfam	147
	Formate oxidation	formate dehydrogenase, alpha subunit	TIGR01591	TIGRfam	610
		formate dehydrogenase, beta subunit	TIGR01582	TIGRfam	152
		formate dehydrogenase, gamma subunit	TIGR01583	TIGRfam	56
Carbon monoxide	CO oxidation	coxS	Custom	Custom	198
		coxM	Custom	Custom	184
		coxL	TIGR02416	TIGRfam	300
Carbon fixation	CBB cycle - Rubisco	Form I	Custom	Custom	500
		Form II	Custom	Custom	500
		Form II/III	Custom	Custom	500
		Form III	Custom	Custom	450
	3 Hydroxypropionate cycle	propionyl-CoA synthase	Custom	Custom	-
		malonyl-CoA reductase	Custom	Custom	-
	3HP/4HB	4-hydroxybutyryl-CoA synthetase	Custom	Custom	-
		4-hydroxybutyryl-CoA dehydratase	Custom	Custom	-
	Wood Ljungdahl pathway	codhD (delta)	TIGR00381	TIGRfam	197
		codhC (beta)	TIGR00316	TIGRfam	355
		codh (catalytic)	TIGR01702	TIGRfam	210
	Reverse TCA cycle	aclA	Custom	Custom	215
		aclB	Custom	Custom	177
Urea	Urease	ureC	TIGR01792	TIGRfam	212
		ureB	TIGR00192	TIGRfam	40
		ureA	TIGR00193	TIGRfam	31
Halogenated compounds	Halogenated compounds breakdown	Haloacid dehydrogenase	TIGR01428	TIGRfam	72
		Reductive dehalogenase	TIGR02486	TIGRfam	132
	Perchlorate reduction	pcrA	TIGR03479	TIGRfam	559
		pcrB	TIGR03478	TIGRfam	319
	Chlorite reduction	Chlorite dismutase	PF06778	Pfam	65
Arsenic	Arsenite oxidation	arsenite oxidase small	TIGR02694	TIGRfam	61
		arsenite oxidase large	TIGR02693	TIGRfam	357
	Arsenate reduction	arsC	TIGR00014	TIGRfam	61
		thioredoxin	TIGR02691	TIGRfam	112
		glutathione/glutaredoxin type	TIGR02689	TIGRfam	113
Selenium	Selenate reduction	ygfM	TIGR03312	TIGRfam	87
		molybdenum-binding subunit	TIGR03313	TIGRfam	526
		YgfK	TIGR03315	TIGRfam	354
Nitriles	Nitrile hydratase	nthA	TIGR01323	TIGRfam	239
		nthB	TIGR03888	TIGRfam	136
Metals	Metal (Iron/Manganese) oxidation/reduction	mtrA	TIGR03507	TIGRfam	60
		mtrC	TIGR03509	TIGRfam	165
